# Supplementary material for: Transcriptome Analysis on Monocytes from Patients with Neovascular Age-Related Macular Degeneration
Source: Sci Rep. 2016 Jul 4;6:29046. doi: 10.1038/srep29046 (PMC4931446; doi:10.1038/srep29046)
Supplement: Supplementary Table S1 [file srep29046-s2.xls]

## Sheet: 2165SigGenes
Transcript ID	p-value(a vs. c)	Fold-Change(a vs. c)	Fold-Change(a vs. c) (Description)
TMEM176A	0.0222617	2.67209	a up vs c
TMEM176B	0.0133175	2.60932	a up vs c
MOP-1	0.0275934	1.84057	a up vs c
OLR1	0.0304954	1.66343	a up vs c
FOSB	0.0390929	1.61264	a up vs c
SLED1	0.0197748	1.60077	a up vs c
KCNMA1	0.000724732	1.46666	a up vs c
AKAP9	0.00987503	1.44942	a up vs c
NCRNA00189	0.0124032	1.44597	a up vs c
MIR29B2	0.00460778	1.42619	a up vs c
C13orf31	0.00733607	1.41278	a up vs c
IL15	0.0107955	1.40874	a up vs c
CCDC88A	0.00334489	1.40849	a up vs c
ZNF518A	0.00241716	1.39461	a up vs c
CLEC12B	0.0232463	1.39206	a up vs c
UGGT2	0.00462838	1.38509	a up vs c
FAM164A	0.031935	1.3834	a up vs c
SYCP2	0.0091432	1.38241	a up vs c
TFEC	0.00583169	1.38031	a up vs c
LOC100133130	0.00383564	1.37264	a up vs c
CCDC112	0.00100919	1.37083	a up vs c
ZFYVE16	0.00687619	1.37059	a up vs c
BAZ2B	0.0112286	1.36271	a up vs c
DLEU2	0.0263515	1.35762	a up vs c
C7orf58	0.00273699	1.3518	a up vs c
C1QA	0.0171993	1.35167	a up vs c
FGD6	0.0222923	1.34277	a up vs c
ALPK1	0.00451401	1.34251	a up vs c
BMS1P4	0.00476864	1.33869	a up vs c
LOC643332	0.0225148	1.33733	a up vs c
OR2J1	0.000485396	1.33336	a up vs c
ARL5B	0.0298485	1.33235	a up vs c
MYOF	0.013638	1.3303	a up vs c
C9orf72	0.0140928	1.32214	a up vs c
MAP4K3	0.00122884	1.32101	a up vs c
ATG10	0.00398204	1.32078	a up vs c
NLRP3	0.0220376	1.31853	a up vs c
C1QC	0.0316485	1.31329	a up vs c
NAIP	0.0170668	1.31254	a up vs c
JAK2	0.0210777	1.30891	a up vs c
CRYBG3	0.0079169	1.30888	a up vs c
RNF217	0.0014106	1.30808	a up vs c
CEP152	0.00200034	1.30564	a up vs c
CD36	0.0091946	1.30065	a up vs c
PRO0628	0.0137896	1.30034	a up vs c
FAM106A	0.0154099	1.29853	a up vs c
C10orf11	0.000597931	1.29592	a up vs c
PTS	0.00890783	1.2942	a up vs c
BOD1L	0.00531863	1.29398	a up vs c
IL10	0.0402441	1.29306	a up vs c
LRRK2	0.0294883	1.29299	a up vs c
PIGA	0.00220415	1.29261	a up vs c
C14orf106	0.0322629	1.29209	a up vs c
ATP8B4	0.00523945	1.29035	a up vs c
CNTLN	0.014168	1.29033	a up vs c
MANEA	0.00268127	1.28796	a up vs c
CLEC7A	0.0166192	1.28384	a up vs c
SLC15A2	0.036757	1.28342	a up vs c
NIPSNAP3A	0.00164229	1.28233	a up vs c
FAM198B	0.00788958	1.28226	a up vs c
DMXL2	0.0466453	1.28179	a up vs c
ZNF117	0.00390157	1.28165	a up vs c
ATAD2B	0.0162338	1.2804	a up vs c
PPIG	0.00709248	1.27833	a up vs c
CCDC41	0.00185415	1.27674	a up vs c
CHD1	0.0302058	1.27489	a up vs c
SAMSN1	0.00748647	1.27429	a up vs c
ANO5	0.00753729	1.27419	a up vs c
HK2	0.000617492	1.27304	a up vs c
GOLGB1	0.0156869	1.27262	a up vs c
TLR2	0.00373664	1.27102	a up vs c
ADAM9	0.0147817	1.2699	a up vs c
FAM151B	0.0185423	1.26931	a up vs c
MCTP1	0.00693706	1.26841	a up vs c
DST	0.00331242	1.26773	a up vs c
RHD	0.0240149	1.26722	a up vs c
NCRNA00183	0.0444739	1.26706	a up vs c
MIR186	0.0411981	1.2662	a up vs c
CHML	0.0150176	1.26592	a up vs c
LIN7A	0.00283289	1.26471	a up vs c
KLF4	0.0360628	1.26449	a up vs c
IFT88	0.000130756	1.26307	a up vs c
TMTC2	0.00100806	1.26259	a up vs c
ESF1	0.0122972	1.26235	a up vs c
RRP12	0.00320035	1.25993	a up vs c
PGGT1B	0.00313776	1.25963	a up vs c
TBC1D7	0.0124952	1.25928	a up vs c
LOC389607	0.0208951	1.25786	a up vs c
S100Z	0.0376157	1.25753	a up vs c
LOC494150	0.00888826	1.25623	a up vs c
STARD4	0.0479787	1.25575	a up vs c
ZNF354B	0.000600466	1.25518	a up vs c
RAB39	0.0160525	1.2541	a up vs c
NRP1	0.0485165	1.25399	a up vs c
VEGFA	0.0435898	1.25378	a up vs c
ZFC3H1	0.0304107	1.25324	a up vs c
ANKRD50	0.0210217	1.25301	a up vs c
ZNF267	0.012176	1.25295	a up vs c
CUL5	0.0131537	1.25266	a up vs c
CDK5RAP3	0.00457151	1.25258	a up vs c
ERV3	0.00971668	1.25229	a up vs c
NBEAL1	0.023105	1.24938	a up vs c
OSBPL8	0.0249736	1.24924	a up vs c
SFRS12	0.0490384	1.24869	a up vs c
LOC100132686	0.0193829	1.24788	a up vs c
FGD4	0.0257508	1.24672	a up vs c
KIAA1033	0.0295185	1.24538	a up vs c
JHDM1D	0.0204187	1.24493	a up vs c
CXorf23	0.0112083	1.24342	a up vs c
VNN2	0.040793	1.24324	a up vs c
ZNF644	0.0257661	1.24313	a up vs c
FAM106C	0.0193751	1.24304	a up vs c
LACTB	0.00142349	1.24279	a up vs c
RUFY3	0.000987473	1.24209	a up vs c
FAM135A	0.00598789	1.24196	a up vs c
SLFN12	0.00664685	1.24175	a up vs c
PLA2G4A	0.0124839	1.24155	a up vs c
ACPP	0.0178582	1.24056	a up vs c
FPGT	0.00483923	1.24039	a up vs c
TAS2R14	0.0242462	1.24019	a up vs c
DIAPH2	0.0281367	1.23998	a up vs c
P2RX1	0.0407357	1.23981	a up vs c
SLC22A15	0.0184892	1.23978	a up vs c
CPNE8	0.00536833	1.23965	a up vs c
P2RX7	0.00597516	1.23952	a up vs c
C1orf63	0.00245903	1.23909	a up vs c
ZNF69	0.000345341	1.23858	a up vs c
NIPAL2	0.0229491	1.23851	a up vs c
GALNT3	0.0159699	1.23847	a up vs c
LYST	0.0342845	1.23679	a up vs c
FAM72D	0.0157143	1.23645	a up vs c
LOC341912	0.00883675	1.23574	a up vs c
ZNF638	0.0361394	1.23537	a up vs c
PHIP	0.0472448	1.2351	a up vs c
RAD50	0.0350952	1.23405	a up vs c
SIRPD	0.00868242	1.23404	a up vs c
GEN1	0.00153064	1.23347	a up vs c
PLXDC2	0.00584454	1.23234	a up vs c
OBFC2A	0.0435353	1.23232	a up vs c
DPYD	0.00419995	1.23062	a up vs c
HDAC9	0.0266424	1.23005	a up vs c
LOC400061	0.0395514	1.22991	a up vs c
FER	0.0258809	1.22863	a up vs c
CHKA	0.00341228	1.22857	a up vs c
SCLT1	0.0142901	1.22829	a up vs c
FAR1	0.0172784	1.22788	a up vs c
PIK3C2A	0.0288548	1.22777	a up vs c
VCAN	0.00552055	1.22679	a up vs c
CREB5	0.0174424	1.22657	a up vs c
CEP290	0.0347537	1.22542	a up vs c
SNX10	0.0449917	1.22484	a up vs c
SLC35A3	0.0157031	1.22456	a up vs c
TMEM14E	0.0247823	1.22434	a up vs c
DOCK4	0.0162059	1.2243	a up vs c
SLC16A6	0.0434462	1.22402	a up vs c
SPRED1	0.0272253	1.22281	a up vs c
ANKDD1A	0.00359316	1.22268	a up vs c
CA5BP	0.00236979	1.22245	a up vs c
CTSK	0.0212908	1.22173	a up vs c
PPP4R1L	0.0247545	1.22103	a up vs c
DCBLD1	0.0438637	1.2198	a up vs c
ANKRD26	0.0186608	1.21968	a up vs c
ST3GAL6	0.00656342	1.2188	a up vs c
FLJ10213	0.0146333	1.21878	a up vs c
TPR	0.0342592	1.21849	a up vs c
VN1R2	0.00524112	1.21776	a up vs c
HNRNPH3	0.00684699	1.21764	a up vs c
ZNF326	0.030782	1.21678	a up vs c
EEA1	0.0382339	1.2161	a up vs c
MGST1	0.00277044	1.21596	a up vs c
ECHDC1	0.0196274	1.21572	a up vs c
CYP3A4	0.00084123	1.21532	a up vs c
ZNF37A	0.0223295	1.2153	a up vs c
MYO1E	0.00312606	1.21514	a up vs c
CCDC55	0.020554	1.21508	a up vs c
LOC100132005	0.0192291	1.21506	a up vs c
METT5D1	0.0163027	1.21482	a up vs c
ACVR2A	0.024716	1.2144	a up vs c
TNS3	0.00325464	1.21432	a up vs c
KLF6	0.0423308	1.21431	a up vs c
FPR2	0.0377129	1.21429	a up vs c
SKIL	0.0426276	1.21425	a up vs c
ZDHHC21	0.0492311	1.21406	a up vs c
SORT1	0.00691501	1.21369	a up vs c
RB1CC1	0.0474881	1.21206	a up vs c
ZEB2	0.0195736	1.21143	a up vs c
RIF1	0.0480994	1.21023	a up vs c
DDX21	0.0142377	1.21019	a up vs c
IDH1	0.00577189	1.20984	a up vs c
HNMT	0.0068724	1.20963	a up vs c
BAI3	9.82017e-06	1.20928	a up vs c
KIAA1731	0.0335029	1.20874	a up vs c
TMF1	0.0243691	1.20864	a up vs c
WSB1	0.010632	1.20768	a up vs c
PNPLA8	0.0336672	1.20768	a up vs c
INE1	0.00760609	1.20752	a up vs c
CCNH	0.0224042	1.20745	a up vs c
ROCK1	0.0089046	1.2074	a up vs c
TCERG1	0.030069	1.20666	a up vs c
RAB12	0.0138662	1.20642	a up vs c
C6orf150	0.0155322	1.20631	a up vs c
NOD2	0.00582855	1.20626	a up vs c
OR6B2	0.00808858	1.20605	a up vs c
SLITRK4	0.0161956	1.20564	a up vs c
APC	0.0465681	1.20546	a up vs c
HDX	0.000353184	1.20528	a up vs c
GPR133	0.0350933	1.20517	a up vs c
SRFBP1	0.0103341	1.20475	a up vs c
C6orf114	0.0488302	1.20422	a up vs c
LOC645188	0.00440199	1.20412	a up vs c
UACA	0.0460052	1.20398	a up vs c
HRH2	0.00691872	1.20393	a up vs c
GPN3	0.0312523	1.20391	a up vs c
KIAA1468	0.032948	1.20368	a up vs c
CARD16	0.0439011	1.20298	a up vs c
AMAC1	0.0487011	1.2025	a up vs c
ADAP2	0.0141451	1.20222	a up vs c
CDC42BPA	0.00097883	1.20152	a up vs c
TET2	0.0235785	1.20147	a up vs c
RBM47	0.00892045	1.20114	a up vs c
WDFY3	0.0384337	1.20107	a up vs c
SPOPL	0.0394702	1.19988	a up vs c
REL	0.044885	1.19961	a up vs c
NLN	0.0226399	1.19945	a up vs c
PRPF39	0.0360143	1.19927	a up vs c
C10orf78	0.0176746	1.19893	a up vs c
NIN	0.0143858	1.1986	a up vs c
NOL8	0.0289749	1.19843	a up vs c
SQLE	0.034992	1.19833	a up vs c
GCFC1	0.0290064	1.19788	a up vs c
TMEM39A	0.000264685	1.19767	a up vs c
TNFAIP2	0.0253837	1.1974	a up vs c
FAM111A	0.0270493	1.19729	a up vs c
THOC2	0.0422995	1.19681	a up vs c
PLEKHA9	0.00386609	1.19666	a up vs c
SFRS7	0.00169782	1.19662	a up vs c
POLK	0.0487223	1.19653	a up vs c
DGKH	0.0257691	1.19647	a up vs c
RNF160	0.0197408	1.19574	a up vs c
ITGA4	0.0118251	1.19553	a up vs c
SNORD1B	0.0409987	1.19551	a up vs c
NIPBL	0.0252934	1.19453	a up vs c
KIF13A	0.0221667	1.1939	a up vs c
GORAB	0.00875006	1.19364	a up vs c
MGC87042	0.0183883	1.19336	a up vs c
SSB	0.0301173	1.19331	a up vs c
ZDHHC17	0.0404339	1.19314	a up vs c
PRSS1	0.00295414	1.1928	a up vs c
SLC38A6	0.0135664	1.19219	a up vs c
CASQ1	0.0177176	1.19211	a up vs c
SNORA5B	0.000917169	1.19136	a up vs c
SMC4	0.0261021	1.19117	a up vs c
ATG7	0.00388075	1.19054	a up vs c
THAP9	0.00313459	1.19017	a up vs c
USP8	0.0209382	1.19015	a up vs c
SNX16	0.0452404	1.1899	a up vs c
SH3RF1	0.0228793	1.18987	a up vs c
CCDC30	0.00043625	1.18976	a up vs c
FADS1	0.00995326	1.18972	a up vs c
ROCK2	0.0222988	1.18904	a up vs c
KIAA1009	0.0109818	1.18874	a up vs c
RPL23AP53	0.00422009	1.18873	a up vs c
PGM2	0.00164492	1.18797	a up vs c
EPB41L2	0.00876064	1.18796	a up vs c
SLFN11	0.00206594	1.18794	a up vs c
SLTM	0.0244329	1.18783	a up vs c
DGKG	0.0307408	1.18778	a up vs c
RSRC2	0.0320567	1.187	a up vs c
POLG2	0.0121387	1.18689	a up vs c
HMGCS1	0.0102531	1.18634	a up vs c
TANK	0.0376203	1.18599	a up vs c
LOC171220	0.000357235	1.18595	a up vs c
ATR	0.0314655	1.18587	a up vs c
TIMP2	0.0253259	1.18503	a up vs c
TBC1D2	0.00429279	1.18497	a up vs c
FNDC3B	0.0203062	1.18482	a up vs c
SMURF1	0.00533339	1.18451	a up vs c
TMEM167A	0.0250478	1.18419	a up vs c
CLIP1	0.0146873	1.18395	a up vs c
LOC143188	0.0128696	1.1839	a up vs c
MIR30E	0.0151214	1.18362	a up vs c
PON2	0.0193037	1.18321	a up vs c
CCDC146	0.0252311	1.18283	a up vs c
FGL2	0.0247194	1.1814	a up vs c
PGM3	0.00864607	1.18134	a up vs c
ZSWIM6	0.0168999	1.18118	a up vs c
ATG16L2	0.0168601	1.18065	a up vs c
SLC36A4	0.0282228	1.18024	a up vs c
FLJ46363	0.00380597	1.18016	a up vs c
CCDC132	0.023482	1.17986	a up vs c
TAS2R50	0.0189342	1.17976	a up vs c
MRE11A	0.044969	1.17971	a up vs c
IPMK	0.0476886	1.1795	a up vs c
GCA	0.0460239	1.17926	a up vs c
CCR2	0.0341259	1.1791	a up vs c
C2orf67	0.00145372	1.17853	a up vs c
RBM41	0.0378405	1.17805	a up vs c
MIR34B	0.000978234	1.17786	a up vs c
BRCC3	0.0370199	1.17733	a up vs c
PCCA	0.0074726	1.17708	a up vs c
SPATA5L1	0.041326	1.17691	a up vs c
DTWD1	0.0364523	1.17623	a up vs c
TOMM40L	0.0168757	1.17609	a up vs c
DYNLT3	0.0360108	1.17568	a up vs c
SNX13	0.0201183	1.17567	a up vs c
RP2	0.0302187	1.17488	a up vs c
MBOAT1	0.0081673	1.17485	a up vs c
PPP1R12A	0.0359394	1.174	a up vs c
FAM200B	0.0300602	1.17344	a up vs c
UPF2	0.0299216	1.17264	a up vs c
PPIP5K2	0.046007	1.17239	a up vs c
ABCD3	0.0360035	1.17171	a up vs c
CLCN5	0.0138789	1.17164	a up vs c
MCTS1	0.0053937	1.17145	a up vs c
PDE1B	0.0164878	1.17094	a up vs c
MIR423	0.00629531	1.17046	a up vs c
OR2T6	0.0348817	1.17046	a up vs c
IFT74	0.00577863	1.17044	a up vs c
NEK3	0.0147695	1.17018	a up vs c
PHF20L1	0.0302857	1.16929	a up vs c
ADAMTSL4	0.00755205	1.16927	a up vs c
CD33	0.0158907	1.16919	a up vs c
PTPRE	0.0344645	1.16908	a up vs c
DNAJC2	0.0492064	1.16876	a up vs c
C5orf36	0.0440078	1.16802	a up vs c
DCUN1D1	0.0469875	1.16736	a up vs c
ACER3	0.0377284	1.16731	a up vs c
LIG4	0.0199672	1.16722	a up vs c
HOOK3	0.0310193	1.16697	a up vs c
2013-03-01	0.0248995	1.16691	a up vs c
ATP6V0A1	0.0131415	1.16655	a up vs c
QSER1	0.0372057	1.16631	a up vs c
CDADC1	0.0012987	1.1659	a up vs c
NFE2L2	0.0111522	1.16537	a up vs c
JMJD6	0.0341498	1.16534	a up vs c
SGTB	0.030656	1.16514	a up vs c
ACAA1	0.00503129	1.1649	a up vs c
CHD9	0.00256536	1.16481	a up vs c
CLTCL1	0.0122368	1.16467	a up vs c
CDC6	0.0197093	1.16448	a up vs c
DMXL1	0.049022	1.16402	a up vs c
CCL24	0.000821837	1.16396	a up vs c
SETD7	0.0122081	1.16374	a up vs c
ANKRD33	0.00104017	1.16365	a up vs c
OGFRL1	0.0255849	1.1634	a up vs c
LMNB1	0.0260189	1.16317	a up vs c
PRDM9	0.00333435	1.16308	a up vs c
C11orf82	0.0402087	1.16292	a up vs c
HNRNPA2B1	0.0485338	1.16275	a up vs c
C1orf96	0.00173722	1.16272	a up vs c
ATP11C	0.0456769	1.16256	a up vs c
CEP192	0.0216029	1.16248	a up vs c
LOC284837	0.0422634	1.16244	a up vs c
VPS26A	0.0333464	1.16192	a up vs c
MAML3	0.014782	1.16145	a up vs c
NHLRC3	0.0286327	1.16144	a up vs c
DUSP10	0.0261265	1.16103	a up vs c
SNORD114-2	0.0227034	1.16093	a up vs c
GYPE	0.00199946	1.16074	a up vs c
C14orf145	0.0494455	1.16067	a up vs c
OR3A2	0.022012	1.16014	a up vs c
RDX	0.0352354	1.15962	a up vs c
CLCN6	0.0389811	1.15935	a up vs c
MUT	0.0137093	1.15919	a up vs c
OR56A4	0.0175111	1.15906	a up vs c
FMO5	0.0292588	1.15887	a up vs c
DNAJC22	0.00875183	1.1585	a up vs c
UPF3B	0.0281422	1.15792	a up vs c
MIR181B1	0.00405909	1.1576	a up vs c
RCBTB2	0.0223137	1.15751	a up vs c
INPP1	0.00223922	1.15743	a up vs c
VTI1A	0.012135	1.15709	a up vs c
IKBIP	0.0272846	1.15688	a up vs c
UGT2B7	0.020974	1.15668	a up vs c
FANCM	0.0261598	1.15632	a up vs c
PRRG4	0.00765413	1.15598	a up vs c
TIMM17A	0.0175086	1.15593	a up vs c
SFRS12IP1	0.0343333	1.15587	a up vs c
SRGAP2	0.0381345	1.15544	a up vs c
PSMD12	0.0246886	1.15526	a up vs c
EIF2C3	0.0237751	1.15504	a up vs c
C16orf87	0.0352185	1.15492	a up vs c
NR2C1	0.0196446	1.15486	a up vs c
LOC254028	0.00544627	1.15456	a up vs c
ANKLE1	0.0065557	1.15395	a up vs c
RRAGD	0.00780154	1.15374	a up vs c
L3MBTL4	0.0201091	1.15367	a up vs c
C7orf68	0.0138644	1.15363	a up vs c
DHX29	0.0153068	1.15344	a up vs c
ORMDL1	0.0444633	1.15336	a up vs c
FABP5	0.0384583	1.15322	a up vs c
PPARGC1B	0.0019742	1.15267	a up vs c
ENGASE	0.0371024	1.15225	a up vs c
FAM173B	0.0319532	1.15205	a up vs c
GOLIM4	0.028575	1.15198	a up vs c
ADIPOQ	0.00322352	1.15192	a up vs c
MTRF1	0.013626	1.15158	a up vs c
ZUFSP	0.00996172	1.15151	a up vs c
PLD1	0.0395998	1.15148	a up vs c
TAF1A	0.0406825	1.15135	a up vs c
RNF146	0.0297462	1.15117	a up vs c
GALNT7	0.0320197	1.15098	a up vs c
HAUS6	0.00743189	1.15066	a up vs c
KCNK10	0.0181917	1.15061	a up vs c
MIR15B	0.0101542	1.15012	a up vs c
MRGPRD	0.0412765	1.14996	a up vs c
DEFB105A	0.00296675	1.14993	a up vs c
DAGLB	0.00908608	1.1499	a up vs c
TOP1	0.00556339	1.14982	a up vs c
RNMT	0.0343015	1.1498	a up vs c
COL28A1	0.00590046	1.14973	a up vs c
C10orf32	0.0340342	1.14882	a up vs c
AP1AR	0.0469898	1.14878	a up vs c
LOC100289612	0.0462494	1.14861	a up vs c
AASS	0.00881864	1.14851	a up vs c
DDT	0.0183722	1.1483	a up vs c
NUFIP1	0.0156223	1.14828	a up vs c
C14orf118	0.0107991	1.14825	a up vs c
SKP1	0.0258089	1.14813	a up vs c
RELT	0.0358737	1.14801	a up vs c
HEATR5A	0.039856	1.14764	a up vs c
PELO	0.00670139	1.14737	a up vs c
EPB41L5	0.0242628	1.14713	a up vs c
SCPEP1	0.0489528	1.14685	a up vs c
C20orf200	5.83814e-05	1.14663	a up vs c
MANBA	0.0155335	1.14653	a up vs c
OR2V2	0.000788021	1.1465	a up vs c
CBARA1	0.0238869	1.14615	a up vs c
OR2T11	0.012591	1.14601	a up vs c
QTRTD1	0.015173	1.14573	a up vs c
GDAP2	0.0396165	1.14523	a up vs c
ST8SIA4	0.0456992	1.14446	a up vs c
MTMR6	0.0447045	1.14444	a up vs c
ENTPD5	0.0188248	1.14418	a up vs c
CATSPER3	0.00506847	1.14393	a up vs c
KCNJ1	0.00927053	1.14386	a up vs c
PLBD1	0.0400133	1.14377	a up vs c
BCL2L15	0.0412514	1.14304	a up vs c
TMED5	0.0266345	1.14302	a up vs c
ABCA11P	0.0459819	1.14256	a up vs c
PLAGL1	0.0451641	1.14228	a up vs c
BTBD8	0.017881	1.14169	a up vs c
MIR196A2	0.0093758	1.14159	a up vs c
SLC31A1	0.0449946	1.14115	a up vs c
LOC439914	0.0152799	1.14106	a up vs c
LASS6	0.0248732	1.14077	a up vs c
C1RL	0.00392996	1.14056	a up vs c
CCNJ	0.00714945	1.13985	a up vs c
HOOK2	0.012798	1.13957	a up vs c
RFWD2	0.0427729	1.1395	a up vs c
TBC1D12	0.0428818	1.13928	a up vs c
TBC1D29	0.0223466	1.13913	a up vs c
COMMD10	0.00453137	1.13869	a up vs c
DENND1B	0.0425727	1.13869	a up vs c
NAGK	0.0246584	1.13863	a up vs c
RTN3	0.0457833	1.13862	a up vs c
SERPINB8	0.0378991	1.13796	a up vs c
PPP2R3A	0.0397481	1.13779	a up vs c
KRTAP4-3	0.000859727	1.13777	a up vs c
OR2H2	0.0206656	1.1375	a up vs c
NPR3	0.0109352	1.13744	a up vs c
GNA15	0.0262559	1.1373	a up vs c
GPR65	0.0469239	1.13728	a up vs c
PLB1	0.0411401	1.1371	a up vs c
RAB44	0.0426208	1.13687	a up vs c
HDAC4	0.0413567	1.13627	a up vs c
MNDA	0.0475229	1.13619	a up vs c
HTR3D	0.0436955	1.13615	a up vs c
DLGAP5	0.0318644	1.13609	a up vs c
NRG4	0.0126688	1.13578	a up vs c
FEZ2	0.0209109	1.13574	a up vs c
AVIL	0.0212723	1.13526	a up vs c
ATAD5	0.00147486	1.13509	a up vs c
GOLGA4	0.0405421	1.13487	a up vs c
TNFRSF10B	0.0115367	1.13469	a up vs c
PLA2G1B	0.000952003	1.13461	a up vs c
GTF2F2	0.0191395	1.13448	a up vs c
AGFG1	0.0272023	1.13448	a up vs c
SKAP2	0.0399106	1.13446	a up vs c
ITGAV	0.0417094	1.13385	a up vs c
KAL1	0.0205839	1.13339	a up vs c
NUPL1	0.0494616	1.13331	a up vs c
ATP6V1A	0.0123211	1.1331	a up vs c
LOC643923	0.0431913	1.13308	a up vs c
NBR2	0.0281902	1.13262	a up vs c
TRIO	0.0495211	1.13214	a up vs c
JRKL	0.0411744	1.13191	a up vs c
GLIPR1	0.0189209	1.13164	a up vs c
FKTN	0.0131034	1.1315	a up vs c
ZNF225	0.0137254	1.13131	a up vs c
OSBP2	0.0219347	1.13126	a up vs c
CCDC21	0.00220921	1.13119	a up vs c
LOC100130916	0.0437921	1.13089	a up vs c
SFT2D1	0.0212195	1.13066	a up vs c
C14orf57	0.015286	1.1306	a up vs c
SCARNA11	0.0043011	1.13043	a up vs c
ITSN1	0.0308949	1.13031	a up vs c
FLJ16423	0.0123139	1.13022	a up vs c
CD58	0.048322	1.13021	a up vs c
HMGB2	0.0300183	1.12999	a up vs c
BYSL	0.0414161	1.12943	a up vs c
EVI2B	0.0242489	1.12936	a up vs c
CHM	0.020823	1.12922	a up vs c
RUSC2	0.0162523	1.12919	a up vs c
NGLY1	0.0196483	1.12911	a up vs c
HDAC8	0.030511	1.12905	a up vs c
GSG2	0.00871904	1.12883	a up vs c
SLC25A40	0.028364	1.12878	a up vs c
EVC2	0.0225989	1.12875	a up vs c
ATP6AP1L	0.031135	1.12863	a up vs c
CSTF3	0.0187745	1.1286	a up vs c
TPM3	0.0445336	1.12829	a up vs c
IL20RB	0.0140484	1.12827	a up vs c
CCDC153	0.0160905	1.12809	a up vs c
C20orf54	0.000701156	1.12798	a up vs c
RBMS1	0.0254058	1.12685	a up vs c
LGALS3	0.0191768	1.12684	a up vs c
IFNGR2	0.0221364	1.12679	a up vs c
ZNF81	0.04506	1.12676	a up vs c
SLC39A11	0.0397588	1.12569	a up vs c
EIF2S3	0.00672601	1.12566	a up vs c
LOC100129449	0.0198823	1.12564	a up vs c
USP12	0.0118147	1.12548	a up vs c
UBE2W	0.0189903	1.12547	a up vs c
NAB1	0.0100462	1.12542	a up vs c
CHPT1	0.0107147	1.12538	a up vs c
GHR	0.00349974	1.12532	a up vs c
UCN2	0.0446999	1.12527	a up vs c
JARID2	0.00972325	1.12507	a up vs c
SCARA5	0.0159443	1.12483	a up vs c
KRTAP21-1	0.0207079	1.12449	a up vs c
LOC203510	0.0361239	1.12427	a up vs c
TTF2	0.0348302	1.12402	a up vs c
NECAP1	0.0242789	1.12382	a up vs c
CDKN2B	0.0346823	1.12381	a up vs c
OTUD4	0.0450924	1.12366	a up vs c
CEACAM19	0.000934082	1.12356	a up vs c
HTATIP2	0.0285692	1.1234	a up vs c
ASB3	0.00802295	1.12313	a up vs c
RAB28	0.02839	1.12294	a up vs c
PSMA2	0.0059965	1.12292	a up vs c
KCTD16	0.0446726	1.12287	a up vs c
LOC100128372	0.0403322	1.12283	a up vs c
C17orf78	0.00458304	1.12262	a up vs c
ENSA	0.0317866	1.12255	a up vs c
IQCF1	0.0470612	1.12226	a up vs c
C2orf3	0.0418725	1.12191	a up vs c
EIF3A	0.0485505	1.1217	a up vs c
LECT2	0.00873753	1.12156	a up vs c
MMP10	0.0153054	1.12143	a up vs c
PKD2	0.0297011	1.12124	a up vs c
ZNF521	0.0150283	1.12122	a up vs c
MIRLET7A1	0.0129434	1.1212	a up vs c
ARL13B	0.0356629	1.12109	a up vs c
CYFIP1	0.0321521	1.12071	a up vs c
KIAA1841	0.026288	1.12051	a up vs c
E2F3	0.00986147	1.1204	a up vs c
ELF2	0.0347701	1.1201	a up vs c
GNE	0.00634314	1.12007	a up vs c
ZC3H8	0.033534	1.11982	a up vs c
RNASEH2B	0.035986	1.1198	a up vs c
MLLT10	0.032572	1.11973	a up vs c
HINT3	0.0328926	1.11942	a up vs c
AP3B1	0.0445523	1.11927	a up vs c
DEFB124	0.021737	1.11877	a up vs c
FKBP14	0.0228131	1.11868	a up vs c
PDZK1	0.0169407	1.11863	a up vs c
OR4C15	0.0142826	1.11862	a up vs c
DCTN4	0.0320117	1.11841	a up vs c
SNTB1	0.0103782	1.11806	a up vs c
LCTL	0.0176634	1.1179	a up vs c
GNL2	0.0393815	1.11777	a up vs c
LOC153684	0.0499247	1.11774	a up vs c
DPCR1	0.0314346	1.11772	a up vs c
ACACA	0.0050503	1.11711	a up vs c
ATP1A4	0.038214	1.11709	a up vs c
GPR85	0.00220587	1.11702	a up vs c
LRRC33	0.0217753	1.11698	a up vs c
AGPS	0.0471539	1.11692	a up vs c
PAQR6	0.00150324	1.1169	a up vs c
ITFG1	0.0468988	1.11688	a up vs c
C4orf52	0.0264488	1.11666	a up vs c
C5orf23	0.0152088	1.11637	a up vs c
IDE	0.0228918	1.11629	a up vs c
WDR12	0.0154742	1.11626	a up vs c
TFAP2B	0.0278318	1.11617	a up vs c
ANKRD34C	0.00783477	1.11588	a up vs c
SEMA5A	0.0455026	1.11566	a up vs c
OAT	0.0231791	1.1156	a up vs c
TMEM184C	0.0283817	1.11525	a up vs c
GDEP	0.0363958	1.11501	a up vs c
TMEM33	0.0109117	1.11494	a up vs c
CNOT2	0.0217572	1.11493	a up vs c
BCO2	0.00664017	1.11487	a up vs c
MIR487A	0.0271892	1.11471	a up vs c
EFCAB1	0.0158275	1.11467	a up vs c
ERLIN1	0.03489	1.1146	a up vs c
PPFIA1	0.0287832	1.11443	a up vs c
HRH1	0.00606271	1.11423	a up vs c
SLC25A16	0.0317525	1.11403	a up vs c
FLJ45964	0.0123754	1.11399	a up vs c
C14orf166B	0.0260095	1.11393	a up vs c
JMJD1C	0.0401936	1.11313	a up vs c
FAM27C	0.0104535	1.11299	a up vs c
LCE3D	0.0138711	1.11283	a up vs c
ATP5L2	0.0357096	1.11261	a up vs c
DPH3B	0.0202569	1.11246	a up vs c
SLC38A9	0.00958651	1.11242	a up vs c
FTHL3	0.0125346	1.1124	a up vs c
CHKB-CPT1B	0.047253	1.11218	a up vs c
C13orf30	0.0211522	1.11186	a up vs c
LOC100133469	0.0048685	1.11185	a up vs c
VPS37A	0.00980484	1.11181	a up vs c
RNF208	0.015746	1.11168	a up vs c
MRGPRG	0.0296761	1.11165	a up vs c
MTF1	0.0150494	1.11153	a up vs c
C17orf64	0.034382	1.11141	a up vs c
STT3A	0.00942514	1.11118	a up vs c
C2CD2	0.0161811	1.1111	a up vs c
SLC26A5	0.0418452	1.11066	a up vs c
MCCC1	0.031849	1.11058	a up vs c
LENEP	0.0402089	1.11057	a up vs c
SLC16A5	0.0217204	1.11027	a up vs c
MIR96	0.0224313	1.11026	a up vs c
MBOAT4	0.0101065	1.10997	a up vs c
PET112L	0.0221086	1.10977	a up vs c
ZNF480	0.0336289	1.10967	a up vs c
SLC35F4	0.0253221	1.10953	a up vs c
PIAS1	0.0216561	1.10938	a up vs c
ARHGEF10L	0.037564	1.10938	a up vs c
MAPKSP1	0.0252161	1.10928	a up vs c
BTBD10	0.0114644	1.10882	a up vs c
DYNC2H1	0.0340105	1.10868	a up vs c
UBE2V2	0.0440382	1.10868	a up vs c
PRG2	0.0371024	1.10789	a up vs c
CKM	0.00960897	1.10787	a up vs c
C7orf57	0.0304013	1.10767	a up vs c
CASP4	0.0282827	1.10753	a up vs c
CARD18	0.0149355	1.10736	a up vs c
SLC16A3	0.0336874	1.1072	a up vs c
WDR26	0.0452766	1.10664	a up vs c
WISP3	0.00281455	1.10658	a up vs c
C16orf70	0.0112012	1.10642	a up vs c
SNRPG	0.0259846	1.10634	a up vs c
C14orf56	0.0225404	1.10633	a up vs c
RNF185	0.0301945	1.10575	a up vs c
SLC45A2	0.0470594	1.10554	a up vs c
DOCK8	0.0327427	1.10551	a up vs c
C5orf33	0.0325093	1.10527	a up vs c
PTK2B	0.0140987	1.10511	a up vs c
LARP1B	0.0024545	1.10497	a up vs c
SDCBP	0.0209387	1.10495	a up vs c
FBXL20	0.0298058	1.1048	a up vs c
CST8	0.0374296	1.10472	a up vs c
RRH	0.0383034	1.10392	a up vs c
GRIPAP1	0.0460364	1.10376	a up vs c
TMPRSS7	0.0288021	1.10367	a up vs c
FABP3	0.0490504	1.10362	a up vs c
KLKB1	0.0240224	1.10357	a up vs c
C20orf24	0.0140037	1.1034	a up vs c
EIF3J	0.0391908	1.10333	a up vs c
HSD17B6	0.0273411	1.10323	a up vs c
NCF2	0.0271546	1.10311	a up vs c
ZNF596	0.0223634	1.103	a up vs c
FAM122C	0.0338453	1.10281	a up vs c
RBPJ	0.0475902	1.10279	a up vs c
FAM98B	0.0217221	1.10227	a up vs c
OR1A2	0.0400181	1.10218	a up vs c
SLC16A12	0.0378305	1.10196	a up vs c
OPRL1	0.0277941	1.10195	a up vs c
TAS2R42	0.0148988	1.10156	a up vs c
KIAA1609	0.0191069	1.10151	a up vs c
LOC643659	0.00904797	1.10098	a up vs c
OR4D1	0.0316009	1.10076	a up vs c
SOCS6	0.0409928	1.10055	a up vs c
USP3	0.044899	1.10043	a up vs c
KRT39	0.00270335	1.10033	a up vs c
NEK4	0.035706	1.1003	a up vs c
POMP	0.0456618	1.09996	a up vs c
VTCN1	0.0303525	1.0999	a up vs c
TMEM170A	0.0220047	1.09989	a up vs c
SIL1	0.0294593	1.09947	a up vs c
GPR1	0.0261304	1.09924	a up vs c
IFNA14	0.010517	1.0992	a up vs c
ZNF250	0.0182188	1.09858	a up vs c
SUN1	0.0133823	1.09774	a up vs c
TXNRD1	0.0192587	1.09762	a up vs c
FRMPD1	0.042866	1.09757	a up vs c
BACE1	0.0468104	1.09747	a up vs c
DOK5	0.0399928	1.09738	a up vs c
NAT9	0.0239422	1.09718	a up vs c
TUBGCP3	0.0450534	1.09717	a up vs c
C16orf68	0.00132039	1.09704	a up vs c
MORF4L2	0.0445731	1.09703	a up vs c
PHKA2	0.0121195	1.09702	a up vs c
HCCS	0.0204131	1.09687	a up vs c
GP2	0.0455392	1.09682	a up vs c
IPO7	0.0344899	1.09675	a up vs c
C1orf230	0.0231112	1.09651	a up vs c
IFNGR1	0.0260894	1.09647	a up vs c
SLC30A8	0.0327803	1.09644	a up vs c
CRH	0.0175119	1.09635	a up vs c
C1orf49	0.0422527	1.09629	a up vs c
TKTL2	0.0244375	1.09626	a up vs c
C20orf94	0.0175851	1.09621	a up vs c
GPR50	0.0213144	1.09599	a up vs c
KRT71	0.0150705	1.09565	a up vs c
ST20	0.0353324	1.09562	a up vs c
SNRPE	0.0374398	1.09558	a up vs c
CXorf18	0.0495011	1.09542	a up vs c
PROKR1	0.0340709	1.09507	a up vs c
C14orf102	0.0467637	1.09476	a up vs c
OR1L1	0.0394367	1.09434	a up vs c
IFT20	0.0431951	1.09425	a up vs c
ITGAM	0.0460546	1.09367	a up vs c
TMEM165	0.0486906	1.0936	a up vs c
PIN4	0.0491778	1.09342	a up vs c
SLITRK6	0.0022047	1.09305	a up vs c
VPS29	0.0358602	1.09267	a up vs c
C20orf71	0.0272336	1.09221	a up vs c
PFKFB1	0.0303784	1.09221	a up vs c
EEF1DP3	0.0315962	1.0922	a up vs c
ORC6L	0.0233421	1.09214	a up vs c
C1orf124	0.0359195	1.09202	a up vs c
CSRP3	0.0372979	1.09177	a up vs c
XKR5	0.0382851	1.09159	a up vs c
SCGB1D2	0.017828	1.09136	a up vs c
C9orf93	0.032056	1.09098	a up vs c
ADAM18	0.0164219	1.09086	a up vs c
ADIPOR2	0.012033	1.09073	a up vs c
LOC100287553	0.0261089	1.09037	a up vs c
RLIM	0.0423812	1.08972	a up vs c
MIR194-1	0.0283417	1.0894	a up vs c
MYH11	0.0381921	1.08938	a up vs c
MYBPH	0.00765036	1.08876	a up vs c
GPR112	0.0493072	1.08871	a up vs c
YIPF6	0.0154477	1.08866	a up vs c
VGLL1	0.0348468	1.08862	a up vs c
CPNE9	0.00135645	1.08854	a up vs c
ISLR	0.0496877	1.08848	a up vs c
C7orf45	0.0332807	1.0882	a up vs c
CDC20B	0.00160345	1.08807	a up vs c
EIF4A3	0.0105217	1.08744	a up vs c
GNAT1	0.0452933	1.08735	a up vs c
IER3IP1	0.0228662	1.08729	a up vs c
PCDP1	0.0109176	1.08703	a up vs c
FSTL3	0.0302088	1.08687	a up vs c
ITGA7	0.0250616	1.08595	a up vs c
S100PBP	0.0366975	1.08563	a up vs c
SUMO1	0.0497044	1.08559	a up vs c
RNF175	0.0451984	1.08556	a up vs c
C14orf70	0.0499104	1.08537	a up vs c
C22orf25	0.0123634	1.08535	a up vs c
LRRC20	0.0461382	1.08532	a up vs c
SPOCK1	0.00960673	1.08503	a up vs c
LOC728819	0.0219957	1.0846	a up vs c
C12orf48	0.0330008	1.08432	a up vs c
DPT	0.0452706	1.08425	a up vs c
IL17REL	0.0271784	1.08421	a up vs c
HTR2B	0.0439638	1.08414	a up vs c
FAM189A2	0.0370062	1.08411	a up vs c
AVL9	0.0446527	1.08389	a up vs c
INTS3	0.01642	1.08364	a up vs c
ZNRF2	0.01366	1.08345	a up vs c
OR5AR1	0.0381976	1.08326	a up vs c
EIF4A1	0.0323929	1.08314	a up vs c
CLPB	0.0384798	1.08303	a up vs c
SALL1	0.00438814	1.08299	a up vs c
PITRM1	0.033193	1.08296	a up vs c
DUS4L	0.025667	1.08264	a up vs c
C9orf141	0.0355498	1.08264	a up vs c
GLYR1	0.0313714	1.08256	a up vs c
MTMR9L	0.00481195	1.08214	a up vs c
NNT	0.0120526	1.08187	a up vs c
HSPA14	0.0429402	1.08165	a up vs c
NANP	0.0261301	1.08137	a up vs c
WARS2	0.0401012	1.08134	a up vs c
OR2T3	0.0419447	1.08122	a up vs c
RAD23B	0.00110845	1.08106	a up vs c
SLC7A4	0.00902565	1.08104	a up vs c
SRP72	0.0414295	1.08079	a up vs c
RHAG	0.0129599	1.08064	a up vs c
FERMT2	0.0244303	1.08048	a up vs c
PLEKHH2	0.00205924	1.08041	a up vs c
SPESP1	0.0259855	1.07993	a up vs c
C6orf155	0.0423604	1.07975	a up vs c
CYP11B1	0.0438872	1.07965	a up vs c
MAGEA6	0.0148336	1.07946	a up vs c
TRIOBP	0.033604	1.07932	a up vs c
RBM19	0.048348	1.07913	a up vs c
ARNTL2	0.0192578	1.07909	a up vs c
EWSR1	0.00409149	1.07905	a up vs c
CDRT15	0.0128525	1.07884	a up vs c
FUT9	0.0344589	1.07874	a up vs c
GABPB1	0.0155892	1.07858	a up vs c
USP43	0.0402538	1.07833	a up vs c
HMGXB4	0.0371663	1.0781	a up vs c
A1BG	0.0264006	1.07798	a up vs c
NFYB	0.0412066	1.07796	a up vs c
U2AF1	0.00773259	1.07793	a up vs c
KRT24	0.0353017	1.07778	a up vs c
H2AFY	0.0380508	1.07762	a up vs c
C20orf27	0.0213368	1.0775	a up vs c
EYS	0.0419738	1.07741	a up vs c
METTL9	0.0378616	1.07719	a up vs c
TNFRSF11B	0.0275906	1.07687	a up vs c
COL4A2	0.033247	1.07666	a up vs c
C1orf101	0.0435632	1.0765	a up vs c
CEBPG	0.0158101	1.07646	a up vs c
OR4D10	0.0425037	1.07631	a up vs c
FBXO47	0.0392616	1.07625	a up vs c
LHFP	0.0342173	1.07598	a up vs c
PGK1	0.0255359	1.07586	a up vs c
CTRB2	0.0195359	1.07579	a up vs c
NOX1	0.0220559	1.07569	a up vs c
SPHK2	0.0114143	1.07559	a up vs c
FAF2	0.00841738	1.07553	a up vs c
MED6	0.0237505	1.07538	a up vs c
PATE2	0.045117	1.07532	a up vs c
ECEL1P2	0.0227918	1.0752	a up vs c
AKR7A3	0.0342467	1.07446	a up vs c
NPHP1	0.0059407	1.07429	a up vs c
DCST1	0.0185012	1.07423	a up vs c
TRIM3	0.0486753	1.07419	a up vs c
VAMP3	0.0456636	1.07412	a up vs c
FAIM2	0.0196022	1.07408	a up vs c
LCN6	0.0406078	1.07387	a up vs c
GPR161	0.0140779	1.07367	a up vs c
LRIG3	0.0174338	1.07343	a up vs c
MIR139	0.0266055	1.07327	a up vs c
DIABLO	0.0343768	1.07317	a up vs c
MED30	0.0124759	1.07292	a up vs c
GSTO2	0.0246937	1.07254	a up vs c
C2orf27A	0.032199	1.0724	a up vs c
GRB2	0.0180245	1.07236	a up vs c
ZFP91-CNTF	0.0443208	1.07223	a up vs c
CTRB1	0.035071	1.07197	a up vs c
MAGOH	0.0119985	1.07192	a up vs c
MUC3B	0.0406446	1.07151	a up vs c
NKAIN3	0.0486963	1.07143	a up vs c
NOL3	0.0269335	1.0713	a up vs c
SERP1	0.0326016	1.06975	a up vs c
NPHP4	0.0285794	1.06973	a up vs c
SDCCAG1	0.0339159	1.06913	a up vs c
ACAD9	0.0045414	1.06882	a up vs c
ATPIF1	0.0485513	1.06869	a up vs c
CDS1	0.0443708	1.06806	a up vs c
SLC17A1	0.0438579	1.06742	a up vs c
KRT16	0.0251266	1.06662	a up vs c
LYZ	0.017665	1.06646	a up vs c
PNO1	0.0239134	1.06635	a up vs c
DLEU2L	0.0452331	1.06517	a up vs c
KCNAB3	0.027239	1.06505	a up vs c
HCRTR1	0.0222608	1.06456	a up vs c
MIR326	0.0462044	1.0639	a up vs c
PSMA7	0.0192804	1.06135	a up vs c
CTAGE4	0.0145526	1.06123	a up vs c
PLA2G12B	0.0276954	1.06118	a up vs c
ACOT11	0.0193912	1.06074	a up vs c
OR5AS1	0.0299256	1.05885	a up vs c
NSUN4	0.0467895	1.05824	a up vs c
SEC11A	0.0329946	1.0581	a up vs c
MIR217	0.0452098	1.05767	a up vs c
XIRP2	0.0334357	1.05418	a up vs c
NDUFAF2	0.0447886	1.05376	a up vs c
LRP4	0.0164034	1.05364	a up vs c
MAPKAP1	0.0203984	-1.0365	a down vs c
HYDIN	0.0322829	-1.04388	a down vs c
CAPZB	0.0245578	-1.05023	a down vs c
FARP1	0.0367419	-1.05039	a down vs c
SAPS2	0.0497976	-1.0508	a down vs c
DENND2C	0.0255795	-1.05101	a down vs c
YY1AP1	0.0390935	-1.0528	a down vs c
DDC	0.0369515	-1.05364	a down vs c
DTYMK	0.0231957	-1.05372	a down vs c
COL11A1	0.0249799	-1.05465	a down vs c
TCF25	0.0480552	-1.05472	a down vs c
FAM22G	0.0440412	-1.0551	a down vs c
YIPF2	0.0288165	-1.05564	a down vs c
NTN4	0.0361942	-1.05644	a down vs c
DCDC2	0.0446782	-1.05688	a down vs c
WHAMM	0.0280401	-1.05689	a down vs c
JAG2	0.0213903	-1.05774	a down vs c
LRRC67	0.0486771	-1.05801	a down vs c
KIAA0652	0.0436133	-1.05862	a down vs c
CRHR1	0.0410413	-1.05878	a down vs c
FGF17	0.0462834	-1.05902	a down vs c
ARIH2	0.00373794	-1.05936	a down vs c
ADCY1	0.0123335	-1.05937	a down vs c
PPIAL4A	0.0113902	-1.05977	a down vs c
DBH	0.0422936	-1.05995	a down vs c
PTPN1	0.0420668	-1.06031	a down vs c
COL18A1	0.0375205	-1.06043	a down vs c
SCNN1A	0.00631206	-1.06074	a down vs c
TAOK2	0.00910008	-1.0608	a down vs c
KLC4	0.00578412	-1.06089	a down vs c
C20orf108	0.0102612	-1.06116	a down vs c
ANKS1B	0.0370037	-1.06147	a down vs c
SHANK3	0.0472878	-1.06219	a down vs c
LRWD1	0.0266445	-1.06257	a down vs c
CLRN3	0.0476274	-1.06319	a down vs c
C1orf99	0.0332214	-1.0634	a down vs c
EDEM1	0.0214641	-1.0638	a down vs c
RSAD1	0.0327357	-1.06389	a down vs c
ARMCX2	0.013093	-1.06434	a down vs c
FAM83E	0.0269578	-1.06438	a down vs c
HIST1H3C	0.0403698	-1.06449	a down vs c
SIRT3	0.0294805	-1.0645	a down vs c
SETD6	0.0332652	-1.06463	a down vs c
ARHGEF35	0.0408085	-1.06473	a down vs c
LRP11	0.0162689	-1.06509	a down vs c
PRAP1	0.0373481	-1.06511	a down vs c
TECRL	0.0219771	-1.06512	a down vs c
NCRNA00029	0.0436316	-1.06516	a down vs c
NOP14	0.046269	-1.06522	a down vs c
KALRN	0.0279808	-1.06543	a down vs c
ISCU	0.0194658	-1.06553	a down vs c
RPL35A	0.0410949	-1.06642	a down vs c
RNF207	0.0498305	-1.06656	a down vs c
FBLN2	0.0124136	-1.06657	a down vs c
DHX37	0.0285246	-1.06703	a down vs c
BTNL9	0.0312672	-1.06703	a down vs c
ILDR1	0.0204205	-1.06715	a down vs c
MIR7-2	0.0390129	-1.06758	a down vs c
E2F7	0.0322816	-1.0676	a down vs c
ZNF214	0.0340818	-1.06779	a down vs c
CGB2	0.0320865	-1.06829	a down vs c
MAPK11	0.0461964	-1.06839	a down vs c
LRRC8A	0.0459655	-1.06862	a down vs c
MEGF6	0.00769125	-1.06873	a down vs c
KBTBD10	0.0226706	-1.06888	a down vs c
CNPY2	0.00855918	-1.069	a down vs c
GNB1L	0.0308436	-1.06918	a down vs c
COX7A1	0.0277024	-1.06919	a down vs c
PPP1R1A	0.0281757	-1.06934	a down vs c
VSIG10	0.0248533	-1.06984	a down vs c
CHAF1B	0.0390766	-1.06994	a down vs c
TRPC5	0.0358134	-1.07004	a down vs c
ENTPD2	0.0111375	-1.07016	a down vs c
ST8SIA3	0.0437682	-1.07036	a down vs c
STK24	0.02082	-1.07055	a down vs c
SCEL	0.0148175	-1.07056	a down vs c
ATXN10	0.0424707	-1.07062	a down vs c
RCCD1	0.0448997	-1.07079	a down vs c
MAP3K10	0.0064359	-1.07086	a down vs c
KCNIP4	0.0152372	-1.07089	a down vs c
MMP23B	0.039074	-1.07091	a down vs c
UBA2	0.0370294	-1.07093	a down vs c
SLCO4A1	0.0242881	-1.07105	a down vs c
HIST1H2AL	0.044365	-1.07117	a down vs c
KRT222	0.0375972	-1.07122	a down vs c
GPS2	0.0291051	-1.07129	a down vs c
STOX1	0.0251484	-1.07154	a down vs c
BTBD16	0.0259794	-1.07163	a down vs c
NANOS1	0.0453598	-1.07165	a down vs c
KIAA1257	0.0192337	-1.07172	a down vs c
CTU2	0.0372889	-1.07187	a down vs c
AIRE	0.00943104	-1.07191	a down vs c
CELF6	0.0350257	-1.07193	a down vs c
SLN	0.0205054	-1.07197	a down vs c
ATP6V0A2	0.028547	-1.07211	a down vs c
TRIM55	0.0334103	-1.07225	a down vs c
CNNM2	0.029344	-1.07251	a down vs c
RP1L1	0.0256772	-1.07274	a down vs c
TBC1D17	0.0173855	-1.07275	a down vs c
NPPC	0.00800184	-1.0728	a down vs c
IGFBP4	0.0131333	-1.07292	a down vs c
TRPM3	0.0162562	-1.07298	a down vs c
LOC442293	0.0237488	-1.07303	a down vs c
TELO2	0.0455083	-1.07312	a down vs c
TRNAU1AP	0.043341	-1.07325	a down vs c
ID2B	0.0284984	-1.07345	a down vs c
EDN3	0.0478977	-1.07346	a down vs c
CTGF	0.0287649	-1.07363	a down vs c
HNRNPUL1	0.0259455	-1.07374	a down vs c
CT45A5	0.0289565	-1.07381	a down vs c
SLC16A8	0.00331543	-1.07386	a down vs c
NLGN1	0.0412798	-1.07412	a down vs c
MEN1	0.0492537	-1.07422	a down vs c
C6orf89	0.00687089	-1.07425	a down vs c
FAM3A	0.0202175	-1.07433	a down vs c
RCSD1	0.0011414	-1.07442	a down vs c
PPP1R13L	0.0299337	-1.0745	a down vs c
LRRC56	0.0234482	-1.07467	a down vs c
SMARCC2	0.0266798	-1.07487	a down vs c
P4HA3	0.0396961	-1.07515	a down vs c
GLS2	0.0359279	-1.07531	a down vs c
CIT	0.0266774	-1.07534	a down vs c
MIR149	0.0103429	-1.07539	a down vs c
FA2H	0.0174291	-1.07539	a down vs c
PRRT3	0.0305362	-1.07539	a down vs c
UROC1	0.0399072	-1.0754	a down vs c
FGFR4	0.027668	-1.07565	a down vs c
RNASEH2C	0.044448	-1.07567	a down vs c
C2orf29	0.00503697	-1.07579	a down vs c
TMEM19	0.0445346	-1.07579	a down vs c
NGRN	0.0220849	-1.0758	a down vs c
ZNF134	0.0338596	-1.0759	a down vs c
MAGI1	0.0371957	-1.07595	a down vs c
IRF2	0.046023	-1.07598	a down vs c
HOXC6	0.0347637	-1.076	a down vs c
ZNF358	0.0308454	-1.07615	a down vs c
LOC440131	0.0144855	-1.0762	a down vs c
TPO	0.00551928	-1.07643	a down vs c
TXNIP	0.0312258	-1.07653	a down vs c
FBXO21	0.0251104	-1.07654	a down vs c
QTRT1	0.0169014	-1.07659	a down vs c
MAN2B2	0.0146265	-1.07661	a down vs c
ZBED4	0.0212333	-1.07665	a down vs c
PKP3	0.0105316	-1.07694	a down vs c
TRMT112	0.0454554	-1.07701	a down vs c
RLBP1	0.0272827	-1.07709	a down vs c
IGFBP5	0.0213626	-1.07718	a down vs c
MAMSTR	0.0429374	-1.07731	a down vs c
CHL1	0.0390436	-1.07732	a down vs c
CSF2	0.0287709	-1.07742	a down vs c
SLC6A1	0.0225473	-1.07755	a down vs c
PDCD2	0.00357884	-1.07759	a down vs c
HES6	0.0353887	-1.07766	a down vs c
BOLA3	0.024087	-1.07787	a down vs c
CYGB	0.0295691	-1.07812	a down vs c
DSG4	0.046468	-1.07812	a down vs c
PTPRK	0.0137551	-1.07813	a down vs c
TBX6	0.0386036	-1.07816	a down vs c
MSTN	0.0470614	-1.07828	a down vs c
OR56B1	0.0364846	-1.07829	a down vs c
C12orf49	0.0368285	-1.07835	a down vs c
BLM	0.0375296	-1.0787	a down vs c
GPN2	0.0346249	-1.0789	a down vs c
SOX10	0.0432179	-1.07905	a down vs c
HOXA7	0.0486746	-1.0791	a down vs c
RASSF6	0.0371437	-1.07936	a down vs c
ZFAND2B	0.0152894	-1.07941	a down vs c
C7orf10	0.0145654	-1.07942	a down vs c
SH3GLB2	0.0308802	-1.07959	a down vs c
PPIAL4G	0.00276123	-1.07984	a down vs c
FLRT3	0.00437683	-1.07988	a down vs c
MRGPRF	0.028535	-1.07991	a down vs c
PA2G4	0.0308241	-1.07991	a down vs c
HHIPL2	0.0337717	-1.08001	a down vs c
SPINT3	0.0284923	-1.08016	a down vs c
SNORD115-48	0.0341187	-1.08031	a down vs c
WDR34	0.0240825	-1.08063	a down vs c
WIPF2	0.035425	-1.0807	a down vs c
TCEAL2	0.0468644	-1.08073	a down vs c
GDF5	0.0249817	-1.08087	a down vs c
C5orf48	0.019379	-1.08103	a down vs c
ZNF323	0.00227869	-1.0811	a down vs c
SYPL1	0.0425877	-1.08111	a down vs c
ODF3L2	0.0469877	-1.08115	a down vs c
LARGE	0.0333341	-1.08116	a down vs c
RASSF5	0.0326752	-1.0812	a down vs c
SNORD115-8	0.00230969	-1.08122	a down vs c
RPA1	0.020719	-1.08127	a down vs c
NCRNA00164	0.0222042	-1.08145	a down vs c
TNFRSF18	0.030047	-1.08154	a down vs c
SMARCD1	0.0376449	-1.08167	a down vs c
KCNC4	0.0188936	-1.08172	a down vs c
SHARPIN	0.0463355	-1.08183	a down vs c
GMPS	0.0381981	-1.08194	a down vs c
HEMK1	0.0306496	-1.08195	a down vs c
SLC39A7	0.0392855	-1.08202	a down vs c
AVEN	0.0476682	-1.08227	a down vs c
COQ4	0.0418183	-1.08232	a down vs c
SLC6A9	0.0162182	-1.08244	a down vs c
SCARF2	0.0417519	-1.08262	a down vs c
FUT11	0.0328018	-1.08275	a down vs c
SF3A1	0.0230147	-1.0829	a down vs c
GYLTL1B	0.0320013	-1.08291	a down vs c
NOS2	0.034991	-1.08306	a down vs c
CENPVL1	0.0259796	-1.08307	a down vs c
COL6A2	0.0265839	-1.08308	a down vs c
FAM184A	0.0373743	-1.08314	a down vs c
FAM131B	0.0259851	-1.08321	a down vs c
CCDC107	0.0473232	-1.08329	a down vs c
MYH6	0.049987	-1.0834	a down vs c
ZNF549	0.0494088	-1.08348	a down vs c
CRHR2	0.042297	-1.08349	a down vs c
UBE2D2	0.014612	-1.08351	a down vs c
CYP2E1	0.00953453	-1.08357	a down vs c
C11orf41	0.0227797	-1.0836	a down vs c
ALOXE3	0.0470964	-1.08367	a down vs c
CRX	0.00568082	-1.08371	a down vs c
RNF38	0.0487134	-1.0838	a down vs c
MYPN	0.0359462	-1.08385	a down vs c
IL16	0.0420207	-1.08386	a down vs c
PLXNA1	0.00498949	-1.08403	a down vs c
HIRA	0.00489364	-1.08404	a down vs c
SIPA1L3	0.0428412	-1.08426	a down vs c
HCN3	0.0194567	-1.08437	a down vs c
TMEM171	0.0415482	-1.08442	a down vs c
GLRX5	0.0364786	-1.08444	a down vs c
SEC14L4	0.0263267	-1.0845	a down vs c
UNC45B	0.00926203	-1.08452	a down vs c
TP53I13	0.0290575	-1.0846	a down vs c
IL9R	0.0196818	-1.08461	a down vs c
SOX18	0.033418	-1.0852	a down vs c
LRRC49	0.0143685	-1.08522	a down vs c
ALKBH6	0.0190781	-1.08526	a down vs c
HBM	0.0255088	-1.08527	a down vs c
SF3A2	0.0243562	-1.08533	a down vs c
PANX3	0.0257319	-1.08535	a down vs c
LINGO4	0.0292251	-1.08539	a down vs c
PSMG4	0.0419446	-1.08567	a down vs c
NUDT8	0.0325629	-1.0857	a down vs c
F10	0.0131917	-1.08573	a down vs c
FIZ1	0.0468931	-1.08583	a down vs c
ZNF296	0.048674	-1.08585	a down vs c
GDF15	0.0418522	-1.08586	a down vs c
MAP6	0.0146732	-1.0859	a down vs c
TUT1	0.0223368	-1.08599	a down vs c
MRVI1	0.0345549	-1.08615	a down vs c
CHRNA4	0.0302944	-1.08625	a down vs c
TNK1	0.0354879	-1.0863	a down vs c
MLF2	0.0262698	-1.08633	a down vs c
SLC9A3R2	0.00946451	-1.08649	a down vs c
HSPBP1	0.00459146	-1.08659	a down vs c
CELF4	0.00982564	-1.08667	a down vs c
PAWR	0.0482318	-1.08669	a down vs c
TMEM42	0.0374413	-1.08677	a down vs c
SH3BP1	0.0212876	-1.08682	a down vs c
PHF16	0.0136794	-1.08683	a down vs c
DDX31	0.01954	-1.08684	a down vs c
DNAJC6	0.0363487	-1.08704	a down vs c
BCAP31	0.0461741	-1.08707	a down vs c
PCDHB5	0.0433036	-1.08712	a down vs c
FUNDC2P2	0.0184263	-1.08717	a down vs c
NEDD8	0.0399756	-1.0873	a down vs c
PLAU	0.0138942	-1.08734	a down vs c
C19orf25	0.0140024	-1.08743	a down vs c
MRPL36	0.042869	-1.08747	a down vs c
FBXO31	0.0282458	-1.08749	a down vs c
PIRT	0.0433822	-1.08785	a down vs c
CNTFR	0.0246973	-1.08786	a down vs c
AK3	0.0469285	-1.08791	a down vs c
ZFP41	0.0070677	-1.08817	a down vs c
HUS1B	0.0413912	-1.08817	a down vs c
SSBP4	0.00662995	-1.08822	a down vs c
RPS27A	0.0457809	-1.08836	a down vs c
PCLO	0.00829069	-1.08848	a down vs c
GNG7	0.0488487	-1.08858	a down vs c
CDH4	0.00382745	-1.08862	a down vs c
ZDHHC12	0.036119	-1.08865	a down vs c
C1QL1	0.0252452	-1.08892	a down vs c
LIX1L	0.0277053	-1.08895	a down vs c
MYOC	0.0487784	-1.08895	a down vs c
MSH4	0.022929	-1.08911	a down vs c
FLJ30679	0.0316025	-1.08912	a down vs c
GPX4	0.0468324	-1.0892	a down vs c
CDC20	0.0372573	-1.08923	a down vs c
CCDC158	0.0423853	-1.08923	a down vs c
TINAGL1	0.0206284	-1.08938	a down vs c
APH1A	0.0170073	-1.08942	a down vs c
KCNK13	0.0271165	-1.08952	a down vs c
PPP6C	0.0327479	-1.08959	a down vs c
OR2M1P	0.0332052	-1.08959	a down vs c
LOC388906	0.0373533	-1.0896	a down vs c
PHKG1	0.0491849	-1.08992	a down vs c
C9orf78	0.0280183	-1.08999	a down vs c
POLR2F	0.0428015	-1.09	a down vs c
GPSM3	0.0166997	-1.09013	a down vs c
IL22RA2	0.0445303	-1.0902	a down vs c
APPL2	0.045185	-1.09044	a down vs c
HOXC12	0.00201849	-1.09045	a down vs c
REG3A	0.0421102	-1.0905	a down vs c
GADL1	0.0322136	-1.09053	a down vs c
MAPRE2	0.0468846	-1.09063	a down vs c
ZNF233	0.0282187	-1.09087	a down vs c
C1orf53	0.0275759	-1.09103	a down vs c
NME7	0.0436702	-1.09112	a down vs c
ZNF274	0.0163646	-1.0912	a down vs c
WFDC2	0.0189271	-1.0912	a down vs c
C2orf24	0.0429697	-1.09129	a down vs c
FAM108A5	0.0464508	-1.09132	a down vs c
PDAP1	0.0183262	-1.09146	a down vs c
DZIP1	0.0211391	-1.09163	a down vs c
LARP6	0.018756	-1.09189	a down vs c
RGMA	0.0335212	-1.09193	a down vs c
KERA	0.0254005	-1.09205	a down vs c
NUDT15	0.0488714	-1.09212	a down vs c
SORCS1	0.0384444	-1.09217	a down vs c
MCM2	0.0422065	-1.09226	a down vs c
STUB1	0.0489408	-1.09235	a down vs c
C10orf10	0.0155147	-1.09237	a down vs c
PRPSAP1	0.033282	-1.09268	a down vs c
GPR19	0.0163954	-1.09292	a down vs c
ZNF280A	0.0341265	-1.09305	a down vs c
BAIAP2L2	0.0207599	-1.09319	a down vs c
NIPAL4	0.0415211	-1.09334	a down vs c
ANXA11	0.0178179	-1.09341	a down vs c
SLC34A1	0.0332265	-1.09357	a down vs c
FAM134A	0.0290154	-1.09362	a down vs c
POLRMT	0.0143277	-1.09368	a down vs c
LCE4A	0.0163734	-1.09368	a down vs c
PPP2R2C	0.0115588	-1.09384	a down vs c
DMRT1	0.00479705	-1.09391	a down vs c
CABP1	0.0316855	-1.09404	a down vs c
TDH	0.0342602	-1.09418	a down vs c
LPIN3	0.0423443	-1.09445	a down vs c
CTDSP2	0.018457	-1.09446	a down vs c
XKR8	0.0246894	-1.0945	a down vs c
C21orf2	8.69495e-05	-1.09461	a down vs c
LOC643797	0.0245363	-1.09461	a down vs c
TFR2	0.0261758	-1.09481	a down vs c
CNBD1	0.0256334	-1.09483	a down vs c
LRDD	0.0176224	-1.09491	a down vs c
ZNF211	0.0211147	-1.09501	a down vs c
ZNF688	0.0103859	-1.09504	a down vs c
MIA	0.0177042	-1.09509	a down vs c
CTBP1	0.0135456	-1.09514	a down vs c
KCNIP3	0.0266955	-1.09519	a down vs c
ANKRD34A	0.0413093	-1.09531	a down vs c
ADAMTS7	0.0242257	-1.09537	a down vs c
ATPAF1	0.003562	-1.09555	a down vs c
ZSWIM5	0.036457	-1.0956	a down vs c
ZNF557	0.0223356	-1.09568	a down vs c
OR6S1	0.039928	-1.09574	a down vs c
KLF3	0.0451822	-1.096	a down vs c
PCP4L1	0.0189527	-1.09601	a down vs c
PHF13	0.00603588	-1.0961	a down vs c
GJD3	0.0260842	-1.09612	a down vs c
ZNF76	0.0270917	-1.09615	a down vs c
GAL3ST4	0.0278773	-1.09626	a down vs c
FLJ41423	0.013122	-1.0963	a down vs c
C14orf182	0.024444	-1.09651	a down vs c
FLJ42280	0.0218652	-1.09658	a down vs c
KRTCAP2	0.0291112	-1.09668	a down vs c
TES	0.0468462	-1.09668	a down vs c
BARX2	0.0101695	-1.09689	a down vs c
NAP1L4	0.032748	-1.09693	a down vs c
OSMR	0.0494645	-1.09708	a down vs c
SCN3B	0.0306292	-1.09712	a down vs c
SOX21	0.0463703	-1.09712	a down vs c
F13B	0.0350712	-1.09717	a down vs c
RHCG	0.024327	-1.09719	a down vs c
PARVA	0.0206639	-1.0972	a down vs c
MIR95	0.0423958	-1.09725	a down vs c
PRKCZ	0.0424793	-1.09732	a down vs c
EBF2	0.030799	-1.0974	a down vs c
TNFRSF13C	0.0236051	-1.09754	a down vs c
CLDN19	0.0166128	-1.09763	a down vs c
ZNF18	0.0272326	-1.09787	a down vs c
PLXNB1	0.00430496	-1.09788	a down vs c
NMRAL1	0.0391736	-1.09794	a down vs c
C7orf47	0.0275202	-1.09795	a down vs c
PELP1	0.0423941	-1.09814	a down vs c
AEBP1	0.0120331	-1.09815	a down vs c
ARHGEF9	0.0399437	-1.09815	a down vs c
C10orf93	0.0359879	-1.09825	a down vs c
LRRC55	0.0414559	-1.09825	a down vs c
SLC1A6	0.00462739	-1.09826	a down vs c
KLHDC2	0.0087973	-1.09827	a down vs c
GREM1	0.00118012	-1.09828	a down vs c
MRPL9	0.0208071	-1.09847	a down vs c
ASCL1	0.025957	-1.09848	a down vs c
C11orf72	0.0391333	-1.09854	a down vs c
DYNLL2	0.0246164	-1.09856	a down vs c
FOXO1	0.0305548	-1.09863	a down vs c
TDP1	0.0471784	-1.09873	a down vs c
DLL3	0.0301226	-1.09881	a down vs c
TCF20	0.0124018	-1.09885	a down vs c
ZNF490	0.0217671	-1.09888	a down vs c
PLXNA4	0.0106302	-1.09892	a down vs c
SCG2	0.037844	-1.09895	a down vs c
ANKRD42	0.00756897	-1.09907	a down vs c
C3orf39	0.0368217	-1.09919	a down vs c
XPO6	0.0148205	-1.09921	a down vs c
DEGS2	0.00423277	-1.09925	a down vs c
C20orf160	0.00693781	-1.09925	a down vs c
PRSSL1	0.0084476	-1.09926	a down vs c
HAPLN1	0.0263365	-1.09935	a down vs c
LDB2	0.0433895	-1.09937	a down vs c
WFS1	0.0121575	-1.0994	a down vs c
FLJ45949	0.0172733	-1.0995	a down vs c
TREML2	0.00889975	-1.09952	a down vs c
CALR3	0.0163501	-1.09955	a down vs c
GDF2	0.0258271	-1.09964	a down vs c
BCR	0.0409635	-1.09968	a down vs c
FRG2C	0.0197122	-1.09973	a down vs c
GAMT	0.0242379	-1.09975	a down vs c
WFDC10B	0.0128605	-1.09983	a down vs c
ATXN7L3B	0.024217	-1.09983	a down vs c
TCP11	0.0149999	-1.09987	a down vs c
TSR2	0.0483568	-1.09989	a down vs c
TEX13A	0.034269	-1.09992	a down vs c
OR10W1	0.0309026	-1.09998	a down vs c
GRHL1	0.042929	-1.09999	a down vs c
C9orf135	0.0441716	-1.1001	a down vs c
TMEM121	0.00450799	-1.10011	a down vs c
PAX9	0.0434078	-1.1003	a down vs c
ZER1	0.0264659	-1.10044	a down vs c
CSRP2BP	0.0407089	-1.10053	a down vs c
KCNH4	0.0225967	-1.10061	a down vs c
LIG1	0.0351799	-1.10069	a down vs c
VPS26B	0.0456623	-1.10071	a down vs c
RANGRF	0.0257909	-1.10079	a down vs c
FREM3	0.0244261	-1.10101	a down vs c
DCC	0.0305077	-1.10102	a down vs c
CTSL3	0.0389423	-1.1011	a down vs c
NPDC1	0.0130511	-1.10122	a down vs c
NPW	0.0244	-1.10128	a down vs c
ZNF850P	0.00270537	-1.10146	a down vs c
RORB	0.00864763	-1.10146	a down vs c
LNX1	0.0134878	-1.10146	a down vs c
TP53TG3	0.0381197	-1.10147	a down vs c
IGFBPL1	0.00954028	-1.10151	a down vs c
OR1F1	0.0462845	-1.10164	a down vs c
KBTBD4	0.0347951	-1.1017	a down vs c
SCN4A	0.048223	-1.10188	a down vs c
FEM1A	0.0441797	-1.10192	a down vs c
GADD45G	0.0438958	-1.10222	a down vs c
C20orf134	0.0280588	-1.10227	a down vs c
RFFL	0.0126555	-1.10232	a down vs c
ZXDA	0.0452407	-1.10239	a down vs c
PRR7	0.000684337	-1.10252	a down vs c
ACSM2A	0.0262158	-1.10253	a down vs c
PITX1	0.0295014	-1.10266	a down vs c
LTC4S	0.0299256	-1.10269	a down vs c
TMEM207	0.00663024	-1.1027	a down vs c
EVPL	0.0215987	-1.10272	a down vs c
FBXL14	0.00141618	-1.10274	a down vs c
HNRNPUL2	0.00105505	-1.10277	a down vs c
BCDIN3D	0.0380317	-1.10278	a down vs c
ORAI1	0.04757	-1.10293	a down vs c
DPF2	0.0114933	-1.10297	a down vs c
ARHGAP23	0.0495152	-1.10303	a down vs c
FOXD2	0.00122217	-1.10304	a down vs c
COL9A2	0.0145093	-1.10305	a down vs c
TFF2	0.0105543	-1.10315	a down vs c
LOC619207	0.016822	-1.10315	a down vs c
SOX17	0.0199502	-1.10318	a down vs c
NPSR1	0.0328486	-1.1032	a down vs c
RAB11FIP3	0.00139184	-1.10324	a down vs c
LOC100130872	0.0404422	-1.10325	a down vs c
SCN4B	0.0280248	-1.10331	a down vs c
MYH8	0.00628754	-1.10371	a down vs c
ZNF167	0.0190411	-1.10382	a down vs c
C3orf57	0.0238019	-1.10394	a down vs c
TSGA14	0.0245663	-1.10404	a down vs c
FGF22	0.0366313	-1.10417	a down vs c
C8orf40	0.014764	-1.1043	a down vs c
LOC345258	0.0219546	-1.1043	a down vs c
IGFBP1	0.00902983	-1.10432	a down vs c
IL17RD	0.0210877	-1.10435	a down vs c
PSPN	0.0180002	-1.10445	a down vs c
CCBL1	0.0172215	-1.10452	a down vs c
RAX	0.018441	-1.10459	a down vs c
PSMB11	0.0263656	-1.10471	a down vs c
BCL2L14	0.0344065	-1.10475	a down vs c
COMP	0.0288434	-1.10496	a down vs c
C19orf12	0.00365938	-1.10501	a down vs c
PIGQ	0.0364456	-1.10504	a down vs c
TUBB3	0.0246236	-1.10537	a down vs c
SPRED3	0.0328023	-1.10544	a down vs c
PHACTR3	0.0131687	-1.10547	a down vs c
GDF1	0.00169602	-1.10548	a down vs c
TTTY14	0.00156319	-1.10552	a down vs c
TCF3	0.0433574	-1.10554	a down vs c
RNF187	0.0187913	-1.10566	a down vs c
AHDC1	0.0240873	-1.10573	a down vs c
SLFNL1	0.019369	-1.10579	a down vs c
MUC17	0.0494593	-1.10596	a down vs c
KLHL22	0.00668186	-1.10597	a down vs c
BOK	0.000459766	-1.10602	a down vs c
POU3F1	0.0122741	-1.10619	a down vs c
SLC25A4	0.0208512	-1.10622	a down vs c
SEC14L2	0.0156574	-1.10631	a down vs c
ASB10	0.0295159	-1.10632	a down vs c
APEX2	0.0191096	-1.10644	a down vs c
TP63	0.0398262	-1.10654	a down vs c
NXN	0.0385315	-1.10667	a down vs c
SHOX2	0.00455402	-1.10674	a down vs c
PLAC4	0.0413985	-1.10686	a down vs c
HSPA12A	0.00258096	-1.10706	a down vs c
PKIG	0.0162046	-1.10708	a down vs c
CTXN3	0.0168316	-1.10708	a down vs c
AVP	0.0426002	-1.10713	a down vs c
SLC27A4	0.00816092	-1.10724	a down vs c
JAK1	0.019676	-1.10727	a down vs c
CTNNA3	0.0209116	-1.10734	a down vs c
SOX15	0.004803	-1.10747	a down vs c
OGFOD1	0.0324555	-1.10758	a down vs c
VAT1	0.0198301	-1.10769	a down vs c
MAF	0.0486353	-1.10771	a down vs c
PCBP4	0.0392866	-1.10781	a down vs c
SLC1A2	0.0255482	-1.10782	a down vs c
OR4Q2	0.00657679	-1.10796	a down vs c
TSHB	0.00423937	-1.10798	a down vs c
CHRNA9	0.00920982	-1.10808	a down vs c
TYRO3	0.0231476	-1.10821	a down vs c
VOPP1	0.040034	-1.1083	a down vs c
ELK1	0.00129681	-1.10854	a down vs c
PMEPA1	0.0180247	-1.10861	a down vs c
CXXC4	0.0480334	-1.10869	a down vs c
STXBP1	0.0375749	-1.10872	a down vs c
C1orf152	0.00584578	-1.10884	a down vs c
CARHSP1	0.00824926	-1.10889	a down vs c
ELAC1	0.0109273	-1.10907	a down vs c
KRTAP20-2	0.0132036	-1.10908	a down vs c
SALL4	0.0311303	-1.10922	a down vs c
ASB12	0.00713712	-1.10955	a down vs c
HERPUD2	0.00193114	-1.10965	a down vs c
PDZD11	0.00970057	-1.10983	a down vs c
C3orf37	0.0440209	-1.10987	a down vs c
FPGS	0.0199894	-1.10995	a down vs c
NCRNA00095	0.0341474	-1.10998	a down vs c
NEU2	0.0196918	-1.11001	a down vs c
FXYD5	0.007261	-1.11002	a down vs c
AFF2	0.0284696	-1.11002	a down vs c
TULP3	0.0272787	-1.1103	a down vs c
APOF	0.0429184	-1.11031	a down vs c
KIAA0355	0.0490402	-1.11052	a down vs c
GATAD2B	0.0294755	-1.11062	a down vs c
RAB5B	0.0408872	-1.11063	a down vs c
LOC100130236	0.0122302	-1.11071	a down vs c
IQCA1	0.0140774	-1.11072	a down vs c
QSOX2	0.0190023	-1.11078	a down vs c
KLHDC7B	0.0167529	-1.11082	a down vs c
SNORD116-16	0.0491898	-1.11088	a down vs c
CDCA8	0.0171889	-1.1109	a down vs c
ZNF550	0.0281308	-1.11104	a down vs c
PRO0611	0.0281766	-1.11144	a down vs c
OPRD1	0.013177	-1.11145	a down vs c
CYB561D1	0.0371017	-1.11147	a down vs c
CDK5R1	0.00723943	-1.11149	a down vs c
FAM119A	0.00107446	-1.11167	a down vs c
C17orf73	0.0309561	-1.11173	a down vs c
HPS6	0.0417779	-1.11182	a down vs c
DIO3	0.00354957	-1.11202	a down vs c
DDIT4L	0.0235552	-1.11205	a down vs c
ATP6V0E2	0.0259358	-1.11208	a down vs c
GPR44	0.0246694	-1.11219	a down vs c
C1QL3	0.0016732	-1.11226	a down vs c
DENND5B	0.0417114	-1.1123	a down vs c
PIGU	0.01968	-1.11237	a down vs c
PER3	0.0299683	-1.11237	a down vs c
OBFC2B	0.0421654	-1.11263	a down vs c
ENHO	0.00919122	-1.11264	a down vs c
EMX2	0.00230814	-1.11269	a down vs c
UGT2B15	0.0371215	-1.11272	a down vs c
DTX3	0.0164359	-1.11281	a down vs c
ANTXR1	0.00180385	-1.11302	a down vs c
MAST4	0.00564347	-1.11302	a down vs c
NTN3	0.00449132	-1.11314	a down vs c
NT5C1A	0.0139314	-1.11314	a down vs c
CTSE	0.0242934	-1.11331	a down vs c
GRPEL2	0.0499771	-1.11334	a down vs c
ZFP1	0.0353014	-1.11344	a down vs c
SOLH	0.00772861	-1.11387	a down vs c
ENAM	0.0433734	-1.11388	a down vs c
GUCA2A	0.00324134	-1.11398	a down vs c
CUTA	0.032316	-1.114	a down vs c
RAB3B	0.0405139	-1.11405	a down vs c
SCNN1D	0.0031391	-1.11407	a down vs c
POMGNT1	0.0137615	-1.11408	a down vs c
PKN1	0.0435348	-1.11411	a down vs c
PORCN	0.0358353	-1.1143	a down vs c
NFKBIL2	0.00152187	-1.11433	a down vs c
HOXB3	0.00557304	-1.11455	a down vs c
HIST1H2BE	0.045563	-1.11463	a down vs c
FTO	0.00289905	-1.11499	a down vs c
RTN4RL2	0.0185413	-1.11537	a down vs c
UBE2C	0.0275921	-1.11544	a down vs c
CIB1	0.01949	-1.11573	a down vs c
C11orf35	1.92282e-05	-1.1158	a down vs c
BAG3	0.0494464	-1.11587	a down vs c
FAM176A	0.00693111	-1.11612	a down vs c
EXOSC6	0.00204188	-1.11653	a down vs c
WWTR1	0.049479	-1.11662	a down vs c
TCTN1	0.023713	-1.11673	a down vs c
LOC440337	0.0209789	-1.11674	a down vs c
TSPO2	0.0125855	-1.1171	a down vs c
ARHGEF5	0.0110465	-1.11725	a down vs c
SLC2A5	0.0319763	-1.11726	a down vs c
C1orf212	0.00570441	-1.11728	a down vs c
KCNA1	0.0170798	-1.11739	a down vs c
AGFG2	0.0118707	-1.11751	a down vs c
SERPINA2	0.0274907	-1.11769	a down vs c
C2orf7	0.0158773	-1.11774	a down vs c
MT1H	0.0487149	-1.11775	a down vs c
TCFL5	0.00802211	-1.11796	a down vs c
SLC13A5	0.0012542	-1.11837	a down vs c
BBS4	0.00445219	-1.11863	a down vs c
HEPH	0.0173415	-1.11882	a down vs c
DNASE1L2	0.0138371	-1.11894	a down vs c
ZDHHC23	0.0119933	-1.11897	a down vs c
CDK5R2	0.00110003	-1.11922	a down vs c
FRMD8	0.00643998	-1.11929	a down vs c
LILRP2	0.0403166	-1.11935	a down vs c
TMEM30B	0.0136255	-1.11943	a down vs c
AHSP	0.0313414	-1.11946	a down vs c
ATP1B2	0.00236448	-1.11951	a down vs c
CORO2B	0.00150087	-1.11976	a down vs c
KLK8	0.000271317	-1.11977	a down vs c
LCN1	0.0458479	-1.11983	a down vs c
METTL5	0.0382919	-1.12027	a down vs c
ASS1	0.0152733	-1.1204	a down vs c
CDON	0.0246931	-1.12045	a down vs c
TBC1D10A	0.0037639	-1.12061	a down vs c
UBE2Q2	0.0330693	-1.12063	a down vs c
RIMS3	0.0025616	-1.12087	a down vs c
CHD3	0.041357	-1.12088	a down vs c
HMOX2	0.0428835	-1.12095	a down vs c
C20orf3	0.041134	-1.12102	a down vs c
ZMYND11	0.0460019	-1.12109	a down vs c
ZNF419	0.0241613	-1.12117	a down vs c
KLHDC8A	0.0406293	-1.12137	a down vs c
LRRC68	0.00164489	-1.1217	a down vs c
TRYX3	0.00780633	-1.12183	a down vs c
ARL5C	0.0262588	-1.12186	a down vs c
PPP1R3C	0.0218494	-1.12195	a down vs c
DCHS1	0.0126114	-1.12213	a down vs c
CCDC85B	0.00487682	-1.12229	a down vs c
CYP4F11	0.0209746	-1.1223	a down vs c
ALPK3	0.00392971	-1.12237	a down vs c
DSC1	0.00578389	-1.12238	a down vs c
NCRNA00205	0.0303932	-1.12243	a down vs c
ECE1	0.0473155	-1.12248	a down vs c
ASMTL	0.0227479	-1.12267	a down vs c
PTCHD1	0.0441952	-1.12274	a down vs c
PROCR	0.00717976	-1.12279	a down vs c
PROX1	0.0237066	-1.12279	a down vs c
KLK11	0.0252407	-1.12287	a down vs c
UNC119B	0.0278875	-1.12295	a down vs c
SFRP4	0.0228769	-1.12297	a down vs c
C12orf52	0.0313732	-1.12298	a down vs c
ZNF71	0.0230524	-1.12303	a down vs c
C8orf84	0.000231646	-1.12327	a down vs c
TRIM72	0.00439517	-1.12344	a down vs c
CA11	0.0144687	-1.12351	a down vs c
OR4K13	0.0155602	-1.12372	a down vs c
CELA2B	0.00208258	-1.12375	a down vs c
ACOXL	0.00227973	-1.12376	a down vs c
C17orf59	0.000977387	-1.12392	a down vs c
BIRC8	0.0169372	-1.12392	a down vs c
OR7E24	0.018598	-1.12398	a down vs c
LAMP3	0.0286276	-1.124	a down vs c
SGPP2	0.0369326	-1.12408	a down vs c
C10orf134	0.00900368	-1.12438	a down vs c
ZNF140	0.0272147	-1.12452	a down vs c
HIST2H2BA	0.0309395	-1.12466	a down vs c
ARHGAP28	0.000527032	-1.1247	a down vs c
EIF5A2	0.0443763	-1.12477	a down vs c
CXorf50B	0.0428134	-1.12489	a down vs c
UCP2	0.0171843	-1.12498	a down vs c
CACNG2	0.00661447	-1.12504	a down vs c
CIAPIN1	0.00334138	-1.12505	a down vs c
SNX22	0.0372053	-1.12527	a down vs c
OSR1	0.00769918	-1.12545	a down vs c
HCG4	0.0229151	-1.12556	a down vs c
HAUS5	0.00302387	-1.12594	a down vs c
IFT52	0.00387835	-1.12608	a down vs c
C11orf2	0.0340455	-1.12613	a down vs c
TRAPPC4	0.0328287	-1.1262	a down vs c
KRTAP10-11	0.0195738	-1.12624	a down vs c
ZXDB	0.0126665	-1.12657	a down vs c
C22orf23	0.0339063	-1.12658	a down vs c
CCDC61	0.00128934	-1.12662	a down vs c
FAM84B	0.0252824	-1.12671	a down vs c
USP27X	0.027922	-1.12672	a down vs c
ABHD1	0.015912	-1.12686	a down vs c
MIR516B2	0.01631	-1.12729	a down vs c
MAGEC1	0.00123922	-1.12735	a down vs c
CA6	0.00387921	-1.1274	a down vs c
RASGEF1A	0.0486471	-1.12743	a down vs c
LAMA4	0.00228029	-1.12754	a down vs c
MCART3P	0.039411	-1.12754	a down vs c
RNF167	0.0045675	-1.12756	a down vs c
TSPAN6	0.00790048	-1.12762	a down vs c
TMEM97	0.0454987	-1.12764	a down vs c
TMEM220	0.0340179	-1.12774	a down vs c
GPR153	0.00834961	-1.12781	a down vs c
HAND2	0.00320766	-1.12812	a down vs c
MTP18	0.03651	-1.12858	a down vs c
ZNF696	0.0025914	-1.129	a down vs c
PHEX	0.035253	-1.12902	a down vs c
EGLN3	0.0305979	-1.12914	a down vs c
LASS4	0.029453	-1.12922	a down vs c
DHRS13	0.0209064	-1.12942	a down vs c
DBP	0.0352971	-1.12945	a down vs c
PMS2L1	0.00490303	-1.12996	a down vs c
MYF5	0.0258929	-1.13002	a down vs c
2013-09-12	0.0140297	-1.1301	a down vs c
CYB561	0.02561	-1.13012	a down vs c
RBPJL	0.00428998	-1.13016	a down vs c
SEMG2	0.0154913	-1.13032	a down vs c
NHEDC1	0.00759089	-1.13037	a down vs c
SNORA38B	0.00187813	-1.13041	a down vs c
CCR6	0.0011608	-1.13046	a down vs c
TCEB3C	0.0189113	-1.13054	a down vs c
C16orf54	0.0423193	-1.13056	a down vs c
LOC150622	0.00397822	-1.13061	a down vs c
RPUSD3	0.00782456	-1.13072	a down vs c
BSPRY	0.0126556	-1.1308	a down vs c
RABEPK	0.00908789	-1.13108	a down vs c
CLLU1	0.0384445	-1.13112	a down vs c
WNT10B	0.00774211	-1.13116	a down vs c
TM4SF18	0.00438675	-1.13127	a down vs c
CACHD1	0.00829948	-1.13131	a down vs c
FLJ41327	0.0050574	-1.13137	a down vs c
GSPT2	0.0247133	-1.13158	a down vs c
USP20	0.035359	-1.13159	a down vs c
PPP2R5C	0.0256372	-1.13177	a down vs c
KBTBD11	0.00333261	-1.13207	a down vs c
HOXC11	0.00338578	-1.13215	a down vs c
FAM86B1	0.00606593	-1.1322	a down vs c
SMPD3	0.0320841	-1.13228	a down vs c
MIR29A	0.0380544	-1.13245	a down vs c
KIAA1199	0.00977366	-1.13247	a down vs c
APOBEC3D	0.0482953	-1.1326	a down vs c
TSHZ1	0.0280471	-1.1327	a down vs c
C9orf37	0.0244933	-1.13271	a down vs c
MRPS18B	0.0197733	-1.1328	a down vs c
GRIN1	0.00855081	-1.13289	a down vs c
CCDC141	0.0421875	-1.13301	a down vs c
LOC100131726	0.00744581	-1.13302	a down vs c
TMC6	0.018914	-1.13334	a down vs c
IQCK	0.0225686	-1.13339	a down vs c
PBX4	0.0172323	-1.1336	a down vs c
CLDN17	0.0128419	-1.13362	a down vs c
C1orf129	0.000661772	-1.13363	a down vs c
BZRAP1	0.00257056	-1.13367	a down vs c
TMEM109	0.0378488	-1.13369	a down vs c
MAZ	0.0183983	-1.13387	a down vs c
CHAC1	0.00829143	-1.13399	a down vs c
SMAGP	0.0105262	-1.13452	a down vs c
AGPHD1	0.00327024	-1.13478	a down vs c
RGP1	0.00655981	-1.1348	a down vs c
MGC16075	0.0137954	-1.13481	a down vs c
CYYR1	0.00129592	-1.13501	a down vs c
PERP	0.00332593	-1.13501	a down vs c
MIRLET7C	0.0264718	-1.13533	a down vs c
AKAP6	0.0152168	-1.13589	a down vs c
RPLP2	0.0262407	-1.13593	a down vs c
RCAN2	0.0330581	-1.13606	a down vs c
GRIN2D	0.0416976	-1.13613	a down vs c
CGRRF1	0.0204979	-1.13627	a down vs c
ANKS4B	0.00148627	-1.13629	a down vs c
ANKRD16	0.01014	-1.13632	a down vs c
CIRBP	0.0131756	-1.13634	a down vs c
PKDREJ	0.00969885	-1.13669	a down vs c
LCN10	0.00377714	-1.13697	a down vs c
CAD	0.023407	-1.13699	a down vs c
ZNF408	0.00286791	-1.13704	a down vs c
LPAR5	0.0445769	-1.13728	a down vs c
CHMP7	0.0294744	-1.13735	a down vs c
IPO4	0.00292759	-1.13736	a down vs c
LOC100129969	0.00721772	-1.13752	a down vs c
FAM177B	0.0285827	-1.13759	a down vs c
NPFFR1	0.00194315	-1.13761	a down vs c
ZC3HAV1	0.0318026	-1.13783	a down vs c
VSX1	0.000568331	-1.13807	a down vs c
SNORD116-18	0.00159772	-1.13826	a down vs c
C18orf45	0.0442908	-1.1386	a down vs c
RGS13	0.0498046	-1.13864	a down vs c
PPP1R3F	0.00158145	-1.13871	a down vs c
BBS12	0.0283097	-1.13874	a down vs c
CDHR1	0.00520375	-1.13881	a down vs c
BIVM	0.0266338	-1.13915	a down vs c
PIP4K2A	0.0158999	-1.13945	a down vs c
SLC5A4	0.00296455	-1.1396	a down vs c
SNORD116-12	0.0250268	-1.1397	a down vs c
UNG	0.0195409	-1.1398	a down vs c
C1orf201	0.0220852	-1.14028	a down vs c
ADAM30	0.00237318	-1.14127	a down vs c
KRTAP13-1	0.000467436	-1.14128	a down vs c
PASK	0.00857696	-1.14131	a down vs c
RPS19	0.040809	-1.14134	a down vs c
2013-09-06	0.00976926	-1.14143	a down vs c
HIP1R	0.0358714	-1.14147	a down vs c
WNT7A	0.0357721	-1.14156	a down vs c
SH2D7	0.0401535	-1.1422	a down vs c
KLF2	0.0119293	-1.14236	a down vs c
GFI1	0.0485758	-1.14246	a down vs c
KCNA6	0.0321163	-1.14283	a down vs c
MIR154	0.0311497	-1.14298	a down vs c
BMI1	0.0499996	-1.14307	a down vs c
MRPL49	0.017904	-1.14331	a down vs c
SUV39H1	0.00312897	-1.14352	a down vs c
GRHPR	0.0061323	-1.14395	a down vs c
ORAI2	0.00641765	-1.14448	a down vs c
AKR1C4	0.0299643	-1.14456	a down vs c
PFN2	0.0408199	-1.14477	a down vs c
TCEB3CL	0.011832	-1.14482	a down vs c
SDR42E1	0.0263354	-1.14568	a down vs c
LDHD	0.0381057	-1.14594	a down vs c
SLITRK3	0.00143648	-1.14597	a down vs c
LRRC8E	0.00160353	-1.14613	a down vs c
tcag7.907	0.0304096	-1.14639	a down vs c
GRAMD3	0.00377791	-1.14645	a down vs c
NR2C2AP	0.00287417	-1.14696	a down vs c
NCRNA00185	0.0241432	-1.14711	a down vs c
ANKRD52	0.00719132	-1.14737	a down vs c
DCXR	0.023949	-1.14743	a down vs c
TTC12	0.0189353	-1.14779	a down vs c
NHEDC2	0.0386996	-1.14786	a down vs c
RND1	0.0051632	-1.14804	a down vs c
ACD	0.000688265	-1.14818	a down vs c
RNF25	0.00444527	-1.14842	a down vs c
RAMP1	0.00360435	-1.14843	a down vs c
DAXX	0.0264542	-1.14851	a down vs c
BCL11A	0.0205048	-1.14862	a down vs c
BEX4	0.0199568	-1.14864	a down vs c
SLC47A1	0.0218223	-1.14908	a down vs c
B3GNT7	0.0408579	-1.14971	a down vs c
PARP16	0.00902466	-1.14977	a down vs c
C12orf65	0.0251085	-1.15027	a down vs c
VEGFB	0.0101992	-1.15039	a down vs c
RPA2	0.0115906	-1.1508	a down vs c
ROR1	0.0409665	-1.15106	a down vs c
PGAP2	0.00587384	-1.15107	a down vs c
MICAL3	0.00983498	-1.15108	a down vs c
ERVWE1	0.0180559	-1.15108	a down vs c
TTC22	0.0228941	-1.15184	a down vs c
SNORA13	0.00720114	-1.15196	a down vs c
TYMS	0.0473275	-1.15226	a down vs c
COQ10A	0.0312436	-1.1526	a down vs c
ADH1B	0.0068308	-1.15276	a down vs c
OSGEPL1	0.0136052	-1.15352	a down vs c
C21orf70	0.0109732	-1.15356	a down vs c
APOBEC3H	0.0366195	-1.15374	a down vs c
ISG20	0.0377369	-1.15379	a down vs c
C19orf35	0.0165504	-1.15392	a down vs c
LOC100131497	0.00126601	-1.15413	a down vs c
C11orf49	0.0156912	-1.15415	a down vs c
HS3ST1	0.000116141	-1.15423	a down vs c
ADORA2A	0.0143872	-1.15431	a down vs c
TLCD1	0.00203492	-1.1547	a down vs c
DCAF4	0.0218403	-1.15493	a down vs c
ZFP82	0.0360571	-1.15524	a down vs c
ZNF543	0.0327268	-1.15526	a down vs c
DDR1	0.00232066	-1.15531	a down vs c
RIC3	0.00469889	-1.15541	a down vs c
BCL2L1	0.0188201	-1.15591	a down vs c
CPSF1	0.00161034	-1.15608	a down vs c
PRPS1	0.0497197	-1.15617	a down vs c
PLA2G4D	0.00432001	-1.15624	a down vs c
THAP11	0.00515343	-1.15679	a down vs c
RAB7L1	0.00921939	-1.15684	a down vs c
SBF1	0.0307572	-1.15686	a down vs c
ANXA6	0.0418039	-1.15697	a down vs c
C12orf42	0.00296723	-1.15732	a down vs c
SNORA48	0.0383923	-1.15781	a down vs c
FAM153B	0.0322658	-1.15792	a down vs c
PDE4D	0.0291591	-1.15802	a down vs c
PRKD2	0.0315519	-1.15815	a down vs c
SGK223	0.00468724	-1.15881	a down vs c
FAM110A	0.028224	-1.15895	a down vs c
RRM1	0.00610688	-1.15899	a down vs c
ARHGEF3	0.0311161	-1.15909	a down vs c
TDRKH	0.0349897	-1.15961	a down vs c
MLLT6	0.0264184	-1.16017	a down vs c
PHOSPHO1	0.0233525	-1.16041	a down vs c
ALDH5A1	0.00719567	-1.16062	a down vs c
AXIN2	0.00492953	-1.16067	a down vs c
C17orf28	0.00137401	-1.16104	a down vs c
LCA5	0.00116249	-1.16134	a down vs c
ATP1A3	0.0174284	-1.16134	a down vs c
CNPY4	0.0278975	-1.16139	a down vs c
ZNF157	0.00018415	-1.1615	a down vs c
KRT73	0.0231791	-1.16199	a down vs c
TSPAN3	0.0081662	-1.16219	a down vs c
WDR76	0.0249261	-1.16228	a down vs c
TBCC	0.00270397	-1.16246	a down vs c
GZMM	0.0189181	-1.16255	a down vs c
EBP	0.0262816	-1.16319	a down vs c
CA5B	0.0220458	-1.16327	a down vs c
TRIM68	0.0122554	-1.16389	a down vs c
PEBP1	0.00488909	-1.16435	a down vs c
CD82	0.00829599	-1.16438	a down vs c
FAM134C	0.000554686	-1.16439	a down vs c
BAIAP2L1	0.000378831	-1.16507	a down vs c
OR10P1	8.79098e-05	-1.16513	a down vs c
PRMT2	0.00404166	-1.16525	a down vs c
USP11	0.00328422	-1.16529	a down vs c
DEXI	0.0192632	-1.16551	a down vs c
AMIGO2	0.0274718	-1.16555	a down vs c
LIM2	0.000503865	-1.16568	a down vs c
GRK1	0.00207361	-1.16594	a down vs c
PPP1R14A	0.0468601	-1.16597	a down vs c
FAM115C	0.0139948	-1.16678	a down vs c
ZCCHC18	0.0064456	-1.16698	a down vs c
FLJ44838	0.0429882	-1.16723	a down vs c
SUN2	0.0199607	-1.16763	a down vs c
ITPKB	0.0191082	-1.16817	a down vs c
AES	0.0401868	-1.1682	a down vs c
TMEM45B	0.0371135	-1.16826	a down vs c
RMRP	0.0192062	-1.16841	a down vs c
GNAL	0.0200229	-1.16849	a down vs c
KLF8	0.014892	-1.16852	a down vs c
CYP2F1	0.0287635	-1.16909	a down vs c
CHIT1	0.00814041	-1.1695	a down vs c
LOC613266	0.00400443	-1.16981	a down vs c
RPL10A	0.0348792	-1.16994	a down vs c
FAM86C	0.0322325	-1.17047	a down vs c
HIST1H2AE	0.0326948	-1.17066	a down vs c
ZNF10	0.00269752	-1.17159	a down vs c
TMEM14A	0.0242318	-1.17167	a down vs c
VPREB3	0.0107186	-1.17231	a down vs c
HIST3H2BB	0.000503183	-1.17259	a down vs c
HIST1H4B	0.0445872	-1.17262	a down vs c
KCNE2	0.00105488	-1.17341	a down vs c
PLA2G6	0.0287562	-1.17395	a down vs c
C21orf7	0.0408404	-1.174	a down vs c
PTGES	0.0294095	-1.17487	a down vs c
LOC729724	0.0280314	-1.17511	a down vs c
ZDHHC22	0.0133428	-1.17553	a down vs c
RASAL3	0.0278096	-1.17569	a down vs c
POLH	0.0147757	-1.1758	a down vs c
KIAA1804	0.0250555	-1.1759	a down vs c
PHF1	0.0308411	-1.17659	a down vs c
ASB2	0.00235234	-1.1769	a down vs c
FAM53B	0.00338091	-1.17713	a down vs c
MAGED1	0.0252678	-1.17733	a down vs c
FAM81B	0.0379919	-1.17761	a down vs c
HOPX	0.00694719	-1.1777	a down vs c
AKAP5	0.0204279	-1.17776	a down vs c
NOG	0.0339228	-1.17783	a down vs c
PPAPDC1B	0.0377564	-1.17851	a down vs c
C7orf13	0.000818229	-1.17874	a down vs c
OR1D2	0.00787868	-1.17897	a down vs c
PLXNA3	0.0079274	-1.17929	a down vs c
SYT11	0.0122965	-1.17942	a down vs c
LOC389842	0.0153921	-1.17952	a down vs c
SNORA59A	0.0377613	-1.17987	a down vs c
ZNF860	0.025261	-1.18012	a down vs c
BACE2	0.00821056	-1.18055	a down vs c
ATP8A2	1.09451e-05	-1.18117	a down vs c
EPB41	0.0109301	-1.18127	a down vs c
REXO1L2P	0.0498375	-1.18143	a down vs c
DNASE1L3	0.0193791	-1.18166	a down vs c
SLC9A3R1	0.00467412	-1.18168	a down vs c
GRIK4	0.0127927	-1.18177	a down vs c
PYGO2	0.0253096	-1.18251	a down vs c
S1PR4	0.0218796	-1.18279	a down vs c
ZNF876P	0.00146509	-1.18354	a down vs c
EBF1	0.0163632	-1.18404	a down vs c
LCN1L1	0.0417344	-1.18466	a down vs c
SNORA71B	0.0480948	-1.18472	a down vs c
GIPC3	0.0187659	-1.18505	a down vs c
CEACAM1	0.0138209	-1.18532	a down vs c
KIAA1430	0.041749	-1.18544	a down vs c
MSTO2P	0.007834	-1.18577	a down vs c
CTSF	0.00193578	-1.18627	a down vs c
CD72	0.0121948	-1.18648	a down vs c
SBK1	0.00130244	-1.18678	a down vs c
PDE8B	0.0417729	-1.187	a down vs c
SELENBP1	0.0167522	-1.18725	a down vs c
RUNX3	0.0354495	-1.18755	a down vs c
C4orf42	0.0182655	-1.18798	a down vs c
SLC30A4	0.0073095	-1.18854	a down vs c
LGR6	0.00478663	-1.18874	a down vs c
C11orf80	0.0111279	-1.18908	a down vs c
CXCR3	0.011811	-1.18937	a down vs c
CCDC104	0.0349682	-1.18947	a down vs c
HIST1H2BB	0.00894841	-1.1897	a down vs c
2013-03-09	0.0179722	-1.19049	a down vs c
LOC25845	0.0148741	-1.19099	a down vs c
NLRC3	0.0421387	-1.19174	a down vs c
LOC150197	0.000578538	-1.1918	a down vs c
KIAA1671	0.0260016	-1.19181	a down vs c
ZDHHC18	0.00430397	-1.19226	a down vs c
ORMDL3	0.0309222	-1.19356	a down vs c
GPR114	0.0281893	-1.19413	a down vs c
SNORA71A	0.0139001	-1.19415	a down vs c
SNORA3	0.0191096	-1.19442	a down vs c
FLJ20464	0.00461226	-1.195	a down vs c
SEMA4C	0.0138571	-1.19501	a down vs c
WDR6	0.0109787	-1.1952	a down vs c
CSH2	0.0444919	-1.19597	a down vs c
TCF19	0.00353542	-1.19606	a down vs c
TTN	0.00304552	-1.19617	a down vs c
ZNF256	0.01964	-1.19646	a down vs c
FLT4	0.000146237	-1.19728	a down vs c
MIF	0.00373417	-1.1977	a down vs c
ZHX2	0.0217645	-1.1977	a down vs c
KIR2DL5A	0.00271052	-1.19782	a down vs c
SNORD115-33	0.0177125	-1.19843	a down vs c
SLC38A5	0.0215161	-1.19908	a down vs c
FAM159A	0.00565332	-1.19909	a down vs c
PDGFRB	0.0079494	-1.20059	a down vs c
PBXIP1	0.0153809	-1.20153	a down vs c
D4S234E	0.020751	-1.20247	a down vs c
SNORA73A	0.0499304	-1.20251	a down vs c
PIK3C2B	0.0394193	-1.20269	a down vs c
RILPL1	0.00151339	-1.20377	a down vs c
DDX43	0.001313	-1.20409	a down vs c
ABCB4	0.00495928	-1.20411	a down vs c
CEL	0.00033742	-1.2059	a down vs c
HIST1H2BF	0.0434089	-1.20625	a down vs c
ADAMTS1	0.0165394	-1.20652	a down vs c
HIST1H2BI	0.00161031	-1.20714	a down vs c
PAIP2B	0.0246958	-1.20822	a down vs c
HSPC157	0.0181378	-1.20834	a down vs c
SCARNA12	0.0220556	-1.20936	a down vs c
IFFO2	0.00919891	-1.21025	a down vs c
SLC25A38	0.0092582	-1.21044	a down vs c
TTC9	0.00511307	-1.21195	a down vs c
GPM6A	0.0032025	-1.21202	a down vs c
DHRS3	0.0408301	-1.21214	a down vs c
SYTL3	0.0254628	-1.21241	a down vs c
FAM117A	0.00208199	-1.21266	a down vs c
ZNF443	0.0460878	-1.21321	a down vs c
GCET2	0.0456732	-1.21398	a down vs c
PDZD4	0.0424393	-1.21494	a down vs c
LAT	0.0181689	-1.21497	a down vs c
MLLT11	0.00416014	-1.21657	a down vs c
PDPR	0.0124515	-1.21678	a down vs c
SPIB	0.00411036	-1.21682	a down vs c
SNORA10	0.0151902	-1.21954	a down vs c
HIST1H3D	0.0251766	-1.21995	a down vs c
AGAP2	0.00746787	-1.22151	a down vs c
BHLHA9	0.0203166	-1.22171	a down vs c
NEO1	0.0441963	-1.22342	a down vs c
ZDBF2	0.0456732	-1.22351	a down vs c
RNF157	0.0255423	-1.22397	a down vs c
F2R	0.0488886	-1.224	a down vs c
SLC44A2	0.00116295	-1.22445	a down vs c
SH2D2A	0.0452079	-1.22462	a down vs c
TFDP2	0.0442468	-1.22478	a down vs c
SNORA71C	0.0103132	-1.22512	a down vs c
RPPH1	0.00273697	-1.22518	a down vs c
SYT15	0.00416513	-1.22585	a down vs c
HIST1H4C	0.0188259	-1.22669	a down vs c
PPP2R2B	0.0431382	-1.22941	a down vs c
FHIT	0.000924164	-1.22952	a down vs c
TPD52	0.012539	-1.22959	a down vs c
EPB41L4A	0.0163731	-1.22999	a down vs c
TMEM106C	0.0433453	-1.23011	a down vs c
P2RX5	0.0152432	-1.23012	a down vs c
SNORA57	0.00364748	-1.23053	a down vs c
ID3	0.00879984	-1.23394	a down vs c
ALOX5AP	0.0288188	-1.23474	a down vs c
TBX21	0.0428115	-1.23583	a down vs c
LOC387790	0.00712678	-1.23588	a down vs c
OR2A9P	0.0296852	-1.23632	a down vs c
C9orf45	0.00648928	-1.23656	a down vs c
ERBB2	0.0115342	-1.23679	a down vs c
SLC4A1	0.0490783	-1.23719	a down vs c
PRKACB	0.0121291	-1.23742	a down vs c
PTGDS	0.00546704	-1.23898	a down vs c
GPX7	0.00854112	-1.24104	a down vs c
ARID5B	0.0136962	-1.24164	a down vs c
RAB39B	0.0246825	-1.24168	a down vs c
FBXO32	0.0297229	-1.24172	a down vs c
IFIT1B	0.0043295	-1.24247	a down vs c
RHOF	0.00680969	-1.24265	a down vs c
ZNF257	0.011682	-1.24575	a down vs c
ENPP2	0.0332701	-1.24698	a down vs c
RLTPR	0.0023573	-1.24768	a down vs c
SNORA42	0.0149678	-1.24811	a down vs c
PPP1R16B	0.00324692	-1.2484	a down vs c
CYFIP2	0.0124614	-1.2485	a down vs c
CD7	0.00220224	-1.24855	a down vs c
P2RY14	0.00753711	-1.24878	a down vs c
CCR8	0.0105104	-1.24915	a down vs c
STAMBPL1	0.0289331	-1.24998	a down vs c
FAM113B	0.0291341	-1.2512	a down vs c
GPR18	0.00482075	-1.25147	a down vs c
LAIR2	0.00850212	-1.25346	a down vs c
OTUD7B	0.00387989	-1.25538	a down vs c
KIR2DL4	0.00955793	-1.25572	a down vs c
RNU6ATAC	0.0151155	-1.26257	a down vs c
CCL28	0.0250921	-1.26385	a down vs c
CFL2	0.0150611	-1.26435	a down vs c
TMEM156	0.0191922	-1.26454	a down vs c
SNORD116-11	0.0001328	-1.26649	a down vs c
TNRC6C	0.0100572	-1.26691	a down vs c
RNU5A	0.0269545	-1.26746	a down vs c
NCR1	0.0088959	-1.26763	a down vs c
PVRIG	0.0250602	-1.26994	a down vs c
SLC7A8	0.00645148	-1.27044	a down vs c
CYP4Z1	0.0179944	-1.27052	a down vs c
NCR3	0.0290294	-1.27242	a down vs c
FAM129C	0.0029486	-1.27244	a down vs c
BCL2	0.0204315	-1.27335	a down vs c
LYPD2	0.00778365	-1.27357	a down vs c
PLEKHA1	0.0230604	-1.27612	a down vs c
S1PR5	0.0143401	-1.27756	a down vs c
OPTN	0.0458774	-1.27898	a down vs c
IL2RA	0.00247184	-1.28014	a down vs c
CXCR5	0.0245644	-1.28134	a down vs c
MPP6	0.00943663	-1.28155	a down vs c
HGD	0.0382164	-1.28182	a down vs c
C12orf57	0.0193593	-1.28428	a down vs c
SNORA74A	0.0281185	-1.28596	a down vs c
C2orf89	0.0381906	-1.28736	a down vs c
OR2A20P	0.00375331	-1.28792	a down vs c
BLNK	0.00787124	-1.28809	a down vs c
TRBV27	0.0269437	-1.28855	a down vs c
CEACAM6	0.0264718	-1.28915	a down vs c
FLJ45825	0.0258766	-1.28928	a down vs c
P2RY8	0.00283124	-1.29107	a down vs c
PIM2	0.0101886	-1.29682	a down vs c
CLIC3	0.00861394	-1.29833	a down vs c
CHI3L2	0.0237101	-1.30002	a down vs c
ZNF831	0.00695411	-1.30041	a down vs c
CD19	0.00270758	-1.30042	a down vs c
SIDT1	0.0201437	-1.30251	a down vs c
[truncated: 166 more rows]

## Sheet: 506GenesFC>1.2
Transcript ID	p-value(a vs. c)	Fold-Change(a vs. c)	Fold-Change(a vs. c) (Description)
TMEM176A	0.0222617	2.67209	a up vs c
TMEM176B	0.0133175	2.60932	a up vs c
MOP-1	0.0275934	1.84057	a up vs c
OLR1	0.0304954	1.66343	a up vs c
FOSB	0.0390929	1.61264	a up vs c
SLED1	0.0197748	1.60077	a up vs c
KCNMA1	0.000724732	1.46666	a up vs c
AKAP9	0.00987503	1.44942	a up vs c
NCRNA00189	0.0124032	1.44597	a up vs c
MIR29B2	0.00460778	1.42619	a up vs c
C13orf31	0.00733607	1.41278	a up vs c
IL15	0.0107955	1.40874	a up vs c
CCDC88A	0.00334489	1.40849	a up vs c
ZNF518A	0.00241716	1.39461	a up vs c
CLEC12B	0.0232463	1.39206	a up vs c
UGGT2	0.00462838	1.38509	a up vs c
FAM164A	0.031935	1.3834	a up vs c
SYCP2	0.0091432	1.38241	a up vs c
TFEC	0.00583169	1.38031	a up vs c
LOC100133130	0.00383564	1.37264	a up vs c
CCDC112	0.00100919	1.37083	a up vs c
ZFYVE16	0.00687619	1.37059	a up vs c
BAZ2B	0.0112286	1.36271	a up vs c
DLEU2	0.0263515	1.35762	a up vs c
C7orf58	0.00273699	1.3518	a up vs c
C1QA	0.0171993	1.35167	a up vs c
FGD6	0.0222923	1.34277	a up vs c
ALPK1	0.00451401	1.34251	a up vs c
BMS1P4	0.00476864	1.33869	a up vs c
LOC643332	0.0225148	1.33733	a up vs c
OR2J1	0.000485396	1.33336	a up vs c
ARL5B	0.0298485	1.33235	a up vs c
MYOF	0.013638	1.3303	a up vs c
C9orf72	0.0140928	1.32214	a up vs c
MAP4K3	0.00122884	1.32101	a up vs c
ATG10	0.00398204	1.32078	a up vs c
NLRP3	0.0220376	1.31853	a up vs c
C1QC	0.0316485	1.31329	a up vs c
NAIP	0.0170668	1.31254	a up vs c
JAK2	0.0210777	1.30891	a up vs c
CRYBG3	0.0079169	1.30888	a up vs c
RNF217	0.0014106	1.30808	a up vs c
CEP152	0.00200034	1.30564	a up vs c
CD36	0.0091946	1.30065	a up vs c
PRO0628	0.0137896	1.30034	a up vs c
FAM106A	0.0154099	1.29853	a up vs c
C10orf11	0.000597931	1.29592	a up vs c
PTS	0.00890783	1.2942	a up vs c
BOD1L	0.00531863	1.29398	a up vs c
IL10	0.0402441	1.29306	a up vs c
LRRK2	0.0294883	1.29299	a up vs c
PIGA	0.00220415	1.29261	a up vs c
C14orf106	0.0322629	1.29209	a up vs c
ATP8B4	0.00523945	1.29035	a up vs c
CNTLN	0.014168	1.29033	a up vs c
MANEA	0.00268127	1.28796	a up vs c
CLEC7A	0.0166192	1.28384	a up vs c
SLC15A2	0.036757	1.28342	a up vs c
NIPSNAP3A	0.00164229	1.28233	a up vs c
FAM198B	0.00788958	1.28226	a up vs c
DMXL2	0.0466453	1.28179	a up vs c
ZNF117	0.00390157	1.28165	a up vs c
ATAD2B	0.0162338	1.2804	a up vs c
PPIG	0.00709248	1.27833	a up vs c
CCDC41	0.00185415	1.27674	a up vs c
CHD1	0.0302058	1.27489	a up vs c
SAMSN1	0.00748647	1.27429	a up vs c
ANO5	0.00753729	1.27419	a up vs c
HK2	0.000617492	1.27304	a up vs c
GOLGB1	0.0156869	1.27262	a up vs c
TLR2	0.00373664	1.27102	a up vs c
ADAM9	0.0147817	1.2699	a up vs c
FAM151B	0.0185423	1.26931	a up vs c
MCTP1	0.00693706	1.26841	a up vs c
DST	0.00331242	1.26773	a up vs c
RHD	0.0240149	1.26722	a up vs c
NCRNA00183	0.0444739	1.26706	a up vs c
MIR186	0.0411981	1.2662	a up vs c
CHML	0.0150176	1.26592	a up vs c
LIN7A	0.00283289	1.26471	a up vs c
KLF4	0.0360628	1.26449	a up vs c
IFT88	0.000130756	1.26307	a up vs c
TMTC2	0.00100806	1.26259	a up vs c
ESF1	0.0122972	1.26235	a up vs c
RRP12	0.00320035	1.25993	a up vs c
PGGT1B	0.00313776	1.25963	a up vs c
TBC1D7	0.0124952	1.25928	a up vs c
LOC389607	0.0208951	1.25786	a up vs c
S100Z	0.0376157	1.25753	a up vs c
LOC494150	0.00888826	1.25623	a up vs c
STARD4	0.0479787	1.25575	a up vs c
ZNF354B	0.000600466	1.25518	a up vs c
RAB39	0.0160525	1.2541	a up vs c
NRP1	0.0485165	1.25399	a up vs c
VEGFA	0.0435898	1.25378	a up vs c
ZFC3H1	0.0304107	1.25324	a up vs c
ANKRD50	0.0210217	1.25301	a up vs c
ZNF267	0.012176	1.25295	a up vs c
CUL5	0.0131537	1.25266	a up vs c
CDK5RAP3	0.00457151	1.25258	a up vs c
ERV3	0.00971668	1.25229	a up vs c
NBEAL1	0.023105	1.24938	a up vs c
OSBPL8	0.0249736	1.24924	a up vs c
SFRS12	0.0490384	1.24869	a up vs c
LOC100132686	0.0193829	1.24788	a up vs c
FGD4	0.0257508	1.24672	a up vs c
KIAA1033	0.0295185	1.24538	a up vs c
JHDM1D	0.0204187	1.24493	a up vs c
CXorf23	0.0112083	1.24342	a up vs c
VNN2	0.040793	1.24324	a up vs c
ZNF644	0.0257661	1.24313	a up vs c
FAM106C	0.0193751	1.24304	a up vs c
LACTB	0.00142349	1.24279	a up vs c
RUFY3	0.000987473	1.24209	a up vs c
FAM135A	0.00598789	1.24196	a up vs c
SLFN12	0.00664685	1.24175	a up vs c
PLA2G4A	0.0124839	1.24155	a up vs c
ACPP	0.0178582	1.24056	a up vs c
FPGT	0.00483923	1.24039	a up vs c
TAS2R14	0.0242462	1.24019	a up vs c
DIAPH2	0.0281367	1.23998	a up vs c
P2RX1	0.0407357	1.23981	a up vs c
SLC22A15	0.0184892	1.23978	a up vs c
CPNE8	0.00536833	1.23965	a up vs c
P2RX7	0.00597516	1.23952	a up vs c
C1orf63	0.00245903	1.23909	a up vs c
ZNF69	0.000345341	1.23858	a up vs c
NIPAL2	0.0229491	1.23851	a up vs c
GALNT3	0.0159699	1.23847	a up vs c
LYST	0.0342845	1.23679	a up vs c
FAM72D	0.0157143	1.23645	a up vs c
LOC341912	0.00883675	1.23574	a up vs c
ZNF638	0.0361394	1.23537	a up vs c
PHIP	0.0472448	1.2351	a up vs c
RAD50	0.0350952	1.23405	a up vs c
SIRPD	0.00868242	1.23404	a up vs c
GEN1	0.00153064	1.23347	a up vs c
PLXDC2	0.00584454	1.23234	a up vs c
OBFC2A	0.0435353	1.23232	a up vs c
DPYD	0.00419995	1.23062	a up vs c
HDAC9	0.0266424	1.23005	a up vs c
LOC400061	0.0395514	1.22991	a up vs c
FER	0.0258809	1.22863	a up vs c
CHKA	0.00341228	1.22857	a up vs c
SCLT1	0.0142901	1.22829	a up vs c
FAR1	0.0172784	1.22788	a up vs c
PIK3C2A	0.0288548	1.22777	a up vs c
VCAN	0.00552055	1.22679	a up vs c
CREB5	0.0174424	1.22657	a up vs c
CEP290	0.0347537	1.22542	a up vs c
SNX10	0.0449917	1.22484	a up vs c
SLC35A3	0.0157031	1.22456	a up vs c
TMEM14E	0.0247823	1.22434	a up vs c
DOCK4	0.0162059	1.2243	a up vs c
SLC16A6	0.0434462	1.22402	a up vs c
SPRED1	0.0272253	1.22281	a up vs c
ANKDD1A	0.00359316	1.22268	a up vs c
CA5BP	0.00236979	1.22245	a up vs c
CTSK	0.0212908	1.22173	a up vs c
PPP4R1L	0.0247545	1.22103	a up vs c
DCBLD1	0.0438637	1.2198	a up vs c
ANKRD26	0.0186608	1.21968	a up vs c
ST3GAL6	0.00656342	1.2188	a up vs c
FLJ10213	0.0146333	1.21878	a up vs c
TPR	0.0342592	1.21849	a up vs c
VN1R2	0.00524112	1.21776	a up vs c
HNRNPH3	0.00684699	1.21764	a up vs c
ZNF326	0.030782	1.21678	a up vs c
EEA1	0.0382339	1.2161	a up vs c
MGST1	0.00277044	1.21596	a up vs c
ECHDC1	0.0196274	1.21572	a up vs c
CYP3A4	0.00084123	1.21532	a up vs c
ZNF37A	0.0223295	1.2153	a up vs c
MYO1E	0.00312606	1.21514	a up vs c
CCDC55	0.020554	1.21508	a up vs c
LOC100132005	0.0192291	1.21506	a up vs c
METT5D1	0.0163027	1.21482	a up vs c
ACVR2A	0.024716	1.2144	a up vs c
TNS3	0.00325464	1.21432	a up vs c
KLF6	0.0423308	1.21431	a up vs c
FPR2	0.0377129	1.21429	a up vs c
SKIL	0.0426276	1.21425	a up vs c
ZDHHC21	0.0492311	1.21406	a up vs c
SORT1	0.00691501	1.21369	a up vs c
RB1CC1	0.0474881	1.21206	a up vs c
ZEB2	0.0195736	1.21143	a up vs c
RIF1	0.0480994	1.21023	a up vs c
DDX21	0.0142377	1.21019	a up vs c
IDH1	0.00577189	1.20984	a up vs c
HNMT	0.0068724	1.20963	a up vs c
BAI3	9.82017e-06	1.20928	a up vs c
KIAA1731	0.0335029	1.20874	a up vs c
TMF1	0.0243691	1.20864	a up vs c
WSB1	0.010632	1.20768	a up vs c
PNPLA8	0.0336672	1.20768	a up vs c
INE1	0.00760609	1.20752	a up vs c
CCNH	0.0224042	1.20745	a up vs c
ROCK1	0.0089046	1.2074	a up vs c
TCERG1	0.030069	1.20666	a up vs c
RAB12	0.0138662	1.20642	a up vs c
C6orf150	0.0155322	1.20631	a up vs c
NOD2	0.00582855	1.20626	a up vs c
OR6B2	0.00808858	1.20605	a up vs c
SLITRK4	0.0161956	1.20564	a up vs c
APC	0.0465681	1.20546	a up vs c
HDX	0.000353184	1.20528	a up vs c
GPR133	0.0350933	1.20517	a up vs c
SRFBP1	0.0103341	1.20475	a up vs c
C6orf114	0.0488302	1.20422	a up vs c
LOC645188	0.00440199	1.20412	a up vs c
UACA	0.0460052	1.20398	a up vs c
HRH2	0.00691872	1.20393	a up vs c
GPN3	0.0312523	1.20391	a up vs c
KIAA1468	0.032948	1.20368	a up vs c
CARD16	0.0439011	1.20298	a up vs c
AMAC1	0.0487011	1.2025	a up vs c
ADAP2	0.0141451	1.20222	a up vs c
CDC42BPA	0.00097883	1.20152	a up vs c
TET2	0.0235785	1.20147	a up vs c
RBM47	0.00892045	1.20114	a up vs c
WDFY3	0.0384337	1.20107	a up vs c
PDGFRB	0.0079494	-1.20059	a down vs c
PBXIP1	0.0153809	-1.20153	a down vs c
D4S234E	0.020751	-1.20247	a down vs c
SNORA73A	0.0499304	-1.20251	a down vs c
PIK3C2B	0.0394193	-1.20269	a down vs c
RILPL1	0.00151339	-1.20377	a down vs c
DDX43	0.001313	-1.20409	a down vs c
ABCB4	0.00495928	-1.20411	a down vs c
CEL	0.00033742	-1.2059	a down vs c
HIST1H2BF	0.0434089	-1.20625	a down vs c
ADAMTS1	0.0165394	-1.20652	a down vs c
HIST1H2BI	0.00161031	-1.20714	a down vs c
PAIP2B	0.0246958	-1.20822	a down vs c
HSPC157	0.0181378	-1.20834	a down vs c
SCARNA12	0.0220556	-1.20936	a down vs c
IFFO2	0.00919891	-1.21025	a down vs c
SLC25A38	0.0092582	-1.21044	a down vs c
TTC9	0.00511307	-1.21195	a down vs c
GPM6A	0.0032025	-1.21202	a down vs c
DHRS3	0.0408301	-1.21214	a down vs c
SYTL3	0.0254628	-1.21241	a down vs c
FAM117A	0.00208199	-1.21266	a down vs c
ZNF443	0.0460878	-1.21321	a down vs c
GCET2	0.0456732	-1.21398	a down vs c
PDZD4	0.0424393	-1.21494	a down vs c
LAT	0.0181689	-1.21497	a down vs c
MLLT11	0.00416014	-1.21657	a down vs c
PDPR	0.0124515	-1.21678	a down vs c
SPIB	0.00411036	-1.21682	a down vs c
SNORA10	0.0151902	-1.21954	a down vs c
HIST1H3D	0.0251766	-1.21995	a down vs c
AGAP2	0.00746787	-1.22151	a down vs c
BHLHA9	0.0203166	-1.22171	a down vs c
NEO1	0.0441963	-1.22342	a down vs c
ZDBF2	0.0456732	-1.22351	a down vs c
RNF157	0.0255423	-1.22397	a down vs c
F2R	0.0488886	-1.224	a down vs c
SLC44A2	0.00116295	-1.22445	a down vs c
SH2D2A	0.0452079	-1.22462	a down vs c
TFDP2	0.0442468	-1.22478	a down vs c
SNORA71C	0.0103132	-1.22512	a down vs c
RPPH1	0.00273697	-1.22518	a down vs c
SYT15	0.00416513	-1.22585	a down vs c
HIST1H4C	0.0188259	-1.22669	a down vs c
PPP2R2B	0.0431382	-1.22941	a down vs c
FHIT	0.000924164	-1.22952	a down vs c
TPD52	0.012539	-1.22959	a down vs c
EPB41L4A	0.0163731	-1.22999	a down vs c
TMEM106C	0.0433453	-1.23011	a down vs c
P2RX5	0.0152432	-1.23012	a down vs c
SNORA57	0.00364748	-1.23053	a down vs c
ID3	0.00879984	-1.23394	a down vs c
ALOX5AP	0.0288188	-1.23474	a down vs c
TBX21	0.0428115	-1.23583	a down vs c
LOC387790	0.00712678	-1.23588	a down vs c
OR2A9P	0.0296852	-1.23632	a down vs c
C9orf45	0.00648928	-1.23656	a down vs c
ERBB2	0.0115342	-1.23679	a down vs c
SLC4A1	0.0490783	-1.23719	a down vs c
PRKACB	0.0121291	-1.23742	a down vs c
PTGDS	0.00546704	-1.23898	a down vs c
GPX7	0.00854112	-1.24104	a down vs c
ARID5B	0.0136962	-1.24164	a down vs c
RAB39B	0.0246825	-1.24168	a down vs c
FBXO32	0.0297229	-1.24172	a down vs c
IFIT1B	0.0043295	-1.24247	a down vs c
RHOF	0.00680969	-1.24265	a down vs c
ZNF257	0.011682	-1.24575	a down vs c
ENPP2	0.0332701	-1.24698	a down vs c
RLTPR	0.0023573	-1.24768	a down vs c
SNORA42	0.0149678	-1.24811	a down vs c
PPP1R16B	0.00324692	-1.2484	a down vs c
CYFIP2	0.0124614	-1.2485	a down vs c
CD7	0.00220224	-1.24855	a down vs c
P2RY14	0.00753711	-1.24878	a down vs c
CCR8	0.0105104	-1.24915	a down vs c
STAMBPL1	0.0289331	-1.24998	a down vs c
FAM113B	0.0291341	-1.2512	a down vs c
GPR18	0.00482075	-1.25147	a down vs c
LAIR2	0.00850212	-1.25346	a down vs c
OTUD7B	0.00387989	-1.25538	a down vs c
KIR2DL4	0.00955793	-1.25572	a down vs c
RNU6ATAC	0.0151155	-1.26257	a down vs c
CCL28	0.0250921	-1.26385	a down vs c
CFL2	0.0150611	-1.26435	a down vs c
TMEM156	0.0191922	-1.26454	a down vs c
SNORD116-11	0.0001328	-1.26649	a down vs c
TNRC6C	0.0100572	-1.26691	a down vs c
RNU5A	0.0269545	-1.26746	a down vs c
NCR1	0.0088959	-1.26763	a down vs c
PVRIG	0.0250602	-1.26994	a down vs c
SLC7A8	0.00645148	-1.27044	a down vs c
CYP4Z1	0.0179944	-1.27052	a down vs c
NCR3	0.0290294	-1.27242	a down vs c
FAM129C	0.0029486	-1.27244	a down vs c
BCL2	0.0204315	-1.27335	a down vs c
LYPD2	0.00778365	-1.27357	a down vs c
PLEKHA1	0.0230604	-1.27612	a down vs c
S1PR5	0.0143401	-1.27756	a down vs c
OPTN	0.0458774	-1.27898	a down vs c
IL2RA	0.00247184	-1.28014	a down vs c
CXCR5	0.0245644	-1.28134	a down vs c
MPP6	0.00943663	-1.28155	a down vs c
HGD	0.0382164	-1.28182	a down vs c
C12orf57	0.0193593	-1.28428	a down vs c
SNORA74A	0.0281185	-1.28596	a down vs c
C2orf89	0.0381906	-1.28736	a down vs c
OR2A20P	0.00375331	-1.28792	a down vs c
BLNK	0.00787124	-1.28809	a down vs c
TRBV27	0.0269437	-1.28855	a down vs c
CEACAM6	0.0264718	-1.28915	a down vs c
FLJ45825	0.0258766	-1.28928	a down vs c
P2RY8	0.00283124	-1.29107	a down vs c
PIM2	0.0101886	-1.29682	a down vs c
CLIC3	0.00861394	-1.29833	a down vs c
CHI3L2	0.0237101	-1.30002	a down vs c
ZNF831	0.00695411	-1.30041	a down vs c
CD19	0.00270758	-1.30042	a down vs c
SIDT1	0.0201437	-1.30251	a down vs c
SNORA65	0.0303133	-1.30632	a down vs c
SNORD116-23	0.00704405	-1.30841	a down vs c
LAX1	0.0207961	-1.30861	a down vs c
SCARNA17	0.0297967	-1.30974	a down vs c
OSBPL10	0.00441221	-1.31239	a down vs c
E2F5	0.000374968	-1.31452	a down vs c
KIR3DL1	0.00995822	-1.31615	a down vs c
EPHX2	0.0495418	-1.31893	a down vs c
TARP	0.0233146	-1.32002	a down vs c
SCARNA13	0.00689697	-1.32177	a down vs c
ITPR3	0.00515675	-1.32219	a down vs c
RPS4Y2	0.0255774	-1.32948	a down vs c
STK17A	0.00898869	-1.33066	a down vs c
MDGA1	0.0048403	-1.33113	a down vs c
LCN2	0.00771869	-1.33157	a down vs c
PRKCQ	0.0229038	-1.3327	a down vs c
CD200	0.00495811	-1.33308	a down vs c
KIR3DL3	0.0013578	-1.3341	a down vs c
FAM102A	0.0308915	-1.33558	a down vs c
SCARNA5	0.00835096	-1.33997	a down vs c
USP17	0.0399195	-1.3409	a down vs c
BACH2	0.00559159	-1.34146	a down vs c
EOMES	0.00521439	-1.34168	a down vs c
TLE1	7.65325e-06	-1.34302	a down vs c
SNORA24	0.0184552	-1.34309	a down vs c
TRIB2	0.0251391	-1.34454	a down vs c
XAGE5	0.000158981	-1.34503	a down vs c
S100B	0.0280606	-1.34505	a down vs c
TRAJ17	0.0263187	-1.34511	a down vs c
RASGRP3	0.0249605	-1.34604	a down vs c
LY9	0.0154158	-1.34638	a down vs c
SNORA64	0.024766	-1.35516	a down vs c
ABLIM1	0.0274249	-1.35807	a down vs c
PLEKHF1	0.0218632	-1.36193	a down vs c
SH2D1B	0.0464826	-1.36204	a down vs c
CNR2	0.012291	-1.36211	a down vs c
CD6	0.0288381	-1.36309	a down vs c
KRT23	0.0255713	-1.36387	a down vs c
PTPRCAP	0.00409749	-1.36447	a down vs c
CLEC17A	0.00010085	-1.36551	a down vs c
TSPAN5	0.00086927	-1.36676	a down vs c
SLC2A1	0.00578004	-1.37441	a down vs c
S1PR1	0.0353884	-1.37464	a down vs c
STAP1	0.0218445	-1.37628	a down vs c
UBASH3A	0.0416236	-1.37718	a down vs c
FCRL2	0.00773237	-1.37781	a down vs c
SNORD22	0.0106544	-1.37823	a down vs c
APBA2	0.0056171	-1.37824	a down vs c
NT5E	0.00574914	-1.37869	a down vs c
TCF7	0.0228732	-1.37991	a down vs c
FLJ44896	0.00228368	-1.38637	a down vs c
SNORA46	0.0146793	-1.39119	a down vs c
CD52	0.0330612	-1.3913	a down vs c
INADL	0.0264765	-1.39678	a down vs c
PLEKHG1	0.000219409	-1.39906	a down vs c
SIT1	0.021393	-1.39969	a down vs c
PRSS23	0.00461942	-1.40105	a down vs c
PAR5	0.0347979	-1.40187	a down vs c
ZAP70	0.0420257	-1.40659	a down vs c
IL32	0.0211748	-1.40734	a down vs c
AKR1C3	0.0274272	-1.4078	a down vs c
IL2RG	0.00656082	-1.40873	a down vs c
SNORD116-4	0.00250368	-1.41233	a down vs c
PVALB	0.0421631	-1.41393	a down vs c
CARD11	0.00777457	-1.4146	a down vs c
RAB30	8.25565e-05	-1.415	a down vs c
STAT4	0.0460712	-1.41521	a down vs c
DTHD1	0.0304745	-1.41812	a down vs c
BCL11B	0.0190932	-1.42072	a down vs c
SCARNA6	0.0147781	-1.42393	a down vs c
SNORA16A	0.00478679	-1.42593	a down vs c
BIN1	0.00155032	-1.43306	a down vs c
41518	0.0163754	-1.43762	a down vs c
PYHIN1	0.0404016	-1.43887	a down vs c
LCK	0.0158104	-1.43913	a down vs c
SNORA49	0.00309464	-1.44282	a down vs c
SNORD15B	0.00762145	-1.44319	a down vs c
PRKCH	0.0204064	-1.44485	a down vs c
SNORA68	0.00418827	-1.44868	a down vs c
SNORD8	0.0420096	-1.45151	a down vs c
CXCR1	0.0323972	-1.45407	a down vs c
SNORA61	0.00125912	-1.45583	a down vs c
SEL1L3	0.00471179	-1.46243	a down vs c
PLCG1	0.0180327	-1.46652	a down vs c
LBH	0.0128215	-1.4693	a down vs c
SNORA54	0.00388891	-1.48153	a down vs c
GZMH	0.0288191	-1.48179	a down vs c
SLC38A1	0.0361474	-1.48477	a down vs c
SPON2	0.00265698	-1.48517	a down vs c
BANK1	0.00564711	-1.49	a down vs c
FCGR2B	0.00517357	-1.49203	a down vs c
BLK	0.00213932	-1.49522	a down vs c
TIGIT	0.00134604	-1.4999	a down vs c
IL2RB	0.0363537	-1.5051	a down vs c
BTLA	0.0121808	-1.5107	a down vs c
SNORA22	0.00866126	-1.51142	a down vs c
IFITM1	0.0167438	-1.51295	a down vs c
FCRL3	0.00813451	-1.51796	a down vs c
FCRL6	0.023868	-1.5199	a down vs c
RHOH	0.00751677	-1.524	a down vs c
NFATC2	0.00953509	-1.5321	a down vs c
CD96	0.0358224	-1.5329	a down vs c
SAMD3	0.0243773	-1.53468	a down vs c
CD247	0.0219815	-1.53786	a down vs c
RASGRP1	0.0285069	-1.54579	a down vs c
KIR3DS1	0.00271939	-1.55082	a down vs c
SNORA20	0.00904412	-1.55396	a down vs c
KIR3DL2	0.000478459	-1.56655	a down vs c
CD22	0.00508169	-1.58856	a down vs c
CD28	0.021118	-1.60074	a down vs c
SPOCK2	0.0296504	-1.6076	a down vs c
CD5	0.0207363	-1.61174	a down vs c
SH2D1A	0.0117056	-1.61321	a down vs c
FCRL1	0.00237638	-1.62015	a down vs c
SNORD116-17	0.011416	-1.64222	a down vs c
SNORD116-1	0.00540696	-1.64848	a down vs c
RNU5E	0.0166638	-1.652	a down vs c
FCRLA	0.000663742	-1.65753	a down vs c
FGFBP2	0.026775	-1.6585	a down vs c
SNORD116-20	0.0109857	-1.65934	a down vs c
PAX5	0.000182179	-1.65959	a down vs c
CTSW	0.00643175	-1.66308	a down vs c
SNORD94	0.00431586	-1.66437	a down vs c
GNLY	0.0438528	-1.66658	a down vs c
CD8A	0.00378339	-1.66908	a down vs c
NKG7	0.00287169	-1.69425	a down vs c
CD79A	0.000541642	-1.69432	a down vs c
GZMA	0.0142683	-1.70011	a down vs c
GZMB	0.000362405	-1.70052	a down vs c
KIR2DS1	0.000297981	-1.70289	a down vs c
GPR56	0.00758125	-1.7049	a down vs c
CCR7	0.0128926	-1.71421	a down vs c
P2RY10	0.0002476	-1.71446	a down vs c
ETS1	0.00119438	-1.72101	a down vs c
ITK	0.0184767	-1.72282	a down vs c
TCL1A	0.00467045	-1.72403	a down vs c
SKAP1	0.00430968	-1.74563	a down vs c
CD3D	0.016618	-1.7457	a down vs c
KLRB1	0.00200096	-1.74616	a down vs c
CST7	0.00646302	-1.75751	a down vs c
IKZF3	0.00565835	-1.75821	a down vs c
KIR2DL2	0.000351558	-1.7611	a down vs c
ZFY	0.0375538	-1.76138	a down vs c
SNORD116-3	0.00398491	-1.76309	a down vs c
KIR2DS4	0.000197663	-1.76635	a down vs c
FCER2	0.00413543	-1.76736	a down vs c
KIR2DL1	0.000444551	-1.76923	a down vs c
CD2	0.00922807	-1.80495	a down vs c
TGFBR3	0.00726374	-1.80704	a down vs c
PRF1	0.0070189	-1.82737	a down vs c
KIR2DS2	0.000253114	-1.84015	a down vs c
SNORD116-14	0.00393211	-1.8512	a down vs c
CD24	0.001942	-1.85672	a down vs c
SNORD116-5	0.00269622	-1.85712	a down vs c
KLRK1	0.00743592	-1.86707	a down vs c
SLAMF6	0.00137454	-1.87281	a down vs c
IL7R	0.0415386	-1.88868	a down vs c
SNORD116-15	0.0042306	-1.89329	a down vs c
SNORD116-8	0.000731042	-1.90587	a down vs c
KIR2DL3	0.000255486	-1.91367	a down vs c
GZMK	0.0211567	-1.91894	a down vs c
SNORD116-24	0.00139596	-2.03749	a down vs c
FAIM3	0.000854565	-2.06223	a down vs c
LEF1	0.00404475	-2.14139	a down vs c
CD3G	0.00238382	-2.28318	a down vs c
MS4A1	0.000834974	-2.78861	a down vs c

## Sheet: 79GenesFC>1.5
Transcript ID	p-value(a vs. c)	Fold-Change(a vs. c)	Fold-Change(a vs. c) (Description)
MS4A1	0.000834974	-2.78861	a down vs c
CD3G	0.00238382	-2.28318	a down vs c
LEF1	0.00404475	-2.14139	a down vs c
FAIM3	0.000854565	-2.06223	a down vs c
SNORD116-24	0.00139596	-2.03749	a down vs c
GZMK	0.0211567	-1.91894	a down vs c
KIR2DL3	0.000255486	-1.91367	a down vs c
SNORD116-8	0.000731042	-1.90587	a down vs c
SNORD116-15	0.0042306	-1.89329	a down vs c
IL7R	0.0415386	-1.88868	a down vs c
SLAMF6	0.00137454	-1.87281	a down vs c
KLRK1	0.00743592	-1.86707	a down vs c
SNORD116-5	0.00269622	-1.85712	a down vs c
CD24	0.001942	-1.85672	a down vs c
SNORD116-14	0.00393211	-1.8512	a down vs c
KIR2DS2	0.000253114	-1.84015	a down vs c
PRF1	0.0070189	-1.82737	a down vs c
TGFBR3	0.00726374	-1.80704	a down vs c
CD2	0.00922807	-1.80495	a down vs c
KIR2DL1	0.000444551	-1.76923	a down vs c
FCER2	0.00413543	-1.76736	a down vs c
KIR2DS4	0.000197663	-1.76635	a down vs c
SNORD116-3	0.00398491	-1.76309	a down vs c
ZFY	0.0375538	-1.76138	a down vs c
KIR2DL2	0.000351558	-1.7611	a down vs c
IKZF3	0.00565835	-1.75821	a down vs c
CST7	0.00646302	-1.75751	a down vs c
KLRB1	0.00200096	-1.74616	a down vs c
CD3D	0.016618	-1.7457	a down vs c
SKAP1	0.00430968	-1.74563	a down vs c
TCL1A	0.00467045	-1.72403	a down vs c
ITK	0.0184767	-1.72282	a down vs c
ETS1	0.00119438	-1.72101	a down vs c
P2RY10	0.0002476	-1.71446	a down vs c
CCR7	0.0128926	-1.71421	a down vs c
GPR56	0.00758125	-1.7049	a down vs c
KIR2DS1	0.000297981	-1.70289	a down vs c
GZMB	0.000362405	-1.70052	a down vs c
GZMA	0.0142683	-1.70011	a down vs c
CD79A	0.000541642	-1.69432	a down vs c
NKG7	0.00287169	-1.69425	a down vs c
CD8A	0.00378339	-1.66908	a down vs c
GNLY	0.0438528	-1.66658	a down vs c
SNORD94	0.00431586	-1.66437	a down vs c
CTSW	0.00643175	-1.66308	a down vs c
PAX5	0.000182179	-1.65959	a down vs c
SNORD116-20	0.0109857	-1.65934	a down vs c
FGFBP2	0.026775	-1.6585	a down vs c
FCRLA	0.000663742	-1.65753	a down vs c
RNU5E	0.0166638	-1.652	a down vs c
SNORD116-1	0.00540696	-1.64848	a down vs c
SNORD116-17	0.011416	-1.64222	a down vs c
FCRL1	0.00237638	-1.62015	a down vs c
SH2D1A	0.0117056	-1.61321	a down vs c
CD5	0.0207363	-1.61174	a down vs c
SPOCK2	0.0296504	-1.6076	a down vs c
CD28	0.021118	-1.60074	a down vs c
CD22	0.00508169	-1.58856	a down vs c
KIR3DL2	0.000478459	-1.56655	a down vs c
SNORA20	0.00904412	-1.55396	a down vs c
KIR3DS1	0.00271939	-1.55082	a down vs c
RASGRP1	0.0285069	-1.54579	a down vs c
CD247	0.0219815	-1.53786	a down vs c
SAMD3	0.0243773	-1.53468	a down vs c
CD96	0.0358224	-1.5329	a down vs c
NFATC2	0.00953509	-1.5321	a down vs c
RHOH	0.00751677	-1.524	a down vs c
FCRL6	0.023868	-1.5199	a down vs c
FCRL3	0.00813451	-1.51796	a down vs c
IFITM1	0.0167438	-1.51295	a down vs c
SNORA22	0.00866126	-1.51142	a down vs c
BTLA	0.0121808	-1.5107	a down vs c
IL2RB	0.0363537	-1.5051	a down vs c
SLED1	0.0197748	1.60077	a up vs c
FOSB	0.0390929	1.61264	a up vs c
OLR1	0.0304954	1.66343	a up vs c
MOP-1	0.0275934	1.84057	a up vs c
TMEM176B	0.0133175	2.60932	a up vs c
TMEM176A	0.0222617	2.67209	a up vs c
