# Supplementary material for: Transcriptome Analysis on Monocytes from Patients with Neovascular Age-Related Macular Degeneration
Source: Sci Rep. 2016 Jul 4;6:29046. doi: 10.1038/srep29046 (PMC4931446; doi:10.1038/srep29046)
Supplement: Supplementary Table S2 [file srep29046-s3.xls]

## Sheet: AllGenesExpander
All Genes and Significance Level via EXPANDER algorithm
Symbol	P-ValueAMD-Control
BAI3	1.22611e-05
FAM119A	0.000661566
SNORA61	0.00096599
CYP3A4	0.00100081
SCNN1A	0.00104598
XAGE5	0.00115762
SNORA5B	0.00118424
RAB30	0.00135045
SNORA54	0.00140615
C7orf13	0.00151919
CCL24	0.00160991
ARHGAP28	0.00169178
ATPAF1	0.00176504
OR2J1	0.00209306
C16orf68	0.00216251
NHEDC1	0.00218829
HNRNPUL2	0.0023342
HIST3H2BB	0.00236879
SREBF2	0.00240886
PRMT2	0.00249519
LOC100131497	0.00250955
PRSS1	0.00255311
LCN10	0.00272295
ATP8A2	0.00283411
SNORD22	0.00285395
RING1	0.00290541
SNORA16A	0.00300646
SPHK2	0.00304512
ZNF850P	0.00314269
C8orf84	0.00326003
CA6	0.00335937
VN1R2	0.00341855
CA5BP	0.00343312
HIST1H2BI	0.00351695
SLITRK3	0.00356455
AGPHD1	0.00358687
SNORD94	0.00390335
SLITRK6	0.00398806
SNORA38B	0.00417635
CACNG2	0.00431743
MAGEC1	0.00438492
ANTXR1	0.00454746
SNORA68	0.00457799
SALL1	0.00462929
RNU5E	0.00464337
SNORD15B	0.00466152
PLA2G1B	0.00467433
C6orf89	0.00469895
SNORA20	0.00472157
SNORA49	0.00496658
MC1R	0.00499849
CYYR1	0.00519821
HK2	0.00527113
CIRBP	0.00544915
TSHB	0.00559086
ADH1B	0.00584151
CEL	0.00585498
CYP4F11	0.0059868
STOX1	0.00613245
C17orf78	0.00615228
OSGEPL1	0.00643541
PDCD2	0.00656702
CELA2B	0.00656769
OR2V2	0.00666396
ZNF323	0.00668547
HS3ST1	0.00683781
NME7	0.00692424
LOC341912	0.00696959
RABEPK	0.0070589
TPO	0.00714479
C1orf212	0.00717318
KCNE2	0.00736495
THAP9	0.00737758
C20orf27	0.00740128
OR1D2	0.00767753
RMRP	0.00770954
C20orf108	0.00790227
LOC100129901	0.00792723
TMEM39A	0.00793041
SNORA57	0.00802868
ANKS4B	0.00810861
SNORA22	0.00812719
GREM1	0.00831676
BIRC8	0.00832111
IFT52	0.00838064
BCL2L14	0.00848404
LRRC8E	0.00856569
SCARNA5	0.00859646
CCDC153	0.00867272
CLEC17A	0.00878849
SNORA3	0.00889378
NR2C2AP	0.00891926
FLJ44896	0.00892689
JAG2	0.0093369
NUFIP1	0.00938045
CEACAM19	0.00939732
C20orf200	0.00940083
PRDM9	0.00955419
TXNIP	0.00958782
PPARGC1B	0.00965257
SNORA24	0.00968938
GRK1	0.00974768
GDF2	0.00986486
SNORD8	0.0101272
DDX19B	0.0101387
ELAC1	0.0101549
ZNF233	0.01022
MTMR9L	0.0103039
ANKRD33	0.010471
GLG1	0.0105409
UNC119B	0.0105416
PPT2	0.0105742
TBCC	0.0106021
FLJ41327	0.0106192
DNAJC22	0.0106854
STK24	0.0107025
PHACTR3	0.0107531
GRHPR	0.0109729
GADL1	0.0111036
ZNF157	0.0111453
SLC47A1	0.0111908
SCARNA6	0.0112338
ATG10	0.0112416
LCTL	0.0113838
ZNF211	0.0114749
LOC728607	0.0116381
RP1-19N1.1	0.0116597
LOC441453	0.0116972
SLC7A4	0.0118039
ADIPOQ	0.01187
LOC692247	0.0118806
DDX43	0.0118981
OR56A4	0.0119321
CASQ1	0.0121006
IL9R	0.0122681
DDX31	0.0123162
HEPH	0.0123779
SEMG2	0.0124014
HLA-DOB	0.0124565
PLA2G4D	0.0125421
OR7E24	0.0126446
RPA2	0.0128173
SNORA71A	0.0128869
KRTAP20-2	0.0129306
C5orf48	0.0129734
C1orf129	0.0129738
C19orf25	0.0129881
CT45A2	0.0130044
SLC5A4	0.0131193
TTTY14	0.0132381
SNORA46	0.0132521
GHRH	0.0133366
LOC100129449	0.013543
CCNJ	0.0136553
PAPPA	0.0136615
PAPPAS	0.0140439
SOX15	0.0141193
ZNF622	0.01418
SMURF1	0.0143649
NGRN	0.014428
LOC613266	0.0144285
SLC6A1	0.0144745
KCNMA1	0.014498
CLDN17	0.0148634
ZNF69	0.0148851
C2orf29	0.0149304
LCA5	0.0150232
MGST1	0.015135
CNPY2	0.0151422
SNORA10	0.0152477
FREM3	0.0152576
PDCL	0.0152618
RAD23B	0.0154351
DENND2C	0.0154954
ZNF490	0.0156434
HCG27	0.0156844
HIST1H4C	0.0157676
LOC646836	0.0157777
SNORA64	0.0157807
MRVI1	0.016031
CD82	0.0161021
RILPL1	0.0162292
FAM81B	0.0165352
SLN	0.0166199
LUZPP1	0.0166422
SNRPN	0.0166441
PTS	0.0166655
GLYR1	0.0168177
LIM2	0.0168811
CHRNA9	0.0169388
ACYP2	0.0170804
C10orf10	0.0171281
SNORA48	0.0171906
PSMC5	0.0172611
SLFNL1	0.017319
TRIAP1	0.017467
ARID3A	0.0175962
TES	0.017659
RRP12	0.017757
SPINT3	0.0179403
MT1E	0.0182098
FABP5	0.0184037
SNORA71C	0.0184103
LOC389842	0.0184121
SNORA42	0.0184714
CDC20B	0.0185429
IFIT1L	0.0186393
RPAP1	0.0191135
IQCA1	0.0191485
	0.0192225
GIPC3	0.0192498
FOSB	0.0195203
RPPH1	0.0197467
C13orf31	0.0197681
FAM71A	0.0197858
TRAPPC4	0.0198547
FLRT3	0.0199065
LOC100129969	0.0200482
SUZ12P	0.0200786
MYH8	0.020177
SNORA21	0.0202902
NPHP1	0.0205218
SCARNA12	0.0205298
ADAM30	0.0205321
OR5D13	0.0205352
MSTN	0.0206636
OR2A4	0.020717
KRT39	0.0208201
LOC100131120	0.0209355
SCARNA11	0.0210029
SNORA50	0.0210217
ZNF596	0.0211091
C12orf62	0.0211581
PTK2B	0.0212069
LOC150622	0.0212322
GPM6A	0.0212465
SNORD15A	0.021312
TBC1D2	0.0213313
NPHP4	0.0213507
PEBP1	0.0214085
SLC44A2	0.0214714
CNTNAP2	0.0215447
ATPIF1	0.0215653
FCGR2B	0.0218163
MSH4	0.021909
C10orf11	0.0219245
SLC13A5	0.0221712
EVI5L	0.0221879
SNORA59A	0.0221896
PRO0628	0.022247
PPYR1	0.0223477
NIF3L1	0.0223715
FLT4	0.0224034
HUS1B	0.0224554
GYPE	0.022517
CYP4Z1	0.0227774
CRX	0.0227875
LAMA4	0.0228017
TRIM3	0.0228167
HOXC6	0.0229501
C6orf146	0.0230003
ACOXL	0.0231017
LOC441601	0.0232251
GALNT6	0.0233224
PHF13	0.0233426
MMP17	0.0233473
TSPAN6	0.0234457
PAQR6	0.0234671
C20orf160	0.0234678
SNORA37	0.0234788
C6orf186	0.0235012
SOX10	0.023626
FLJ20464	0.0237631
SNORA74A	0.0238514
MIF	0.0239681
KLHDC2	0.0240704
LOC645188	0.0241197
ZNF140	0.0241521
PIGA	0.0242091
OCLN	0.0242196
PLAU	0.0242721
NSUN4	0.02437
SLC35F4	0.0244148
GSG2	0.024469
C9orf141	0.02454
NOD2	0.0246488
PCLO	0.0246624
RND1	0.0246666
GRHL1	0.0248405
LOC644334	0.0249591
LOC619207	0.0250004
MYOC	0.0251211
SORCS1	0.0251959
SLC39A7	0.025387
HLA-A	0.0254128
ANKDD1A	0.0254625
ASB12	0.0255331
LOC642980	0.0256085
	0.0256917
KRT23	0.0257769
NOS2P1	0.0257883
LRRC33	0.0259225
CHKA	0.025983
PPP1R3C	0.0260213
SNORA71B	0.026333
TXNRD2	0.0264442
SNORD33	0.0266046
PLCXD1	0.0267335
CCDC41	0.0267364
BLID	0.0270029
SIGLEC14	0.0270344
SCARNA22	0.0270387
CTSL3	0.0271006
PFKFB1	0.0271132
FAM122C	0.0271357
LOC645961	0.027152
MGC24125	0.027165
C1orf138	0.0271837
SNORA41	0.027242
C9orf31	0.0272713
RNASEH2B	0.0272869
SERINC3	0.0272961
KIR2DL5A	0.0274718
IL10	0.0277904
	0.0278435
CISD2	0.0278683
ATP1A4	0.0279702
TJAP1	0.0280414
SKP1	0.0280914
TMEM120B	0.0281279
ADCK1	0.0281707
KLK11	0.0282722
OLR1	0.0282994
LOC100128398	0.0284693
TMEM45A	0.0287074
MIA	0.0287291
SNHG10	0.0287961
OR6J1	0.0288022
AIRE	0.0288051
TBC1D29	0.0288073
AARSD1	0.0289809
PLEKHG2	0.0289996
TNFRSF11B	0.0291265
SNORA65	0.0292659
SNORD104	0.0294585
KBTBD10	0.0295103
RNF217	0.0295264
PDE1B	0.0295514
TTC1	0.0295905
CATSPER3	0.0296935
ZNF521	0.0297692
NCRNA00185	0.0298217
TRPM3	0.0298856
INTS3	0.0299343
PDPR	0.0299956
EIF2AK1	0.0300648
CHIT1	0.0300697
FAM160A2	0.0301894
ATAD5	0.0302759
C1orf99	0.0304391
OVOL2	0.0305638
OR10G4	0.0306009
ANAPC11	0.0306158
RRM1	0.0307415
RPS15AP25	0.0309014
POLG2	0.0309411
TNFAIP2	0.0312594
ISCU	0.0313054
USP43	0.0313195
KDM6B	0.0314581
CDC42BPG	0.0315298
E4F1	0.0316175
HAS2	0.0317583
C9orf93	0.0318724
CDH4	0.0320628
SYT15	0.0320775
TMEM19	0.032248
NLRP3	0.0322901
FHIT	0.03243
RHD	0.032455
SNTN	0.0324777
NOL12	0.0328024
TECRL	0.0329781
PDAP1	0.0330054
SNORD113-4	0.0330084
VTCN1	0.0331061
CPNE9	0.0331099
IFT88	0.0332009
BACE1	0.0332476
PEX14	0.033424
TBC1D10B	0.0334657
LOC171220	0.0335189
hCG_17324	0.0335299
MAST4	0.033535
LOC100131726	0.0335716
CEACAM1	0.0335792
HSPC157	0.0335919
TMEM176A	0.0338076
ORMDL3	0.0338456
CHSY1	0.0339753
PRKG1	0.0341187
BBS12	0.0341991
SLC1A2	0.034386
PPP2R2C	0.0347353
LCN1L2	0.0347856
ELP2	0.0349622
CTSF	0.0350737
LILRA2	0.0352285
CTNNA3	0.0353125
TAF15	0.0353577
SAP30BP	0.0354033
GUCA2A	0.0354499
NEU2	0.0355143
GPR19	0.035529
ZBTB22	0.0355348
GPR162	0.0355409
HGD	0.0355843
TMEM88	0.0356956
SFRS16	0.0357253
LOC143188	0.035767
CGRRF1	0.0358206
JMJD6	0.0358438
C1RL	0.0358648
C6orf122	0.0360407
SERPINA2	0.0360631
ILVBL	0.0360965
	0.0361873
DTYMK	0.0363195
ILDR1	0.0364745
TRYX3	0.0364883
LRRC49	0.0365304
ZNF419	0.0365645
CDKN2B	0.036566
SYCP2	0.0366987
NDFIP1	0.0367521
FLJ40092	0.036767
C10orf134	0.0368223
LOC387790	0.037044
ZNF354B	0.0370527
EPB41L5	0.0370909
C6orf57	0.0371282
DEFB105A	0.0373209
HOOK2	0.0373445
GPN1	0.037531
LDLR	0.0379362
VGLL1	0.0380549
CT47A6	0.0380666
MGC16075	0.0381305
TNS3	0.0381672
PRELID1	0.0382443
CTNNBIP1	0.0382479
POM121L3P	0.0383538
SNORD32A	0.038354
HIST1H2AL	0.0383958
TTTY1	0.0385178
ANKRD28	0.0385229
NAB2	0.0385372
ODF3L2	0.0385715
CORO2B	0.0387416
LOC100130236	0.0387823
RNF14	0.0388586
PELO	0.0388936
SNRNP27	0.038895
FRZB	0.0389639
RNF8	0.0391389
THBD	0.0392957
C18orf2	0.039377
SPNS3	0.0394167
MYF5	0.0394682
	0.0398024
ZNF215	0.0398115
IQCF2	0.0398833
TOMM40L	0.0399643
ZNF627	0.0399838
GNE	0.040073
SFRP4	0.0401898
SNTB1	0.0401948
PAX9	0.0403577
NRG4	0.0403719
AFF2	0.0407768
OVOS2	0.0407994
TSPAN18	0.0409664
SAMSN1	0.041199
C1orf101	0.0412505
WDR74	0.041322
FAM83E	0.041345
SFRS7	0.0413861
CTRB2	0.041436
ZNF840P	0.0414544
TCHHL1	0.041471
SLC40A1	0.0415232
FAM48B2	0.0415735
ZNF876P	0.0415747
CCDC112	0.0416514
ANXA10	0.0418465
FERMT2	0.0418714
POLH	0.041939
RPSAP52	0.0419742
LNX1	0.0419884
FAM129B	0.0420143
IGFBP1	0.042036
TXNDC8	0.0420423
KRTAP13-1	0.0421037
EVC2	0.0422785
HIST2H4A	0.0423765
CCDC146	0.0423905
CDC20	0.042416
KRTAP4-3	0.0424351
PUS7	0.0427685
	0.0427789
AHSP	0.0429953
NAP1L4	0.0434322
C7orf30	0.0436546
RPS26P54	0.0436638
ANKRD9	0.0436824
TMEM140	0.0437015
FOSL2	0.0437073
BCDIN3D	0.0437725
FAF2	0.0438233
TRMT61A	0.0438672
PSG1	0.0439457
SLC4A2	0.0439561
BAIAP2L2	0.0439879
FN1	0.0440159
SCYL3	0.0440936
CYP2F1	0.0441076
	0.0441447
SNORD83B	0.0442872
ZNRF2	0.044351
STX5	0.0443998
FSTL3	0.044425
PAQR4	0.0444775
NR4A3	0.0445393
HIST1H2BD	0.0445976
P2RX1	0.0447363
CTD-2514C3.1	0.0447544
SLC30A8	0.0447776
HIST1H2BE	0.0448674
RELT	0.0449644
GRB14	0.0449739
MSX1	0.0450373
MED30	0.04505
ZNF696	0.0450774
SNORA2A	0.0450994
SAA2	0.0454345
C20orf54	0.0454351
CDR1	0.0454585
RUSC2	0.0455313
RNU2-1	0.0456647
SCG2	0.0456677
TFAP2D	0.0456878
CTXN3	0.0457216
ZNF543	0.0457451
OR51A4	0.0457797
OR6S1	0.0460196
ERP29	0.0460733
SSX3	0.0461356
IL22RA2	0.0462882
ANKS1B	0.0464308
PIAS1	0.0464462
ARL5B	0.0464464
FAM53B	0.0464514
ENDOG	0.0464898
XKR5	0.0465067
ALKBH3	0.0465578
TMEM133	0.046583
AXIN2	0.0466419
PRAP1	0.0467026
PATE1	0.0467115
VEGFA	0.0467146
C17orf64	0.0467283
HTN1	0.0467936
C10orf55	0.0470577
HOXB3	0.0473258
RASA4	0.047373
PDE6H	0.0474455
DMRT3	0.0475241
HSD17B6	0.0477735
PPP1R3F	0.0481083
CPT1B	0.0481108
PNMA2	0.0481882
SNORA23	0.0481939
C1orf230	0.0482176
HSFY2	0.0483638
PPIL1	0.0483811
TMEM207	0.048524
NPR3	0.0485967
PSMG4	0.0486404
NCLN	0.0487096
OR10P1	0.0487667
C2orf3	0.0487766
MMP10	0.0487774
GNG2	0.0488972
ICAM1	0.0490588
FBXO36	0.0491638
GJD3	0.0492945
NFKB2	0.0494152
LOC646057	0.0495239
SNORA7B	0.0497428
CYP3A7	0.0497431
C15orf63	0.0498156
SYT11	0.0498169
FBXO40	0.0499393
KCNAB3	0.0499524
TMEM186	0.0500252
CYTH4	0.0500852
C5orf26	0.0500927
ABCA11P	0.0501272
ASS1	0.0501477
P2RY10	0.0501571
PCTK1	0.0502712
UNQ9368	0.0503161
TMEM42	0.0503549
OR4K13	0.0503988
BHLHA9	0.0504427
TMEM220	0.0508661
CKM	0.0508886
FTSJD1	0.0511046
RABL2A	0.0511199
OR2M5	0.0512114
HAO2	0.0512775
GPR161	0.0513277
COL28A1	0.0514145
CCDC19	0.0514758
CACNA2D1	0.0515556
C6orf115	0.0515849
TM4SF18	0.0516158
KLF4	0.05165
AMAC1	0.0517017
C11orf42	0.0517638
FAM189A2	0.0517994
PANX3	0.0519493
GPR153	0.0520148
TCP11L2	0.0520265
RNASEH2C	0.0520349
ARHGEF5L	0.0521039
OSMR	0.0521721
NRXN3	0.0522404
RAD52	0.0522499
GNA15	0.0523381
HLA-G	0.0524995
C17orf28	0.0525018
C8orf40	0.0525407
RSPH4A	0.0525441
SNORD32B	0.0525531
MAP4K3	0.0525735
CIB1	0.0525994
SNORD20	0.0526469
PLAUR	0.0526805
SH2D7	0.0527072
TEX13A	0.0527562
KDR	0.0528787
EAPP	0.052919
FKSG73	0.0530802
PCCA	0.0533036
EPOR	0.0533842
DCTN4	0.0534039
RNF208	0.0534218
CLLU1	0.0535872
TMEM176B	0.0535926
JARID2	0.0537036
HDX	0.0537616
SERPINB2	0.0538557
TRIOBP	0.053906
TSPAN5	0.0539537
FLJ45949	0.0540342
C20orf62	0.0542125
SYNC	0.0543567
RAB7L1	0.0543925
DMRT1	0.0544859
KBTBD11	0.0545164
KRCC1	0.0545295
PPIF	0.0545573
TFB1M	0.0546543
TAF13	0.054658
CYP17A1	0.0546805
LCN2	0.0549036
RNF185	0.054941
FCAR	0.0549692
RASSF3	0.0550591
TSNARE1	0.0550788
BHLHB9	0.0550868
GMEB1	0.0550945
ATG16L2	0.0551007
C17orf73	0.0551748
SLC16A5	0.0551844
C16orf86	0.0552478
GMPS	0.0553102
LOC389857	0.0553242
EVPL	0.0553668
RTEL1	0.0553838
C9orf70	0.0555662
C21orf30	0.0556397
DUSP10	0.0556467
OAT	0.0557785
CRBN	0.056082
TKTL2	0.0561258
CEBPB	0.0561887
ALPK3	0.0562459
C2orf54	0.0562464
RAP1B	0.0563235
CRKL	0.0564294
CDC6	0.0564801
GALNS	0.0566393
CDC42EP4	0.0566639
CHAC1	0.0567277
LIN7A	0.0568704
FLJ42280	0.0570167
ENAM	0.0570301
C9orf167	0.0570705
CIT	0.0571783
CHML	0.0573036
LRP8	0.0573464
	0.0573706
TRIM15	0.0575137
SNORA31	0.0575453
SCARNA1	0.0575915
LOC643332	0.0577199
NECAP1	0.0577413
MANEA	0.0578285
ZBTB7B	0.0578458
EEF1A1	0.057868
DZIP1	0.0580045
SNORA14A	0.0580286
BAIAP2L1	0.058068
GPR179	0.0580997
FRMPD2L1	0.0581351
RNF222	0.0582216
UBAC2	0.0583023
UPB1	0.0584991
SLC26A6	0.0585682
SH3BP2	0.0585859
TRNAU1AP	0.0586793
C21orf7	0.0590617
TCFL5	0.0591035
SFRS2	0.059111
DUS3L	0.05925
DGKQ	0.0592883
C10orf78	0.0593412
C20orf43	0.0593602
EXOSC6	0.0593612
DLGAP3	0.0594064
AASS	0.0595245
EIF2S3	0.059536
MAEA	0.0596228
HIST2H2BF	0.0596244
LOC100130507	0.0596636
ADAMTS19	0.0596868
SYT17	0.0598129
C3orf59	0.0598838
PMEPA1	0.0598906
GRPEL2	0.0600389
KCNH4	0.0600803
SRP72	0.0600989
CCDC9	0.0601681
TUBGCP2	0.0602586
NPSR1	0.0602751
EPB41L2	0.0603205
DNASE1L3	0.0603236
LRRC20	0.0603344
RBM47	0.0604008
DMKN	0.0604584
CLPB	0.0605022
CDKL4	0.0605696
PAIP2B	0.0605974
	0.0606129
EME2	0.0606529
LOC100132244	0.0607445
HOXA5	0.0607797
UBR7	0.0608153
TM2D2	0.0610867
LOC554207	0.0610919
LOC441178	0.0611497
TRIB1	0.0612609
MTF1	0.0613013
SARS2	0.0614422
EREG	0.0615577
HCG4	0.0617471
CLEC10A	0.0618728
TUBB3	0.0619548
KLKB1	0.0619843
ERI3	0.061995
DSC1	0.0620129
FAM164A	0.0621109
ARMCX2	0.0621756
CPNE2	0.0621867
FBXO21	0.0622345
IL20RB	0.0623734
RP11-195B21.3	0.0625486
NOP56	0.0625873
NELL1	0.0627514
	0.0628283
UBE2D3	0.0628898
TIPRL	0.0630021
ACTG2	0.063031
KRT79	0.0630701
RGPD5	0.0630787
ANKRD13D	0.063123
LACTB	0.0631766
LCN6	0.06332
NMRAL1	0.0636576
CSRP3	0.0637492
PAGE2	0.063756
FBXO17	0.0638156
LOC644517	0.0638213
SNX16	0.0638425
THRA	0.0638815
TAS2R50	0.0639364
SCARNA9	0.0640424
RPL10P13	0.0641098
ZNF804A	0.0641475
NEK3	0.0641517
C11orf41	0.0642676
RNU5B-1	0.0645065
GRAMD4	0.0645188
ZNF10	0.0646648
MAGIX	0.0647884
GEN1	0.0648694
	0.0648802
FLJ30403	0.0648838
FCER2	0.0649524
LOC643837	0.0649988
ELTD1	0.0651151
C16orf70	0.0651571
ZSWIM3	0.0651634
DDB1	0.0651834
BTBD11	0.0652254
PIGO	0.065424
CXADR	0.0654338
KCTD12	0.0654862
COQ6	0.0656004
CCDC88A	0.0656182
OR2M1P	0.0656287
HIST1H4B	0.0656549
LOC284542	0.0657077
INPP1	0.0657805
PAGE1	0.0657899
ENPP1	0.0658833
INGX	0.0659752
WNT10B	0.0660172
SEC14L2	0.0660709
MOP-1	0.066084
CACHD1	0.0660854
APBB3	0.0661247
HDAC4	0.0661576
C7orf70	0.0661661
CKB	0.0661905
MYPN	0.0662313
C20orf173	0.0662629
C1orf201	0.0664514
SNAI1	0.0664832
KERA	0.0665474
MAGI3	0.0665668
CDON	0.0666983
CNBD1	0.0668724
CD3G	0.066882
NR4A2	0.0668951
DYNC2H1	0.0669133
LCE4A	0.0669274
CLCN4	0.066928
LEPROTL1	0.0669332
SEC14L4	0.0669417
TIMM23	0.0669716
C16orf7	0.0671893
CCR8	0.0672131
MUSTN1	0.067301
MEMO1	0.0673049
RNU4-2	0.0673053
UFM1	0.0673703
MAFG	0.0673957
ANKLE1	0.0676089
P4HTM	0.0676706
LYPD2	0.0678154
AVPR1A	0.0678393
SPOCD1	0.0679703
OR56B1	0.0679817
HIST1H4F	0.0679951
SCN8A	0.0680133
C7orf53	0.0681291
RAB35	0.0681522
C11orf72	0.0681783
HES1	0.0682075
ADAP2	0.068216
NCRNA00205	0.0682384
CXorf40B	0.0684336
WFDC10B	0.0684366
C1orf96	0.0684865
ZNF860	0.0687329
CYP7A1	0.0687349
SALL4	0.0688438
PERP	0.0689258
TBC1D7	0.0689421
CD33	0.0690368
DDX47	0.0690686
RHBDF2	0.0691541
TMEFF1	0.0692254
CCDC117	0.0692487
TRPA1	0.0692632
KCNK18	0.0692632
ATXN10	0.0692852
LOC391358	0.069471
LEPREL1	0.0695516
PPP1R15A	0.0696211
PER1	0.0697027
CCDC21	0.0697907
MAFK	0.0698397
HEMGN	0.0699902
NCRNA00164	0.0700772
SNORA45	0.070141
KCNK10	0.0701442
C9orf45	0.0702213
ZNF554	0.0702837
FBXL13	0.0703198
GOLGA6A	0.0704506
FAM73B	0.0704642
VSX1	0.0705709
HIST1H2AA	0.0705977
CNPY4	0.0706157
LOC440570	0.0707305
TTN	0.0707793
SCARF1	0.0708038
C9orf144	0.0708626
RBBP5	0.0709312
SUCNR1	0.0709742
PSMB5	0.0709879
PDE8B	0.0710181
LOC388965	0.0710354
PGBD1	0.0711975
MBOAT4	0.0712592
TMEM66	0.0713578
GNB5	0.0713927
FLJ44790	0.0714631
ALG8	0.0714683
ZNF101	0.0714932
POLR2J3	0.0714964
PHF16	0.0715632
MAGEB2	0.0716502
ACOT11	0.0717257
MFN2	0.0717769
MAPKAP1	0.0717964
NIPAL2	0.0717988
LDHD	0.0718135
TF	0.0718144
APOF	0.0718852
TFE3	0.0720057
NOS2	0.0720251
HSPA5	0.0720431
TAF5L	0.0720552
SNORA44	0.0721393
IGHMBP2	0.0721789
ART4	0.0722927
PRAGMIN	0.0723077
TMEM30B	0.0723922
IFT74	0.072438
SCARNA4	0.0724545
C9orf71	0.0725321
C1orf54	0.0726427
RPS19	0.0726841
SLC7A8	0.0728839
	0.0730462
SLC34A1	0.0730707
OR3A2	0.0730759
CPO	0.0731091
SNORA13	0.0731817
KRTCAP2	0.0733308
TRIM2	0.0733689
LOC254028	0.0733949
SNORD76	0.0734487
GDPD5	0.0736147
SLFN12	0.0736729
SCUBE3	0.0737288
NFIL3	0.0737318
CARHSP1	0.0737568
SUV39H2	0.0737764
WDR72	0.0737877
	0.0738021
CRHR2	0.0738188
C1orf63	0.0738558
PRPS1L1	0.0738588
HINT1	0.0740111
BCORL1	0.074098
KIFC2	0.0741593
OR52A1	0.0742521
CREB3	0.0743639
UGT2B15	0.0745017
IL21	0.0746163
LUM	0.0747001
ABCC2	0.0747223
GRIN1	0.0747351
LOC644768	0.0749576
KRTAP3-2	0.0750269
ZNF362	0.0750344
MRFAP1L1	0.0751138
ST18	0.0753714
ANAPC2	0.0753904
SCN3B	0.075438
AKAP7	0.0754793
CSRNP1	0.0754977
PROKR1	0.075603
HIP1	0.0756977
CLEC1B	0.0757677
ZNF154	0.0757808
C12orf47	0.0759103
CCNH	0.0759218
GPR133	0.0759639
MCART3P	0.0759723
NRP1	0.0759972
FAM72A	0.0760664
LMBRD1	0.0761568
TIGIT	0.0761864
USP35	0.076438
SNIP1	0.0764503
RDH11	0.0764646
NFKBID	0.0765068
CST1	0.0765656
	0.0766158
ZNF566	0.0766322
LOC391081	0.076645
PIGC	0.0767058
LOC100129455	0.0767124
PKDREJ	0.0768093
FLJ44635	0.0768396
GMPR2	0.0768435
MFAP4	0.0768472
STX18	0.0768475
LOC150197	0.0768614
SPIN2B	0.0769228
AMN1	0.0769361
ACAA2	0.0769424
TLR2	0.0769717
CCBE1	0.0770389
SNORD29	0.077149
MGC87042	0.0772833
LOC100129876	0.0774619
MUC17	0.0775836
CD276	0.077671
LRRC36	0.077688
IHH	0.0780098
CEP290	0.0781277
C1orf216	0.0781366
OR13C9	0.078214
KCNK16	0.0783538
SYNPR	0.078499
SEPT12	0.0785579
NUDT8	0.0786465
PRAME	0.0786909
NT5DC2	0.0786943
JRK	0.0787027
VDR	0.0787737
LOC440157	0.0788258
WASF1	0.0788407
BCL2L15	0.0788425
RPS29	0.0788543
ITGA7	0.0789419
MKNK1	0.0790095
UNQ5814	0.0790396
UBE2C	0.0790774
PRB4	0.0790936
KIAA1804	0.0790963
LOXHD1	0.0791449
LOC401397	0.0792718
PON2	0.0794209
SQLE	0.0794584
PITRM1	0.0794934
PER3	0.0795815
KIAA0141	0.0796916
TMEM150B	0.0797263
PPFIA3	0.0797423
ZC3H3	0.0800268
TRMT6	0.0801224
RPS21	0.0801336
SPINK7	0.0802252
C2orf18	0.0803282
LOC100132167	0.0804268
MGC10814	0.0805186
ZNF257	0.0806013
MCM6	0.0807203
TCP11	0.0807212
SFXN3	0.0809402
GUCA1C	0.0809925
NPFFR1	0.0810517
ECEL1P2	0.0810661
PCDHB9	0.0810856
STARD4	0.0811994
RABAC1	0.0812611
GPN2	0.0813252
SNORD61	0.0813734
FNDC3B	0.0813888
RIMS3	0.0814182
GPR18	0.0815077
S100PBP	0.081547
UBB	0.0816218
OSBPL8	0.0817161
VAV1	0.0817628
TNFRSF10B	0.0818326
RASSF4	0.081896
OXCT2	0.0819186
DDX21	0.081925
LYPD6	0.0819355
SLCO5A1	0.0821566
UGT2A3	0.0822721
TRIM55	0.0823655
C9orf43	0.0824161
FAM135A	0.0824555
TMEM203	0.0824872
PCDHB18	0.0825713
OR10D3P	0.0825967
KRT71	0.0827031
TNFRSF10D	0.0827594
	0.0827756
CNTNAP3	0.0828633
MAPK6	0.0828892
ARAP3	0.0829047
IL18BP	0.0830002
PTX3	0.0830237
GDEP	0.0830275
LAIR2	0.0830351
CCNL1	0.0830429
PIGU	0.0830703
DKFZP779L1853	0.0831626
SNORD60	0.0832299
HYDIN	0.0832962
CDADC1	0.0833243
C5orf23	0.0833481
MAGI1	0.083446
SRA1	0.0835205
TBX6	0.0835216
MCM3	0.0835415
SPAG4L	0.0836907
MEST	0.0837572
CD3D	0.0837623
GKN1	0.083911
YY1AP1	0.0839802
LOC440934	0.0840713
BOK	0.0840996
RGS13	0.0841263
CCDC85B	0.0842621
FOXD4L2	0.0843599
PLEK	0.0844795
COX7A1	0.0844818
PAMR1	0.0845314
IGFBP5	0.0846182
USP27X	0.0846264
GPR85	0.0847003
CDC42SE2	0.0847854
CRYGD	0.0848638
RASSF6	0.0850866
C16orf87	0.0851808
IL17RD	0.0852206
HOXA7	0.0856296
RPS2P11	0.085634
FAM131A	0.0856491
ATP6V1F	0.0856797
CXorf18	0.0857319
LOC100008589	0.0857642
SPI1	0.0858885
XKR8	0.0859167
ACAD9	0.0860869
SOCS3	0.0861174
FAM71E1	0.0861358
PGGT1B	0.0861414
TEDDM1	0.0861768
OR52J3	0.0861793
FKBP14	0.086249
TNFRSF14	0.086258
SPIRE1	0.0862865
ZNF542	0.0862967
HMGN5	0.0863947
ITPRIP	0.0864385
EGR1	0.0864769
SGTB	0.0864838
MAFB	0.0865353
CLEC2A	0.0865796
C1orf170	0.0865987
ZFP91-CNTF	0.0866456
GTF2B	0.0867039
SNORA60	0.0867381
LOC401357	0.0867808
USP18	0.0868372
C12orf63	0.0868386
BYSL	0.086965
TPT1	0.0871489
ACTR3B	0.0871852
LEF1	0.0872774
SCARNA7	0.0873321
LOC100132319	0.087363
RPS27A	0.0873833
ANKRD26	0.0875467
PTPRB	0.0876945
WFDC2	0.0876995
CD5L	0.087728
KLHL29	0.0877907
PRPSAP1	0.0878387
OGFRL1	0.0879805
GJA8	0.0879965
PFN2	0.0880791
ARL6	0.0882177
OR6C2	0.0883329
OR7E37P	0.0883653
RIPK1	0.0884761
PSMB11	0.0885861
DCHS1	0.0885918
F11R	0.0886087
BBS4	0.0888036
CD52	0.0889939
C14orf118	0.0891245
ROBLD3	0.0891357
LONRF3	0.0891403
BRUNOL4	0.0891573
RP1L1	0.0892507
CLEC3B	0.0893272
PVALB	0.0893396
AMIGO2	0.0896029
ADSL	0.0896328
SNORA27	0.0896422
FAM26D	0.0896901
ITIH4	0.0898505
PLAGL1	0.0899566
CLUAP1	0.089963
RELB	0.0899652
GMIP	0.0899961
APOA2	0.0900137
TJP3	0.0900391
DLGAP2	0.0902052
CLN3	0.0902409
SNORD55	0.0903633
MTRF1	0.0903726
PNPLA2	0.0904148
PRPF19	0.090453
DDX20	0.0905697
SH2B3	0.0906239
EPB41	0.0906321
CABP1	0.0906808
PIP4K2A	0.0906997
SHOX2	0.0907109
RPS2P32	0.0907547
PARP16	0.0907787
C6orf155	0.0907936
FADS1	0.0908635
C1orf118	0.0908843
MUC3B	0.0908907
HILS1	0.0909208
C1orf64	0.0909213
OR8A1	0.0909494
RGPD1	0.0909766
KRTAP19-6	0.09099
CAPN9	0.0910815
RASGEF1B	0.091138
WBSCR28	0.0911552
GAB2	0.0912592
SNORA6	0.0912643
SNORA29	0.091331
ZNF117	0.0914045
DCTPP1	0.0914479
MYOZ1	0.0914653
SLC7A5	0.0914655
C7orf36	0.0915141
LOC200261	0.0915466
ZNF324B	0.0915847
IL1F10	0.091846
SDHAF2	0.0920836
RRAGD	0.0921347
TMPRSS2	0.0921582
MYLK	0.0922337
CCDC30	0.0922614
SH3GLB1	0.0923021
POU6F2	0.0923332
TTC39B	0.0923954
ERVWE1	0.092396
BOLA1	0.0924133
ITGAM	0.0924421
MAPK3	0.0924857
ABL1	0.0924913
OR2A12	0.0926386
IGHV@	0.0926632
GZF1	0.0927123
GTF2H2	0.0927126
C11orf31	0.0927196
MS4A12	0.092724
LRSAM1	0.092802
GJA5	0.0928604
GEM	0.0929121
SNTG1	0.0929413
INPPL1	0.0929479
MTERFD3	0.0929626
MUSK	0.0929717
PPP1R14D	0.093032
ESSPL	0.093114
DACH1	0.0931186
KIF20A	0.0931399
PMCHL1	0.0931505
OR2T3	0.0932348
SNORD13	0.0934149
C5orf30	0.0934267
KLHL12	0.0936171
CCDC159	0.093657
PPFIA4	0.0937179
OR2T34	0.0937805
IL7R	0.0938703
PROCR	0.093895
DEPDC7	0.0940451
SNORA55	0.0941073
FIBIN	0.0942609
TBC1D12	0.0942991
CPNE8	0.0944172
KCNA4	0.0944584
RNF4	0.0944688
RPLP1	0.0944973
CNTLN	0.094595
OR2A9P	0.0946652
OTUD1	0.0947303
C12orf50	0.094734
OR10G2	0.094735
OR52N1	0.094764
	0.0948387
DSPP	0.094914
CYP4F8	0.0949244
HCRTR1	0.094997
FKBP2	0.0950218
NRARP	0.0950564
	0.0951546
ZNF518A	0.0952339
	0.0952803
ZFP64	0.0955424
CYP8B1	0.0956426
CSN1S2A	0.0957436
CEACAM6	0.0958593
ABCF3	0.0958975
OR7G3	0.095945
WBSCR22	0.0959789
SPINK5	0.0961094
DCST1	0.0961639
RBM46	0.0961916
BUB3	0.0962631
POLR3K	0.096304
LARP1B	0.0963426
TMEM14E	0.096408
RPIA	0.0965507
GSG1	0.0965625
UBE2J2	0.0966126
ADAM9	0.0966431
DUSP1	0.0966609
RIPK2	0.0968268
BEX4	0.0969434
SRFBP1	0.0969713
LOC100132178	0.0970539
CHRNA4	0.0970836
EIF5A	0.0971032
GAA	0.0971098
RFX6	0.0971771
ADAP1	0.0973536
KRTAP9-4	0.0974571
DSCR8	0.0975161
HIST1H2BF	0.0975608
CTNNAL1	0.0975612
SPRR2B	0.097592
NFAM1	0.0976089
C12orf48	0.0976418
TMEM79	0.0976521
KDM2B	0.0976535
LOC440131	0.09766
F13B	0.0976751
KAL1	0.0977478
DHX34	0.0979639
C20orf79	0.0981374
CTSE	0.0982681
GRPEL1	0.0982796
POTEA	0.0982868
TRIM29	0.0982906
GOLGB1	0.0983098
GADD45G	0.0983366
HIST2H2AC	0.0983558
STON2	0.0983949
IL2RG	0.0986605
SLITRK4	0.0986609
PPP2R2D	0.0986819
C3orf43	0.0986885
MYL5	0.0987035
KLHDC9	0.0987497
CCDC123	0.0988982
HIST1H2AE	0.0989216
ETV3	0.0989574
FABP2	0.0992198
KCNJ1	0.0992744
UNQ5830	0.099371
PBXIP1	0.0994729
CYP2D6	0.0995417
ANKRD42	0.0995604
ENPP2	0.0995853
ADD2	0.0996233
KCNIP4	0.0996483
SNORD102	0.0997172
TUBG2	0.100159
GPR132	0.100288
DMRTC1	0.100345
ERAP1	0.100375
ZNF367	0.100507
ATF3	0.100599
SSX10	0.100645
LOC728748	0.100683
	0.100696
OR2M7	0.100699
MUT	0.100706
BAALC	0.100825
ACAA1	0.100874
MRGPRD	0.100879
EGLN3	0.100917
FBXO41	0.101028
RNU4-1	0.101038
CD83	0.101049
HSPA12A	0.101067
SPATA5L1	0.101138
SNORD3A	0.101261
ZNF274	0.101282
PASK	0.101379
SCGB3A2	0.101408
CD47	0.101451
SPC25	0.101454
ORC6L	0.101486
SNORD82	0.101495
LCN8	0.101557
OR1P1	0.101589
LSM4	0.101629
CUTC	0.101776
KRTAP19-2	0.101776
SBK1	0.10178
LAYN	0.101936
CCNDBP1	0.10204
HIST1H2AH	0.102062
TSC22D2	0.102103
PUSL1	0.102243
SIGLECP3	0.102275
IL8RA	0.102283
CRB1	0.102392
SPOCK1	0.102459
RER1	0.102611
LOC93432	0.102706
LOC100128372	0.102824
GTF2F1	0.102834
C2orf27A	0.102884
NOVA1	0.102962
CYB561D1	0.103006
PLEKHM1P	0.103013
FLJ46365	0.103015
PLAC2	0.103015
THAP10	0.103021
HOXD10	0.103036
HAPLN1	0.103078
TMEM78	0.103142
CCDC73	0.103307
ZNF167	0.103309
RPL39L	0.103356
BCAP29	0.1034
TEK	0.103416
AKAP9	0.103425
ADK	0.10343
C10orf129	0.103436
KIAA0556	0.103506
KNG1	0.103558
VCAM1	0.10359
DKFZP434I0714	0.103597
RRH	0.103727
FGFR2	0.103805
LSMD1	0.103866
CLDN19	0.10388
CTGF	0.103885
DYNLT3	0.103918
FGFR1OP	0.103938
HIST1H3F	0.103942
FAM74A4	0.104104
SLC25A38	0.104286
SVOPL	0.104299
SLC16A6	0.104329
PCSK5	0.104385
SH3RF1	0.104412
ANLN	0.104478
MICALCL	0.104548
ARHGAP25	0.104589
AGT	0.104629
C20orf30	0.104659
SERPINA4	0.104728
SFRS12IP1	0.104869
NDEL1	0.104928
PBX4	0.105076
SEMA5A	0.105151
ISG20	0.105214
ALOX12P2	0.105265
CENPT	0.105303
CA14	0.105339
DYNLL2	0.105345
SEMA3G	0.10559
CSRP2BP	0.105629
FLJ40852	0.105633
FLJ32810	0.105793
PAOX	0.105879
TCTA	0.105882
RRBP1	0.105889
CENPBD1	0.106082
NT5C1A	0.106094
FAM111A	0.106178
C2orf77	0.106327
WISP3	0.106419
C1orf59	0.106492
YIPF5	0.106587
CYP2E1	0.106602
TLCD1	0.106728
SGK1	0.106737
COL9A2	0.106797
CA5B	0.106818
GHR	0.106823
HN1	0.106872
SLC17A8	0.106906
ERV3	0.106944
MAP6	0.106947
ZNF786	0.107017
RPRD1B	0.107048
SLC19A2	0.107052
DAGLB	0.107077
TMC7	0.107078
C12orf42	0.107244
DPF2	0.107296
ATP6V1E2	0.107308
NLGN1	0.107357
CLEC7A	0.107362
PTMAP5	0.107426
PPIG	0.107434
SNORD46	0.107437
ZNF280A	0.107498
MAPK8IP3	0.107563
XPO7	0.107587
EDN3	0.107649
APOM	0.107685
ITSN1	0.107687
PTPLA	0.107874
ZNF208	0.108018
MDH1B	0.108064
ELK1	0.108068
GSDMD	0.10824
TNNC1	0.108279
USP17L6P	0.108466
C1orf159	0.108469
PKD1L3	0.108488
MEGF10	0.108511
KIF13A	0.108611
KLHDC8A	0.108767
MICAL1	0.108798
MLLT11	0.10882
CAMKV	0.108835
DAPL1	0.108931
TRIM68	0.108997
RAG1	0.109045
OR10W1	0.109064
SLC35E3	0.109074
C14orf148	0.109102
BCL2L12	0.109155
TSPO2	0.109234
CUX1	0.10931
NCRNA00189	0.109338
PPM1L	0.109359
ELP3	0.109424
SAFB2	0.10952
PSPN	0.109549
HIST1H2BB	0.109573
LOC440897	0.109616
UGT2B28	0.109637
MRGPRG	0.109815
ZFP36	0.109893
GSTO2	0.109893
PARD6G	0.109912
FTO	0.110046
LTBP4	0.110075
RPS2	0.110107
KPNA6	0.11014
SPRR1A	0.11018
GPM6B	0.110184
FAM113A	0.110299
C14orf119	0.11035
TMSL2	0.110381
SMARCAL1	0.110409
C10orf122	0.110481
RFXAP	0.110656
PPP4R1L	0.110662
FAM50A	0.110673
SELENBP1	0.110779
SPRED3	0.110784
PSMB9	0.110811
IPPK	0.11087
C1orf125	0.110898
RAB3B	0.110915
SNORD114-26	0.111009
LATS2	0.111034
APOO	0.111062
PIK3CG	0.111069
OR52R1	0.111077
CPA1	0.111086
SPATA2	0.111235
OTP	0.111312
HAND2	0.111446
FAM115C	0.111509
KCNA6	0.111514
SCARNA8	0.11157
STXBP1	0.111584
FCF1	0.11164
USP8	0.111706
ARHGEF10L	0.111781
IKBIP	0.111854
RSRC2	0.111876
CD28	0.111963
ZDHHC14	0.112001
GPR50	0.112073
INCENP	0.112142
BMPR1B	0.112407
C7orf27	0.112448
FKTN	0.112485
KLHL26	0.112506
KRT38	0.11258
BIN1	0.112596
TMEM121	0.112633
ICA1L	0.112707
HIBADH	0.112736
OR6B2	0.112873
KALRN	0.112888
ENTPD5	0.112897
RPL38	0.112902
LOC390956	0.113075
CLRN3	0.113096
MYO1E	0.113151
NFIB	0.113155
TMEM14B	0.113278
GDPD3	0.113289
LYSMD2	0.113341
C14orf166B	0.113349
TMEM195	0.113392
GABRB3	0.113442
HCN3	0.113548
CNOT2	0.113659
CCL22	0.113792
DCLRE1B	0.113813
UGGT2	0.113918
PYDC2	0.114026
CDK5RAP3	0.114101
LOC203510	0.114108
NGFRAP1	0.114153
A1BG	0.114162
HMGCS1	0.114162
RAMP1	0.11419
DSG4	0.114208
COL2A1	0.11421
PGM2	0.114261
RPL27AP6	0.114335
SCARNA10	0.114342
NUDT10	0.114346
IRGQ	0.114385
RGP1	0.114408
	0.114409
SCN4B	0.114419
CYP19A1	0.114456
DONSON	0.114497
DBX2	0.114577
KRT222	0.114604
LCN9	0.114758
C7orf45	0.114774
MXD1	0.114778
HSPC072	0.114941
PDZK1	0.114972
RPA3	0.114982
LOC100131848	0.114992
SLC23A3	0.115028
PRAMEF6	0.115073
CHI3L2	0.115137
CYCS	0.115159
HIST1H2BC	0.115223
ZNF200	0.115245
RUFY3	0.115312
UGDH	0.115407
UNQ5836	0.115487
MTCP1	0.115495
TMEM179	0.115509
CCDC59	0.115653
CXCL5	0.115701
RHOBTB1	0.115739
C10orf26	0.115807
WASL	0.115815
ARRDC1	0.115943
HAAO	0.115982
SGSH	0.116068
GDF1	0.116136
CPS1	0.116142
GART	0.116272
FAM198B	0.116295
E2F7	0.116392
NDUFAF2	0.116463
MAGT1	0.11656
SPRED1	0.116671
ADAMTS18	0.116732
THSD7B	0.116733
C11orf49	0.11674
SMC4	0.116819
TRHR	0.116872
HBEGF	0.116911
SUPV3L1	0.11708
C17orf80	0.117202
PTPRE	0.117376
S100B	0.117378
FAM153C	0.117545
CD300LB	0.11755
CCT4	0.117572
CLK3	0.11758
EHD4	0.117587
PPFIA1	0.117609
RAB3IP	0.117626
ABCC6	0.117686
XRCC6	0.117725
C15orf48	0.117728
GGCT	0.117883
TOM1	0.117934
NANOS1	0.117949
IL1A	0.117984
ZNF454	0.118042
C12orf59	0.118098
DST	0.118165
KLHDC3	0.118291
VWA5B1	0.11839
ABR	0.118462
SOSTDC1	0.118622
PRRT1	0.118639
RPL36AP40	0.118645
AOX1	0.118704
PLEK2	0.118737
ADO	0.118771
CDS2	0.118981
CD2	0.119004
LOC439951	0.11903
S1PR3	0.119042
TMBIM1	0.119067
IRF5	0.119071
MRPL46	0.119091
SGCG	0.119115
PDE5A	0.119133
SNAPIN	0.119307
ME3	0.119528
CYP2C18	0.119684
LAT2	0.119686
UNC45B	0.119762
CTDSP2	0.119789
KRTAP3-1	0.119965
BTBD8	0.119971
LAMP1	0.119973
SEC61A2	0.12003
PCDHB17	0.120064
OR6C70	0.120095
CTSD	0.1201
NCRNA00207	0.120105
MYRIP	0.120106
CLEC12B	0.120117
TRA2A	0.12018
	0.120221
NTN4	0.120319
NBR2	0.120321
SIRT3	0.120321
RPS4Y2	0.120351
C1orf53	0.12043
TISP43	0.120598
BOD1L	0.120604
ASTL	0.120607
CRHBP	0.120618
CADM2	0.120762
IQCF1	0.120773
MAX	0.120803
TRMT112	0.120868
MGC21881	0.120952
RAB12	0.121028
C10orf90	0.121059
ASB2	0.121152
ERLIN2	0.121208
KIAA0895L	0.121284
CST2	0.121285
FLJ38379	0.121411
TMEM132D	0.121431
SLC4A5	0.121533
C2orf89	0.121724
CACNA1A	0.121734
FGF22	0.12174
CDC42BPA	0.121789
KLK8	0.121809
THYN1	0.121823
C20orf151	0.121914
ALOXE3	0.121918
OR10G3	0.121943
ZFP41	0.121966
MESDC2	0.122069
DKFZP686I15217	0.12218
ANO4	0.122181
CALR3	0.122314
SH3GL1	0.12241
OR4D1	0.122477
GABRA4	0.122485
FREM2	0.122515
ANKRD34A	0.122603
SNORA70	0.122614
SOX17	0.122624
FAM176A	0.122632
	0.122843
RPS10P7	0.122867
LOC389936	0.122979
FOS	0.122993
CCDC81	0.123012
CSF3R	0.123022
SPINT1	0.123058
APH1A	0.12323
ZDHHC20	0.123235
OPRL1	0.123241
MAPK7	0.12326
ZNF672	0.123342
FLJ41649	0.123351
TP53TG3	0.123438
AADAC	0.123545
UBXN11	0.123603
ACHE	0.123689
COPS7A	0.123783
N6AMT2	0.123787
THOC5	0.123819
PFDN6	0.123822
DDIT4L	0.123844
AGER	0.123874
FAM53C	0.123887
MAP3K14	0.123918
SCARA5	0.123988
HOPX	0.123993
FTMT	0.124084
ZADH2	0.12413
CYB561	0.124205
UNQ5840	0.124218
DHFRL1	0.124318
NIPSNAP3B	0.124587
DVL3	0.12472
GSPT1	0.124757
C12orf26	0.124916
PLAC4	0.124929
FAM159A	0.124929
TYRO3	0.124939
AIF1L	0.125058
DEFB128	0.12514
LINS1	0.125161
SCN11A	0.125185
ABL2	0.125185
HAS3	0.125202
NCRNA00161	0.125226
FAM64A	0.125248
LINGO4	0.125267
EARS2	0.125277
SNRPE	0.125304
ROR1	0.125351
SPATA1	0.125402
UBASH3A	0.12546
SNORA8	0.125486
CAMSAP1L1	0.125489
PARVG	0.125512
CCDC56	0.125543
TEKT4	0.125599
PHKA2	0.125607
WDR34	0.125612
MCM4	0.125643
MAP3K11	0.125717
ZNF214	0.125739
RORB	0.125796
ADAMTS14	0.1258
SNRPB	0.125804
HERC2P4	0.125842
LRRC67	0.125924
OLAH	0.12596
C10orf118	0.126069
OLFM1	0.126087
ZNF648	0.126143
KAAG1	0.126161
PLXNA4	0.126202
GMFG	0.126236
MAG	0.126276
GPNMB	0.126278
ZNF250	0.126348
GPR75	0.126354
CXorf23	0.126381
RNF157	0.126395
LOC439914	0.126509
MAP3K13	0.126543
FAM127C	0.126568
ACTA2	0.126738
CES7	0.126769
SPAG1	0.126825
MSH3	0.126872
PMPCA	0.126874
PARK2	0.126895
MYH6	0.126948
RBBP7	0.127001
CHRM4	0.127048
CEP152	0.127065
TMEM106C	0.127103
ELL	0.127103
FLJ46363	0.127139
PTCRA	0.127165
DDIT3	0.1272
BAZ2B	0.127233
TDRKH	0.127245
IFFO1	0.127318
PTCHD3	0.12737
DEGS2	0.127376
MORF4L1	0.127402
LRRCC1	0.127492
KRT6C	0.12756
ASB8	0.127571
TCERG1	0.127621
NEDD8	0.127726
GP2	0.127748
SERPINA3	0.127793
CRIPT	0.1278
ZDHHC23	0.127818
ENGASE	0.127892
C1orf71	0.127906
C9orf38	0.127906
OR3A3	0.127918
CROCCL2	0.127997
UBE2J1	0.128092
LARP6	0.128095
GAS7	0.128264
IL7	0.128375
AGXT2L2	0.128478
ZNF232	0.12856
RCAN2	0.12857
COX6A1	0.1286
ZCCHC14	0.128678
FFAR3	0.128693
DENND1B	0.128699
CST6	0.128737
MAGEB18	0.128873
TPM4	0.129035
NPDC1	0.129188
SNORA58	0.129223
DCTD	0.129225
PCP4L1	0.129366
ATP6AP1L	0.129402
TBC1D4	0.129455
MAOA	0.129481
C14orf57	0.129584
SMAD9	0.129661
PRKCD	0.129732
IL17A	0.129741
NAB1	0.129758
LPIN3	0.12976
CCDC79	0.12992
ARHGDIB	0.12993
HNF1B	0.130016
RAB19	0.130078
FAM84B	0.130084
C11orf86	0.130129
RGS19	0.130164
ODZ1	0.130234
PRC1	0.130334
LOC220594	0.130423
TTLL3	0.130424
C1QC	0.130436
KCTD5	0.130473
SPANXC	0.130517
SNX12	0.130663
B3GNT5	0.130783
UFD1L	0.1308
PDZD8	0.130828
GPRASP1	0.130841
CD200	0.130854
LOC440518	0.130888
OBFC1	0.130905
RDX	0.131
C6orf114	0.131016
FUT2	0.131075
CNTNAP1	0.131102
BCAP31	0.131258
LECT2	0.131305
DERL2	0.131348
CBARA1	0.131352
C7orf11	0.131386
PPAN-P2RY11	0.131409
CNKSR1	0.131479
PJA1	0.131485
CA2	0.131529
RNF112	0.131556
ZSWIM6	0.1316
IL1F5	0.131715
DNASE1L2	0.131762
HDAC10	0.131836
LOC391769	0.131954
RNU105C	0.131955
GAS2L3	0.132023
FAM151B	0.132088
REG1P	0.132116
ND5	0.132125
KCNIP3	0.132219
IDH2	0.132227
NCRNA00200	0.132299
KLF6	0.132374
[truncated: 18,293 more rows]
