# Supplementary material for: Transcriptome Analysis on Monocytes from Patients with Neovascular Age-Related Macular Degeneration
Source: Sci Rep. 2016 Jul 4;6:29046. doi: 10.1038/srep29046 (PMC4931446; doi:10.1038/srep29046)
Supplement: Supplementary Table S3 [file srep29046-s4.xls]

## Sheet: GSEAAnalysisSigGenes
GSEA analysis of microarray genes
NAME	DESCRIPTION	SCORE/FC
TMEM176A	NM_018487 // TMEM176A // transmembrane protein 176A // 7q36.1 // 55365 /// ENST0	2.18722
OLR1	NM_002543 // OLR1 // oxidized low density lipoprotein (lectin-like) receptor 1 /	2.09113
OR2J1	ENST00000377171 // OR2J1 // olfactory receptor, family 2, subfamily J, member 1	2.05027
TMEM176B	NM_014020 // TMEM176B // transmembrane protein 176B // 7q36.1 // 28959 /// NM_00	1.88873
SNORD82	NR_004398 // SNORD82 // small nucleolar RNA, C/D box 82 // 2q37.1 // 25826	1.87726
SNORD20	NR_002908 // SNORD20 // small nucleolar RNA, C/D box 20 // 2q37.1 // 6082	1.79833
LOC400986	ENST00000420871 // LOC400986 // ankyrin repeat domain-containing protein 36C //	1.74317
NR4A3	NM_006981 // NR4A3 // nuclear receptor subfamily 4, group A, member 3 // 9q22 //	1.73334
LOC100127886	AF090938 // LOC100127886 // hypothetical LOC100127886 // 20q12 // 100127886	1.72085
CD177	NM_020406 // CD177 // CD177 molecule // 19q13.2 // 57126 /// ENST00000457794 //	1.698
PTX3	NM_002852 // PTX3 // pentraxin 3, long // 3q25 // 5806 /// ENST00000295927 // PT	1.65828
SERPINB2	NM_001143818 // SERPINB2 // serpin peptidase inhibitor, clade B (ovalbumin), mem	1.64353
OCLN	NM_002538 // OCLN // occludin // 5q13.1 // 4950 /// ENST00000396442 // OCLN // o	1.64254
NR4A2	NM_006186 // NR4A2 // nuclear receptor subfamily 4, group A, member 2 // 2q22-q2	1.56628
FOSB	NM_006732 // FOSB // FBJ murine osteosarcoma viral oncogene homolog B // 19q13.3	1.53016
NCRNA00189	AF490769 // NCRNA00189 // non-protein coding RNA 189 // 21q22.11 // 193629 /// B	1.51444
IL1A	NM_000575 // IL1A // interleukin 1, alpha // 2q14 // 3552 /// ENST00000263339 //	1.48459
KCNMA1	NM_001014797 // KCNMA1 // potassium large conductance calcium-activated channel,	1.46896
C13orf31	NM_153218 // C13orf31 // chromosome 13 open reading frame 31 // 13q14.11 // 1448	1.45071
MOP-1	AB014771 // MOP-1 // MOP-1 // 4q21.22 // 643616	1.43588
LOC645188	BC042039 // LOC645188 // hypothetical LOC645188 // Xq27.2 // 645188	1.41794
SNAI1	NM_005985 // SNAI1 // snail homolog 1 (Drosophila) // 20q13.2 // 6615 /// ENST00	1.41682
MIR186	NR_029707 // MIR186 // microRNA 186 // 1p31.1 // 406962	1.40147
EREG	NM_001432 // EREG // epiregulin // 4q13.3 // 2069 /// ENST00000244869 // EREG //	1.39915
CYP3A4	NM_017460 // CYP3A4 // cytochrome P450, family 3, subfamily A, polypeptide 4 //	1.37471
SYCP2	NM_014258 // SYCP2 // synaptonemal complex protein 2 // 20q13.33 // 10388 /// EN	1.37444
CXCL2	NM_002089 // CXCL2 // chemokine (C-X-C motif) ligand 2 // 4q21 // 2920 /// ENST0	1.36614
C15orf48	NM_032413 // C15orf48 // chromosome 15 open reading frame 48 // 15q21.1 // 84419	1.36511
SNORD14E	NR_003125 // SNORD14E // small nucleolar RNA, C/D box 14E // 11q23.3-q25 // 8539	1.33219
IL10	NM_000572 // IL10 // interleukin 10 // 1q31-q32 // 3586 /// ENST00000423557 // I	1.32553
MIR29B2	NR_029518 // MIR29B2 // microRNA 29b-2 // 1q32.2 // 407025	1.32032
EGR1	NM_001964 // EGR1 // early growth response 1 // 5q31.1 // 1958 /// ENST000002399	1.31251
BAI3	NM_001704 // BAI3 // brain-specific angiogenesis inhibitor 3 // 6q12 // 577 ///	1.30121
GPAM	AK172782 // GPAM // glycerol-3-phosphate acyltransferase, mitochondrial // 10q25	1.29104
HES1	NM_005524 // HES1 // hairy and enhancer of split 1, (Drosophila) // 3q28-q29 //	1.25977
VN1R2	NM_173856 // VN1R2 // vomeronasal 1 receptor 2 // 19q13.42 // 317701 /// ENST000	1.25145
PLK2	NM_006622 // PLK2 // polo-like kinase 2 // 5q12.1-q13.2 // 10769 /// ENST0000027	1.24335
UGT2B7	NM_001074 // UGT2B7 // UDP glucuronosyltransferase 2 family, polypeptide B7 // 4	1.23117
PRSS1	NM_002769 // PRSS1 // protease, serine, 1 (trypsin 1) // 7q32-qter|7q34 // 5644	1.22892
ATF3	NM_001040619 // ATF3 // activating transcription factor 3 // 1q32.3 // 467 /// N	1.20442
CASQ1	NM_001231 // CASQ1 // calsequestrin 1 (fast-twitch, skeletal muscle) // 1q21 //	1.19747
HBEGF	NM_001945 // HBEGF // heparin-binding EGF-like growth factor // 5q23 // 1839 ///	1.18745
SNORD77	NR_003943 // SNORD77 // small nucleolar RNA, C/D box 77 // 1q25.1 // 692197	1.18611
SLED1	NR_003542 // SLED1 // proteoglycan 3 pseudogene // 4q35.1 // 643036 /// AY358224	1.15041
ANKRD36B	NM_025190 // ANKRD36B // ankyrin repeat domain 36B // 2q11.2 // 57730 /// NM_001	1.14977
SNORD63	NR_002913 // SNORD63 // small nucleolar RNA, C/D box 63 // 5q31.2 // 26785	1.13515
LOC100133130	ENST00000438951 // LOC100133130 // PRO1102 // 10q11.22 // 100133130	1.12644
CCDC41	NM_016122 // CCDC41 // coiled-coil domain containing 41 // 12q22 // 51134 /// NM	1.1164
OR51A4	NM_001005329 // OR51A4 // olfactory receptor, family 51, subfamily A, member 4 /	1.11489
CEP290	NM_025114 // CEP290 // centrosomal protein 290kDa // 12q21.32 // 80184 /// NM_00	1.11024
AREG	NM_001657 // AREG // amphiregulin // 4q13-q21 // 374 /// BC009799 // AREG // amp	1.10763
CHD9	NM_025134 // CHD9 // chromodomain helicase DNA binding protein 9 // 16q12.2 // 8	1.1076
LOC646701	ENST00000238638 // LOC646701 // developmental pluripotency associated 5 // 14q24	1.09488
CCDC112	NM_152549 // CCDC112 // coiled-coil domain containing 112 // 5q22.3 // 153733 //	1.08641
MIR24-2	NR_029497 // MIR24-2 // microRNA 24-2 // 19p13.13 // 407013 /// AF480559 // MIR2	1.08635
MS4A2	NM_000139 // MS4A2 // membrane-spanning 4-domains, subfamily A, member 2 (Fc fra	1.08167
C6orf186	NM_001123364 // C6orf186 // chromosome 6 open reading frame 186 // 6q21 // 72846	1.07986
EGR2	NM_000399 // EGR2 // early growth response 2 // 10q21.1 // 1959 /// NM_001136177	1.07243
OSM	NM_020530 // OSM // oncostatin M // 22q12.2 // 5008 /// ENST00000215781 // OSM /	1.06435
MIR34B	NR_029839 // MIR34B // microRNA 34b // 11q23.1 // 407041	1.06257
CD83	NM_004233 // CD83 // CD83 molecule // 6p23 // 9308 /// NM_001040280 // CD83 // C	1.04331
CCL20	NM_004591 // CCL20 // chemokine (C-C motif) ligand 20 // 2q33-q37 // 6364 /// NM	1.04287
PSG2	NM_031246 // PSG2 // pregnancy specific beta-1-glycoprotein 2 // 19q13.1-q13.2 /	1.04191
FAM48B2	NM_001136233 // FAM48B2 // family with sequence similarity 48, member B2 // Xp22	1.0399
FAM164A	NM_016010 // FAM164A // family with sequence similarity 164, member A // 8q21.12	1.03116
OR6B2	NM_001005853 // OR6B2 // olfactory receptor, family 6, subfamily B, member 2 //	1.029
OR2M7	NM_001004691 // OR2M7 // olfactory receptor, family 2, subfamily M, member 7 //	1.01448
SNORD1B	NR_004396 // SNORD1B // small nucleolar RNA, C/D box 1B // 17q25.1 // 677849	1.01446
SNORD102	NR_002574 // SNORD102 // small nucleolar RNA, C/D box 102 // 13q12.2 // 26771	1.00309
RGS1	NM_002922 // RGS1 // regulator of G-protein signaling 1 // 1q31 // 5996 /// ENST	1.00176
ACAA1	NM_001607 // ACAA1 // acetyl-CoA acyltransferase 1 // 3p23-p22 // 30 /// NR_0240	0.997674
IQCF2	NM_203424 // IQCF2 // IQ motif containing F2 // 3p21.2 // 389123 /// ENST0000033	0.996861
ZNF596	NM_001042416 // ZNF596 // zinc finger protein 596 // 8p23.3 // 169270 /// NM_001	0.995825
LOC150527	NR_027313 // LOC150527 // hypothetical LOC150527 // 2q21.1 // 150527 /// NR_0339	0.990281
SNORD61	NR_002735 // SNORD61 // small nucleolar RNA, C/D box 61 // Xq26.3 // 26787	0.971513
MGC87042	NM_207342 // MGC87042 // STEAP family protein MGC87042 // 7p15.3 // 256227 /// N	0.966043
NRG4	NM_138573 // NRG4 // neuregulin 4 // 15q24.2 // 145957 /// ENST00000394907 // NR	0.961175
PRDM9	NM_020227 // PRDM9 // PR domain containing 9 // 5p14 // 56979 /// ENST0000029668	0.958196
MIR221	NR_029635 // MIR221 // microRNA 221 // Xp11.3 // 407006	0.95813
CLEC12B	NM_205852 // CLEC12B // C-type lectin domain family 12, member B // 12p13.2 // 3	0.94511
AKAP9	NM_005751 // AKAP9 // A kinase (PRKA) anchor protein (yotiao) 9 // 7q21-q22 // 1	0.941545
LOC221442	NR_026938 // LOC221442 // adenylate cyclase 10 pseudogene // 6p21.1 // 221442 //	0.940476
GOLGA6A	NM_001038640 // GOLGA6A // golgin A6 family, member A // 15q24.1 // 342096 /// N	0.937299
CDC6	NM_001254 // CDC6 // cell division cycle 6 homolog (S. cerevisiae) // 17q21.3 //	0.937194
ERAP2	NM_022350 // ERAP2 // endoplasmic reticulum aminopeptidase 2 // 5q15 // 64167 //	0.932801
TMEM88	NM_203411 // TMEM88 // transmembrane protein 88 // 17p13.1 // 92162 /// ENST0000	0.929014
PTGS2	NM_000963 // PTGS2 // prostaglandin-endoperoxide synthase 2 (prostaglandin G/H s	0.928007
LOC728407	NR_029388 // LOC728407 // poly(ADP-ribose) glycohydrolase pseudogene // 10q11.23	0.926908
CATSPERB	NM_024764 // CATSPERB // cation channel, sperm-associated, beta // 14q32.12 // 7	0.926132
SNORD25	NR_002565 // SNORD25 // small nucleolar RNA, C/D box 25 // 11q13 // 9303 /// AK0	0.924853
CYP4Z2P	NR_002788 // CYP4Z2P // cytochrome P450, family 4, subfamily Z, polypeptide 2 ps	0.923702
JUN	NM_002228 // JUN // jun proto-oncogene // 1p32-p31 // 3725 /// ENST00000371222 /	0.916988
ANKRD36	NM_001164315 // ANKRD36 // ankyrin repeat domain 36 // 2q11.2 // 375248 /// AK30	0.910499
ZNF215	NM_013250 // ZNF215 // zinc finger protein 215 // 11p15.4 // 7762 /// ENST000002	0.907093
GPR183	NM_004951 // GPR183 // G protein-coupled receptor 183 // 13q32.3 // 1880 /// ENS	0.906409
PTS	NM_000317 // PTS // 6-pyruvoyltetrahydropterin synthase // 11q22.3 // 5805 /// E	0.902037
ADAMTSL4	NM_019032 // ADAMTSL4 // ADAMTS-like 4 // 1q21.3 // 54507 /// NM_025008 // ADAMT	0.900045
PHLDA1	NM_007350 // PHLDA1 // pleckstrin homology-like domain, family A, member 1 // 12	0.899914
KCNJ1	NM_153767 // KCNJ1 // potassium inwardly-rectifying channel, subfamily J, member	0.895709
TAS2R43	NM_176884 // TAS2R43 // taste receptor, type 2, member 43 // 12p13.2 // 259289 /	0.893984
SNORD114-2	NR_003194 // SNORD114-2 // small nucleolar RNA, C/D box 114-2 // 14q32 // 767578	0.891576
OR2T6	NM_001005471 // OR2T6 // olfactory receptor, family 2, subfamily T, member 6 //	0.891542
LOC554207	ENST00000320322 // LOC554207 // hypothetical LOC554207 // 14q11.2 // 554207	0.887917
BTBD11	NM_001018072 // BTBD11 // BTB (POZ) domain containing 11 // 12q23.3 // 121551 //	0.884802
OCLM	NM_022375 // OCLM // oculomedin // 1q25 // 10896 /// AF142063 // OCLM // oculome	0.884279
RASGEF1B	NM_152545 // RASGEF1B // RasGEF domain family, member 1B // 4q21.21 // 153020 //	0.883681
LOC441233	AK128010 // LOC441233 // hypothetical LOC441233 // 7p11.1 // 441233	0.880376
DEFB105A	NM_152250 // DEFB105A // defensin, beta 105A // 8p23.1 // 245908 /// NM_00104070	0.877661
GPR109A	NM_177551 // GPR109A // G protein-coupled receptor 109A // 12q24.31 // 338442 //	0.875664
SNORD56B	NR_001276 // SNORD56B // small nucleolar RNA, C/D box 56B // 14q24.2 // 319139	0.873452
IFT74	NM_025103 // IFT74 // intraflagellar transport 74 homolog (Chlamydomonas) // 9p2	0.872412
CCDC146	NM_020879 // CCDC146 // coiled-coil domain containing 146 // 7q11.23 // 57639 //	0.87201
ABCA11P	NR_002451 // ABCA11P // ATP-binding cassette, sub-family A (ABC1), member 11 (ps	0.86745
THBD	NM_000361 // THBD // thrombomodulin // 20p11.2 // 7056 /// ENST00000377103 // TH	0.866601
RHD	NM_016124 // RHD // Rh blood group, D antigen // 1p36.11 // 6007 /// NM_00112769	0.8661
CA5BP	NR_026551 // CA5BP // carbonic anhydrase VB pseudogene // Xp22.2 // 340591	0.863193
IL1B	NM_000576 // IL1B // interleukin 1, beta // 2q14 // 3553 /// ENST00000263341 //	0.861238
ARL5B	NM_178815 // ARL5B // ADP-ribosylation factor-like 5B // 10p12.31 // 221079 ///	0.860937
PPP1R15A	NM_014330 // PPP1R15A // protein phosphatase 1, regulatory (inhibitor) subunit 1	0.859769
SNORA31	NR_002967 // SNORA31 // small nucleolar RNA, H/ACA box 31 // 13q14.13 // 677814	0.859555
ERMN	NM_001009959 // ERMN // ermin, ERM-like protein // 2q24.1 // 57471 /// NM_020711	0.858436
OR3A2	NM_002551 // OR3A2 // olfactory receptor, family 3, subfamily A, member 2 // 17p	0.855253
PPIF	NM_005729 // PPIF // peptidylprolyl isomerase F // 10q22-q23 // 10105 /// ENST00	0.854697
UGGT2	NM_020121 // UGGT2 // UDP-glucose glycoprotein glucosyltransferase 2 // 13q32.1	0.851453
C10orf118	NM_018017 // C10orf118 // chromosome 10 open reading frame 118 // 10q25.3 // 550	0.845652
TAS2R46	NM_176887 // TAS2R46 // taste receptor, type 2, member 46 // 12p13.2 // 259292 /	0.843809
SNORA28	NR_002964 // SNORA28 // small nucleolar RNA, H/ACA box 28 // 14q32.32 // 677811	0.840952
RPL23AP53	NR_003572 // RPL23AP53 // ribosomal protein L23a pseudogene 53 // 8p23.3 // 6441	0.83524
CSRNP1	NM_033027 // CSRNP1 // cysteine-serine-rich nuclear protein 1 // 3p22 // 64651 /	0.833623
ZNF354B	NM_058230 // ZNF354B // zinc finger protein 354B // 5q35.3 // 117608 /// ENST000	0.833576
NDST4	NM_022569 // NDST4 // N-deacetylase/N-sulfotransferase (heparan glucosaminyl) 4	0.826645
ANKRD34B	NM_001004441 // ANKRD34B // ankyrin repeat domain 34B // 5q14.1 // 340120 /// EN	0.823709
TAS2R50	NM_176890 // TAS2R50 // taste receptor, type 2, member 50 // 12p13.2 // 259296 /	0.818379
ANKRD26	NM_014915 // ANKRD26 // ankyrin repeat domain 26 // 10pter-q22.1 // 22852 /// EN	0.815038
PAPPA	NM_002581 // PAPPA // pregnancy-associated plasma protein A, pappalysin 1 // 9q3	0.814612
TAS2R14	NM_023922 // TAS2R14 // taste receptor, type 2, member 14 // 12p13 // 50840 ///	0.813041
RNF217	NM_152553 // RNF217 // ring finger protein 217 // 6q22.31 // 154214 /// ENST0000	0.811203
ANO5	NM_213599 // ANO5 // anoctamin 5 // 11p14.3 // 203859 /// NM_001142649 // ANO5 /	0.809524
IQCF1	NM_152397 // IQCF1 // IQ motif containing F1 // 3p21.2 // 132141 /// ENST0000031	0.80655
GDEP	NR_026555 // GDEP // gene differentially expressed in prostate // 4q21.1 // 1184	0.805951
C1orf150	ENST00000366488 // C1orf150 // chromosome 1 open reading frame 150 // 1q44 // 14	0.803992
SIGLEC14	NM_001098612 // SIGLEC14 // sialic acid binding Ig-like lectin 14 // 19q13.4 //	0.802199
DEPDC4	NM_152317 // DEPDC4 // DEP domain containing 4 // 12q23.1 // 120863 /// ENST0000	0.800057
C1QB	NM_000491 // C1QB // complement component 1, q subcomponent, B chain // 1p36.12	0.799888
OMG	NM_002544 // OMG // oligodendrocyte myelin glycoprotein // 17q11.2 // 4974 /// E	0.798751
C10orf78	NM_145247 // C10orf78 // chromosome 10 open reading frame 78 // 10q25.1 // 11939	0.79777
GPR84	NM_020370 // GPR84 // G protein-coupled receptor 84 // 12q13.13 // 53831 /// ENS	0.795092
MIR29C	NR_029832 // MIR29C // microRNA 29c // 1q32.2 // 407026	0.793524
C14orf19	NR_002937 // C14orf19 // immunoglobulin (CD79A) binding protein 1 pseudogene //	0.789274
NRP1	NM_003873 // NRP1 // neuropilin 1 // 10p12 // 8829 /// NM_001024628 // NRP1 // n	0.786386
NFKBID	NM_139239 // NFKBID // nuclear factor of kappa light polypeptide gene enhancer i	0.785196
FAM154B	AK304339 // FAM154B // family with sequence similarity 154, member B // 15q25.2	0.785157
APBB3	NM_133174 // APBB3 // amyloid beta (A4) precursor protein-binding, family B, mem	0.779566
CCL4	NM_002984 // CCL4 // chemokine (C-C motif) ligand 4 // 17q12 // 6351 /// AY76644	0.778455
TMEM133	NM_032021 // TMEM133 // transmembrane protein 133 // 11q22.1 // 83935 /// ENST00	0.775801
TTC39B	NM_152574 // TTC39B // tetratricopeptide repeat domain 39B // 9p22.3 // 158219 /	0.775589
OR56A4	NM_001005179 // OR56A4 // olfactory receptor, family 56, subfamily A, member 4 /	0.774132
ATG10	NM_031482 // ATG10 // ATG10 autophagy related 10 homolog (S. cerevisiae) // 5q14	0.771696
CHML	NM_001821 // CHML // choroideremia-like (Rab escort protein 2) // 1q42-qter // 1	0.766195
EVC2	NM_147127 // EVC2 // Ellis van Creveld syndrome 2 // 4p16.2-p16.1 // 132884 ///	0.765442
OR2V2	NM_206880 // OR2V2 // olfactory receptor, family 2, subfamily V, member 2 // 5q3	0.765413
SNORA70B	NR_003707 // SNORA70B // small nucleolar RNA, H/ACA box 70B (retrotransposed) //	0.762967
C17orf78	NM_173625 // C17orf78 // chromosome 17 open reading frame 78 // 17q12 // 284099	0.76185
SPRYD5	NM_032681 // SPRYD5 // SPRY domain containing 5 // 11q11 // 84767 /// ENST000003	0.755063
CLSPN	NM_022111 // CLSPN // claspin // 1p34.2 // 63967 /// NM_001190481 // CLSPN // cl	0.754937
SNORA5B	NR_002990 // SNORA5B // small nucleolar RNA, H/ACA box 5B // 7p13 // 677795 ///	0.745704
SOCS3	NM_003955 // SOCS3 // suppressor of cytokine signaling 3 // 17q25.3 // 9021 ///	0.744709
IL8	NM_000584 // IL8 // interleukin 8 // 4q13-q21 // 3576 /// ENST00000307407 // IL8	0.743422
MIR487A	NR_030162 // MIR487A // microRNA 487a // 14q32.31 // 619555	0.742077
HSD17B6	NM_003725 // HSD17B6 // hydroxysteroid (17-beta) dehydrogenase 6 homolog (mouse)	0.737607
ZNF117	NM_015852 // ZNF117 // zinc finger protein 117 // 7q11.21 // 51351 /// NM_001007	0.736655
DST	NM_015548 // DST // dystonin // 6p12.1 // 667 /// NM_001723 // DST // dystonin /	0.736098
THAP9	NM_024672 // THAP9 // THAP domain containing 9 // 4q21.22 // 79725 /// ENST00000	0.735774
FCAR	NM_002000 // FCAR // Fc fragment of IgA, receptor for // 19q13.2-q13.4 // 2204 /	0.735546
C1QA	NM_015991 // C1QA // complement component 1, q subcomponent, A chain // 1p36.12	0.733624
SNORD49A	NR_002744 // SNORD49A // small nucleolar RNA, C/D box 49A // 17p11.2 // 26800	0.731184
PLA2G4C	NM_003706 // PLA2G4C // phospholipase A2, group IVC (cytosolic, calcium-independ	0.727807
SERPINB10	NM_005024 // SERPINB10 // serpin peptidase inhibitor, clade B (ovalbumin), membe	0.727793
CLEC2A	NM_001130711 // CLEC2A // C-type lectin domain family 2, member A // 12p13.31 //	0.727412
PLA2G1B	NM_000928 // PLA2G1B // phospholipase A2, group IB (pancreas) // 12q23-q24.1 //	0.726446
STARD4	NM_139164 // STARD4 // StAR-related lipid transfer (START) domain containing 4 /	0.725842
GZF1	NM_022482 // GZF1 // GDNF-inducible zinc finger protein 1 // 20p11.21 // 64412 /	0.725566
ESF1	NM_016649 // ESF1 // ESF1, nucleolar pre-rRNA processing protein, homolog (S. ce	0.72272
C21orf62	NM_001162495 // C21orf62 // chromosome 21 open reading frame 62 // 21q22.11 // 5	0.722285
DNAJC22	NM_024902 // DNAJC22 // DnaJ (Hsp40) homolog, subfamily C, member 22 // 12q13.12	0.721956
LOC100129449	AF130063 // LOC100129449 // PRO2055 // 2q23.3 // 100129449	0.72081
CCL3	NM_002983 // CCL3 // chemokine (C-C motif) ligand 3 // 17q12 // 6348 /// ENST000	0.720716
NCRNA00183	BC029480 // NCRNA00183 // non-protein coding RNA 183 // Xq13.2 // 554203	0.718436
CNTNAP2	NM_014141 // CNTNAP2 // contactin associated protein-like 2 // 7q35 // 26047 ///	0.71807
TRIB1	NM_025195 // TRIB1 // tribbles homolog 1 (Drosophila) // 8q24.13 // 10221 /// EN	0.71737
ANKRD36BP1	NR_026844 // ANKRD36BP1 // ankyrin repeat domain 36B pseudogene 1 // 1q24.2 // 8	0.715485
SNORD30	NR_002561 // SNORD30 // small nucleolar RNA, C/D box 30 // 11q13 // 9299	0.713297
DTWD1	NM_020234 // DTWD1 // DTW domain containing 1 // 15q21.2 // 56986 /// NM_0011449	0.71321
PIGA	NM_002641 // PIGA // phosphatidylinositol glycan anchor biosynthesis, class A //	0.711576
CCDC59	NR_033192 // CCDC59 // coiled-coil domain containing 59 // 12q21.31 // 29080 ///	0.70945
GAFA3	AF220235 // GAFA3 // FGF-2 activity-associated protein 3 // 4p14 // 100128236	0.709397
TFAP2D	NM_172238 // TFAP2D // transcription factor AP-2 delta (activating enhancer bind	0.708759
NAALAD2	NM_005467 // NAALAD2 // N-acetylated alpha-linked acidic dipeptidase 2 // 11q14.	0.708494
C4orf21	NM_018392 // C4orf21 // chromosome 4 open reading frame 21 // 4q25 // 55345 ///	0.708371
SLC7A5	NM_003486 // SLC7A5 // solute carrier family 7 (cationic amino acid transporter,	0.708216
ZNF518A	NM_014803 // ZNF518A // zinc finger protein 518A // 10q24.1 // 9849 /// ENST0000	0.707385
FAM26D	NM_153036 // FAM26D // family with sequence similarity 26, member D // 6q22.1 //	0.706509
SNORD78	NR_003944 // SNORD78 // small nucleolar RNA, C/D box 78 // 1q25.1 // 692198	0.706416
TNFRSF11B	NM_002546 // TNFRSF11B // tumor necrosis factor receptor superfamily, member 11b	0.705548
MFAP4	NM_001198695 // MFAP4 // microfibrillar-associated protein 4 // 17p11.2 // 4239	0.705309
MIRLET7F1	NR_029483 // MIRLET7F1 // microRNA let-7f-1 // 9q22.32 // 406888	0.703871
ODZ1	NM_001163278 // ODZ1 // odz, odd Oz/ten-m homolog 1(Drosophila) // Xq25 // 10178	0.703368
TM4SF1	NM_014220 // TM4SF1 // transmembrane 4 L six family member 1 // 3q21-q25 // 4071	0.703281
NANOGNB	NM_001145465 // NANOGNB // NANOG neighbor homeobox // 12p13.31 // 360030 /// ENS	0.701585
CCDC88A	NM_001135597 // CCDC88A // coiled-coil domain containing 88A // 2p16.1 // 55704	0.7008
SNORA70G	NR_033335 // SNORA70G // small nucleolar RNA, H/ACA box 70G (retrotransposed) //	0.700457
LOC642947	AK129705 // LOC642947 // hypothetical protein LOC642947 // 9q21.13 // 642947	0.700438
MIR410	NR_030156 // MIR410 // microRNA 410 // 14q32.31 // 574434	0.700055
N4BP2	NM_018177 // N4BP2 // NEDD4 binding protein 2 // 4p14 // 55728 /// ENST000002614	0.699747
CEP152	NM_001194998 // CEP152 // centrosomal protein 152kDa // 15q21.1 // 22995 /// NM_	0.69909
GPR85	NM_001146265 // GPR85 // G protein-coupled receptor 85 // 7q31 // 54329 /// NM_0	0.698739
DUSP2	NM_004418 // DUSP2 // dual specificity phosphatase 2 // 2q11 // 1844 /// ENST000	0.697258
MAP4K3	NM_003618 // MAP4K3 // mitogen-activated protein kinase kinase kinase kinase 3 /	0.69373
KLKB1	NM_000892 // KLKB1 // kallikrein B, plasma (Fletcher factor) 1 // 4q35 // 3818 /	0.692955
MIR32	NR_029506 // MIR32 // microRNA 32 // 9q31.3 // 407036	0.692516
TMEM14E	NM_001123228 // TMEM14E // transmembrane protein 14E // 3q25.1 // 645843 /// ENS	0.690136
LCTL	NM_207338 // LCTL // lactase-like // 15q22.31 // 197021 /// NR_003105 // ZWILCH	0.689402
VEGFA	NM_001025366 // VEGFA // vascular endothelial growth factor A // 6p12 // 7422 //	0.6893
YES1	NM_005433 // YES1 // v-yes-1 Yamaguchi sarcoma viral oncogene homolog 1 // 18p11	0.687869
CCDC30	NM_001080850 // CCDC30 // coiled-coil domain containing 30 // 1p34.2 // 728621 /	0.686902
SNX16	NM_022133 // SNX16 // sorting nexin 16 // 8q21.13 // 64089 /// NM_152836 // SNX1	0.686468
FLJ38379	AK095698 // FLJ38379 // hypothetical FLJ38379 // 2q37.3 // 285097	0.685992
LUM	NM_002345 // LUM // lumican // 12q21.3-q22 // 4060 /// ENST00000266718 // LUM //	0.685353
ANKRD33	NM_001130015 // ANKRD33 // ankyrin repeat domain 33 // 12q13.13 // 341405 /// NM	0.685315
MSR1	NM_002445 // MSR1 // macrophage scavenger receptor 1 // 8p22 // 4481 /// NM_1387	0.684038
PUS7	NM_019042 // PUS7 // pseudouridylate synthase 7 homolog (S. cerevisiae) // 7q22.	0.683341
ZNF566	NM_001145345 // ZNF566 // zinc finger protein 566 // 19q13.12 // 84924 /// NM_00	0.682012
MIR181B1	NR_029612 // MIR181B1 // microRNA 181b-1 // 1q32.1 // 406955	0.681946
TMEM78	ENST00000323223 // TMEM78 // transmembrane protein 78 // 1q42.13 // 677790 /// A	0.68156
KRTAP21-1	NM_181619 // KRTAP21-1 // keratin associated protein 21-1 // 21q22.1 // 337977 /	0.680005
BICC1	NM_001080512 // BICC1 // bicaudal C homolog 1 (Drosophila) // 10q21.1 // 80114 /	0.679399
ENPP3	NM_005021 // ENPP3 // ectonucleotide pyrophosphatase/phosphodiesterase 3 // 6q22	0.679157
DYNC2H1	NM_001377 // DYNC2H1 // dynein, cytoplasmic 2, heavy chain 1 // 11q21-q22.1 // 7	0.677779
PER1	NM_002616 // PER1 // period homolog 1 (Drosophila) // 17p13.1 // 5187 /// ENST00	0.675476
MIR15B	NR_029663 // MIR15B // microRNA 15b // 3q25.33 // 406949	0.675062
LRRCC1	NM_033402 // LRRCC1 // leucine rich repeat and coiled-coil domain containing 1 /	0.670813
CCDC153	NM_001145018 // CCDC153 // coiled-coil domain containing 153 // 11q23.3 // 28315	0.670487
KCNJ13	NM_002242 // KCNJ13 // potassium inwardly-rectifying channel, subfamily J, membe	0.668304
AMAC1	NM_152462 // AMAC1 // acyl-malonyl condensing enzyme 1 // 17q12 // 146861 /// EN	0.667837
ECRP	NR_033909 // ECRP // ribonuclease, RNase A family, 2 (liver, eosinophil-derived	0.66474
GEN1	NM_182625 // GEN1 // Gen homolog 1, endonuclease (Drosophila) // 2p24.2 // 34865	0.664673
CSRP3	NM_003476 // CSRP3 // cysteine and glycine-rich protein 3 (cardiac LIM protein)	0.664402
KRTAP19-2	NM_181608 // KRTAP19-2 // keratin associated protein 19-2 // 21q22.1 // 337969 /	0.664124
LOC654433	NR_015377 // LOC654433 // hypothetical LOC654433 // 2q13 // 654433	0.663834
B3GNT5	NM_032047 // B3GNT5 // UDP-GlcNAc:betaGal beta-1,3-N-acetylglucosaminyltransfera	0.663153
SNORA29	NR_002965 // SNORA29 // small nucleolar RNA, H/ACA box 29 // 6q25.3 // 677812	0.661358
MIR194-1	NR_029711 // MIR194-1 // microRNA 194-1 // 1q41 // 406969	0.661324
GPR109B	NM_006018 // GPR109B // G protein-coupled receptor 109B // 12q24.31 // 8843 ///	0.660921
ARHGAP42	NM_152432 // ARHGAP42 // Rho GTPase activating protein 42 // 11q22.1 // 143872 /	0.660887
NFIL3	NM_005384 // NFIL3 // nuclear factor, interleukin 3 regulated // 9q22 // 4783 //	0.659171
LOC100132686	BC020894 // LOC100132686 // hypothetical LOC100132686 // 11q23.1 // 100132686	0.657508
C1QC	NM_001114101 // C1QC // complement component 1, q subcomponent, C chain // 1p36.	0.655988
IFT88	NM_175605 // IFT88 // intraflagellar transport 88 homolog (Chlamydomonas) // 13q	0.654749
NIPAL2	NM_024759 // NIPAL2 // NIPA-like domain containing 2 // 8q22.2 // 79815 /// ENST	0.652981
MIR96	NR_029512 // MIR96 // microRNA 96 // 7q32.2 // 407053	0.652903
MAPK10	NM_138982 // MAPK10 // mitogen-activated protein kinase 10 // 4q22.1-q23 // 5602	0.65255
SIGLECP3	NR_002804 // SIGLECP3 // sialic acid binding Ig-like lectin, pseudogene 3 // 19q	0.650921
CXorf23	NM_198279 // CXorf23 // chromosome X open reading frame 23 // Xp22.12 // 256643	0.649981
ZNF69	NM_021915 // ZNF69 // zinc finger protein 69 // 19p13.2 // 7620 /// ENST00000340	0.648268
C6orf114	AF264036 // C6orf114 // chromosome 6 open reading frame 114 // 6p23 // 85411 ///	0.647403
SAMSN1	NM_022136 // SAMSN1 // SAM domain, SH3 domain and nuclear localization signals 1	0.645167
HDC	NM_002112 // HDC // histidine decarboxylase // 15q21-q22 // 3067 /// ENST0000026	0.64409
OR4K15	NM_001005486 // OR4K15 // olfactory receptor, family 4, subfamily K, member 15 /	0.643266
FAM106A	NR_026809 // FAM106A // family with sequence similarity 106, member A // 17p11.2	0.643118
OLFM1	NM_014279 // OLFM1 // olfactomedin 1 // 9q34.3 // 10439 /// NM_006334 // OLFM1 /	0.642424
TRA2A	NM_013293 // TRA2A // transformer 2 alpha homolog (Drosophila) // 7p15.3 // 2989	0.641869
OR2T11	NM_001001964 // OR2T11 // olfactory receptor, family 2, subfamily T, member 11 /	0.64181
SH3D19	NM_001009555 // SH3D19 // SH3 domain containing 19 // 4q31.3 // 152503 /// NM_00	0.640928
CCDC14	NM_022757 // CCDC14 // coiled-coil domain containing 14 // 3q21.1 // 64770 /// B	0.640429
NPHP1	NM_000272 // NPHP1 // nephronophthisis 1 (juvenile) // 2q13 // 4867 /// NM_20718	0.640197
AP1S3	NM_001039569 // AP1S3 // adaptor-related protein complex 1, sigma 3 subunit // 2	0.639852
TKTL2	NM_032136 // TKTL2 // transketolase-like 2 // 4q32.2 // 84076 /// ENST0000028060	0.639099
FAM92A2	ENST00000287660 // FAM92A2 // CG6405-PA-like // 15q15.1 // 729073	0.638545
MANEA	NM_024641 // MANEA // mannosidase, endo-alpha // 6q16.1 // 79694 /// ENST0000035	0.637893
F3	NM_001993 // F3 // coagulation factor III (thromboplastin, tissue factor) // 1p2	0.637517
MYOZ1	NM_021245 // MYOZ1 // myozenin 1 // 10q22.1 // 58529 /// ENST00000359322 // MYOZ	0.634835
MIR27A	NR_029501 // MIR27A // microRNA 27a // 19p13.13 // 407018 /// AF480561 // MIR27A	0.633934
CCL3L1	NM_021006 // CCL3L1 // chemokine (C-C motif) ligand 3-like 1 // 17q21.1 // 6349	0.633759
ANKDD1A	NM_182703 // ANKDD1A // ankyrin repeat and death domain containing 1A // 15q22.3	0.633338
ADIPOQ	NM_001177800 // ADIPOQ // adiponectin, C1Q and collagen domain containing // 3q2	0.631824
OR2H2	NM_007160 // OR2H2 // olfactory receptor, family 2, subfamily H, member 2 // 6p2	0.631518
CATSPER3	NM_178019 // CATSPER3 // cation channel, sperm associated 3 // 5q31.1 // 347732	0.63131
CCL24	NM_002991 // CCL24 // chemokine (C-C motif) ligand 24 // 7q11.23 // 6369 /// ENS	0.631168
SNORD37	NR_002602 // SNORD37 // small nucleolar RNA, C/D box 37 // 19p13.3 // 26812	0.631141
CALB1	NM_004929 // CALB1 // calbindin 1, 28kDa // 8q21.3-q22.1 // 793 /// ENST00000265	0.630718
NR4A1	NM_002135 // NR4A1 // nuclear receptor subfamily 4, group A, member 1 // 12q13 /	0.630532
CHKA	NM_001277 // CHKA // choline kinase alpha // 11q13.2 // 1119 /// NM_212469 // CH	0.630524
GYPE	NM_198682 // GYPE // glycophorin E (MNS blood group) // 4q31.1 // 2996 /// NM_00	0.629825
GSG2	NM_031965 // GSG2 // germ cell associated 2 (haspin) // 17p13 // 83903 /// ENST0	0.629221
BAZ2B	NM_013450 // BAZ2B // bromodomain adjacent to zinc finger domain, 2B // 2q24.2 /	0.628961
IFT80	NM_020800 // IFT80 // intraflagellar transport 80 homolog (Chlamydomonas) // 3q2	0.628365
OR1L4	NM_001005235 // OR1L4 // olfactory receptor, family 1, subfamily L, member 4 //	0.628155
S100A7L2	NM_001045479 // S100A7L2 // S100 calcium binding protein A7-like 2 // 1q21.3 //	0.627698
LOC652493	ENST00000493819 // LOC652493 // ig kappa chain V-I region HK102-like // --- // 6	0.625699
SLFN12	NM_018042 // SLFN12 // schlafen family member 12 // 17q12 // 55106 /// ENST00000	0.625089
GOLGB1	NM_004487 // GOLGB1 // golgin B1 // 3q13 // 2804 /// ENST00000340645 // GOLGB1 /	0.624513
FAT4	NM_024582 // FAT4 // FAT tumor suppressor homolog 4 (Drosophila) // 4q28.1 // 79	0.624147
CNTLN	NM_017738 // CNTLN // centlein, centrosomal protein // 9p22.2 // 54875 /// NM_00	0.623864
C1orf189	BC127710 // C1orf189 // chromosome 1 open reading frame 189 // 1q21.3 // 388701	0.622237
TRMT11	NM_001031712 // TRMT11 // tRNA methyltransferase 11 homolog (S. cerevisiae) // 6	0.620885
LOC100131796	AY203937 // LOC100131796 // LP2570 // 15q22.33 // 100131796	0.618808
C12orf48	NM_017915 // C12orf48 // chromosome 12 open reading frame 48 // 12q23.2 // 55010	0.615317
ZNF804A	NM_194250 // ZNF804A // zinc finger protein 804A // 2q32.1 // 91752 /// ENST0000	0.614931
FERMT2	NM_006832 // FERMT2 // fermitin family member 2 // 14q22.1 // 10979 /// NM_00113	0.614831
CD69	NM_001781 // CD69 // CD69 molecule // 12p13 // 969 /// NR_026671 // CD69 // CD69	0.614438
ITGA2	NM_002203 // ITGA2 // integrin, alpha 2 (CD49B, alpha 2 subunit of VLA-2 recepto	0.61424
GPR133	NM_198827 // GPR133 // G protein-coupled receptor 133 // 12q24.33 // 283383 ///	0.612
MIR196A2	NR_029617 // MIR196A2 // microRNA 196a-2 // 12q13.13 // 406973	0.611126
ZNF56	ENST00000341262 // ZNF56 // zinc finger protein 56 // 19p13.1 // 7608	0.610504
CCDC144A	NM_014695 // CCDC144A // coiled-coil domain containing 144A // 17p11.2 // 9720 /	0.610125
MIR141	NR_029682 // MIR141 // microRNA 141 // 12p13.31 // 406933	0.609339
TAF1A	NM_005681 // TAF1A // TATA box binding protein (TBP)-associated factor, RNA poly	0.60926
LYVE1	NM_006691 // LYVE1 // lymphatic vessel endothelial hyaluronan receptor 1 // 11p1	0.60897
FFAR3	NM_005304 // FFAR3 // free fatty acid receptor 3 // 19q13.1 // 2865 /// ENST0000	0.60846
MIR17HG	NR_027350 // MIR17HG // MIR17 host gene (non-protein coding) // 13q31.3 // 40797	0.607724
ATP1A4	NM_144699 // ATP1A4 // ATPase, Na+/K+ transporting, alpha 4 polypeptide // 1q21-	0.607498
C7orf58	NM_024913 // C7orf58 // chromosome 7 open reading frame 58 // 7q31.31 // 79974 /	0.606416
BRD7	NM_001173984 // BRD7 // bromodomain containing 7 // 16q12 // 29117 /// NM_013263	0.605948
POLG2	NM_007215 // POLG2 // polymerase (DNA directed), gamma 2, accessory subunit // 1	0.605568
PPIG	NM_004792 // PPIG // peptidylprolyl isomerase G (cyclophilin G) // 2q31.1 // 936	0.605366
C17orf64	NM_181707 // C17orf64 // chromosome 17 open reading frame 64 // 17q23.2 // 12477	0.605229
CCNL1	NM_020307 // CCNL1 // cyclin L1 // 3q25.31 // 57018 /// ENST00000295926 // CCNL1	0.60492
SEC61A2	NM_018144 // SEC61A2 // Sec61 alpha 2 subunit (S. cerevisiae) // 10p14 // 55176	0.604763
TAF13	NM_005645 // TAF13 // TAF13 RNA polymerase II, TATA box binding protein (TBP)-as	0.604481
FAM151B	AY358256 // FAM151B // family with sequence similarity 151, member B // 5q14.1 /	0.604462
C10orf55	NM_001001791 // C10orf55 // chromosome 10 open reading frame 55 // 10q22.2 // 41	0.60429
ERLIN2	NM_007175 // ERLIN2 // ER lipid raft associated 2 // 8p11.2 // 11160 /// NM_0010	0.604037
LOC143188	NR_015409 // LOC143188 // hypothetical LOC143188 // 10q25.2 // 143188	0.603685
SCML1	NM_001037540 // SCML1 // sex comb on midleg-like 1 (Drosophila) // Xp22 // 6322	0.60359
SUMO1P1	NR_002189 // SUMO1P1 // SUMO1 pseudogene 1 // 20q13.2 // 391257	0.603145
HLA-DOB	NM_002120 // HLA-DOB // major histocompatibility complex, class II, DO beta // 6	0.602731
FGFR2	NM_000141 // FGFR2 // fibroblast growth factor receptor 2 // 10q26 // 2263 /// N	0.602689
RHOBTB3	NM_014899 // RHOBTB3 // Rho-related BTB domain containing 3 // 5q15 // 22836 ///	0.602082
OR8A1	NM_001005194 // OR8A1 // olfactory receptor, family 8, subfamily A, member 1 //	0.601119
RNF185	NR_024210 // RNF185 // ring finger protein 185 // 22q12.2 // 91445 /// NM_152267	0.600391
LIN7A	NM_004664 // LIN7A // lin-7 homolog A (C. elegans) // 12q21 // 8825 /// ENST0000	0.599444
DBF4	NM_006716 // DBF4 // DBF4 homolog (S. cerevisiae) // 7q21.3 // 10926 /// ENST000	0.597808
ANKRD62	ENST00000314074 // ANKRD62 // ankyrin repeat domain 62 // 18p11.21 // 342850 ///	0.597723
HMGN5	NM_030763 // HMGN5 // high-mobility group nucleosome binding domain 5 // Xq13.3	0.597531
SLITRK6	NM_032229 // SLITRK6 // SLIT and NTRK-like family, member 6 // 13q31.1 // 84189	0.596942
CYCS	NM_018947 // CYCS // cytochrome c, somatic // 7p15.3 // 54205 /// ENST0000030578	0.596227
SNORD50B	NR_003044 // SNORD50B // small nucleolar RNA, C/D box 50B // 6q14.3 // 692088	0.596193
C9orf144B	NM_001141917 // C9orf144B // transmembrane protein C9orf144B // 9p12 // 259308 /	0.59574
RSPH4A	NM_001010892 // RSPH4A // radial spoke head 4 homolog A (Chlamydomonas) // 6q22.	0.593637
OR8H3	NM_001005201 // OR8H3 // olfactory receptor, family 8, subfamily H, member 3 //	0.592729
GPR1	NM_005279 // GPR1 // G protein-coupled receptor 1 // 2q33.3 // 2825 /// NM_00109	0.591871
LOC100130428	BC040288 // LOC100130428 // IGYY565 // 11q24.2 // 100130428	0.591801
DLGAP5	NM_014750 // DLGAP5 // discs, large (Drosophila) homolog-associated protein 5 //	0.591096
ARID5A	NM_212481 // ARID5A // AT rich interactive domain 5A (MRF1-like) // 2q11.2 // 10	0.590391
FIBIN	NM_203371 // FIBIN // fin bud initiation factor homolog (zebrafish) // 11p14.2 /	0.589339
MAPK6	NM_002748 // MAPK6 // mitogen-activated protein kinase 6 // 15q21 // 5597 /// EN	0.589138
BTBD8	NM_183242 // BTBD8 // BTB (POZ) domain containing 8 // 1p22.1 // 284697 /// ENST	0.589089
ZNF331	NM_018555 // ZNF331 // zinc finger protein 331 // 19q13.42 // 55422 /// NM_00107	0.588914
POTEB	NM_207355 // POTEB // POTE ankyrin domain family, member B // 15q11.2 // 339010	0.588779
FAM135A	NM_001105531 // FAM135A // family with sequence similarity 135, member A // 6q13	0.588327
SNORA1	NR_003026 // SNORA1 // small nucleolar RNA, H/ACA box 1 // 11q21 // 677792	0.588119
PDE4B	NM_002600 // PDE4B // phosphodiesterase 4B, cAMP-specific // 1p31 // 5142 /// NM	0.586937
C1QTNF9	NM_178540 // C1QTNF9 // C1q and tumor necrosis factor related protein 9 // 13q12	0.586562
FOXK2	NM_004514 // FOXK2 // forkhead box K2 // 17q25 // 3607 /// ENST00000335255 // FO	0.585964
PPARG	NM_138712 // PPARG // peroxisome proliferator-activated receptor gamma // 3p25 /	0.585748
ACCS	NM_032592 // ACCS // 1-aminocyclopropane-1-carboxylate synthase homolog (Arabido	0.585395
ZFYVE16	NM_014733 // ZFYVE16 // zinc finger, FYVE domain containing 16 // 5q14 // 9765 /	0.583992
IFNA14	NM_002172 // IFNA14 // interferon, alpha 14 // 9p22 // 3448 /// NM_021057 // IFN	0.583804
SMC4	NM_005496 // SMC4 // structural maintenance of chromosomes 4 // 3q26.1 // 10051	0.583351
FLJ35409	AK092728 // FLJ35409 // FLJ35409 protein // 1p21.3 // 400765	0.583257
RRH	NM_006583 // RRH // retinal pigment epithelium-derived rhodopsin homolog // 4q25	0.582052
LOXHD1	NM_144612 // LOXHD1 // lipoxygenase homology domains 1 // 18q21.1 // 125336 ///	0.581716
EGR3	NM_004430 // EGR3 // early growth response 3 // 8p23-p21 // 1960 /// ENST0000031	0.580456
GDPD3	NM_024307 // GDPD3 // glycerophosphodiester phosphodiesterase domain containing	0.579362
SNRPA1	NM_003090 // SNRPA1 // small nuclear ribonucleoprotein polypeptide A' // 15q26.3	0.578887
TAS2R31	NM_176885 // TAS2R31 // taste receptor, type 2, member 31 // 12p13.2 // 259290 /	0.578034
VTCN1	NM_024626 // VTCN1 // V-set domain containing T cell activation inhibitor 1 // 1	0.577698
SNORA55	NR_002983 // SNORA55 // small nucleolar RNA, H/ACA box 55 // 1p34.3 // 677834	0.577275
MMP10	NM_002425 // MMP10 // matrix metallopeptidase 10 (stromelysin 2) // 11q22.3 // 4	0.577214
SLC19A2	NM_006996 // SLC19A2 // solute carrier family 19 (thiamine transporter), member	0.576136
ANKRD30B	NM_001145029 // ANKRD30B // ankyrin repeat domain 30B // 18p11.21 // 374860 ///	0.575825
IGLV7-46	ENST00000390295 // IGLV7-46 // immunoglobulin lambda variable 7-46 (gene/pseudog	0.574914
C5orf23	BC022250 // C5orf23 // chromosome 5 open reading frame 23 // 5p13.3 // 79614 ///	0.574342
IGKV4-1	ENST00000390243 // IGKV4-1 // immunoglobulin kappa variable 4-1 // 2p12 // 28908	0.573884
KAL1	NM_000216 // KAL1 // Kallmann syndrome 1 sequence // Xp22.32 // 3730 /// ENST000	0.573517
SIK1	NM_173354 // SIK1 // salt-inducible kinase 1 // 21q22.3 // 150094 /// ENST000002	0.572
OTUD1	NM_001145373 // OTUD1 // OTU domain containing 1 // 10p12.2 // 220213 /// ENST00	0.571456
ZFP36	NM_003407 // ZFP36 // zinc finger protein 36, C3H type, homolog (mouse) // 19q13	0.57143
VCAM1	NM_001078 // VCAM1 // vascular cell adhesion molecule 1 // 1p32-p31 // 7412 ///	0.571393
KNG1	NM_000893 // KNG1 // kininogen 1 // 3q27 // 3827 /// NM_001102416 // KNG1 // kin	0.571276
UTS2	NM_021995 // UTS2 // urotensin 2 // 1p36 // 10911 /// NM_006786 // UTS2 // urote	0.571247
TIPARP	NM_015508 // TIPARP // TCDD-inducible poly(ADP-ribose) polymerase // 3q25.31 //	0.570414
FAM106C	NR_026810 // FAM106C // family with sequence similarity 106, member A-like // 17	0.568997
GKN1	NM_019617 // GKN1 // gastrokine 1 // 2p13.3 // 56287 /// ENST00000377938 // GKN1	0.568854
SPRED1	NM_152594 // SPRED1 // sprouty-related, EVH1 domain containing 1 // 15q14 // 161	0.567435
TRIP11	ENST00000267622 // TRIP11 // thyroid hormone receptor interactor 11 // 14q31-q32	0.566449
MTERFD3	NM_001033050 // MTERFD3 // MTERF domain containing 3 // 12q24.1 // 80298 /// NM_	0.566329
ERV3	NM_001007253 // ERV3 // endogenous retroviral sequence 3 // 7p12-q11|7q11.2 // 2	0.566063
IL21	NM_021803 // IL21 // interleukin 21 // 4q26-q27 // 59067 /// ENST00000264497 //	0.56604
SLC35F4	NM_001080455 // SLC35F4 // solute carrier family 35, member F4 // 14q22.2 // 341	0.566013
SLITRK4	NM_173078 // SLITRK4 // SLIT and NTRK-like family, member 4 // Xq27.3 // 139065	0.565471
DNAJC2	NM_014377 // DNAJC2 // DnaJ (Hsp40) homolog, subfamily C, member 2 // 7q22 // 27	0.565167
SNORD36B	NR_000017 // SNORD36B // small nucleolar RNA, C/D box 36B // 9q34 // 26814	0.564493
C13orf29	NR_027701 // C13orf29 // chromosome 13 open reading frame 29 // 13q34 // 283487	0.564354
TXNDC9	NM_005783 // TXNDC9 // thioredoxin domain containing 9 // 2q11.2 // 10190 /// EN	0.563606
BMP4	NM_001202 // BMP4 // bone morphogenetic protein 4 // 14q22-q23 // 652 /// NM_130	0.563085
PDE6H	NM_006205 // PDE6H // phosphodiesterase 6H, cGMP-specific, cone, gamma // 12p13	0.562878
JMY	NM_152405 // JMY // junction mediating and regulatory protein, p53 cofactor // 5	0.562642
C1orf230	NM_001144956 // C1orf230 // chromosome 1 open reading frame 230 // 1q21.3 // 284	0.56179
GHR	NM_000163 // GHR // growth hormone receptor // 5p13-p12 // 2690 /// ENST00000230	0.561765
PDZK1	NM_002614 // PDZK1 // PDZ domain containing 1 // 1q21 // 5174 /// NR_003377 // P	0.561084
SASS6	NM_194292 // SASS6 // spindle assembly 6 homolog (C. elegans) // 1p21.2 // 16378	0.560255
NCRNA00292	NR_027285 // NCRNA00292 // non-protein coding RNA 292 // 1q32.3 // 642946 /// NR	0.559737
DGKH	NM_178009 // DGKH // diacylglycerol kinase, eta // 13q14.11 // 160851 /// NM_152	0.558251
CCR3	NM_001837 // CCR3 // chemokine (C-C motif) receptor 3 // 3p21.3 // 1232 /// NM_1	0.557412
LOC162632	NR_003190 // LOC162632 // ubiquitin specific peptidase 6 (Tre-2 oncogene) pseudo	0.557157
DYNC1I2	NM_001378 // DYNC1I2 // dynein, cytoplasmic 1, intermediate chain 2 // 2q31.1 //	0.556685
PCDHB3	NM_018937 // PCDHB3 // protocadherin beta 3 // 5q31 // 56132 /// ENST00000231130	0.556584
LARP7	NM_016648 // LARP7 // La ribonucleoprotein domain family, member 7 // 4q25 // 51	0.556386
NLRP3	NM_004895 // NLRP3 // NLR family, pyrin domain containing 3 // 1q44 // 114548 //	0.555607
OR2T5	NM_001004697 // OR2T5 // olfactory receptor, family 2, subfamily T, member 5 //	0.555593
RBM14	NM_006328 // RBM14 // RNA binding motif protein 14 // 11q13.2 // 10432 /// ENST0	0.555296
SPATA5L1	NM_024063 // SPATA5L1 // spermatogenesis associated 5-like 1 // 15q21.1 // 79029	0.555061
LOC100132099	AY358798 // LOC100132099 // FRSS1829 // 13q32.3 // 100132099	0.554512
CAP2	NM_006366 // CAP2 // CAP, adenylate cyclase-associated protein, 2 (yeast) // 6p2	0.554239
MIR517C	NR_030214 // MIR517C // microRNA 517c // 19q13.42 // 574492	0.554191
HDAC9	NM_178423 // HDAC9 // histone deacetylase 9 // 7p21.1 // 9734 /// NM_178425 // H	0.554095
CDC20B	NM_152623 // CDC20B // cell division cycle 20 homolog B (S. cerevisiae) // 5q11.	0.553857
OR4Q3	NM_172194 // OR4Q3 // olfactory receptor, family 4, subfamily Q, member 3 // 14q	0.553731
C10orf11	NM_032024 // C10orf11 // chromosome 10 open reading frame 11 // 10q22.3 // 83938	0.553525
EEA1	NM_003566 // EEA1 // early endosome antigen 1 // 12q22 // 8411 /// ENST000003223	0.553183
NPR3	NM_000908 // NPR3 // natriuretic peptide receptor C/guanylate cyclase C (atriona	0.551663
OR4N4	NM_001005241 // OR4N4 // olfactory receptor, family 4, subfamily N, member 4 //	0.550989
GLRA2	NM_002063 // GLRA2 // glycine receptor, alpha 2 // Xp22.1-p21.3 // 2742 /// NM_0	0.549671
FGD6	NM_018351 // FGD6 // FYVE, RhoGEF and PH domain containing 6 // 12q22 // 55785 /	0.549658
WASF1	NM_003931 // WASF1 // WAS protein family, member 1 // 6q21 // 8936 /// NM_001024	0.548944
TNFAIP3	NM_006290 // TNFAIP3 // tumor necrosis factor, alpha-induced protein 3 // 6q23 /	0.548753
PFKFB1	NM_002625 // PFKFB1 // 6-phosphofructo-2-kinase/fructose-2,6-biphosphatase 1 //	0.545815
OR2A2	NM_001005480 // OR2A2 // olfactory receptor, family 2, subfamily A, member 2 //	0.544076
P2RX1	NM_002558 // P2RX1 // purinergic receptor P2X, ligand-gated ion channel, 1 // 17	0.543779
TXNDC3	NM_016616 // TXNDC3 // thioredoxin domain containing 3 (spermatozoa) // 7p14.1 /	0.543757
ICAM1	NM_000201 // ICAM1 // intercellular adhesion molecule 1 // 19p13.3-p13.2 // 3383	0.543457
SNORA19	NR_002917 // SNORA19 // small nucleolar RNA, H/ACA box 19 // 10q26 // 641451	0.543273
BOD1L	NM_148894 // BOD1L // biorientation of chromosomes in cell division 1-like // 4p	0.543222
OR10H1	NM_013940 // OR10H1 // olfactory receptor, family 10, subfamily H, member 1 // 1	0.543222
PIP5K1P1	NR_027712 // PIP5K1P1 // phosphatidylinositol-4-phosphate 5-kinase, type I, pseu	0.542942
IL15	NM_172174 // IL15 // interleukin 15 // 4q31 // 3600 /// NM_000585 // IL15 // int	0.541605
LYRM7	NM_181705 // LYRM7 // Lyrm7 homolog (mouse) // 5q23.3 // 90624 /// ENST000003793	0.54106
TBC1D29	NM_015594 // TBC1D29 // TBC1 domain family, member 29 // 17q11.2 // 26083 /// EN	0.540889
EPAG	L22650 // EPAG // early lymphoid activation protein // Xq21.33 // 10824	0.540443
C5orf42	BC144069 // C5orf42 // chromosome 5 open reading frame 42 // 5p13.2 // 65250 ///	0.540251
LDLR	NM_000527 // LDLR // low density lipoprotein receptor // 19p13.3 // 3949 /// NM_	0.539729
SLC30A8	NM_001172813 // SLC30A8 // solute carrier family 30 (zinc transporter), member 8	0.538207
PPP4R1L	NR_003505 // PPP4R1L // protein phosphatase 4, regulatory subunit 1-like // 20q1	0.537976
C14orf145	NM_152446 // C14orf145 // chromosome 14 open reading frame 145 // 14q31.1 // 145	0.536264
IL1RL1	NM_016232 // IL1RL1 // interleukin 1 receptor-like 1 // 2q12 // 9173 /// NM_0038	0.535632
HP	NM_005143 // HP // haptoglobin // 16q22.1 // 3240 /// NM_001126102 // HP // hapt	0.53445
MSLN	NM_005823 // MSLN // mesothelin // 16p13.3 // 10232 /// NM_013404 // MSLN // mes	0.53432
MAFB	NM_005461 // MAFB // v-maf musculoaponeurotic fibrosarcoma oncogene homolog B (a	0.533887
FLJ30403	NR_034159 // FLJ30403 // hypothetical LOC729975 // 19q13.41 // 729975 /// AK0937	0.53381
POTEA	NM_001005365 // POTEA // POTE ankyrin domain family, member A // 8p11.1 // 34044	0.533775
ARL4A	NM_212460 // ARL4A // ADP-ribosylation factor-like 4A // 7p21.3 // 10124 /// NM_	0.5335
TAS2R42	NM_181429 // TAS2R42 // taste receptor, type 2, member 42 // 12p13 // 353164 ///	0.533429
ZNF578	NM_001099694 // ZNF578 // zinc finger protein 578 // 19q13.41 // 147660 /// AK29	0.532935
CCDC11	NM_145020 // CCDC11 // coiled-coil domain containing 11 // 18q21.1 // 220136 ///	0.532423
KDM6B	NM_001080424 // KDM6B // lysine (K)-specific demethylase 6B // 17p13.1 // 23135	0.531495
FABP5	NM_001444 // FABP5 // fatty acid binding protein 5 (psoriasis-associated) // 8q2	0.531164
HDX	NM_001177479 // HDX // highly divergent homeobox // Xq21.1 // 139324 /// NM_1446	0.530538
MIR26B	NR_029500 // MIR26B // microRNA 26b // 2q35 // 407017	0.530194
ZNF521	NM_015461 // ZNF521 // zinc finger protein 521 // 18q11.2 // 25925 /// ENST00000	0.530185
FAM63B	NM_001040450 // FAM63B // family with sequence similarity 63, member B // 15q21.	0.529991
CLASRP	NM_007056 // CLASRP // CLK4-associating serine/arginine rich protein // 19q13.3	0.529699
TBC1D7	NM_016495 // TBC1D7 // TBC1 domain family, member 7 // 6p24.1 // 51256 /// NM_00	0.529675
EPB41L5	NM_020909 // EPB41L5 // erythrocyte membrane protein band 4.1 like 5 // 2q14.2 /	0.529468
C12orf56	NM_001170633 // C12orf56 // chromosome 12 open reading frame 56 // 12q14.2 // 11	0.52871
TMEM144	NM_018342 // TMEM144 // transmembrane protein 144 // 4q32.1 // 55314 /// ENST000	0.528682
CDC42BPA	NM_003607 // CDC42BPA // CDC42 binding protein kinase alpha (DMPK-like) // 1q42.	0.528571
SLCO4C1	AF119865 // SLCO4C1 // solute carrier organic anion transporter family, member 4	0.528233
IFNA21	NM_002175 // IFNA21 // interferon, alpha 21 // 9p22 // 3452 /// ENST00000380225	0.52789
LOC728819	NM_001101330 // LOC728819 // hCG1645220 // 2p21 // 728819	0.527815
EIF4A2	NM_001967 // EIF4A2 // eukaryotic translation initiation factor 4A2 // 3q28 // 1	0.52767
C12orf59	NM_153022 // C12orf59 // chromosome 12 open reading frame 59 // 12p13.2 // 12093	0.527302
ENPP5	NM_021572 // ENPP5 // ectonucleotide pyrophosphatase/phosphodiesterase 5 (putati	0.526928
GLYAT	NM_201648 // GLYAT // glycine-N-acyltransferase // 11q12.1 // 10249 /// NM_00583	0.52627
PPP2R3A	NM_002718 // PPP2R3A // protein phosphatase 2, regulatory subunit B'', alpha //	0.526052
PRDM1	NM_001198 // PRDM1 // PR domain containing 1, with ZNF domain // 6q21 // 639 ///	0.525784
KLF4	NM_004235 // KLF4 // Kruppel-like factor 4 (gut) // 9q31 // 9314 /// ENST0000037	0.52565
OR1N2	NM_001004457 // OR1N2 // olfactory receptor, family 1, subfamily N, member 2 //	0.525199
ZNF137P	NR_023311 // ZNF137P // zinc finger protein 137, pseudogene // 19q13.4 // 7696 /	0.524536
FGL1	NM_201553 // FGL1 // fibrinogen-like 1 // 8p22 // 2267 /// NM_201552 // FGL1 //	0.52339
TAS2R39	NM_176881 // TAS2R39 // taste receptor, type 2, member 39 // 7q34 // 259285 ///	0.523255
LOC646214	NR_027053 // LOC646214 // p21 protein (Cdc42/Rac)-activated kinase 2 pseudogene	0.52292
CSAD	NM_015989 // CSAD // cysteine sulfinic acid decarboxylase // 12q13.11-q14.3 // 5	0.522437
CA14	NM_012113 // CA14 // carbonic anhydrase XIV // 1q21 // 23632 /// ENST00000369111	0.521269
ZNF154	NM_001085384 // ZNF154 // zinc finger protein 154 // 19q13.4 // 7710 /// ENST000	0.52116
HOXA5	NM_019102 // HOXA5 // homeobox A5 // 7p15.2 // 3202 /// ENST00000222726 // HOXA5	0.520979
ATAD5	NM_024857 // ATAD5 // ATPase family, AAA domain containing 5 // 17q11.2 // 79915	0.520247
CYP4F8	NM_007253 // CYP4F8 // cytochrome P450, family 4, subfamily F, polypeptide 8 //	0.520036
ROCK1	NM_005406 // ROCK1 // Rho-associated, coiled-coil containing protein kinase 1 //	0.519941
IGHV4-59	ENST00000390629 // IGHV4-59 // immunoglobulin heavy variable 4-59 // 14q32.33 //	0.518818
NCRNA00114	AY204749 // NCRNA00114 // non-protein coding RNA 114 // 21q22.2 // 400866 /// AY	0.518354
CLK1	NR_027856 // CLK1 // CDC-like kinase 1 // 2q33 // 1195 /// NM_004071 // CLK1 //	0.51792
HAVCR1	NM_012206 // HAVCR1 // hepatitis A virus cellular receptor 1 // 5q33.2 // 26762	0.51713
TSPYL2	NM_022117 // TSPYL2 // TSPY-like 2 // Xp11.2 // 64061 /// ENST00000375442 // TSP	0.516471
RAB39	NM_017516 // RAB39 // RAB39, member RAS oncogene family // --- // 54734 /// ENST	0.516179
MIR33A	NR_029507 // MIR33A // microRNA 33a // 22q13.2 // 407039	0.516009
SMURF1	NM_020429 // SMURF1 // SMAD specific E3 ubiquitin protein ligase 1 // 7q22.1 //	0.515948
C7orf53	NM_182597 // C7orf53 // chromosome 7 open reading frame 53 // 7q31.1 // 286006 /	0.515836
CSPP1	NM_024790 // CSPP1 // centrosome and spindle pole associated protein 1 // 8q13.2	0.515792
SKIL	NM_005414 // SKIL // SKI-like oncogene // 3q26 // 6498 /// NM_001145098 // SKIL	0.515148
C14orf166B	NM_194287 // C14orf166B // chromosome 14 open reading frame 166B // 14q24.3 // 1	0.513473
KTN1	NM_182926 // KTN1 // kinectin 1 (kinesin receptor) // 14q22.1 // 3895 /// NM_001	0.513395
AK4	NM_001005353 // AK4 // adenylate kinase 4 // 1p31.3 // 205 /// NM_013410 // AK4	0.5131
LOC158696	NR_026935 // LOC158696 // hypothetical LOC158696 // Xq26.3 // 158696	0.512778
C9orf93	AY422473 // C9orf93 // chromosome 9 open reading frame 93 // 9p22.3 // 203238 //	0.512696
HAO2	NM_001005783 // HAO2 // hydroxyacid oxidase 2 (long chain) // 1p13.3-p13.1 // 51	0.512587
EIF5B	NM_015904 // EIF5B // eukaryotic translation initiation factor 5B // 2q11.2 // 9	0.512236
SNORD13P1	X58061 // SNORD13P1 // small nucleolar RNA, C/D box 13 pseudogene 1 // 22q13.2 /	0.512111
NAF1	NM_138386 // NAF1 // nuclear assembly factor 1 homolog (S. cerevisiae) // 4q32.2	0.511618
XKR5	NM_207411 // XKR5 // XK, Kell blood group complex subunit-related family, member	0.511385
CAPN9	NM_006615 // CAPN9 // calpain 9 // 1q42.11-q42.3 // 10753 /// NM_016452 // CAPN9	0.51104
AASS	NM_005763 // AASS // aminoadipate-semialdehyde synthase // 7q31.3 // 10157 /// E	0.510445
TRMT6	NM_015939 // TRMT6 // tRNA methyltransferase 6 homolog (S. cerevisiae) // 20p12.	0.50997
TFEC	NM_012252 // TFEC // transcription factor EC // 7q31.2 // 22797 /// NM_001018058	0.509909
C6orf10	NM_006781 // C6orf10 // chromosome 6 open reading frame 10 // 6p21.3 // 10665 //	0.509466
ANKRD7	NM_019644 // ANKRD7 // ankyrin repeat domain 7 // 7q31 // 56311 /// ENST00000265	0.50935
CCDC26	BC070152 // CCDC26 // coiled-coil domain containing 26 // 8q24.21 // 137196 ///	0.509017
RRP12	NM_015179 // RRP12 // ribosomal RNA processing 12 homolog (S. cerevisiae) // 10q	0.508943
CALCRL	NM_005795 // CALCRL // calcitonin receptor-like // 2q32.1 // 10203 /// ENST00000	0.508549
APOA2	NM_001643 // APOA2 // apolipoprotein A-II // 1q21-q23 // 336 /// ENST00000367990	0.508088
BTG4	NM_017589 // BTG4 // B-cell translocation gene 4 // 11q23 // 54766 /// ENST00000	0.508003
PDE1B	NM_000924 // PDE1B // phosphodiesterase 1B, calmodulin-dependent // 12q13 // 515	0.508001
GALNT3	NM_004482 // GALNT3 // UDP-N-acetyl-alpha-D-galactosamine:polypeptide N-acetylga	0.507367
TOMM40L	NM_032174 // TOMM40L // translocase of outer mitochondrial membrane 40 homolog (	0.507244
PRC1	NM_003981 // PRC1 // protein regulator of cytokinesis 1 // 15q26.1 // 9055 /// N	0.506969
IFLTD1	NM_001145728 // IFLTD1 // intermediate filament tail domain containing 1 // 12p1	0.505965
SNORD51	NR_002589 // SNORD51 // small nucleolar RNA, C/D box 51 // 2q33 // 26798	0.505852
IL18BP	NM_173042 // IL18BP // interleukin 18 binding protein // 11q13 // 10068 /// NM_0	0.505575
PCDP1	NM_001029996 // PCDP1 // primary ciliary dyskinesia protein 1 // 2q14.2 // 20037	0.505058
C2orf3	NM_003203 // C2orf3 // chromosome 2 open reading frame 3 // 2p11.2-p11.1 // 6936	0.50503
COL28A1	NM_001037763 // COL28A1 // collagen, type XXVIII, alpha 1 // 7p21.3 // 340267 //	0.504873
CAMSAP1L1	NM_203459 // CAMSAP1L1 // calmodulin regulated spectrin-associated protein 1-lik	0.504475
RPGR	NM_000328 // RPGR // retinitis pigmentosa GTPase regulator // Xp21.1 // 6103 ///	0.504402
FBXO40	NM_016298 // FBXO40 // F-box protein 40 // 3q13.33 // 51725 /// ENST00000338040	0.503155
EPB41L2	NM_001431 // EPB41L2 // erythrocyte membrane protein band 4.1-like 2 // 6q23 //	0.502895
C10orf90	NM_001004298 // C10orf90 // chromosome 10 open reading frame 90 // 10q26.2 // 11	0.502818
ITGB3BP	NM_014288 // ITGB3BP // integrin beta 3 binding protein (beta3-endonexin) // 1p3	0.502712
FAM160A1	NM_001109977 // FAM160A1 // family with sequence similarity 160, member A1 // 4q	0.502621
PTBP2	NM_021190 // PTBP2 // polypyrimidine tract binding protein 2 // 1p21.3 // 58155	0.501847
MGST1	NM_145792 // MGST1 // microsomal glutathione S-transferase 1 // 12p12.3-p12.1 //	0.501681
NKTR	NM_005385 // NKTR // natural killer-tumor recognition sequence // 3p23-p21 // 48	0.500346
TAS2R16	NM_016945 // TAS2R16 // taste receptor, type 2, member 16 // 7q31.1-q31.3|7q31 /	0.499671
SPRY2	NM_005842 // SPRY2 // sprouty homolog 2 (Drosophila) // 13q31.1 // 10253 /// ENS	0.499343
KIF20B	NM_016195 // KIF20B // kinesin family member 20B // 10q23.31 // 9585 /// ENST000	0.497903
OR56B4	NM_001005181 // OR56B4 // olfactory receptor, family 56, subfamily B, member 4 /	0.497725
LOC729603	NR_003288 // LOC729603 // calcium binding protein P22 pseudogene // 6q25.3 // 72	0.497665
GORAB	NM_152281 // GORAB // golgin, RAB6-interacting // 1q24.2 // 92344 /// NR_027397	0.497554
OR3A3	NM_012373 // OR3A3 // olfactory receptor, family 3, subfamily A, member 3 // 17p	0.497554
PLCXD1	NM_018390 // PLCXD1 // phosphatidylinositol-specific phospholipase C, X domain c	0.497529
ABCC2	NM_000392 // ABCC2 // ATP-binding cassette, sub-family C (CFTR/MRP), member 2 //	0.496851
MYEF2	NM_016132 // MYEF2 // myelin expression factor 2 // 15q21.1 // 50804 /// ENST000	0.49659
MIR331	NR_029895 // MIR331 // microRNA 331 // 12q22 // 442903	0.496149
NCRNA00173	NR_027345 // NCRNA00173 // non-protein coding RNA 173 // 12q24.22 // 100287569 /	0.496057
PYDC2	NM_001083308 // PYDC2 // pyrin domain containing 2 // 3q28 // 152138 /// AY85811	0.495614
ESCO1	NM_052911 // ESCO1 // establishment of cohesion 1 homolog 1 (S. cerevisiae) // 1	0.495319
TMEM63C	NM_020431 // TMEM63C // transmembrane protein 63C // 14q24.3 // 57156 /// ENST00	0.49524
FBXO47	NM_001008777 // FBXO47 // F-box protein 47 // 17q12|17q12 // 494188 /// ENST0000	0.494867
FKBP14	NM_017946 // FKBP14 // FK506 binding protein 14, 22 kDa // 7p14.3 // 55033 /// E	0.494746
SNORD59A	NR_002737 // SNORD59A // small nucleolar RNA, C/D box 59A // 12p13.3 // 26789	0.494495
ZNF326	NM_182976 // ZNF326 // zinc finger protein 326 // 1p22.2 // 284695 /// NM_182975	0.493666
USP16	NM_006447 // USP16 // ubiquitin specific peptidase 16 // 21q22.11 // 10600 /// N	0.493439
MIR34C	NR_029840 // MIR34C // microRNA 34c // 11q23.1 // 407042 /// BC021736 // LOC7281	0.493408
LOC100130916	AY358791 // LOC100130916 // HSAL5836 // 9q22.33 // 100130916	0.493204
ANKRD22	NM_144590 // ANKRD22 // ankyrin repeat domain 22 // 10q23.31 // 118932 /// ENST0	0.493189
LOC643923	AK058066 // LOC643923 // hypothetical LOC643923 // 11q22.3 // 643923	0.492829
HIP1	NM_005338 // HIP1 // huntingtin interacting protein 1 // 7q11.23 // 3092 /// ENS	0.492684
SGK1	NM_001143676 // SGK1 // serum/glucocorticoid regulated kinase 1 // 6q23 // 6446	0.491431
FAM72D	AB096683 // FAM72D // family with sequence similarity 72, member D // 1q21.1 //	0.491091
LOC100128644	AY358240 // LOC100128644 // LMNE6487 // 3p25.1 // 100128644	0.490896
SERPINA6	NM_001756 // SERPINA6 // serpin peptidase inhibitor, clade A (alpha-1 antiprotei	0.490825
RIPK2	NM_003821 // RIPK2 // receptor-interacting serine-threonine kinase 2 // 8q21 //	0.490384
KRTAP19-4	NM_181610 // KRTAP19-4 // keratin associated protein 19-4 // 21q22.1 // 337971 /	0.490303
SNORD53	NR_002741 // SNORD53 // small nucleolar RNA, C/D box 53 // 2p23.2 // 26796	0.490053
RBBP8	NM_002894 // RBBP8 // retinoblastoma binding protein 8 // 18q11.2 // 5932 /// NM	0.489852
KIF18A	NM_031217 // KIF18A // kinesin family member 18A // 11p14.1 // 81930 /// ENST000	0.489783
UPF3B	NM_080632 // UPF3B // UPF3 regulator of nonsense transcripts homolog B (yeast) /	0.489675
OSBPL8	NM_020841 // OSBPL8 // oxysterol binding protein-like 8 // 12q14 // 114882 /// N	0.489461
MIR23A	NR_029495 // MIR23A // microRNA 23a // 19p13.13 // 407010 /// AF480558 // MIR23A	0.489383
NEK3	NM_002498 // NEK3 // NIMA (never in mitosis gene a)-related kinase 3 // 13q14.13	0.489335
TTLL3	NM_001025930 // TTLL3 // tubulin tyrosine ligase-like family, member 3 // 3p25.3	0.48895
TEDDM1	NM_172000 // TEDDM1 // transmembrane epididymal protein 1 // 1q25.3 // 127670 //	0.488783
RSRC2	NR_036435 // RSRC2 // arginine/serine-rich coiled-coil 2 // 12q24.31 // 65117 //	0.488637
RGPD1	NM_001024457 // RGPD1 // RANBP2-like and GRIP domain containing 1 // 2p11.2 // 4	0.488478
CNGA4	NM_001037329 // CNGA4 // cyclic nucleotide gated channel alpha 4 // 11p15.4 // 1	0.48837
TCERG1	NM_006706 // TCERG1 // transcription elongation regulator 1 // 5q31 // 10915 ///	0.487979
NUFIP1	NM_012345 // NUFIP1 // nuclear fragile X mental retardation protein interacting	0.487415
SNORD59B	NR_003046 // SNORD59B // small nucleolar RNA, C/D box 59B // 12q13.3 // 692090	0.486812
SRFBP1	NM_152546 // SRFBP1 // serum response factor binding protein 1 // 5q23.1 // 1534	0.486578
KRTAP7-1	NM_181606 // KRTAP7-1 // keratin associated protein 7-1 (gene/pseudogene) // 21q	0.486504
ZNF267	NM_003414 // ZNF267 // zinc finger protein 267 // 16p11.2 // 10308 /// ENST00000	0.486129
CCNH	NM_001239 // CCNH // cyclin H // 5q13.3-q14 // 902 /// ENST00000256897 // CCNH /	0.485922
NAMPT	NM_005746 // NAMPT // nicotinamide phosphoribosyltransferase // 7q22.3 // 10135	0.485646
LRRC2	NM_024512 // LRRC2 // leucine rich repeat containing 2 // 3p21.31 // 79442 /// E	0.485459
IL20RB	NM_144717 // IL20RB // interleukin 20 receptor beta // 3q22.3 // 53833 /// ENST0	0.484837
BCL2L15	NM_001010922 // BCL2L15 // BCL2-like 15 // 1p13.2 // 440603 /// ENST00000393316	0.484832
PTPN20A	NM_001042389 // PTPN20A // protein tyrosine phosphatase, non-receptor type 20A /	0.484805
PLAUR	NM_002659 // PLAUR // plasminogen activator, urokinase receptor // 19q13 // 5329	0.484557
IKBIP	NM_153687 // IKBIP // IKBKB interacting protein // 12q23.1 // 121457 /// NM_2016	0.484337
ASTL	NM_001002036 // ASTL // astacin-like metallo-endopeptidase (M12 family) // 2q11.	0.483896
KRR1	NM_007043 // KRR1 // KRR1, small subunit (SSU) processome component, homolog (ye	0.483319
CCDC55	NM_032141 // CCDC55 // coiled-coil domain containing 55 // 17q11.2 // 84081 ///	0.4833
SNORD6	NR_003036 // SNORD6 // small nucleolar RNA, C/D box 6 // 11q21 // 692075	0.483258
WNK1	NM_018979 // WNK1 // WNK lysine deficient protein kinase 1 // 12p13.3 // 65125 /	0.482974
RBM44	NM_001080504 // RBM44 // RNA binding motif protein 44 // 2q37.3 // 375316 /// EN	0.482201
MS4A8B	NM_031457 // MS4A8B // membrane-spanning 4-domains, subfamily A, member 8B // 11	0.482023
FOSL2	NM_005253 // FOSL2 // FOS-like antigen 2 // 2p23.3 // 2355 /// ENST00000264716 /	0.481938
LOC642980	AK131413 // LOC642980 // hypothetical LOC642980 // Xq28 // 642980	0.481375
UGT2B10	NM_001075 // UGT2B10 // UDP glucuronosyltransferase 2 family, polypeptide B10 //	0.481199
ADAMTS18	NM_199355 // ADAMTS18 // ADAM metallopeptidase with thrombospondin type 1 motif,	0.48095
ADCK1	NM_020421 // ADCK1 // aarF domain containing kinase 1 // 14q24.3 // 57143 /// NM	0.48076
SULT2A1	NM_003167 // SULT2A1 // sulfotransferase family, cytosolic, 2A, dehydroepiandros	0.480609
ZNF845	NM_138374 // ZNF845 // zinc finger protein 845 // 19q13.42 // 91664 /// ENST0000	0.480335
LEKR1	NM_001004316 // LEKR1 // leucine, glutamate and lysine rich 1 // 3q25.31 // 3891	0.480326
C15orf60	NM_001042367 // C15orf60 // chromosome 15 open reading frame 60 // 15q22 // 2836	0.480151
ZNF841	NM_001136499 // ZNF841 // zinc finger protein 841 // 19q13.41 // 284371 /// ENST	0.479244
TBC1D10B	NM_015527 // TBC1D10B // TBC1 domain family, member 10B // 16p11.2 // 26000 ///	0.479058
MAGIX	NM_024859 // MAGIX // MAGI family member, X-linked // Xp11.23 // 79917 /// NM_00	0.478531
CPSF4L	NM_001129885 // CPSF4L // cleavage and polyadenylation specific factor 4-like //	0.478259
NUDT11	NM_018159 // NUDT11 // nudix (nucleoside diphosphate linked moiety X)-type motif	0.478107
OR9Q2	NM_001005283 // OR9Q2 // olfactory receptor, family 9, subfamily Q, member 2 //	0.478006
MXD1	NM_002357 // MXD1 // MAX dimerization protein 1 // 2p13-p12 // 4084 /// ENST0000	0.477576
CCDC18	NM_206886 // CCDC18 // coiled-coil domain containing 18 // 1p22.1 // 343099 ///	0.477492
GPR162	NM_019858 // GPR162 // G protein-coupled receptor 162 // 12p13 // 27239 /// NM_0	0.477341
KRTAP4-3	NM_033187 // KRTAP4-3 // keratin associated protein 4-3 // 17q12-q21 // 85290 //	0.477082
FABP3	NM_004102 // FABP3 // fatty acid binding protein 3, muscle and heart (mammary-de	0.47651
DLGAP3	NM_001080418 // DLGAP3 // discs, large (Drosophila) homolog-associated protein 3	0.475928
RNASE9	NM_001110359 // RNASE9 // ribonuclease, RNase A family, 9 (non-active) // 14q11.	0.4757
ADHFE1	NM_144650 // ADHFE1 // alcohol dehydrogenase, iron containing, 1 // 8q13.1 // 13	0.475689
DYNLT3	NM_006520 // DYNLT3 // dynein, light chain, Tctex-type 3 // Xp21 // 6990 /// ENS	0.475476
CAPZA3	NM_033328 // CAPZA3 // capping protein (actin filament) muscle Z-line, alpha 3 /	0.475456
C16orf87	BC056676 // C16orf87 // chromosome 16 open reading frame 87 // 16q11.2 // 388272	0.47534
PRSS48	NM_183375 // PRSS48 // protease, serine, 48 // 4q31.3 // 345062 /// ENST00000455	0.475025
MTRF1	NM_004294 // MTRF1 // mitochondrial translational release factor 1 // 13q14.1-q1	0.474912
MIR137	NR_029679 // MIR137 // microRNA 137 // 1p21.3 // 406928	0.474855
DEFB112	NM_001037498 // DEFB112 // defensin, beta 112 // 6p21 // 245915 /// ENST00000322	0.474759
MIR203	NR_029620 // MIR203 // microRNA 203 // 14q32.33 // 406986	0.474724
CDKN1A	NR_037151 // CDKN1A // cyclin-dependent kinase inhibitor 1A (p21, Cip1) // 6p21.	0.474668
OR4D1	NM_012374 // OR4D1 // olfactory receptor, family 4, subfamily D, member 1 // 17q	0.474397
DDIT4	NM_019058 // DDIT4 // DNA-damage-inducible transcript 4 // 10pter-q26.12 // 5454	0.473963
CUL5	NM_003478 // CUL5 // cullin 5 // 11q22.3 // 8065 /// BC063306 // CUL5 // cullin	0.473922
HTR2B	NM_000867 // HTR2B // 5-hydroxytryptamine (serotonin) receptor 2B // 2q36.3-q37.	0.4739
PLEKHG2	NM_022835 // PLEKHG2 // pleckstrin homology domain containing, family G (with Rh	0.473731
TNNC1	NM_003280 // TNNC1 // troponin C type 1 (slow) // 3p21.1 // 7134 /// ENST0000023	0.473615
JMJD6	NM_001081461 // JMJD6 // jumonji domain containing 6 // 17q25 // 23210 /// NM_01	0.473168
ZDHHC21	NM_178566 // ZDHHC21 // zinc finger, DHHC-type containing 21 // 9p22.3 // 340481	0.473103
LEPREL1	NM_018192 // LEPREL1 // leprecan-like 1 // 3q28 // 55214 /// NM_001134418 // LEP	0.473034
ARID4A	NM_002892 // ARID4A // AT rich interactive domain 4A (RBP1-like) // 14q23.1 // 5	0.472965
ZMAT1	NM_001011657 // ZMAT1 // zinc finger, matrin-type 1 // Xq21 // 84460 /// NR_0364	0.472929
AVIL	NM_006576 // AVIL // advillin // 12q14.1 // 10677 /// ENST00000257861 // AVIL //	0.472807
LECT2	NM_002302 // LECT2 // leukocyte cell-derived chemotaxin 2 // 5q31.1 // 3950 ///	0.472042
MRGPRD	NM_198923 // MRGPRD // MAS-related GPR, member D // 11q13.3 // 116512 /// ENST00	0.471769
ZNF528	NM_032423 // ZNF528 // zinc finger protein 528 // 19q13 // 84436 /// ENST0000036	0.471501
DKFZP779L1853	AK125945 // DKFZP779L1853 // hypothetical LOC643162 // 12q13.11 // 643162	0.47131
C17orf91	NR_028504 // C17orf91 // chromosome 17 open reading frame 91 // 17p13.3 // 84981	0.471185
PRPF39	NM_017922 // PRPF39 // PRP39 pre-mRNA processing factor 39 homolog (S. cerevisia	0.469988
SQLE	NM_003129 // SQLE // squalene epoxidase // 8q24.1 // 6713 /// ENST00000265896 //	0.469696
PELO	NM_015946 // PELO // pelota homolog (Drosophila) // 5q11.2 // 53918 /// NM_18150	0.469493
ACAD11	NM_032169 // ACAD11 // acyl-CoA dehydrogenase family, member 11 // 3q22.1 // 841	0.469453
FLJ45256	AK127191 // FLJ45256 // hypothetical LOC400511 // 16p12.1 // 400511	0.46924
SREK1	NM_139168 // SREK1 // splicing regulatory glutamine/lysine-rich protein 1 // 5q1	0.46891
ATAD2B	NM_017552 // ATAD2B // ATPase family, AAA domain containing 2B // 2p24.1-p23.3 /	0.468731
ANKRD61	ENST00000409061 // ANKRD61 // ankyrin repeat domain 61 // 7p22 // 100310846	0.468579
TNFAIP6	NM_007115 // TNFAIP6 // tumor necrosis factor, alpha-induced protein 6 // 2q23.3	0.468393
IDI2	NM_033261 // IDI2 // isopentenyl-diphosphate delta isomerase 2 // 10p15.3 // 917	0.468305
WBP4	NM_007187 // WBP4 // WW domain binding protein 4 (formin binding protein 21) //	0.468142
OR1L1	NM_001005236 // OR1L1 // olfactory receptor, family 1, subfamily L, member 1 //	0.467961
KCNK10	NM_021161 // KCNK10 // potassium channel, subfamily K, member 10 // 14q31.3 // 5	0.467861
RB1CC1	NM_014781 // RB1CC1 // RB1-inducible coiled-coil 1 // 8q11 // 9821 /// NM_001083	0.467722
ADAM9	NM_003816 // ADAM9 // ADAM metallopeptidase domain 9 // 8p11.22 // 8754 /// NR_0	0.467534
CHRNA5	NM_000745 // CHRNA5 // cholinergic receptor, nicotinic, alpha 5 // 15q24 // 1138	0.467321
CCRN4L	NM_012118 // CCRN4L // CCR4 carbon catabolite repression 4-like (S. cerevisiae)	0.467105
ZNF283	NM_181845 // ZNF283 // zinc finger protein 283 // 19q13.31 // 284349 /// AK09817	0.466868
KRT38	NM_006771 // KRT38 // keratin 38 // 17q12-q21 // 8687 /// ENST00000246646 // KRT	0.465514
TMSB15B	NM_194324 // TMSB15B // thymosin beta 15B // Xq22.2 // 286527 /// NR_003238 // H	0.465458
MUC15	NM_001135091 // MUC15 // mucin 15, cell surface associated // 11p14.3 // 143662	0.465281
CCDC62	NM_201435 // CCDC62 // coiled-coil domain containing 62 // 12q24.31 // 84660 ///	0.465279
FLJ11292	AK002104 // FLJ11292 // hypothetical protein FLJ11292 // 5q14.3 // 55338 /// BC0	0.465236
STARD5	NM_181900 // STARD5 // StAR-related lipid transfer (START) domain containing 5 /	0.464984
ZNF92	NM_152626 // ZNF92 // zinc finger protein 92 // 7q11.21 // 168374 /// NM_007139	0.464577
MIRLET7A1	NR_029476 // MIRLET7A1 // microRNA let-7a-1 // 9q22.32 // 406881	0.464483
AMY2B	NM_020978 // AMY2B // amylase, alpha 2B (pancreatic) // 1p21 // 280 /// NM_01761	0.464471
MYO15B	NR_003587 // MYO15B // myosin XVB pseudogene // 17q25.1 // 80022 /// AF418286 //	0.464223
SLC16A12	NM_213606 // SLC16A12 // solute carrier family 16, member 12 (monocarboxylic aci	0.464144
MYO1H	NM_001101421 // MYO1H // myosin IH // 12q24.11 // 283446 /// AK094906 // MYO1H /	0.464085
LRRFIP1	NM_001137552 // LRRFIP1 // leucine rich repeat (in FLII) interacting protein 1 /	0.464082
FANCM	NM_020937 // FANCM // Fanconi anemia, complementation group M // 14q21.2 // 5769	0.463876
C9orf95	NR_023352 // C9orf95 // chromosome 9 open reading frame 95 // 9q21.13 // 54981 /	0.463744
MBOAT4	NM_001100916 // MBOAT4 // membrane bound O-acyltransferase domain containing 4 /	0.463227
CHD1	NM_001270 // CHD1 // chromodomain helicase DNA binding protein 1 // 5q15-q21 //	0.463025
SIGLEC16	NR_002825 // SIGLEC16 // sialic acid binding Ig-like lectin 16 (gene/pseudogene)	0.463009
FLJ36116	AK093435 // FLJ36116 // hypothetical locus LOC388666 // 1p13.2 // 388666	0.462781
DEPDC7	NM_001077242 // DEPDC7 // DEP domain containing 7 // 11p13 // 91614 /// NM_13916	0.462677
RAD50	NM_005732 // RAD50 // RAD50 homolog (S. cerevisiae) // 5q31 // 10111 /// ENST000	0.462256
STAC	NM_003149 // STAC // SH3 and cysteine rich domain // 3p22.3 // 6769 /// ENST0000	0.461779
PNN	NM_002687 // PNN // pinin, desmosome associated protein // 14q21.1 // 5411 /// E	0.461212
LRRC70	NM_181506 // LRRC70 // leucine rich repeat containing 70 // 5q12.1 // 100130733	0.461192
ALG13	NM_018466 // ALG13 // asparagine-linked glycosylation 13 homolog (S. cerevisiae)	0.460847
IL5	NM_000879 // IL5 // interleukin 5 (colony-stimulating factor, eosinophil) // 5q3	0.460231
DNTTIP2	NM_014597 // DNTTIP2 // deoxynucleotidyltransferase, terminal, interacting prote	0.459917
LOC100130269	AK094244 // LOC100130269 // similar to Putative uncharacterized protein FLJ36925	0.459634
SERHL2	NM_014509 // SERHL2 // serine hydrolase-like 2 // 22q13 // 253190 /// ENST000003	0.459177
MYH2	NM_017534 // MYH2 // myosin, heavy chain 2, skeletal muscle, adult // 17p13.1 //	0.458842
TRIM64	NM_001136486 // TRIM64 // tripartite motif-containing 64 // 11q14.3 // 120146 //	0.458649
ZNF648	NM_001009992 // ZNF648 // zinc finger protein 648 // 1q25.3 // 127665 /// ENST00	0.458182
KIAA1731	NM_033395 // KIAA1731 // KIAA1731 // 11q21 // 85459 /// ENST00000325212 // KIAA1	0.458132
LRRC39	NM_144620 // LRRC39 // leucine rich repeat containing 39 // 1p21.2 // 127495 ///	0.458034
VGLL1	NM_016267 // VGLL1 // vestigial like 1 (Drosophila) // Xq26.3 // 51442 /// ENST0	0.457736
RAB13	NM_002870 // RAB13 // RAB13, member RAS oncogene family // 1q21.2 // 5872 /// EN	0.457618
GEM	NM_005261 // GEM // GTP binding protein overexpressed in skeletal muscle // 8q13	0.457349
PIK3C2A	NM_002645 // PIK3C2A // phosphoinositide-3-kinase, class 2, alpha polypeptide //	0.456968
NTSR1	NM_002531 // NTSR1 // neurotensin receptor 1 (high affinity) // 20q13 // 4923 //	0.456772
LOC100132005	AK092662 // LOC100132005 // hypothetical LOC100132005 // 6p21.2 // 100132005	0.456685
C22orf37	AK097861 // C22orf37 // chromosome 22 open reading frame 37 // 22q11.21 // 20029	0.456448
RCN3	NM_020650 // RCN3 // reticulocalbin 3, EF-hand calcium binding domain // 19q13.3	0.456124
ATP8B4	NM_024837 // ATP8B4 // ATPase, class I, type 8B, member 4 // 15q21.2 // 79895 //	0.455394
POTED	NM_174981 // POTED // POTE ankyrin domain family, member D // 21q11.2 // 317754	0.454981
GCFC1	NM_016631 // GCFC1 // GC-rich sequence DNA-binding factor 1 // 21q21.3 // 94104	0.454906
C20orf54	NM_033409 // C20orf54 // chromosome 20 open reading frame 54 // 20p13 // 113278	0.454863
DCBLD1	NM_173674 // DCBLD1 // discoidin, CUB and LCCL domain containing 1 // 6q22.1 //	0.45434
SMCR5	NR_024007 // SMCR5 // Smith-Magenis syndrome chromosome region, candidate 5 (non	0.453904
IFNA13	NM_006900 // IFNA13 // interferon, alpha 13 // 9p22 // 3447 /// BC112002 // IFNA	0.453604
NR2C1	NM_003297 // NR2C1 // nuclear receptor subfamily 2, group C, member 1 // 12q22 /	0.453522
ZNF595	NM_182524 // ZNF595 // zinc finger protein 595 // 4p16.3 // 152687 /// NM_001039	0.45346
BHMT	NM_001713 // BHMT // betaine--homocysteine S-methyltransferase // 5q13.1-q15 //	0.452651
KIAA1598	NM_001127211 // KIAA1598 // KIAA1598 // 10q25.3 // 57698 /// NM_018330 // KIAA15	0.452547
HORMAD1	NM_032132 // HORMAD1 // HORMA domain containing 1 // 1q21.3 // 84072 /// ENST000	0.452415
PLEKHH2	NM_172069 // PLEKHH2 // pleckstrin homology domain containing, family H (with My	0.452004
FLJ45831	AK127731 // FLJ45831 // hypothetical FLJ45831 // 17p12 // 400576	0.451666
ERGIC2	NM_016570 // ERGIC2 // ERGIC and golgi 2 // 12p11.22 // 51290 /// ENST0000036015	0.451472
LY6G5B	NM_021221 // LY6G5B // lymphocyte antigen 6 complex, locus G5B // 6p21.3 // 5849	0.451423
C21orf74	AY077696 // C21orf74 // chromosome 21 open reading frame 74 // 21q21.1 // 54143	0.451182
GBP3	NM_018284 // GBP3 // guanylate binding protein 3 // 1p22.2 // 2635 /// ENST00000	0.450916
TPR	NM_003292 // TPR // translocated promoter region (to activated MET oncogene) //	0.450895
SCML2	NM_006089 // SCML2 // sex comb on midleg-like 2 (Drosophila) // Xp22 // 10389 //	0.450829
UGT2A1	NM_006798 // UGT2A1 // UDP glucuronosyltransferase 2 family, polypeptide A1 // 4	0.450726
SEMA5A	NM_003966 // SEMA5A // sema domain, seven thrombospondin repeats (type 1 and typ	0.449909
GSDMC	NM_031415 // GSDMC // gasdermin C // 8q24.21 // 56169 /// ENST00000276708 // GSD	0.449905
FAM27C	NR_027421 // FAM27C // family with sequence similarity 27, member C // 9p11.2 //	0.449795
EBLN2	NM_018029 // EBLN2 // endogenous Borna-like N element-2 // 3p13 // 55096 /// AY0	0.449585
APOBEC3B	NM_004900 // APOBEC3B // apolipoprotein B mRNA editing enzyme, catalytic polypep	0.449554
DDIT3	NM_001195053 // DDIT3 // DNA-damage-inducible transcript 3 // 12q13.1-q13.2 // 1	0.449255
PCCA	NM_000282 // PCCA // propionyl CoA carboxylase, alpha polypeptide // 13q32 // 50	0.448993
CST8	NM_005492 // CST8 // cystatin 8 (cystatin-related epididymal specific) // 20p11.	0.448911
LONRF3	NM_001031855 // LONRF3 // LON peptidase N-terminal domain and ring finger 3 // X	0.448403
BDP1	NM_018429 // BDP1 // B double prime 1, subunit of RNA polymerase III transcripti	0.448177
ENTPD5	NM_001249 // ENTPD5 // ectonucleoside triphosphate diphosphohydrolase 5 // 14q24	0.448097
PI15	NM_015886 // PI15 // peptidase inhibitor 15 // 8q21.11 // 51050 /// ENST00000260	0.447404
TMTC2	NM_152588 // TMTC2 // transmembrane and tetratricopeptide repeat containing 2 //	0.447159
SH3RF1	NM_020870 // SH3RF1 // SH3 domain containing ring finger 1 // 4q32.3 // 57630 //	0.446764
PMAIP1	NM_021127 // PMAIP1 // phorbol-12-myristate-13-acetate-induced protein 1 // 18q2	0.446464
MLLT4	NM_001040000 // MLLT4 // myeloid/lymphoid or mixed-lineage leukemia (trithorax h	0.445903
FUT9	NM_006581 // FUT9 // fucosyltransferase 9 (alpha (1,3) fucosyltransferase) // 6q	0.445829
KCTD16	NM_020768 // KCTD16 // potassium channel tetramerisation domain containing 16 //	0.445305
C10orf31	ENST00000379256 // C10orf31 // chromosome 10 open reading frame 31 // 10p14 // 4	0.445127
JMJD1C	NM_032776 // JMJD1C // jumonji domain containing 1C // 10q21.3 // 221037 /// ENS	0.44457
ZNF232	NM_014519 // ZNF232 // zinc finger protein 232 // 17p13.2 // 7775 /// ENST000002	0.444347
TSLP	NM_033035 // TSLP // thymic stromal lymphopoietin // 5q22.1 // 85480 /// NR_0334	0.444334
TREML4	NM_198153 // TREML4 // triggering receptor expressed on myeloid cells-like 4 //	0.444219
C7orf45	NM_145268 // C7orf45 // chromosome 7 open reading frame 45 // 7q32.2 // 136263 /	0.443766
MCART2	NM_001034172 // MCART2 // mitochondrial carrier triple repeat 2 // 18q12.1 // 14	0.443711
MYO1E	NM_004998 // MYO1E // myosin IE // 15q21-q22 // 4643 /// ENST00000288235 // MYO1	0.443609
SLC12A7	NM_006598 // SLC12A7 // solute carrier family 12 (potassium/chloride transporter	0.443297
SULT1B1	NM_014465 // SULT1B1 // sulfotransferase family, cytosolic, 1B, member 1 // 4q13	0.44301
FILIP1	NM_015687 // FILIP1 // filamin A interacting protein 1 // 6q14.1 // 27145 /// EN	0.442627
HPGDS	NM_014485 // HPGDS // hematopoietic prostaglandin D synthase // 4q22.3 // 27306	0.442141
HOOK2	NM_013312 // HOOK2 // hook homolog 2 (Drosophila) // 19p13.2 // 29911 /// NM_001	0.442128
LCE3D	NM_032563 // LCE3D // late cornified envelope 3D // 1q21 // 84648 /// ENST000003	0.442102
RGPD5	NM_005054 // RGPD5 // RANBP2-like and GRIP domain containing 5 // 2q13 // 84220	0.442076
SNORD27	NR_002563 // SNORD27 // small nucleolar RNA, C/D box 27 // 11q13 // 9301 /// AK0	0.441816
UPB1	NM_016327 // UPB1 // ureidopropionase, beta // 22q11.2 // 51733 /// ENST00000326	0.441702
SNORA70F	NR_033309 // SNORA70F // small nucleolar RNA, H/ACA box 70F (retrotransposed) //	0.441446
FABP7	NM_001446 // FABP7 // fatty acid binding protein 7, brain // 6q22-q23 // 2173 //	0.441253
RAG1	NM_000448 // RAG1 // recombination activating gene 1 // 11p13 // 5896 /// NM_000	0.440895
TMF1	NM_007114 // TMF1 // TATA element modulatory factor 1 // 3p21-p12 // 7110 /// EN	0.440405
SMC5	NM_015110 // SMC5 // structural maintenance of chromosomes 5 // 9q21.12 // 23137	0.440371
GOLGA6B	NM_018652 // GOLGA6B // golgin A6 family, member B // 15q24.1 // 55889 /// NM_00	0.439205
FAM20C	NM_020223 // FAM20C // family with sequence similarity 20, member C // 7p22.3 //	0.439121
GP2	NM_001007240 // GP2 // glycoprotein 2 (zymogen granule membrane) // 16p12 // 281	0.439072
ANKRD20A1	NM_032250 // ANKRD20A1 // ankyrin repeat domain 20 family, member A1 // 9q13 //	0.439009
LOC728175	AK097110 // LOC728175 // hypothetical LOC728175 // 4q35.1 // 728175	0.438936
FMNL2	NM_052905 // FMNL2 // formin-like 2 // 2q23.3 // 114793 /// ENST00000288670 // F	0.43889
CEACAM19	NM_001127893 // CEACAM19 // carcinoembryonic antigen-related cell adhesion molec	0.438783
GPCPD1	NM_019593 // GPCPD1 // glycerophosphocholine phosphodiesterase GDE1 homolog (S.	0.438735
C13orf30	NM_182508 // C13orf30 // chromosome 13 open reading frame 30 // 13q14.11 // 1448	0.438468
THUMPD2	NR_028102 // THUMPD2 // THUMP domain containing 2 // 2p22.1|2p22-p21 // 80745 //	0.438176
LOC100128175	AF119886 // LOC100128175 // hypothetical LOC100128175 // 3q13.31 // 100128175	0.438141
HMGB4	NM_145205 // HMGB4 // high-mobility group box 4 // 1p35.1 // 127540 /// NR_03326	0.437829
INE1	NR_024616 // INE1 // inactivation escape 1 (non-protein coding) // Xp11.4-p11.3	0.437363
OR5M10	NM_001004741 // OR5M10 // olfactory receptor, family 5, subfamily M, member 10 /	0.437314
BRD7P3	NR_002730 // BRD7P3 // bromodomain containing 7 pseudogene 3 // 6q22.31 // 23629	0.437167
FLJ45248	AK127183 // FLJ45248 // FLJ45248 protein // 8q22.3 // 401472	0.436911
C14orf79	NM_174891 // C14orf79 // chromosome 14 open reading frame 79 // 14q32.33 // 1226	0.436833
USP8	NM_005154 // USP8 // ubiquitin specific peptidase 8 // 15q21.2 // 9101 /// NM_00	0.43653
FAM198B	NM_001128424 // FAM198B // family with sequence similarity 198, member B // 4q32	0.436051
GNAI1	NM_002069 // GNAI1 // guanine nucleotide binding protein (G protein), alpha inhi	0.435977
EFCAB1	NM_024593 // EFCAB1 // EF-hand calcium binding domain 1 // 8q11.21 // 79645 ///	0.43576
ALPK1	NM_025144 // ALPK1 // alpha-kinase 1 // 4q25 // 80216 /// NM_001102406 // ALPK1	0.435198
MSH3	NM_002439 // MSH3 // mutS homolog 3 (E. coli) // 5q11-q12 // 4437 /// NM_000791	0.435167
SPICE1	NM_144718 // SPICE1 // spindle and centriole associated protein 1 // 3q13.2 // 1	0.434946
DSPP	NM_014208 // DSPP // dentin sialophosphoprotein // 4q21.3 // 1834 /// ENST000003	0.434643
HK2	NM_000189 // HK2 // hexokinase 2 // 2p13 // 3099 /// ENST00000290573 // HK2 // h	0.434454
SNORD114-6	NR_003198 // SNORD114-6 // small nucleolar RNA, C/D box 114-6 // 14q32 // 767582	0.433665
PRKD1	NM_002742 // PRKD1 // protein kinase D1 // 14q11 // 5587 /// ENST00000331968 //	0.433515
SLC25A33	NM_032315 // SLC25A33 // solute carrier family 25, member 33 // 1p36.22 // 84275	0.433224
GSTT1	NM_000853 // GSTT1 // glutathione S-transferase theta 1 // 22q11.23 // 2952 ///	0.433207
CCDC19	NM_012337 // CCDC19 // coiled-coil domain containing 19 // 1q22 // 25790 /// ENS	0.433144
NAB2	NM_005967 // NAB2 // NGFI-A binding protein 2 (EGR1 binding protein 2) // 12q13.	0.431958
MAFF	NM_012323 // MAFF // v-maf musculoaponeurotic fibrosarcoma oncogene homolog F (a	0.431763
TAC1	NM_003182 // TAC1 // tachykinin, precursor 1 // 7q21-q22 // 6863 /// NM_013996 /	0.431725
ANKLE1	NM_152363 // ANKLE1 // ankyrin repeat and LEM domain containing 1 // 19p13.11 //	0.431292
PLCB1	NM_182734 // PLCB1 // phospholipase C, beta 1 (phosphoinositide-specific) // 20p	0.429815
RGPD4	NM_182588 // RGPD4 // RANBP2-like and GRIP domain containing 4 // 2q12.3 // 2851	0.429226
OR2T3	NM_001005495 // OR2T3 // olfactory receptor, family 2, subfamily T, member 3 //	0.429086
TMEM150B	NM_001085488 // TMEM150B // transmembrane protein 150B // 19q13.42 // 284417 ///	0.428965
OR1A2	NM_012352 // OR1A2 // olfactory receptor, family 1, subfamily A, member 2 // 17p	0.428822
EPCAM	NM_002354 // EPCAM // epithelial cell adhesion molecule // 2p21 // 4072 /// ENST	0.428521
SFRS18	NM_032870 // SFRS18 // splicing factor, arginine/serine-rich 18 // 6q16.3 // 259	0.428382
CRABP1	NM_004378 // CRABP1 // cellular retinoic acid binding protein 1 // 15q24 // 1381	0.427972
ZNF644	NM_201269 // ZNF644 // zinc finger protein 644 // 1p22.2 // 84146 /// NM_016620	0.427919
C2	NM_000063 // C2 // complement component 2 // 6p21.3 // 717 /// NM_001145903 // C	0.427169
SALL1	NM_002968 // SALL1 // sal-like 1 (Drosophila) // 16q12.1 // 6299 /// NM_00112789	0.427033
LOC100133299	AY358688 // LOC100133299 // GALI1870 // 5p15.2 // 100133299	0.427
SLC26A8	NM_001193476 // SLC26A8 // solute carrier family 26, member 8 // 6p21 // 116369	0.426836
MIR217	NR_029630 // MIR217 // microRNA 217 // 2p16.1 // 406999	0.426689
CARD18	NM_021571 // CARD18 // caspase recruitment domain family, member 18 // 11q22.3 /	0.426678
NCAM2	NM_004540 // NCAM2 // neural cell adhesion molecule 2 // 21q21.1 // 4685 /// ENS	0.426589
ETV3	NM_001145312 // ETV3 // ets variant 3 // 1q21-q23 // 2117 /// NM_005240 // ETV3	0.426571
GTSF1	NM_144594 // GTSF1 // gametocyte specific factor 1 // 12q13.13 // 121355 /// ENS	0.426073
SPNS3	NM_182538 // SPNS3 // spinster homolog 3 (Drosophila) // 17p13.2 // 201305 /// E	0.425669
CXCR7	NM_020311 // CXCR7 // chemokine (C-X-C motif) receptor 7 // 2q37.3 // 57007 ///	0.425221
CEP170	NM_014812 // CEP170 // centrosomal protein 170kDa // 1q44 // 9859 /// NM_0010424	0.425123
CTSK	NM_000396 // CTSK // cathepsin K // 1q21 // 1513 /// ENST00000271651 // CTSK //	0.424616
LOC402778	NM_001170820 // LOC402778 // CD225 family protein FLJ76511 // 11p15.5 // 402778	0.424611
THRA	NM_003250 // THRA // thyroid hormone receptor, alpha (erythroblastic leukemia vi	0.424542
PLAC2	BC036545 // PLAC2 // placenta-specific 2 (non-protein coding) // 19p13.3 // 2570	0.424502
ANKRD20A3	NM_001012419 // ANKRD20A3 // ankyrin repeat domain 20 family, member A3 // 9p12	0.424344
CXorf66	NM_001013403 // CXorf66 // chromosome X open reading frame 66 // Xq27.1 // 34748	0.423518
ACCN5	NM_017419 // ACCN5 // amiloride-sensitive cation channel 5, intestinal // 4q31.3	0.423354
C8orf8	ENST00000443854 // C8orf8 // chromosome 8 open reading frame 8 // 8p23-p22 // 83	0.423216
NIPSNAP3B	NM_018376 // NIPSNAP3B // nipsnap homolog 3B (C. elegans) // 9q31.1 // 55335 ///	0.423079
OR4C15	NM_001001920 // OR4C15 // olfactory receptor, family 4, subfamily C, member 15 /	0.423055
OR5L1	NM_001004738 // OR5L1 // olfactory receptor, family 5, subfamily L, member 1 //	0.422701
TTLL7	NM_024686 // TTLL7 // tubulin tyrosine ligase-like family, member 7 // 1p31.1 //	0.422661
RGPD3	NM_001144013 // RGPD3 // RANBP2-like and GRIP domain containing 3 // 2q13 // 653	0.4226
PLSCR1	NM_021105 // PLSCR1 // phospholipid scramblase 1 // 3q23 // 5359 /// ENST0000034	0.422365
ANKRD9	NM_152326 // ANKRD9 // ankyrin repeat domain 9 // 14q32.31 // 122416 /// ENST000	0.422347
SLC16A6	NM_001174166 // SLC16A6 // solute carrier family 16, member 6 (monocarboxylic ac	0.422158
SIGLEC5	NM_003830 // SIGLEC5 // sialic acid binding Ig-like lectin 5 // 19q13.3 // 8778	0.421938
CNTN4	NM_175607 // CNTN4 // contactin 4 // 3p26.3 // 152330 /// NM_175613 // CNTN4 //	0.421304
TCEB3B	NM_016427 // TCEB3B // transcription elongation factor B polypeptide 3B (elongin	0.421189
CCDC99	NM_017785 // CCDC99 // coiled-coil domain containing 99 // 5q35.1 // 54908 /// E	0.420563
RAB3IP	NM_175623 // RAB3IP // RAB3A interacting protein (rabin3) // 12q14.3 // 117177 /	0.420514
LOC650157	XM_001727011 // LOC650157 // peptidyl-prolyl cis-trans isomerase A-like // 2p25.	0.420297
MUSK	NM_005592 // MUSK // muscle, skeletal, receptor tyrosine kinase // 9q31.3-q32 //	0.41989
UCN2	NM_033199 // UCN2 // urocortin 2 // 3p21.3 // 90226 /// ENST00000273610 // UCN2	0.418927
DPCR1	NM_080870 // DPCR1 // diffuse panbronchiolitis critical region 1 // 6p21.33 // 1	0.418547
OR2D3	NM_001004684 // OR2D3 // olfactory receptor, family 2, subfamily D, member 3 //	0.418166
FAM20A	NM_017565 // FAM20A // family with sequence similarity 20, member A // 17q24.2 /	0.41781
FAM76B	NM_144664 // FAM76B // family with sequence similarity 76, member B // 11q21 //	0.417602
ATP1B1	NM_001677 // ATP1B1 // ATPase, Na+/K+ transporting, beta 1 polypeptide // 1q24 /	0.417423
JAK2	NM_004972 // JAK2 // Janus kinase 2 // 9p24 // 3717 /// ENST00000381652 // JAK2	0.417152
INSL5	NM_005478 // INSL5 // insulin-like 5 // 1p31.3 // 10022 /// ENST00000304526 // I	0.41715
RGPD6	NM_001123363 // RGPD6 // RANBP2-like and GRIP domain containing 6 // 2q13 // 729	0.417127
NOL8	NR_024020 // NOL8 // nucleolar protein 8 // 9q22.31 // 55035 /// NM_017948 // NO	0.417034
NPFF	NM_003717 // NPFF // neuropeptide FF-amide peptide precursor // 12q13.13 // 8620	0.41703
CLEC7A	NM_197947 // CLEC7A // C-type lectin domain family 7, member A // 12p13.2 // 645	0.416562
LBP	NM_004139 // LBP // lipopolysaccharide binding protein // 20q11.23 // 3929 /// E	0.416284
NCRNA00174	NR_026873 // NCRNA00174 // non-protein coding RNA 174 // 7q11.21 // 285908	0.416212
DRD1	NM_000794 // DRD1 // dopamine receptor D1 // 5q35.1 // 1812 /// ENST00000393752	0.416179
EPOR	NM_000121 // EPOR // erythropoietin receptor // 19p13.3-p13.2 // 2057 /// NR_033	0.416001
OR4D10	NM_001004705 // OR4D10 // olfactory receptor, family 4, subfamily D, member 10 /	0.41569
OK	AB064667 // OK/SW-CL.58 // OK/SW-CL.58 // 13q12.3 // 100131766	0.415667
LPAR1	NM_057159 // LPAR1 // lysophosphatidic acid receptor 1 // 9q31.3 // 1902 /// NM_	0.415409
ECEL1P2	NR_028501 // ECEL1P2 // endothelin converting enzyme-like 1, pseudogene 2 // 2q3	0.415111
SLC35A3	NM_012243 // SLC35A3 // solute carrier family 35 (UDP-N-acetylglucosamine (UDP-G	0.41507
GPHN	NM_020806 // GPHN // gephyrin // 14q23.3 // 10243 /// NM_001024218 // GPHN // ge	0.414008
FER	NM_005246 // FER // fer (fps/fes related) tyrosine kinase // 5q21 // 2241 /// EN	0.413806
KRTAP15-1	NM_181623 // KRTAP15-1 // keratin associated protein 15-1 // 21q22.1 // 254950 /	0.413749
MICALCL	NM_032867 // MICALCL // MICAL C-terminal like // 11p15.3 // 84953 /// ENST000002	0.413674
MIRLET7I	NR_029661 // MIRLET7I // microRNA let-7i // 12q14.1 // 406891	0.413659
OR4S1	NM_001004725 // OR4S1 // olfactory receptor, family 4, subfamily S, member 1 //	0.413593
CASC1	NM_018272 // CASC1 // cancer susceptibility candidate 1 // 12p12.1 // 55259 ///	0.413508
PTGR1	NM_001146108 // PTGR1 // prostaglandin reductase 1 // 9q31.3 // 22949 /// NM_012	0.412991
C5orf36	NM_001145678 // C5orf36 // chromosome 5 open reading frame 36 // 5q15 // 285600	0.412849
ZNF431	NM_133473 // ZNF431 // zinc finger protein 431 // 19p12 // 170959 /// ENST000003	0.412595
ABCA5	NM_018672 // ABCA5 // ATP-binding cassette, sub-family A (ABC1), member 5 // 17q	0.412462
CENPE	NM_001813 // CENPE // centromere protein E, 312kDa // 4q24-q25 // 1062 /// ENST0	0.412399
TNS3	NM_022748 // TNS3 // tensin 3 // 7p12.3 // 64759 /// ENST00000398879 // TNS3 //	0.412064
SPDYA	NM_182756 // SPDYA // speedy homolog A (Xenopus laevis) // 2p23.2 // 245711 ///	0.411875
C14orf106	NM_018353 // C14orf106 // chromosome 14 open reading frame 106 // 14q21.2 // 553	0.411528
CP110	NM_014711 // CP110 // CP110 protein // 16p12.3 // 9738 /// ENST00000396212 // CP	0.411445
SLC17A8	NM_139319 // SLC17A8 // solute carrier family 17 (sodium-dependent inorganic pho	0.411322
F2RL2	NM_004101 // F2RL2 // coagulation factor II (thrombin) receptor-like 2 // 5q13 /	0.411235
GPR112	NM_153834 // GPR112 // G protein-coupled receptor 112 // Xq26.3 // 139378 /// EN	0.411231
TMTC3	NM_181783 // TMTC3 // transmembrane and tetratricopeptide repeat containing 3 //	0.411219
CYP4F22	NM_173483 // CYP4F22 // cytochrome P450, family 4, subfamily F, polypeptide 22 /	0.410806
FLJ16124	BC033059 // FLJ16124 // FLJ16124 protein // 2p14 // 440867 /// AK131224 // FLJ16	0.410613
GGCT	NM_024051 // GGCT // gamma-glutamylcyclotransferase // 7p15-p14 // 79017 /// ENS	0.410465
SLC41A2	NM_032148 // SLC41A2 // solute carrier family 41, member 2 // 12q23.3 // 84102 /	0.410407
MAP1LC3B	NM_022818 // MAP1LC3B // microtubule-associated protein 1 light chain 3 beta //	0.410392
ZFC3H1	NM_144982 // ZFC3H1 // zinc finger, C3H1-type containing // 12q21.1 // 196441 //	0.410157
C20orf200	NR_033263 // C20orf200 // chromosome 20 open reading frame 200 // 20q13.33 // 25	0.409912
LOC254028	AK093210 // LOC254028 // hypothetical LOC254028 // 14q11.2 // 254028 /// ENST000	0.409599
DEFB123	NM_153324 // DEFB123 // defensin, beta 123 // 20q11.1 // 245936 /// ENST00000376	0.409255
NEDD4L	NM_001144967 // NEDD4L // neural precursor cell expressed, developmentally down-	0.409206
C9orf84	NM_173521 // C9orf84 // chromosome 9 open reading frame 84 // 9q31.3 // 158401 /	0.409204
OFD1	NM_003611 // OFD1 // oral-facial-digital syndrome 1 // Xp22 // 8481 /// ENST0000	0.409134
HDGFRP3	NM_016073 // HDGFRP3 // hepatoma-derived growth factor, related protein 3 // 15q	0.408778
HSPA7	NR_024151 // HSPA7 // heat shock 70kDa protein 7 (HSP70B) // 1q23.3 // 3311 ///	0.408743
SNORD115-34	NR_003349 // SNORD115-34 // small nucleolar RNA, C/D box 115-34 // 15q11.2 // 10	0.408577
SGTB	NM_019072 // SGTB // small glutamine-rich tetratricopeptide repeat (TPR)-contain	0.408448
LOC100287879	NR_033978 // LOC100287879 // hypothetical LOC100287879 // 3p14.1 // 100287879	0.408211
KIAA1009	NM_014895 // KIAA1009 // KIAA1009 // 6q14.3 // 22832 /// ENST00000403245 // KIAA	0.407904
C7orf57	NM_001100159 // C7orf57 // chromosome 7 open reading frame 57 // 7p12.3 // 13628	0.407422
PLK3	NM_004073 // PLK3 // polo-like kinase 3 // 1p34.1 // 1263 /// NM_001013632 // TC	0.407289
NPIPL2	ENST00000432570 // NPIPL2 // nuclear pore complex interacting protein-like 2 //	0.406459
MIR153-1	NR_029688 // MIR153-1 // microRNA 153-1 // 2q35 // 406944	0.406113
KIAA0895L	NM_001040715 // KIAA0895L // KIAA0895-like // 16q22.1 // 653319 /// ENST00000290	0.405968
EVI5L	NM_001159944 // EVI5L // ecotropic viral integration site 5-like // 19p13.2 // 1	0.405605
GK5	NR_033289 // GK5 // glycerol kinase 5 (putative) // 3q23 // 256356 /// NM_001039	0.4056
CPNE9	NM_153635 // CPNE9 // copine family member IX // 3p25.3 // 151835 /// ENST000003	0.405597
LRTM1	NM_020678 // LRTM1 // leucine-rich repeats and transmembrane domains 1 // 3p14.3	0.405439
TRIM23	NM_001656 // TRIM23 // tripartite motif-containing 23 // 5q12.3 // 373 /// NM_03	0.405415
DIAPH2	NM_006729 // DIAPH2 // diaphanous homolog 2 (Drosophila) // Xq21.33 // 1730 ///	0.405173
PNPLA8	NM_015723 // PNPLA8 // patatin-like phospholipase domain containing 8 // 7q31 //	0.404938
JHDM1D	NM_030647 // JHDM1D // jumonji C domain containing histone demethylase 1 homolog	0.404802
METT5D1	NM_152636 // METT5D1 // methyltransferase 5 domain containing 1 // 11p14.1 // 19	0.404793
CREB5	NM_182898 // CREB5 // cAMP responsive element binding protein 5 // 7p15.1 // 958	0.404692
C13orf39	BC132748 // C13orf39 // chromosome 13 open reading frame 39 // 13q33.1 // 196541	0.404202
CCDC144B	NR_036647 // CCDC144B // coiled-coil domain containing 144B // 17p11.2 // 284047	0.404177
TRIM48	NM_024114 // TRIM48 // tripartite motif-containing 48 // 11q11 // 79097 /// ENST	0.403957
ELAVL2	NM_004432 // ELAVL2 // ELAV (embryonic lethal, abnormal vision, Drosophila)-like	0.40363
LMOD3	NM_198271 // LMOD3 // leiomodin 3 (fetal) // 3p14.1 // 56203 /// ENST00000420581	0.403613
INSL4	NM_002195 // INSL4 // insulin-like 4 (placenta) // 9p24 // 3641 /// ENST00000239	0.403124
GABARAPL1	NM_031412 // GABARAPL1 // GABA(A) receptor-associated protein like 1 // 12p13.2	0.403108
SLC45A2	NM_016180 // SLC45A2 // solute carrier family 45, member 2 // 5p13.2 // 51151 //	0.402786
FAM36A	NM_198076 // FAM36A // family with sequence similarity 36, member A // 1q44 // 1	0.402292
KIAA1328	NM_020776 // KIAA1328 // KIAA1328 // 18q12.2 // 57536 /// ENST00000280020 // KIA	0.402291
SNORA70C	NR_003708 // SNORA70C // small nucleolar RNA, H/ACA box 70C (retrotransposed) //	0.401996
GAFA2	AF220234 // GAFA2 // FGF-2 activity-associated protein 2 // 16q23.2 // 100130322	0.401736
MYSM1	NM_001085487 // MYSM1 // Myb-like, SWIRM and MPN domains 1 // 1p32.1 // 114803 /	0.401439
C1orf49	NM_032126 // C1orf49 // chromosome 1 open reading frame 49 // 1q25.2 // 84066 //	0.400977
RNMT	NM_003799 // RNMT // RNA (guanine-7-) methyltransferase // 18p11.21 // 8731 ///	0.400927
MYO3A	NM_017433 // MYO3A // myosin IIIA // 10p11.1 // 53904 /// ENST00000265944 // MYO	0.400841
FAM3B	NM_058186 // FAM3B // family with sequence similarity 3, member B // 21q22.3 //	0.400779
TNFAIP2	NM_006291 // TNFAIP2 // tumor necrosis factor, alpha-induced protein 2 // 14q32	0.400744
C6orf223	NM_153246 // C6orf223 // chromosome 6 open reading frame 223 // 6p21.1 // 221416	0.400639
BRCA2	NM_000059 // BRCA2 // breast cancer 2, early onset // 13q12.3 // 675 /// ENST000	0.400377
TMEM229B	NM_182526 // TMEM229B // transmembrane protein 229B // 14q24.1 // 161145 /// ENS	0.400226
RUFY3	NM_001037442 // RUFY3 // RUN and FYVE domain containing 3 // 4q13.3 // 22902 ///	0.399818
KRT39	NM_213656 // KRT39 // keratin 39 // 17q21.2 // 390792 /// ENST00000355612 // KRT	0.399777
C13orf40	NM_001146197 // C13orf40 // chromosome 13 open reading frame 40 // 13q33.1 // 64	0.399743
NOP58	NM_015934 // NOP58 // NOP58 ribonucleoprotein homolog (yeast) // 2q33.1 // 51602	0.399635
C9orf43	BC026884 // C9orf43 // chromosome 9 open reading frame 43 // 9q32 // 257169 ///	0.399118
CXorf59	NM_173695 // CXorf59 // chromosome X open reading frame 59 // Xp21.1 // 286464 /	0.39911
RPE65	NM_000329 // RPE65 // retinal pigment epithelium-specific protein 65kDa // 1p31	0.398897
SNRNP27	NM_006857 // SNRNP27 // small nuclear ribonucleoprotein 27kDa (U4/U6.U5) // 2p13	0.398872
ITFG1	NM_030790 // ITFG1 // integrin alpha FG-GAP repeat containing 1 // 16q12.1 // 81	0.39868
ERO1LB	NM_019891 // ERO1LB // ERO1-like beta (S. cerevisiae) // 1q42.2-q43 // 56605 ///	0.398601
SREK1IP1	NM_173829 // SREK1IP1 // SREK1-interacting protein 1 // 5q12.3 // 285672 /// BC1	0.398446
IL4	NM_000589 // IL4 // interleukin 4 // 5q31.1 // 3565 /// NM_172348 // IL4 // inte	0.398132
PROKR1	NM_138964 // PROKR1 // prokineticin receptor 1 // 2p13.1 // 10887 /// ENST000003	0.397669
FAM133B	NM_152789 // FAM133B // family with sequence similarity 133, member B // 7q21.2	0.397652
DDR2	NM_001014796 // DDR2 // discoidin domain receptor tyrosine kinase 2 // 1q23.3 //	0.397584
C21orf94	NR_027246 // C21orf94 // chromosome 21 open reading frame 94 // 21q21.3 // 24670	0.397303
C10orf129	NM_207321 // C10orf129 // chromosome 10 open reading frame 129 // 10q23.33 // 14	0.397232
PHIP	NM_017934 // PHIP // pleckstrin homology domain interacting protein // 6q14 // 5	0.397117
ZNF225	NM_013362 // ZNF225 // zinc finger protein 225 // 19q13.2 // 7768 /// AF187991 /	0.396748
ATG16L2	NM_033388 // ATG16L2 // ATG16 autophagy related 16-like 2 (S. cerevisiae) // 11q	0.396304
ESCO2	NM_001017420 // ESCO2 // establishment of cohesion 1 homolog 2 (S. cerevisiae) /	0.396298
RASEF	NM_152573 // RASEF // RAS and EF-hand domain containing // 9q21.32 // 158158 ///	0.396265
CBWD5	BC043420 // CBWD5 // COBW domain containing 5 // 9q21.11 // 220869 /// AK097639	0.395705
DNAJB14	NM_001031723 // DNAJB14 // DnaJ (Hsp40) homolog, subfamily B, member 14 // 4q23	0.395682
OR4A47	NM_001005512 // OR4A47 // olfactory receptor, family 4, subfamily A, member 47 /	0.395614
MAFK	NM_002360 // MAFK // v-maf musculoaponeurotic fibrosarcoma oncogene homolog K (a	0.395167
GATS	NR_028038 // GATS // GATS, stromal antigen 3 opposite strand // 7q22.1 // 352954	0.395134
LARP1B	NM_018078 // LARP1B // La ribonucleoprotein domain family, member 1B // 4q28.2 /	0.395061
RELT	NM_032871 // RELT // RELT tumor necrosis factor receptor // 11q13.4 // 84957 ///	0.395061
BACE1	NM_012104 // BACE1 // beta-site APP-cleaving enzyme 1 // 11q23.2-q23.3 // 23621	0.395009
ACPP	NM_001099 // ACPP // acid phosphatase, prostate // 3q21-q23 // 55 /// NM_0011341	0.394936
MARCO	NM_006770 // MARCO // macrophage receptor with collagenous structure // 2q14.2 /	0.394589
DSCR4	NM_005867 // DSCR4 // Down syndrome critical region gene 4 // 21q22.2 // 10281 /	0.394552
SUGT1P1	NR_003667 // SUGT1P1 // suppressor of G2 allele of SKP1 (S. cerevisiae) pseudoge	0.394375
C8orf37	NM_177965 // C8orf37 // chromosome 8 open reading frame 37 // 8q22.1 // 157657 /	0.394106
ITIH4	NM_002218 // ITIH4 // inter-alpha (globulin) inhibitor H4 (plasma Kallikrein-sen	0.393946
GOLGA8B	NR_027410 // GOLGA8B // golgin A8 family, member B // 15q14 // 440270 /// NR_027	0.393908
C1orf101	NM_001130957 // C1orf101 // chromosome 1 open reading frame 101 // 1q44 // 25704	0.393674
NFKB2	NM_002502 // NFKB2 // nuclear factor of kappa light polypeptide gene enhancer in	0.393567
NR0B1	NM_000475 // NR0B1 // nuclear receptor subfamily 0, group B, member 1 // Xp21.3	0.393441
CPNE8	NM_153634 // CPNE8 // copine VIII // 12q12 // 144402 /// ENST00000331366 // CPNE	0.393423
HMGCLL1	NM_019036 // HMGCLL1 // 3-hydroxymethyl-3-methylglutaryl-CoA lyase-like 1 // 6p1	0.393331
FLJ37396	AK094715 // FLJ37396 // hypothetical protein FLJ37396 // 6q21 // 285754	0.393291
SLK	NM_014720 // SLK // STE20-like kinase // 10q24.33 // 9748 /// ENST00000369755 //	0.392966
C9orf72	NM_018325 // C9orf72 // chromosome 9 open reading frame 72 // 9p21.2 // 203228 /	0.392885
TNF	NM_000594 // TNF // tumor necrosis factor // 6p21.3 // 7124 /// ENST00000376122	0.392805
LOC401397	NR_024412 // LOC401397 // hypothetical LOC401397 // 7q31.1 // 401397 /// NR_0154	0.392516
MYL2	NM_000432 // MYL2 // myosin, light chain 2, regulatory, cardiac, slow // 12q24.1	0.392473
CLYBL	NM_206808 // CLYBL // citrate lyase beta like // 13q32 // 171425 /// ENST0000037	0.392297
RPA4	NM_013347 // RPA4 // replication protein A4, 30kDa // Xq21.33 // 29935 /// ENST0	0.392202
BHLHE40	NM_003670 // BHLHE40 // basic helix-loop-helix family, member e40 // 3p26 // 855	0.392083
PPARGC1B	NM_133263 // PPARGC1B // peroxisome proliferator-activated receptor gamma, coact	0.391693
MSL3L2	NR_024322 // MSL3L2 // male-specific lethal 3-like 2 (Drosophila) // 2q37.1 // 1	0.391518
MRGPRG	NM_001164377 // MRGPRG // MAS-related GPR, member G // 11p15.4 // 386746 /// ENS	0.391412
DHRS9	NM_005771 // DHRS9 // dehydrogenase/reductase (SDR family) member 9 // 2q31.1 //	0.391046
KRT6A	NM_005554 // KRT6A // keratin 6A // 12q12-q13 // 3853 /// ENST00000330722 // KRT	0.390653
WT1-AS	NR_023920 // WT1-AS // WT1 antisense RNA (non-protein coding) // 11p13 // 51352	0.390303
ORC6	NM_014321 // ORC6 // origin recognition complex, subunit 6 // 16q12 // 23594 ///	0.390088
APC	NM_001127510 // APC // adenomatous polyposis coli // 5q21-q22 // 324 /// NM_0000	0.390003
ZCCHC14	NM_015144 // ZCCHC14 // zinc finger, CCHC domain containing 14 // 16q24.2 // 231	0.389679
PLAGL1	NM_006718 // PLAGL1 // pleiomorphic adenoma gene-like 1 // 6q24-q25 // 5325 ///	0.389591
ATP6AP1L	NM_001017971 // ATP6AP1L // ATPase, H+ transporting, lysosomal accessory protein	0.389292
OR52A4	NM_001005222 // OR52A4 // olfactory receptor, family 52, subfamily A, member 4 /	0.389254
RUSC2	NM_014806 // RUSC2 // RUN and SH3 domain containing 2 // 9p13.3 // 9853 /// NM_0	0.389059
MEGF10	NM_032446 // MEGF10 // multiple EGF-like-domains 10 // 5q33 // 84466 /// ENST000	0.388959
MMP17	NM_016155 // MMP17 // matrix metallopeptidase 17 (membrane-inserted) // 12q24.3	0.38889
VNN3	NR_028290 // VNN3 // vanin 3 // 6q23.2 // 55350 /// NR_028291 // VNN3 // vanin 3	0.388849
C15orf34	NR_027262 // C15orf34 // chromosome 15 open reading frame 34 // 15q23 // 80072 /	0.388076
INGX	NR_002226 // INGX // inhibitor of growth family, X-linked, pseudogene // Xq12 //	0.38804
MMS22L	NM_198468 // MMS22L // MMS22-like, DNA repair protein // 6q16.1 // 253714 /// EN	0.387769
ARSA	NM_000487 // ARSA // arylsulfatase A // 22q13.31-qter|22q13.33 // 410 /// NM_001	0.387253
ARL14	NM_025047 // ARL14 // ADP-ribosylation factor-like 14 // 3q25.33 // 80117 /// EN	0.387189
RELB	NM_006509 // RELB // v-rel reticuloendotheliosis viral oncogene homolog B // 19q	0.386674
XCL2	NM_003175 // XCL2 // chemokine (C motif) ligand 2 // 1q24.2 // 6846 /// ENST0000	0.386539
BNIP1	NM_013979 // BNIP1 // BCL2/adenovirus E1B 19kDa interacting protein 1 // 5q33-q3	0.386532
ARHGAP12	NM_018287 // ARHGAP12 // Rho GTPase activating protein 12 // 10p11.22 // 94134 /	0.386511
C6orf99	NM_001195032 // C6orf99 // chromosome 6 open reading frame 99 // 6q25.3 // 10013	0.386492
AMZ2P1	NR_026903 // AMZ2P1 // archaelysin family metallopeptidase 2 pseudogene 1 // 17q	0.386303
IER3	NM_003897 // IER3 // immediate early response 3 // 6p21.3 // 8870 /// ENST000002	0.386072
AHSA2	NM_152392 // AHSA2 // AHA1, activator of heat shock 90kDa protein ATPase homolog	0.385966
DMRT3	NM_021240 // DMRT3 // doublesex and mab-3 related transcription factor 3 // 9p24	0.385957
C14orf56	AK024445 // C14orf56 // chromosome 14 open reading frame 56 // 14q24.2 // 89919	0.385873
ZNF480	NM_144684 // ZNF480 // zinc finger protein 480 // 19q13.41 // 147657 /// ENST000	0.385827
CEBPB	NM_005194 // CEBPB // CCAAT/enhancer binding protein (C/EBP), beta // 20q13.1 //	0.385824
IQCH	NM_001031715 // IQCH // IQ motif containing H // 15q23 // 64799 /// NM_022784 //	0.385642
LIG4	NM_002312 // LIG4 // ligase IV, DNA, ATP-dependent // 13q33-q34 // 3981 /// NM_0	0.385611
KRTAP20-3	NM_001128077 // KRTAP20-3 // keratin associated protein 20-3 // 21q22.11 // 3379	0.385546
CDADC1	NM_030911 // CDADC1 // cytidine and dCMP deaminase domain containing 1 // 13q14.	0.384867
FNDC3B	NM_022763 // FNDC3B // fibronectin type III domain containing 3B // 3q26.31 // 6	0.384768
ID1	NM_181353 // ID1 // inhibitor of DNA binding 1, dominant negative helix-loop-hel	0.384741
MICA	NM_001177519 // MICA // MHC class I polypeptide-related sequence A // 6p21.33 //	0.384639
RAB12	NM_001025300 // RAB12 // RAB12, member RAS oncogene family // 18p11.22 // 201475	0.384162
ADAMTSL3	NM_207517 // ADAMTSL3 // ADAMTS-like 3 // 15q25.2 // 57188 /// ENST00000286744 /	0.384041
CACNG3	NM_006539 // CACNG3 // calcium channel, voltage-dependent, gamma subunit 3 // 16	0.383926
RIF1	NM_018151 // RIF1 // RAP1 interacting factor homolog (yeast) // 2q23.3 // 55183	0.383819
SNORD105	NR_004381 // SNORD105 // small nucleolar RNA, C/D box 105 // 19p13.2 // 692229	0.383577
MIR10A	NR_029608 // MIR10A // microRNA 10a // 17q21.32 // 406902	0.38336
FBP2	NM_003837 // FBP2 // fructose-1,6-bisphosphatase 2 // 9q22.3 // 8789 /// ENST000	0.383347
FLJ14107	NR_027715 // FLJ14107 // hypothetical LOC80094 // 8p21.3 // 80094	0.38314
BTG3	NM_001130914 // BTG3 // BTG family, member 3 // 21q21.1 // 10950 /// NM_006806 /	0.38312
ZDHHC17	NM_015336 // ZDHHC17 // zinc finger, DHHC-type containing 17 // 12q21.2 // 23390	0.382861
ZNF230	NM_006300 // ZNF230 // zinc finger protein 230 // 19q13.31 // 7773 /// BC050340	0.382576
BYSL	NM_004053 // BYSL // bystin-like // 6p21.1 // 705 /// ENST00000230340 // BYSL //	0.382121
ULBP3	NM_024518 // ULBP3 // UL16 binding protein 3 // 6q25 // 79465 /// ENST0000036733	0.381862
ZFAT	NM_001029939 // ZFAT // zinc finger and AT hook domain containing // 8q24.22 //	0.381723
PADI6	NM_207421 // PADI6 // peptidyl arginine deiminase, type VI // 1p36.13 // 353238	0.381639
MYH11	NM_022844 // MYH11 // myosin, heavy chain 11, smooth muscle // 16p13.11 // 4629	0.381525
GPR119	NM_178471 // GPR119 // G protein-coupled receptor 119 // Xq26.1 // 139760 /// EN	0.381393
SRA1	NM_001035235 // SRA1 // steroid receptor RNA activator 1 // 5q31.3 // 10011 ///	0.381352
OBFC2A	NM_001031716 // OBFC2A // oligonucleotide/oligosaccharide-binding fold containin	0.381288
RNF112	NM_007148 // RNF112 // ring finger protein 112 // 17p11.2 // 7732 /// BC053989 /	0.380736
TUBB2C	NM_006088 // TUBB2C // tubulin, beta 2C // 9q34 // 10383 /// ENST00000340384 //	0.380497
PIBF1	NM_006346 // PIBF1 // progesterone immunomodulatory binding factor 1 // 13q22.1	0.380436
ODF3B	NM_001014440 // ODF3B // outer dense fiber of sperm tails 3B // 22q13.33 // 4408	0.37994
KIAA1107	NM_015237 // KIAA1107 // KIAA1107 // 1p22.1 // 23285 /// ENST00000370378 // KIAA	0.379736
SEPT3	NM_019106 // SEPT3 // septin 3 // 22q13.2 // 55964 /// NM_145733 // SEPT3 // sep	0.379563
KIAA0776	NM_015323 // KIAA0776 // KIAA0776 // 6q16.1 // 23376 /// ENST00000369278 // KIAA	0.379505
PDC	NM_002597 // PDC // phosducin // 1q25.2 // 5132 /// NM_022576 // PDC // phosduci	0.379244
RDX	NM_002906 // RDX // radixin // 11q23 // 5962 /// ENST00000343115 // RDX // radix	0.378994
NMNAT3	NM_178177 // NMNAT3 // nicotinamide nucleotide adenylyltransferase 3 // 3q23 //	0.378597
PRRG1	NM_000950 // PRRG1 // proline rich Gla (G-carboxyglutamic acid) 1 // Xp21.1 // 5	0.378541
XAGE2	NM_130777 // XAGE2 // X antigen family, member 2 // Xp11.22 // 9502 /// NM_00107	0.378222
ANKRD12	NM_015208 // ANKRD12 // ankyrin repeat domain 12 // 18p11.22 // 23253 /// NM_001	0.378205
SGCZ	NM_139167 // SGCZ // sarcoglycan, zeta // 8p22 // 137868 /// ENST00000382080 //	0.378011
CDC42EP4	NM_012121 // CDC42EP4 // CDC42 effector protein (Rho GTPase binding) 4 // 17q24-	0.377863
NFKBIA	NM_020529 // NFKBIA // nuclear factor of kappa light polypeptide gene enhancer i	0.377692
LDHAL6A	NM_144972 // LDHAL6A // lactate dehydrogenase A-like 6A // 11p15.1 // 160287 ///	0.377673
NAA16	NM_024561 // NAA16 // N(alpha)-acetyltransferase 16, NatA auxiliary subunit // 1	0.377059
SH3BP2	NM_001145856 // SH3BP2 // SH3-domain binding protein 2 // 4p16.3 // 6452 /// NM_	0.377033
FLJ38894	AK096213 // FLJ38894 // hypothetical protein LOC646029 // 11q14.1 // 646029	0.376966
KIAA0947	NM_015325 // KIAA0947 // KIAA0947 // 5p15.32 // 23379 /// ENST00000296564 // KIA	0.376827
SIRPB1	NM_006065 // SIRPB1 // signal-regulatory protein beta 1 // 20p13 // 10326 /// NM	0.376808
SYCE1	NM_130784 // SYCE1 // synaptonemal complex central element protein 1 // 10q26.3	0.376521
NEK2	NM_002497 // NEK2 // NIMA (never in mitosis gene a)-related kinase 2 // 1q32.2-q	0.376511
REL	NM_002908 // REL // v-rel reticuloendotheliosis viral oncogene homolog (avian) /	0.376479
GKAP1	NM_025211 // GKAP1 // G kinase anchoring protein 1 // 9q21.32 // 80318 /// NM_00	0.376431
NLRP1	NM_033004 // NLRP1 // NLR family, pyrin domain containing 1 // 17p13.2 // 22861	0.376208
MIR423	NR_029945 // MIR423 // microRNA 423 // 17q11.2 // 494335 /// NR_036149 // MIR318	0.3759
HDAC4	NM_006037 // HDAC4 // histone deacetylase 4 // 2q37.3 // 9759 /// ENST0000034561	0.375821
KRT26	NM_181539 // KRT26 // keratin 26 // 17q21.2 // 353288 /// ENST00000335552 // KRT	0.375715
SOCS4	NM_199421 // SOCS4 // suppressor of cytokine signaling 4 // 14q22.1 // 122809 //	0.375474
IGHD	BC021276 // IGHD // immunoglobulin heavy constant delta // 14q32.33 // 3495 ///	0.375234
TMEM39A	NM_018266 // TMEM39A // transmembrane protein 39A // 3q13.33 // 55254 /// ENST00	0.374665
SOCS2	NM_003877 // SOCS2 // suppressor of cytokine signaling 2 // 12q // 8835 /// ENST	0.37406
CD209	NM_021155 // CD209 // CD209 molecule // 19p13 // 30835 /// NR_026692 // CD209 //	0.374045
CALCR	NM_001164737 // CALCR // calcitonin receptor // 7q21.3 // 799 /// NM_001742 // C	0.373908
LCE1B	NM_178349 // LCE1B // late cornified envelope 1B // 1q21.3 // 353132 /// ENST000	0.373871
RFXAP	NM_000538 // RFXAP // regulatory factor X-associated protein // 13q14 // 5994 //	0.373745
BRCC3	NM_024332 // BRCC3 // BRCA1/BRCA2-containing complex, subunit 3 // Xq28 // 79184	0.373685
GNAT1	NM_144499 // GNAT1 // guanine nucleotide binding protein (G protein), alpha tran	0.373029
SRSF7	NM_001031684 // SRSF7 // serine/arginine-rich splicing factor 7 // 2p22.1 // 643	0.372994
MAB21L1	NM_005584 // MAB21L1 // mab-21-like 1 (C. elegans) // 13q13 // 4081 /// ENST0000	0.372897
DMTF1	NR_024549 // DMTF1 // cyclin D binding myb-like transcription factor 1 // 7q21 /	0.37259
FSIP1	NM_152597 // FSIP1 // fibrous sheath interacting protein 1 // 15q14 // 161835 //	0.37258
SNORA36A	NR_002969 // SNORA36A // small nucleolar RNA, H/ACA box 36A // Xq28 // 677817	0.372004
NR2F2	NM_021005 // NR2F2 // nuclear receptor subfamily 2, group F, member 2 // 15q26 /	0.371821
C1QTNF7	NM_001135170 // C1QTNF7 // C1q and tumor necrosis factor related protein 7 // 4p	0.371816
LOC439914	AK094364 // LOC439914 // hypothetical LOC439914 // 11q13.1 // 439914	0.371669
TRNT1	NM_182916 // TRNT1 // tRNA nucleotidyl transferase, CCA-adding, 1 // 3p25.1 // 5	0.371598
RALGAPA1	NM_014990 // RALGAPA1 // Ral GTPase activating protein, alpha subunit 1 (catalyt	0.37126
LOC445341	AF463496 // LOC445341 // TRAFs and NIK-associated protein // --- // 445341	0.371233
LOC389607	AK128318 // LOC389607 // hypothetical LOC389607 // 8p23.3 // 389607 /// ENST0000	0.371074
GSTM4	NM_000850 // GSTM4 // glutathione S-transferase mu 4 // 1p13.3 // 2948 /// NR_02	0.37081
PRSS37	NM_001008270 // PRSS37 // protease, serine, 37 // 7q34 // 136242 /// NM_00117195	0.370809
DSTNP2	NR_033796 // DSTNP2 // destrin (actin depolymerizing factor) pseudogene 2 // 12p	0.370762
NCAPG	NM_022346 // NCAPG // non-SMC condensin I complex, subunit G // 4p15.33 // 64151	0.370672
HTR3D	NM_182537 // HTR3D // 5-hydroxytryptamine (serotonin) receptor 3 family member D	0.370331
ZNF37BP	NR_026777 // ZNF37BP // zinc finger protein 37B, pseudogene // 10q11.21 // 10012	0.370163
CCDC76	NM_019083 // CCDC76 // coiled-coil domain containing 76 // 1p21.2 // 54482 /// E	0.370144
C2orf52	BC033054 // C2orf52 // chromosome 2 open reading frame 52 // 2q37.1 // 151477	0.370136
C20orf12	NM_001099407 // C20orf12 // chromosome 20 open reading frame 12 // 20p11.23 // 5	0.370119
OR4L1	NM_001004717 // OR4L1 // olfactory receptor, family 4, subfamily L, member 1 //	0.370077
THOC2	NM_001081550 // THOC2 // THO complex 2 // Xq25-q26.3 // 57187 /// ENST0000035572	0.369986
ZBTB41	NM_194314 // ZBTB41 // zinc finger and BTB domain containing 41 // 1q31.3 // 360	0.369723
CLGN	NM_004362 // CLGN // calmegin // 4q28.3-q31.1 // 1047 /// NM_001130675 // CLGN /	0.369397
POLQ	NM_199420 // POLQ // polymerase (DNA directed), theta // 3q13.33 // 10721 /// EN	0.369211
NCRNA00221	NR_027457 // NCRNA00221 // non-protein coding RNA 221 // --- // 338005	0.368837
CXCL13	NM_006419 // CXCL13 // chemokine (C-X-C motif) ligand 13 // 4q21 // 10563 /// EN	0.368735
GAB2	NM_080491 // GAB2 // GRB2-associated binding protein 2 // 11q14.1 // 9846 /// NM	0.368523
KIF15	NM_020242 // KIF15 // kinesin family member 15 // 3p21.31 // 56992 /// ENST00000	0.368503
CACNA1C	NM_199460 // CACNA1C // calcium channel, voltage-dependent, L type, alpha 1C sub	0.368065
AGR2	NM_006408 // AGR2 // anterior gradient homolog 2 (Xenopus laevis) // 7p21.3 // 1	0.367988
ZNF654	NM_018293 // ZNF654 // zinc finger protein 654 // 3p11.1 // 55279 /// NM_0011953	0.367887
NCRNA00167	NR_024233 // NCRNA00167 // non-protein coding RNA 167 // 11q24.3 // 440072 /// E	0.367876
SSB	NM_003142 // SSB // Sjogren syndrome antigen B (autoantigen La) // 2q31.1 // 674	0.367767
N6AMT2	NM_174928 // N6AMT2 // N-6 adenine-specific DNA methyltransferase 2 (putative) /	0.367643
ZNF681	NM_138286 // ZNF681 // zinc finger protein 681 // 19p12 // 148213 /// ENST000004	0.367617
DUSP10	NM_007207 // DUSP10 // dual specificity phosphatase 10 // 1q41 // 11221 /// NM_1	0.36715
TBC1D2	NM_018421 // TBC1D2 // TBC1 domain family, member 2 // 9q22.33 // 55357 /// ENST	0.366572
TRAM1L1	NM_152402 // TRAM1L1 // translocation associated membrane protein 1-like 1 // 4q	0.365878
OR5AC2	NM_054106 // OR5AC2 // olfactory receptor, family 5, subfamily AC, member 2 // 3	0.365484
DBX2	NM_001004329 // DBX2 // developing brain homeobox 2 // 12q12 // 440097 /// ENST0	0.365364
KRT6B	NM_005555 // KRT6B // keratin 6B // 12q12-q13 // 3854 /// ENST00000252252 // KRT	0.365325
HMGCS1	NM_001098272 // HMGCS1 // 3-hydroxy-3-methylglutaryl-CoA synthase 1 (soluble) //	0.364837
MIDN	NM_177401 // MIDN // midnolin // 19p13.3 // 90007 /// ENST00000300952 // MIDN //	0.364751
ROCK2	NM_004850 // ROCK2 // Rho-associated, coiled-coil containing protein kinase 2 //	0.364675
C7orf69	NM_025031 // C7orf69 // chromosome 7 open reading frame 69 // 7p12.3 // 80099 //	0.364596
MARVELD2	NM_001038603 // MARVELD2 // MARVEL domain containing 2 // 5q13.2 // 153562 /// E	0.364519
SENP7	NM_020654 // SENP7 // SUMO1/sentrin specific peptidase 7 // 3q12 // 57337 /// NM	0.36434
ZNF295	NM_001098402 // ZNF295 // zinc finger protein 295 // 21q22.3 // 49854 /// NM_020	0.36425
DNAJB4	NM_007034 // DNAJB4 // DnaJ (Hsp40) homolog, subfamily B, member 4 // 1p31.1 //	0.364005
DDX21	NM_004728 // DDX21 // DEAD (Asp-Glu-Ala-Asp) box polypeptide 21 // 10q21 // 9188	0.363809
CHRM5	NM_012125 // CHRM5 // cholinergic receptor, muscarinic 5 // 15q26 // 1133 /// EN	0.363802
CCRL2	NM_003965 // CCRL2 // chemokine (C-C motif) receptor-like 2 // 3p21 // 9034 ///	0.363575
LOC494150	AK292677 // LOC494150 // prohibitin pseudogene // 12q13 // 494150	0.363392
SLTM	NM_024755 // SLTM // SAFB-like, transcription modulator // 15q22.1 // 79811 ///	0.363288
MLLT10	NM_004641 // MLLT10 // myeloid/lymphoid or mixed-lineage leukemia (trithorax hom	0.363217
NOD2	NM_022162 // NOD2 // nucleotide-binding oligomerization domain containing 2 // 1	0.362737
TRIM49L1	NM_001105522 // TRIM49L1 // tripartite motif-containing 49-like 1 // 11q14.3 //	0.362454
KAAG1	NM_181337 // KAAG1 // kidney associated antigen 1 // 6p22.1 // 353219 /// NM_016	0.362416
GPR161	NM_153832 // GPR161 // G protein-coupled receptor 161 // 1q24.2 // 23432 /// ENS	0.361971
C20orf26	NM_015585 // C20orf26 // chromosome 20 open reading frame 26 // 20p11.23 // 2607	0.361855
GRASP	NM_181711 // GRASP // GRP1 (general receptor for phosphoinositides 1)-associated	0.361738
OR52I2	NM_001005170 // OR52I2 // olfactory receptor, family 52, subfamily I, member 2 /	0.361659
SLC15A2	NM_021082 // SLC15A2 // solute carrier family 15 (H+/peptide transporter), membe	0.361618
TET2	NM_017628 // TET2 // tet oncogene family member 2 // 4q24 // 54790 /// NM_001127	0.361215
S1PR3	NM_005226 // S1PR3 // sphingosine-1-phosphate receptor 3 // 9q22.1-q22.2 // 1903	0.361208
ALOX12P2	NR_002710 // ALOX12P2 // arachidonate 12-lipoxygenase pseudogene 2 // 17p13 // 2	0.361079
OR5AR1	NM_001004730 // OR5AR1 // olfactory receptor, family 5, subfamily AR, member 1 /	0.360989
FAM194A	NM_152394 // FAM194A // family with sequence similarity 194, member A // 3q25.1	0.360919
DHX29	NM_019030 // DHX29 // DEAH (Asp-Glu-Ala-His) box polypeptide 29 // 5q11.2 // 545	0.360912
TIMP2	NM_003255 // TIMP2 // TIMP metallopeptidase inhibitor 2 // 17q25 // 7077 /// ENS	0.360787
THSD7B	NM_001080427 // THSD7B // thrombospondin, type I, domain containing 7B // 2q22.1	0.360439
LPHN3	NM_015236 // LPHN3 // latrophilin 3 // 4q13.1 // 23284 /// AK294689 // LPHN3 //	0.360325
C2orf80	NM_001099334 // C2orf80 // chromosome 2 open reading frame 80 // 2q34 // 389073	0.359942
ZNF704	NM_001033723 // ZNF704 // zinc finger protein 704 // 8q21.13 // 619279 /// ENST0	0.359886
GPR50	NM_004224 // GPR50 // G protein-coupled receptor 50 // Xq28 // 9248 /// ENST0000	0.359885
PGGT1B	NM_005023 // PGGT1B // protein geranylgeranyltransferase type I, beta subunit //	0.359869
ALCAM	NM_001627 // ALCAM // activated leukocyte cell adhesion molecule // 3q13.1 // 21	0.359629
EHF	NM_012153 // EHF // ets homologous factor // 11p12 // 26298 /// ENST00000257831	0.359507
ASPN	NM_017680 // ASPN // asporin // 9q22 // 54829 /// NM_001193335 // ASPN // aspori	0.359354
DDT	NM_001355 // DDT // D-dopachrome tautomerase // 22q11.23 // 1652 /// NM_00108439	0.359173
SYTL2	NM_206927 // SYTL2 // synaptotagmin-like 2 // 11q14 // 54843 /// NM_206928 // SY	0.35916
PAQR6	NM_024897 // PAQR6 // progestin and adipoQ receptor family member VI // 1q22 //	0.359152
POU6F2	NM_007252 // POU6F2 // POU class 6 homeobox 2 // 7p14.1 // 11281 /// NM_00116601	0.359117
LOC257358	AK093725 // LOC257358 // hypothetical LOC257358 // 5q35.1 // 257358	0.358986
GPR132	NM_013345 // GPR132 // G protein-coupled receptor 132 // 14q32.3 // 29933 /// EN	0.358967
ACSM2A	NM_001010845 // ACSM2A // acyl-CoA synthetase medium-chain family member 2A // 1	0.358606
LYSMD3	NM_198273 // LYSMD3 // LysM, putative peptidoglycan-binding, domain containing 3	0.358545
CAPRIN2	NM_001002259 // CAPRIN2 // caprin family member 2 // 12p11 // 65981 /// NM_02392	0.35852
DEFB104A	NM_080389 // DEFB104A // defensin, beta 104A // 8p23.1 // 140596 /// NM_00104070	0.358473
GSG1	NM_001080554 // GSG1 // germ cell associated 1 // 12p13.1 // 83445 /// NM_031289	0.358352
IRGQ	NM_001007561 // IRGQ // immunity-related GTPase family, Q // 19q13.31 // 126298	0.358308
CCNJ	NM_001134375 // CCNJ // cyclin J // 10pter-q26.12 // 54619 /// NM_019084 // CCNJ	0.3583
ATP2B1	NM_001001323 // ATP2B1 // ATPase, Ca++ transporting, plasma membrane 1 // 12q21.	0.358135
CUZD1	NM_022034 // CUZD1 // CUB and zona pellucida-like domains 1 // 10q26.13 // 50624	0.357469
FAM122C	NM_001170779 // FAM122C // family with sequence similarity 122C // Xq26.3 // 159	0.357148
RLIM	ENST00000332687 // RLIM // ring finger protein, LIM domain interacting // Xq13-q	0.357143
OR8B12	NM_001005195 // OR8B12 // olfactory receptor, family 8, subfamily B, member 12 /	0.357102
OR1L6	NM_001004453 // OR1L6 // olfactory receptor, family 1, subfamily L, member 6 //	0.356852
FLJ43879	NR_034162 // FLJ43879 // FLJ43879 protein // 2q37.3 // 401039	0.356327
NLN	NM_020726 // NLN // neurolysin (metallopeptidase M3 family) // 5q12.3 // 57486 /	0.356174
WISP3	NM_198239 // WISP3 // WNT1 inducible signaling pathway protein 3 // 6q21 // 8838	0.356167
DPT	NM_001937 // DPT // dermatopontin // 1q12-q23 // 1805 /// ENST00000367817 // DPT	0.356088
SNORA70	NR_000011 // SNORA70 // small nucleolar RNA, H/ACA box 70 // Xq28 // 26778 /// N	0.356001
LACTB	NM_032857 // LACTB // lactamase, beta // 15q22.1 // 114294 /// NM_171846 // LACT	0.355977
ATP11C	NM_173694 // ATP11C // ATPase, class VI, type 11C // Xq27.1 // 286410 /// NM_001	0.355965
PUS10	NM_144709 // PUS10 // pseudouridylate synthase 10 // 2p16.1 // 150962 /// ENST00	0.355747
MBD5	NM_018328 // MBD5 // methyl-CpG binding domain protein 5 // 2q23.1 // 55777 ///	0.355519
C6orf142	NM_138569 // C6orf142 // chromosome 6 open reading frame 142 // 6p12.1 // 90523	0.355293
CKM	NM_001824 // CKM // creatine kinase, muscle // 19q13.2-q13.3 // 1158 /// ENST000	0.355201
C12orf37	AK058107 // C12orf37 // chromosome 12 open reading frame 37 // 12q21.33 // 43991	0.35517
GSTO2	NM_183239 // GSTO2 // glutathione S-transferase omega 2 // 10q25.1 // 119391 ///	0.354711
NAIP	NM_004536 // NAIP // NLR family, apoptosis inhibitory protein // 5q13.1 // 4671	0.354509
BUB1	NM_004336 // BUB1 // budding uninhibited by benzimidazoles 1 homolog (yeast) //	0.354413
RBM41	NM_018301 // RBM41 // RNA binding motif protein 41 // Xq22.3 // 55285 /// NM_001	0.354396
MAML2	NM_032427 // MAML2 // mastermind-like 2 (Drosophila) // 11q21 // 84441 /// ENST0	0.35435
PON2	NM_000305 // PON2 // paraoxonase 2 // 7q21.3 // 5445 /// NM_001018161 // PON2 //	0.354329
RPAP1	NM_015540 // RPAP1 // RNA polymerase II associated protein 1 // 15q15.1 // 26015	0.354144
GGH	NM_003878 // GGH // gamma-glutamyl hydrolase (conjugase, folylpolygammaglutamyl	0.353763
FLJ46363	AK128230 // FLJ46363 // hypothetical FLJ46363 // 12p13.31 // 400002	0.353673
FLJ45964	AK127861 // FLJ45964 // hypothetical FLJ45964 // 2q37.3 // 401040	0.35365
GCNT2	NM_145649 // GCNT2 // glucosaminyl (N-acetyl) transferase 2, I-branching enzyme	0.353642
MAPK8IP3	NM_015133 // MAPK8IP3 // mitogen-activated protein kinase 8 interacting protein	0.35363
C3orf33	NM_173657 // C3orf33 // chromosome 3 open reading frame 33 // 3q25.31 // 285315	0.353608
STXBP5	NM_001127715 // STXBP5 // syntaxin binding protein 5 (tomosyn) // 6q24.3 // 1349	0.35333
RACGAP1P	NR_026583 // RACGAP1P // Rac GTPase activating protein 1 pseudogene // 12q12 //	0.353286
ASB4	NM_016116 // ASB4 // ankyrin repeat and SOCS box-containing 4 // 7q21-q22 // 516	0.353221
MGC39584	ENST00000400767 // MGC39584 // hypothetical LOC441058 // 4q35.2 // 441058	0.352919
SPHK2	NM_020126 // SPHK2 // sphingosine kinase 2 // 19q13.2 // 56848 /// ENST000002452	0.352501
ZC3H12A	NM_025079 // ZC3H12A // zinc finger CCCH-type containing 12A // 1p34.3 // 80149	0.352286
CDK16	NM_006201 // CDK16 // cyclin-dependent kinase 16 // Xp11 // 5127 /// NM_033018 /	0.352175
MIR30E	NR_029846 // MIR30E // microRNA 30e // 1p34.2 // 407034	0.352028
C6orf155	NR_026807 // C6orf155 // chromosome 6 open reading frame 155 // 6q13 // 79940	0.351965
RHBDF2	NM_024599 // RHBDF2 // rhomboid 5 homolog 2 (Drosophila) // 17q25.1 // 79651 ///	0.351863
MOXD1	NM_015529 // MOXD1 // monooxygenase, DBH-like 1 // 6q23.2 // 26002 /// ENST00000	0.351753
MIR145	NR_029686 // MIR145 // microRNA 145 // 5q32 // 406937 /// NR_027180 // LOC728264	0.351604
SULT1C2	NM_001056 // SULT1C2 // sulfotransferase family, cytosolic, 1C, member 2 // 2q12	0.351345
DGKK	NM_001013742 // DGKK // diacylglycerol kinase, kappa // Xp11.22 // 139189 /// AB	0.351246
AGL	NM_000028 // AGL // amylo-alpha-1, 6-glucosidase, 4-alpha-glucanotransferase //	0.351173
GARNL3	NM_032293 // GARNL3 // GTPase activating Rap/RanGAP domain-like 3 // 9q33.3 // 8	0.351108
INPP1	NM_001128928 // INPP1 // inositol polyphosphate-1-phosphatase // 2q32 // 3628 //	0.351074
NUSAP1	NM_016359 // NUSAP1 // nucleolar and spindle associated protein 1 // 15q15.1 //	0.350917
IFNW1	NM_002177 // IFNW1 // interferon, omega 1 // 9p22 // 3467 /// ENST00000380229 //	0.350863
RAB44	ENST00000355623 // RAB44 // RAB44, member RAS oncogene family // 6p21.31-p21.2 /	0.350732
IHH	NM_002181 // IHH // Indian hedgehog // 2q33-q35 // 3549 /// ENST00000295731 // I	0.350716
C17orf102	NM_207454 // C17orf102 // chromosome 17 open reading frame 102 // 17q12 // 40059	0.350639
UACA	NM_018003 // UACA // uveal autoantigen with coiled-coil domains and ankyrin repe	0.350508
LOC200261	NR_034149 // LOC200261 // hypothetical LOC200261 // 20p11.21 // 200261 /// AF258	0.350319
ADAD1	NM_139243 // ADAD1 // adenosine deaminase domain containing 1 (testis-specific)	0.350152
ZNF98	NM_001098626 // ZNF98 // zinc finger protein 98 // 19p12 // 148198 /// NM_020855	0.349879
OR6C76	NM_001005183 // OR6C76 // olfactory receptor, family 6, subfamily C, member 76 /	0.349801
FBXW7	NM_033632 // FBXW7 // F-box and WD repeat domain containing 7 // 4q31.3 // 55294	0.349138
MYO10	NM_012334 // MYO10 // myosin X // 5p15.1-p14.3 // 4651 /// ENST00000513610 // MY	0.348851
RBM25	NM_021239 // RBM25 // RNA binding motif protein 25 // 14q24.3 // 58517 /// ENST0	0.348686
FRMPD1	NM_014907 // FRMPD1 // FERM and PDZ domain containing 1 // 9p13.2 // 22844 /// E	0.348605
SLC26A5	NM_198999 // SLC26A5 // solute carrier family 26, member 5 (prestin) // 7q22.1 /	0.348462
CWH43	NM_025087 // CWH43 // cell wall biogenesis 43 C-terminal homolog (S. cerevisiae)	0.348441
KLF6	NM_001300 // KLF6 // Kruppel-like factor 6 // 10p15 // 1316 /// NR_027653 // KLF	0.348256
OR7G3	NM_001001958 // OR7G3 // olfactory receptor, family 7, subfamily G, member 3 //	0.34802
GAS2L3	NM_174942 // GAS2L3 // growth arrest-specific 2 like 3 // 12q23.1 // 283431 ///	0.347985
KLHL23	NM_144711 // KLHL23 // kelch-like 23 (Drosophila) // 2q31.1 // 151230 /// NM_001	0.34785
ACVR2A	NM_001616 // ACVR2A // activin A receptor, type IIA // 2q22.3 // 92 /// ENST0000	0.347801
LOC390561	ENST00000220188 // LOC390561 // similar to hect domain and RLD 2 // 15q13.2 // 3	0.347783
CHKB-CPT1B	NR_027928 // CHKB-CPT1B // choline kinase-like, carnitine palmitoyltransferase 1	0.347518
PLGLA	NR_003506 // PLGLA // plasminogen-like A // 2q12.2 // 285189 /// NM_002665 // PL	0.347018
FLJ13744	BC070061 // FLJ13744 // hypothetical FLJ13744 // 6q14 // 80078	0.346852
PRMT6	NM_018137 // PRMT6 // protein arginine methyltransferase 6 // 1p13.3 // 55170 //	0.346846
CASD1	NM_022900 // CASD1 // CAS1 domain containing 1 // 7q21.3 // 64921 /// ENST000002	0.346822
CPEB4	NM_030627 // CPEB4 // cytoplasmic polyadenylation element binding protein 4 // 5	0.346399
ITGA7	NM_001144996 // ITGA7 // integrin, alpha 7 // 12q13 // 3679 /// NM_002206 // ITG	0.345875
HAUS6	NM_017645 // HAUS6 // HAUS augmin-like complex, subunit 6 // 9p22.1 // 54801 ///	0.345487
POTEC	NM_001137671 // POTEC // POTE ankyrin domain family, member C // 18p11.21 // 388	0.34546
RNF152	NM_173557 // RNF152 // ring finger protein 152 // 18q21.33 // 220441 /// ENST000	0.345454
PRRX1	NM_006902 // PRRX1 // paired related homeobox 1 // 1q24 // 5396 /// NM_022716 //	0.345308
ARHGAP22	NM_021226 // ARHGAP22 // Rho GTPase activating protein 22 // 10q11.22 // 58504 /	0.345118
BCLAF1	NM_014739 // BCLAF1 // BCL2-associated transcription factor 1 // 6q22-q23 // 977	0.345071
DGKG	NM_001346 // DGKG // diacylglycerol kinase, gamma 90kDa // 3q27.2-q27.3 // 1608	0.344973
SPEF2	NM_024867 // SPEF2 // sperm flagellar 2 // 5p13.2 // 79925 /// NM_144722 // SPEF	0.344716
FLJ43763	ENST00000381078 // FLJ43763 // hypothetical LOC642316 // 6p25.3 // 642316 /// AK	0.34471
FAM27A	NR_024060 // FAM27A // family with sequence similarity 27, member A // 9q12 // 5	0.344387
TFRC	NM_003234 // TFRC // transferrin receptor (p90, CD71) // 3q29 // 7037 /// NM_001	0.343814
SNAI2	NM_003068 // SNAI2 // snail homolog 2 (Drosophila) // 8q11 // 6591 /// ENST00000	0.343759
NFKBIZ	NM_031419 // NFKBIZ // nuclear factor of kappa light polypeptide gene enhancer i	0.343737
LOC284581	AK094426 // LOC284581 // hypothetical protein LOC284581 // 1q32.1 // 284581 ///	0.343662
SNRPG	NM_003096 // SNRPG // small nuclear ribonucleoprotein polypeptide G // 2p13.3 //	0.34353
METRNL	NM_001004431 // METRNL // meteorin, glial cell differentiation regulator-like //	0.343294
ZNF415	NR_028343 // ZNF415 // zinc finger protein 415 // 19q13.42 // 55786 /// NM_00116	0.343272
NIPBL	NM_015384 // NIPBL // Nipped-B homolog (Drosophila) // 5p13.2 // 25836 /// NM_13	0.343244
TCP11L1	NM_018393 // TCP11L1 // t-complex 11 (mouse)-like 1 // 11p13 // 55346 /// NM_001	0.343203
C16orf7	NM_004913 // C16orf7 // chromosome 16 open reading frame 7 // 16q24 // 9605 ///	0.343157
LENG8	NM_052925 // LENG8 // leukocyte receptor cluster (LRC) member 8 // 19q13.42 // 1	0.34313
MUT	NM_000255 // MUT // methylmalonyl CoA mutase // 6p12.3 // 4594 /// ENST000002748	0.342817
ARGLU1	NM_018011 // ARGLU1 // arginine and glutamate rich 1 // 13q33.3 // 55082 /// ENS	0.342706
P2RX7	NR_033948 // P2RX7 // purinergic receptor P2X, ligand-gated ion channel, 7 // 12	0.342263
SCN9A	NM_002977 // SCN9A // sodium channel, voltage-gated, type IX, alpha subunit // 2	0.34223
C1orf96	NM_145257 // C1orf96 // chromosome 1 open reading frame 96 // 1q42.13 // 126731	0.342109
CDK5RAP3	NM_176096 // CDK5RAP3 // CDK5 regulatory subunit associated protein 3 // 17q21.3	0.342093
CLRN2	NM_001079827 // CLRN2 // clarin 2 // 4p15.32 // 645104 /// ENST00000511148 // CL	0.341997
FAM131A	NM_001171093 // FAM131A // family with sequence similarity 131, member A // 3q27	0.341885
PHF20L1	NM_016018 // PHF20L1 // PHD finger protein 20-like 1 // 8q24.22 // 51105 /// NM_	0.341781
SCARA5	NM_173833 // SCARA5 // scavenger receptor class A, member 5 (putative) // 8p21.1	0.341492
EID3	NM_001008394 // EID3 // EP300 interacting inhibitor of differentiation 3 // 12q2	0.341431
PCOTH	NM_001014442 // PCOTH // prostate collagen triple helix // 13q12 // 542767 /// N	0.341154
PCDHB4	NM_018938 // PCDHB4 // protocadherin beta 4 // 5q31 // 56131 /// ENST00000194152	0.34094
UBXN11	NM_183008 // UBXN11 // UBX domain protein 11 // 1p36.11 // 91544 /// NM_145345 /	0.340933
LAMB2	NM_002292 // LAMB2 // laminin, beta 2 (laminin S) // 3p21 // 3913 /// ENST000004	0.340864
KIAA1468	NM_020854 // KIAA1468 // KIAA1468 // 18q21.33 // 57614 /// ENST00000398130 // KI	0.340256
MTCP1	NM_001018025 // MTCP1 // mature T-cell proliferation 1 // Xq28 // 4515 /// NM_00	0.340065
ADAP2	NM_018404 // ADAP2 // ArfGAP with dual PH domains 2 // 17q11.2 // 55803 /// ENST	0.340023
UPF2	NM_080599 // UPF2 // UPF2 regulator of nonsense transcripts homolog (yeast) // 1	0.339989
RPS10P7	NR_026667 // RPS10P7 // ribosomal protein S10 pseudogene 7 // 1q32.1 // 376693 /	0.339945
MAP7D3	NM_024597 // MAP7D3 // MAP7 domain containing 3 // Xq26.3 // 79649 /// NM_001173	0.339922
EDDM3B	NM_022360 // EDDM3B // epididymal protein 3B // 14q11.2 // 64184 /// ENST0000032	0.339692
BCL3	NM_005178 // BCL3 // B-cell CLL/lymphoma 3 // 19q13.1-q13.2 // 602 /// BC064993	0.339624
TLR2	NM_003264 // TLR2 // toll-like receptor 2 // 4q32 // 7097 /// ENST00000260010 //	0.339533
FAM189A2	NM_004816 // FAM189A2 // family with sequence similarity 189, member A2 // 9q21.	0.3395
RNASEH2B	NM_024570 // RNASEH2B // ribonuclease H2, subunit B // 13q14.3 // 79621 /// NM_0	0.339419
C6orf204	NM_001178035 // C6orf204 // chromosome 6 open reading frame 204 // 6q22 // 38711	0.339233
TPX2	NM_012112 // TPX2 // TPX2, microtubule-associated, homolog (Xenopus laevis) // 2	0.339135
RRAGD	NM_021244 // RRAGD // Ras-related GTP binding D // 6q15-q16 // 58528 /// ENST000	0.338861
MSX1	NM_002448 // MSX1 // msh homeobox 1 // 4p16.2 // 4487 /// ENST00000382723 // MSX	0.338836
HOXD11	NM_021192 // HOXD11 // homeobox D11 // 2q31.1 // 3237 /// ENST00000249504 // HOX	0.338442
KLHL1	NM_020866 // KLHL1 // kelch-like 1 (Drosophila) // 13q21 // 57626 /// ENST000003	0.338346
TM4SF20	NM_024795 // TM4SF20 // transmembrane 4 L six family member 20 // 2q36.3 // 7985	0.338256
ZNF708	NM_021269 // ZNF708 // zinc finger protein 708 // 19p12 // 7562 /// ENST00000356	0.338133
CD300LD	NM_001115152 // CD300LD // CD300 molecule-like family member d // 17q25.1 // 100	0.338039
B3GALTL	NM_194318 // B3GALTL // beta 1,3-galactosyltransferase-like // 13q12.3 // 145173	0.338027
GSTTP1	NR_003081 // GSTTP1 // glutathione S-transferase theta pseudogene 1 // 22q12 //	0.337801
CD207	NM_015717 // CD207 // CD207 molecule, langerin // 2p13 // 50489 /// ENST00000410	0.33778
TTC37	NM_014639 // TTC37 // tetratricopeptide repeat domain 37 // 5q15 // 9652 /// ENS	0.337776
CIR1	NM_004882 // CIR1 // corepressor interacting with RBPJ, 1 // 2q31.1 // 9541 ///	0.337642
PREX2	NM_024870 // PREX2 // phosphatidylinositol-3,4,5-trisphosphate-dependent Rac exc	0.337638
DOCK4	NM_014705 // DOCK4 // dedicator of cytokinesis 4 // 7q31.1 // 9732 /// ENST00000	0.337604
SNORA9	NR_002952 // SNORA9 // small nucleolar RNA, H/ACA box 9 // 7p13 // 677798 /// AK	0.337599
MIR492	NR_030171 // MIR492 // microRNA 492 // 12q22 // 574449 /// NR_036685 // KRT19P2	0.337325
CXorf58	NM_152761 // CXorf58 // chromosome X open reading frame 58 // Xp22.11 // 254158	0.337023
ZC3H12C	NM_033390 // ZC3H12C // zinc finger CCCH-type containing 12C // 11q22.3 // 85463	0.336947
LOC648987	NR_034086 // LOC648987 // hypothetical LOC648987 // 5p12 // 648987 /// NR_034085	0.336918
FSTL3	NM_005860 // FSTL3 // follistatin-like 3 (secreted glycoprotein) // 19p13 // 102	0.336862
FGFR1OP	NM_007045 // FGFR1OP // FGFR1 oncogene partner // 6q27 // 11116 /// NM_194429 //	0.336635
PLAC1	NM_021796 // PLAC1 // placenta-specific 1 // Xq26 // 10761 /// ENST00000359237 /	0.336545
LOC100128288	NR_024447 // LOC100128288 // hypothetical LOC100128288 // 17p13.1 // 100128288	0.33647
UNK	NM_001080419 // UNK // unkempt homolog (Drosophila) // 17q25.1 // 85451 /// ENST	0.336451
FSCN3	NM_020369 // FSCN3 // fascin homolog 3, actin-bundling protein, testicular (Stro	0.336446
ASGR2	NM_080912 // ASGR2 // asialoglycoprotein receptor 2 // 17p // 433 /// NM_001181	0.336442
ZDHHC11	NM_024786 // ZDHHC11 // zinc finger, DHHC-type containing 11 // 5p15.33 // 79844	0.33639
IPMK	NM_152230 // IPMK // inositol polyphosphate multikinase // 10q21.1 // 253430 ///	0.336278
GUCY1B2	NR_003923 // GUCY1B2 // guanylate cyclase 1, soluble, beta 2 // 13q14.3 // 2974	0.336155
CYP2D6	NM_000106 // CYP2D6 // cytochrome P450, family 2, subfamily D, polypeptide 6 //	0.336034
KRTAP5-5	NM_001001480 // KRTAP5-5 // keratin associated protein 5-5 // 11p15.5 // 439915	0.335509
ZNF423	NM_015069 // ZNF423 // zinc finger protein 423 // 16q12 // 23090 /// ENST0000026	0.335415
FLJ32790	ENST00000312019 // FLJ32790 // hCG1983896 // 16p13.13 // 642696 /// AK057352 //	0.335354
IGHV7-81	ENST00000390639 // IGHV7-81 // immunoglobulin heavy variable 7-81 (non-functiona	0.33528
FLJ16171	AK131247 // FLJ16171 // FLJ16171 protein // 5q35.2 // 441116	0.335092
ZC3H8	NM_032494 // ZC3H8 // zinc finger CCCH-type containing 8 // 2q13 // 84524 /// EN	0.334858
P4HTM	NM_177938 // P4HTM // prolyl 4-hydroxylase, transmembrane (endoplasmic reticulum	0.334684
LSM14B	NM_144703 // LSM14B // LSM14B, SCD6 homolog B (S. cerevisiae) // 20q13.33 // 149	0.334641
C1orf27	NM_017847 // C1orf27 // chromosome 1 open reading frame 27 // 1q25 // 54953 ///	0.334617
KATNAL2	NM_031303 // KATNAL2 // katanin p60 subunit A-like 2 // 18q21.1 // 83473 /// ENS	0.334534
DPY19L3	NM_001172774 // DPY19L3 // dpy-19-like 3 (C. elegans) // 19q13.11 // 147991 ///	0.334278
MYOF	NM_013451 // MYOF // myoferlin // 10q24 // 26509 /// NM_133337 // MYOF // myofer	0.334076
HSP90AB4P	NR_002927 // HSP90AB4P // heat shock protein 90kDa alpha (cytosolic), class B me	0.333923
SHCBP1	NM_024745 // SHCBP1 // SHC SH2-domain binding protein 1 // 16q11.2 // 79801 ///	0.333656
CDRT1	AF337810 // CDRT1 // CMT1A duplicated region transcript 1 // 17p12 // 374286	0.333475
LTN1	NM_015565 // LTN1 // listerin E3 ubiquitin protein ligase 1 // 21q22.11 // 26046	0.333409
LOC100128830	AK097584 // LOC100128830 // hypothetical protein LOC100128830 // 10q26.3 // 1001	0.333248
NELF	NM_001130969 // NELF // nasal embryonic LHRH factor // 9q34.3 // 26012 /// NM_01	0.332904
ADAMTS10	NM_030957 // ADAMTS10 // ADAM metallopeptidase with thrombospondin type 1 motif,	0.332761
SLC25A37	NM_016612 // SLC25A37 // solute carrier family 25, member 37 // 8p21.2 // 51312	0.332551
MUSTN1	NM_205853 // MUSTN1 // musculoskeletal, embryonic nuclear protein 1 // 3p21.1 //	0.33245
CPNE2	NM_152727 // CPNE2 // copine II // 16q13 // 221184 /// ENST00000290776 // CPNE2	0.332357
KRTAP9-3	NM_031962 // KRTAP9-3 // keratin associated protein 9-3 // 17q12-q21 // 83900 //	0.332225
SLC38A6	NM_001172702 // SLC38A6 // solute carrier family 38, member 6 // 14q23.1 // 1453	0.332096
SCGB1D2	NM_006551 // SCGB1D2 // secretoglobin, family 1D, member 2 // 11q13 // 10647 ///	0.331791
FAM200B	NM_001145191 // FAM200B // family with sequence similarity 200, member B // 4p15	0.331679
NCRNA00266	BC118988 // NCRNA00266 // non-protein coding RNA 266 // --- // 140849	0.331604
PRR16	NM_016644 // PRR16 // proline rich 16 // 5q23.1 // 51334 /// ENST00000379551 //	0.331416
TRIM3	NM_006458 // TRIM3 // tripartite motif-containing 3 // 11p15.5 // 10612 /// NM_0	0.331188
NECAP1	NM_015509 // NECAP1 // NECAP endocytosis associated 1 // 12p13.31 // 25977 /// N	0.331153
ADAM28	NM_014265 // ADAM28 // ADAM metallopeptidase domain 28 // 8p21.2 // 10863 /// NM	0.330982
TAAR6	NM_175067 // TAAR6 // trace amine associated receptor 6 // 6q23.2 // 319100 ///	0.330977
PDZD8	NM_173791 // PDZD8 // PDZ domain containing 8 // 10q26.12 // 118987 /// ENST0000	0.33096
FNBP4	NM_015308 // FNBP4 // formin binding protein 4 // 11p11.2 // 23360 /// ENST00000	0.330925
GPR111	NM_153839 // GPR111 // G protein-coupled receptor 111 // 6p12.3 // 222611 /// EN	0.330812
KLHL15	NM_030624 // KLHL15 // kelch-like 15 (Drosophila) // Xp22.1-p21 // 80311 /// ENS	0.330754
RPAP3	NM_024604 // RPAP3 // RNA polymerase II associated protein 3 // 12q13.11 // 7965	0.330659
PLB1	NM_153021 // PLB1 // phospholipase B1 // 2p23.2 // 151056 /// NM_001170585 // PL	0.330555
NR1H4	NM_005123 // NR1H4 // nuclear receptor subfamily 1, group H, member 4 // 12q23.1	0.330522
STBD1	NM_003943 // STBD1 // starch binding domain 1 // 4q21.1 // 8987 /// ENST00000237	0.330475
TLX3	NM_021025 // TLX3 // T-cell leukemia homeobox 3 // 5q35.1 // 30012 /// ENST00000	0.33021
ADAM18	NM_014237 // ADAM18 // ADAM metallopeptidase domain 18 // 8p11.22 // 8749 /// NM	0.330186
MSGN1	NM_001105569 // MSGN1 // mesogenin 1 // 2p24.2 // 343930 /// ENST00000281047 //	0.330123
ZNF485	NM_145312 // ZNF485 // zinc finger protein 485 // 10q11.21 // 220992 /// ENST000	0.330111
C14orf4	NM_024496 // C14orf4 // chromosome 14 open reading frame 4 // 14q24.3 // 64207 /	0.329794
TEC	NM_003215 // TEC // tec protein tyrosine kinase // 4p12 // 7006 /// ENST00000381	0.329786
FADS1	NM_013402 // FADS1 // fatty acid desaturase 1 // 11q12.2-q13.1 // 3992 /// ENST0	0.329584
OR5M9	NM_001004743 // OR5M9 // olfactory receptor, family 5, subfamily M, member 9 //	0.32955
LOC643659	AK056971 // LOC643659 // hCG2019139 // 20p11.23 // 643659	0.329112
KIAA1033	NM_015275 // KIAA1033 // KIAA1033 // 12q24.11 // 23325 /// ENST00000332180 // KI	0.329096
ITSN1	NM_003024 // ITSN1 // intersectin 1 (SH3 domain protein) // 21q22.1-q22.2 // 645	0.329028
IKZF4	NM_022465 // IKZF4 // IKAROS family zinc finger 4 (Eos) // 12q13 // 64375 /// EN	0.328821
PUS7L	NM_031292 // PUS7L // pseudouridylate synthase 7 homolog (S. cerevisiae)-like //	0.328699
OR51M1	NM_001004756 // OR51M1 // olfactory receptor, family 51, subfamily M, member 1 /	0.328602
ENGASE	NM_001042573 // ENGASE // endo-beta-N-acetylglucosaminidase // 17q25.3 // 64772	0.328514
C1RL	NM_016546 // C1RL // complement component 1, r subcomponent-like // 12p13.31 //	0.328285
PLEKHA9	ENST00000256692 // PLEKHA9 // pleckstrin homology domain containing, family A (p	0.328278
KIF13A	NM_022113 // KIF13A // kinesin family member 13A // 6p23 // 63971 /// NM_0011055	0.327901
RBMS1	NM_016836 // RBMS1 // RNA binding motif, single stranded interacting protein 1 /	0.32782
LOC100131581	AK092544 // LOC100131581 // hypothetical LOC100131581 // 8p23.1 // 100131581	0.32767
OR13J1	NM_001004487 // OR13J1 // olfactory receptor, family 13, subfamily J, member 1 /	0.327571
MED30	NM_080651 // MED30 // mediator complex subunit 30 // 8q24.11 // 90390 /// ENST00	0.327315
SNORD101	NR_002434 // SNORD101 // small nucleolar RNA, C/D box 101 // 6q23.2 // 594837 //	0.327304
ANKRD18A	NM_147195 // ANKRD18A // ankyrin repeat domain 18A // 9p13.1 // 253650 /// ENST0	0.327258
ERCC3	NM_000122 // ERCC3 // excision repair cross-complementing rodent repair deficien	0.326912
ARMC2	NM_032131 // ARMC2 // armadillo repeat containing 2 // 6q21 // 84071 /// ENST000	0.326889
LIN7C	NM_018362 // LIN7C // lin-7 homolog C (C. elegans) // 11p14 // 55327 /// ENST000	0.326659
ANKRD50	NM_020337 // ANKRD50 // ankyrin repeat domain 50 // 4q28.1 // 57182 /// NM_00116	0.32649
ZNF594	NM_032530 // ZNF594 // zinc finger protein 594 // 17p13 // 84622 /// ENST0000039	0.326198
DNAJC28	NM_017833 // DNAJC28 // DnaJ (Hsp40) homolog, subfamily C, member 28 // 21q22.11	0.32612
ITSN2	NM_006277 // ITSN2 // intersectin 2 // 2pter-p25.1 // 50618 /// NM_019595 // ITS	0.326003
BCL6	NM_001706 // BCL6 // B-cell CLL/lymphoma 6 // 3q27 // 604 /// NM_001130845 // BC	0.325989
GDPD5	NM_030792 // GDPD5 // glycerophosphodiester phosphodiesterase domain containing	0.3259
LOC399900	AK093779 // LOC399900 // hypothetical LOC399900 // 11q12.3 // 399900	0.325877
TIPIN	NM_017858 // TIPIN // TIMELESS interacting protein // 15q22.31 // 54962 /// ENST	0.32585
SNORD45C	NR_003042 // SNORD45C // small nucleolar RNA, C/D box 45C // 1p31.1 // 692085	0.325825
C7orf68	NM_013332 // C7orf68 // chromosome 7 open reading frame 68 // 7q32.1 // 29923 //	0.325798
NUDT4	NM_019094 // NUDT4 // nudix (nucleoside diphosphate linked moiety X)-type motif	0.325781
DACH1	NM_080759 // DACH1 // dachshund homolog 1 (Drosophila) // 13q22 // 1602 /// NM_0	0.325751
TPTE2P3	NR_002793 // TPTE2P3 // transmembrane phosphoinositide 3-phosphatase and tensin	0.325719
TMPRSS7	NM_001042575 // TMPRSS7 // transmembrane protease, serine 7 // 3q13.2 // 344805	0.325617
MIR320C1	NR_031565 // MIR320C1 // microRNA 320c-1 // --- // 100302135	0.325337
C16orf46	NM_152337 // C16orf46 // chromosome 16 open reading frame 46 // 16q23.2 // 12377	0.325229
KRT24	NM_019016 // KRT24 // keratin 24 // 17q21.2 // 192666 /// ENST00000264651 // KRT	0.325079
EPS8	NM_004447 // EPS8 // epidermal growth factor receptor pathway substrate 8 // 12p	0.324929
FRRS1	NM_001013660 // FRRS1 // ferric-chelate reductase 1 // 1p21.2 // 391059 /// ENST	0.32469
C10orf81	NM_001193434 // C10orf81 // chromosome 10 open reading frame 81 // 10q25.3 // 79	0.324629
G2E3	NM_017769 // G2E3 // G2/M-phase specific E3 ubiquitin protein ligase // 14q12 //	0.324402
CCL4L1	NM_001001435 // CCL4L1 // chemokine (C-C motif) ligand 4-like 1 // 17q12 // 9560	0.324335
C14orf167	ENST00000354854 // C14orf167 // chromosome 14 open reading frame 167 // 14q11.2	0.324309
TJP1	NM_003257 // TJP1 // tight junction protein 1 (zona occludens 1) // 15q13 // 708	0.324048
OR6X1	NM_001005188 // OR6X1 // olfactory receptor, family 6, subfamily X, member 1 //	0.323753
RPSAP58	NR_003662 // RPSAP58 // ribosomal protein SA pseudogene 58 // 19p12 // 388524 //	0.323441
SPINT1	NM_181642 // SPINT1 // serine peptidase inhibitor, Kunitz type 1 // 15q15.1 // 6	0.323371
PRG4	NM_005807 // PRG4 // proteoglycan 4 // 1q25-q31 // 10216 /// NM_001127708 // PRG	0.323194
MIRLET7D	NR_029481 // MIRLET7D // microRNA let-7d // 9q22.32 // 406886	0.323103
ZNF467	NM_207336 // ZNF467 // zinc finger protein 467 // 7q36.1 // 168544 /// ENST00000	0.322882
CENPT	NM_025082 // CENPT // centromere protein T // 16q22.1 // 80152 /// ENST000004408	0.322833
PDXDC2P	NR_003610 // PDXDC2P // pyridoxal-dependent decarboxylase domain containing 2, p	0.322775
TCTEX1D4	NM_001013632 // TCTEX1D4 // Tctex1 domain containing 4 // 1p34.1 // 343521 /// N	0.32242
RBM47	NM_001098634 // RBM47 // RNA binding motif protein 47 // 4p14 // 54502 /// NM_01	0.32238
CLIP1	NM_002956 // CLIP1 // CAP-GLY domain containing linker protein 1 // 12q24.3 // 6	0.322287
CCIN	NM_005893 // CCIN // calicin // 9p13.3 // 881 /// ENST00000335119 // CCIN // cal	0.322246
NRARP	NM_001004354 // NRARP // NOTCH-regulated ankyrin repeat protein // 9q34.3 // 441	0.322208
PFKFB3	NM_004566 // PFKFB3 // 6-phosphofructo-2-kinase/fructose-2,6-biphosphatase 3 //	0.322187
SCRN3	NM_024583 // SCRN3 // secernin 3 // 2q31.1 // 79634 /// NM_001193528 // SCRN3 //	0.322167
RFX8	NM_001145664 // RFX8 // regulatory factor X, 8 // 2q11.2 // 731220 /// ENST00000	0.321997
ACYP2	NM_138448 // ACYP2 // acylphosphatase 2, muscle type // 2p16.2 // 98 /// ENST000	0.321967
SLC22A15	NM_018420 // SLC22A15 // solute carrier family 22, member 15 // 1p13.1 // 55356	0.321832
CYP4A22	NM_001010969 // CYP4A22 // cytochrome P450, family 4, subfamily A, polypeptide 2	0.321822
ZNF454	NM_001178089 // ZNF454 // zinc finger protein 454 // 5q35.3 // 285676 /// NM_182	0.321767
GPN3	NM_001164373 // GPN3 // GPN-loop GTPase 3 // 12q24.11 // 51184 /// NM_016301 //	0.321719
SPAG9	NM_001130528 // SPAG9 // sperm associated antigen 9 // 17q21.33 // 9043 /// NM_0	0.32158
ICA1L	NM_138468 // ICA1L // islet cell autoantigen 1,69kDa-like // 2q33.2 // 130026 //	0.321255
SMR3A	NM_012390 // SMR3A // submaxillary gland androgen regulated protein 3A // 4q13.3	0.321178
ZNF721	NM_133474 // ZNF721 // zinc finger protein 721 // 4p16.3 // 170960 /// ENST00000	0.320919
LRP8	NM_004631 // LRP8 // low density lipoprotein receptor-related protein 8, apolipo	0.320819
F2RL1	NM_005242 // F2RL1 // coagulation factor II (thrombin) receptor-like 1 // 5q13 /	0.320664
C14orf70	AK094097 // C14orf70 // chromosome 14 open reading frame 70 // 14q32.2 // 283601	0.320534
BCO2	NM_031938 // BCO2 // beta-carotene oxygenase 2 // 11q22.3-q23.1 // 83875 /// NM_	0.32047
PRPF4B	NM_003913 // PRPF4B // PRP4 pre-mRNA processing factor 4 homolog B (yeast) // 6p	0.320283
TMEM163	NM_030923 // TMEM163 // transmembrane protein 163 // 2q21.3 // 81615 /// ENST000	0.320254
PURB	NM_033224 // PURB // purine-rich element binding protein B // 7p13 // 5814 /// E	0.320158
NT5DC2	NM_022908 // NT5DC2 // 5'-nucleotidase domain containing 2 // 3p21.1 // 64943 //	0.320081
C1orf63	NM_020317 // C1orf63 // chromosome 1 open reading frame 63 // 1p36.13-p35.1 // 5	0.320023
GAA	NM_000152 // GAA // glucosidase, alpha; acid // 17q25.2-q25.3 // 2548 /// NM_001	0.319965
TBC1D30	NM_015279 // TBC1D30 // TBC1 domain family, member 30 // 12q14.3 // 23329 /// AB	0.319912
FLJ35816	AK093135 // FLJ35816 // FLJ35816 protein // 4p16.3 // 401114 /// BC121811 // FLJ	0.319852
ZPLD1	NM_175056 // ZPLD1 // zona pellucida-like domain containing 1 // 3q12.3 // 13136	0.319823
ARID4B	NM_016374 // ARID4B // AT rich interactive domain 4B (RBP1-like) // 1q42.1-q43 /	0.319653
CWC22	NM_020943 // CWC22 // CWC22 spliceosome-associated protein homolog (S. cerevisia	0.319476
SMC6	NM_001142286 // SMC6 // structural maintenance of chromosomes 6 // 2p24.2 // 796	0.319399
CCNA1	NM_003914 // CCNA1 // cyclin A1 // 13q12.3-q13 // 8900 /// NM_001111045 // CCNA1	0.31935
NMS	NM_001011717 // NMS // neuromedin S // 2q11.2 // 129521 /// ENST00000376865 // N	0.319244
CCDC66	NR_024460 // CCDC66 // coiled-coil domain containing 66 // 3p14.3 // 285331 ///	0.319188
PRKG2	NM_006259 // PRKG2 // protein kinase, cGMP-dependent, type II // 4q13.1-q21.1 //	0.319034
PPM1L	NM_139245 // PPM1L // protein phosphatase, Mg2+/Mn2+ dependent, 1L // 3q26.1 //	0.319001
SERPINC1	NM_000488 // SERPINC1 // serpin peptidase inhibitor, clade C (antithrombin), mem	0.318967
BEND7	NM_152751 // BEND7 // BEN domain containing 7 // 10p13 // 222389 /// NM_00110091	0.318747
PRPF40A	NM_017892 // PRPF40A // PRP40 pre-mRNA processing factor 40 homolog A (S. cerevi	0.318697
LONRF1	NM_152271 // LONRF1 // LON peptidase N-terminal domain and ring finger 1 // 8p23	0.318663
SMC2	NM_001042551 // SMC2 // structural maintenance of chromosomes 2 // 9q31.1 // 105	0.318524
CDKN2B	NM_078487 // CDKN2B // cyclin-dependent kinase inhibitor 2B (p15, inhibits CDK4)	0.318478
PDE6C	NM_006204 // PDE6C // phosphodiesterase 6C, cGMP-specific, cone, alpha prime //	0.318337
OR2T34	NM_001001821 // OR2T34 // olfactory receptor, family 2, subfamily T, member 34 /	0.318108
ZNF638	NM_014497 // ZNF638 // zinc finger protein 638 // 2p13.1 // 27332 /// NM_0010149	0.317997
VDR	NM_001017535 // VDR // vitamin D (1,25- dihydroxyvitamin D3) receptor // 12q13.1	0.317639
MMP14	NM_004995 // MMP14 // matrix metallopeptidase 14 (membrane-inserted) // 14q11-q1	0.317562
FAM164C	NM_024643 // FAM164C // family with sequence similarity 164, member C // 14q24.3	0.317108
INSIG1	NM_005542 // INSIG1 // insulin induced gene 1 // 7q36 // 3638 /// NM_198337 // I	0.317108
PGM3	NM_015599 // PGM3 // phosphoglucomutase 3 // 6q14.1-q15 // 5238 /// ENST00000513	0.317063
SCLT1	NM_144643 // SCLT1 // sodium channel and clathrin linker 1 // 4q28.2 // 132320 /	0.31689
ATXN7L1	NM_020725 // ATXN7L1 // ataxin 7-like 1 // 7q22.3 // 222255 /// NM_138495 // ATX	0.316873
SCARNA11	NR_003012 // SCARNA11 // small Cajal body-specific RNA 11 // 12p13.31 // 677780	0.316871
TUBG2	NM_016437 // TUBG2 // tubulin, gamma 2 // 17q21 // 27175 /// ENST00000251412 //	0.316812
LOC100127951	AY358233 // LOC100127951 // ISPF6484 // 16q22.2 // 100127951	0.316756
SERPINA3	NM_001085 // SERPINA3 // serpin peptidase inhibitor, clade A (alpha-1 antiprotei	0.316708
LGALS9	NM_009587 // LGALS9 // lectin, galactoside-binding, soluble, 9 // 17q11.2 // 396	0.316707
FOXO3	NM_001455 // FOXO3 // forkhead box O3 // 6q21 // 2309 /// NM_201559 // FOXO3 //	0.316616
USP43	NM_153210 // USP43 // ubiquitin specific peptidase 43 // 17p13.1 // 124739 /// E	0.316561
MIR216A	NR_029629 // MIR216A // microRNA 216a // 2p16.1 // 406998	0.316313
POLK	NM_016218 // POLK // polymerase (DNA directed) kappa // 5q13 // 51426 /// ENST00	0.316302
ATR	NM_001184 // ATR // ataxia telangiectasia and Rad3 related // 3q22-q24 // 545 //	0.316284
WRN	NM_000553 // WRN // Werner syndrome, RecQ helicase-like // 8p12 // 7486 /// ENST	0.31615
TMPRSS4	NM_019894 // TMPRSS4 // transmembrane protease, serine 4 // 11q23.3 // 56649 ///	0.316026
GNRHR	NM_000406 // GNRHR // gonadotropin-releasing hormone receptor // 4q21.2 // 2798	0.31572
GNE	NM_005476 // GNE // glucosamine (UDP-N-acetyl)-2-epimerase/N-acetylmannosamine k	0.315683
CWF19L2	NM_152434 // CWF19L2 // CWF19-like 2, cell cycle control (S. pombe) // 11q22.3 /	0.315633
FAM111A	NM_022074 // FAM111A // family with sequence similarity 111, member A // 11q12.1	0.315505
DDHD1	NM_001160148 // DDHD1 // DDHD domain containing 1 // 14q21 // 80821 /// NM_03063	0.315244
CCNT2	NM_058241 // CCNT2 // cyclin T2 // 2q21.3 // 905 /// NM_001241 // CCNT2 // cycli	0.314916
CD180	NM_005582 // CD180 // CD180 molecule // 5q12 // 4064 /// ENST00000256447 // CD18	0.314848
RASA4	NM_006989 // RASA4 // RAS p21 protein activator 4 // 7q22 // 10156 /// NM_001079	0.314729
FGF10	NM_004465 // FGF10 // fibroblast growth factor 10 // 5p13-p12 // 2255 /// ENST00	0.314627
TSC22D2	NM_014779 // TSC22D2 // TSC22 domain family, member 2 // 3q25.1 // 9819 /// ENST	0.314566
ITPRIP	NM_033397 // ITPRIP // inositol 1,4,5-triphosphate receptor interacting protein	0.314513
IL7	NM_000880 // IL7 // interleukin 7 // 8q12-q13 // 3574 /// ENST00000263851 // IL7	0.314394
FKTN	NM_001079802 // FKTN // fukutin // 9q31-q33 // 2218 /// NM_006731 // FKTN // fuk	0.314308
FLT3	NM_004119 // FLT3 // fms-related tyrosine kinase 3 // 13q12 // 2322 /// ENST0000	0.313966
USP53	NM_019050 // USP53 // ubiquitin specific peptidase 53 // 4q26 // 54532 /// ENST0	0.31384
THOC1	NM_005131 // THOC1 // THO complex 1 // 18p11.32 // 9984 /// ENST00000261600 // T	0.313549
NIN	NM_020921 // NIN // ninein (GSK3B interacting protein) // 14q22.1 // 51199 /// N	0.313518
ASMTL-AS	NR_026711 // ASMTL-AS // ASMTL antisense RNA (non-protein coding) // Xp22.33; Yp	0.313459
SPRR1A	NM_005987 // SPRR1A // small proline-rich protein 1A // 1q21-q22 // 6698 /// ENS	0.313423
NFKBIE	NM_004556 // NFKBIE // nuclear factor of kappa light polypeptide gene enhancer i	0.313388
NFE2L2	NM_006164 // NFE2L2 // nuclear factor (erythroid-derived 2)-like 2 // 2q31 // 47	0.313319
EIF2C3	NM_024852 // EIF2C3 // eukaryotic translation initiation factor 2C, 3 // 1p34.3	0.313299
MIR302A	NR_029835 // MIR302A // microRNA 302a // 4q25 // 407028	0.313251
MC1R	NM_002386 // MC1R // melanocortin 1 receptor (alpha melanocyte stimulating hormo	0.313243
GLT6D1	NM_182974 // GLT6D1 // glycosyltransferase 6 domain containing 1 // 9q34.3 // 36	0.31305
GPR176	NM_007223 // GPR176 // G protein-coupled receptor 176 // 15q14-q15.1 // 11245 //	0.312883
LOC401357	AK125790 // LOC401357 // hypothetical LOC401357 // 7p11.2 // 401357	0.312853
ARNTL2	NM_020183 // ARNTL2 // aryl hydrocarbon receptor nuclear translocator-like 2 //	0.312719
SLC9A11	NM_178527 // SLC9A11 // solute carrier family 9, member 11 // 1q25.1 // 284525 /	0.312492
GPR137B	NM_003272 // GPR137B // G protein-coupled receptor 137B // 1q42-q43 // 7107 ///	0.312468
ELL2	NM_012081 // ELL2 // elongation factor, RNA polymerase II, 2 // 5q15 // 22936 //	0.312449
OR8B8	NM_012378 // OR8B8 // olfactory receptor, family 8, subfamily B, member 8 // 11q	0.312331
TMEM47	NM_031442 // TMEM47 // transmembrane protein 47 // Xp11.4 // 83604 /// ENST00000	0.312154
CYP51A1	NM_000786 // CYP51A1 // cytochrome P450, family 51, subfamily A, polypeptide 1 /	0.311968
CLEC5A	NM_013252 // CLEC5A // C-type lectin domain family 5, member A // 7q33 // 23601	0.311541
TRIM24	NM_015905 // TRIM24 // tripartite motif-containing 24 // 7q32-q34 // 8805 /// NM	0.311519
SLC22A16	NM_033125 // SLC22A16 // solute carrier family 22 (organic cation/carnitine tran	0.311281
EEPD1	NM_030636 // EEPD1 // endonuclease/exonuclease/phosphatase family domain contain	0.311241
FAM127C	NM_001078173 // FAM127C // family with sequence similarity 127, member C // Xq26	0.311179
LOC400707	AK124070 // LOC400707 // hypothetical LOC400707 // 19q13.32 // 400707 /// ENST00	0.311138
FUT2	NM_000511 // FUT2 // fucosyltransferase 2 (secretor status included) // 19q13.3	0.310495
LOC285696	NR_027253 // LOC285696 // hypothetical LOC285696 // 5p15.1 // 285696 /// AK12519	0.31044
SLC7A4	NM_004173 // SLC7A4 // solute carrier family 7 (cationic amino acid transporter,	0.310264
NAT2	NM_000015 // NAT2 // N-acetyltransferase 2 (arylamine N-acetyltransferase) // 8p	0.310136
RSF1	NM_016578 // RSF1 // remodeling and spacing factor 1 // 11q14.1 // 51773 /// ENS	0.310101
CCDC45	NM_138363 // CCDC45 // coiled-coil domain containing 45 // 17q23.3 // 90799 ///	0.309856
LMBRD2	NM_001007527 // LMBRD2 // LMBR1 domain containing 2 // 5p13.2 // 92255 /// ENST0	0.309811
UNC93A	NM_018974 // UNC93A // unc-93 homolog A (C. elegans) // 6q27 // 54346 /// NM_001	0.309781
GRAMD4	NM_015124 // GRAMD4 // GRAM domain containing 4 // 22q13.31 // 23151 /// ENST000	0.309723
FAM129B	NM_022833 // FAM129B // family with sequence similarity 129, member B // 9q34.13	0.309687
UBE2J1	NM_016021 // UBE2J1 // ubiquitin-conjugating enzyme E2, J1 (UBC6 homolog, yeast)	0.309531
CBWD3	NM_201453 // CBWD3 // COBW domain containing 3 // 9q13 // 445571 /// NM_018491 /	0.309399
SAMD9L	NM_152703 // SAMD9L // sterile alpha motif domain containing 9-like // 7q21.2 //	0.309352
NAV1	NM_020443 // NAV1 // neuron navigator 1 // 1q32.3 // 89796 /// NM_001167738 // N	0.30932
TDRG1	DQ168992 // TDRG1 // testis development related protein 1 // 6p21.2 // 732253	0.309215
TBC1D12	NM_015188 // TBC1D12 // TBC1 domain family, member 12 // 10q23.33 // 23232 /// E	0.308922
LOC255411	NR_029449 // LOC255411 // hypothetical LOC255411 // 12q13.12 // 255411 /// NR_02	0.308907
KCNN2	NM_021614 // KCNN2 // potassium intermediate/small conductance calcium-activated	0.308777
DDI1	NM_001001711 // DDI1 // DNA-damage inducible 1 homolog 1 (S. cerevisiae) // 11q2	0.308729
PVR	NM_006505 // PVR // poliovirus receptor // 19q13.2 // 5817 /// NM_001135768 // P	0.308689
JUND	NM_005354 // JUND // jun D proto-oncogene // 19p13.2 // 3727 /// ENST00000252818	0.308053
RBP3	NM_002900 // RBP3 // retinol binding protein 3, interstitial // 10q11.2 // 5949	0.307849
UBE2MP1	NR_002837 // UBE2MP1 // ubiquitin-conjugating enzyme E2M pseudogene 1 // 16p11.2	0.307598
TPST1	NM_003596 // TPST1 // tyrosylprotein sulfotransferase 1 // 7q11.21 // 8460 /// E	0.307583
HAAO	NM_012205 // HAAO // 3-hydroxyanthranilate 3,4-dioxygenase // 2p21 // 23498 ///	0.307434
EFNA5	NM_001962 // EFNA5 // ephrin-A5 // 5q21 // 1946 /// ENST00000333274 // EFNA5 //	0.307307
GPC4	NM_001448 // GPC4 // glypican 4 // Xq26.1 // 2239 /// ENST00000370828 // GPC4 //	0.307255
SLC7A3	NM_032803 // SLC7A3 // solute carrier family 7 (cationic amino acid transporter,	0.307093
DNAJC21	NM_194283 // DNAJC21 // DnaJ (Hsp40) homolog, subfamily C, member 21 // 5p13.2 /	0.30698
PXN	NM_001080855 // PXN // paxillin // 12q24.31 // 5829 /// NM_002859 // PXN // paxi	0.306824
GPR182	NM_007264 // GPR182 // G protein-coupled receptor 182 // 12q13.3 // 11318 /// EN	0.306708
PCGF3	NM_006315 // PCGF3 // polycomb group ring finger 3 // 4p16.3 // 10336 /// ENST00	0.306702
DMC1	NM_007068 // DMC1 // DMC1 dosage suppressor of mck1 homolog, meiosis-specific ho	0.306601
CD36	NM_001001548 // CD36 // CD36 molecule (thrombospondin receptor) // 7q11.2 // 948	0.306596
SLC16A1	NM_001166496 // SLC16A1 // solute carrier family 16, member 1 (monocarboxylic ac	0.306466
ABCD1	NM_000033 // ABCD1 // ATP-binding cassette, sub-family D (ALD), member 1 // Xq28	0.306325
SLC23A3	NM_001144889 // SLC23A3 // solute carrier family 23 (nucleobase transporters), m	0.306306
PPAT	NM_002703 // PPAT // phosphoribosyl pyrophosphate amidotransferase // 4q12 // 54	0.306304
BSN	NM_003458 // BSN // bassoon (presynaptic cytomatrix protein) // 3p21.31 // 8927	0.306226
CTAGE4	NM_198495 // CTAGE4 // CTAGE family, member 4 // 7q35 // 100128553 /// NM_001145	0.306065
OR7A2P	ENST00000304105 // OR7A2P // olfactory receptor, family 7, subfamily A, member 2	0.305971
TIMD4	NM_138379 // TIMD4 // T-cell immunoglobulin and mucin domain containing 4 // 5q3	0.305953
CASP14	NM_012114 // CASP14 // caspase 14, apoptosis-related cysteine peptidase // 19p13	0.305792
OR4N2	NM_001004723 // OR4N2 // olfactory receptor, family 4, subfamily N, member 2 //	0.305785
HAUS8	NM_033417 // HAUS8 // HAUS augmin-like complex, subunit 8 // 19p13.11 // 93323 /	0.305708
VAV3	NM_006113 // VAV3 // vav 3 guanine nucleotide exchange factor // 1p13.3 // 10451	0.305685
CEBPZ	NM_005760 // CEBPZ // CCAAT/enhancer binding protein (C/EBP), zeta // 2p22.2 //	0.305659
EAF1	NM_033083 // EAF1 // ELL associated factor 1 // 3p25.1 // 85403 /// ENST00000396	0.305579
NOL12	NM_024313 // NOL12 // nucleolar protein 12 // 22q13.1 // 79159 /// ENST000003591	0.305279
WASL	NM_003941 // WASL // Wiskott-Aldrich syndrome-like // 7q31.3 // 8976 /// ENST000	0.305211
PAM	NM_000919 // PAM // peptidylglycine alpha-amidating monooxygenase // 5q14-q21 //	0.304904
NAB1	NM_005966 // NAB1 // NGFI-A binding protein 1 (EGR1 binding protein 1) // 2q32.3	0.304885
CLK4	NM_020666 // CLK4 // CDC-like kinase 4 // 5q35 // 57396 /// ENST00000316308 // C	0.304834
TEX12	NM_031275 // TEX12 // testis expressed 12 // 11q22 // 56158 /// ENST00000280358	0.304794
PRH2	NM_005042 // PRH2 // proline-rich protein HaeIII subfamily 2 // 12p13.2 // 5555	0.304786
MIR155	NR_030784 // MIR155 // microRNA 155 // 21q21.3 // 406947 /// NR_001458 // MIR155	0.304389
ARID3A	NM_005224 // ARID3A // AT rich interactive domain 3A (BRIGHT-like) // 19p13.3 //	0.30431
HYLS1	NM_145014 // HYLS1 // hydrolethalus syndrome 1 // 11q24.2 // 219844 /// NM_00113	0.304045
SNORD75	NR_003941 // SNORD75 // small nucleolar RNA, C/D box 75 // 1q25.1 // 692195	0.304043
LOX	NM_002317 // LOX // lysyl oxidase // 5q23.2 // 4015 /// NM_001178102 // LOX // l	0.303938
PDCL3	NM_024065 // PDCL3 // phosducin-like 3 // 2q11.2 // 79031 /// ENST00000264254 //	0.303866
LRG1	NM_052972 // LRG1 // leucine-rich alpha-2-glycoprotein 1 // 19p13.3 // 116844 //	0.303861
NCLN	NM_020170 // NCLN // nicalin // 19p13.3 // 56926 /// ENST00000246117 // NCLN //	0.303776
MYOT	NM_006790 // MYOT // myotilin // 5q31 // 9499 /// NM_001135940 // MYOT // myotil	0.303763
UFM1	NM_016617 // UFM1 // ubiquitin-fold modifier 1 // 13q13.3 // 51569 /// ENST00000	0.303719
LRRC20	NM_207119 // LRRC20 // leucine rich repeat containing 20 // 10q22.1 // 55222 ///	0.303496
RBM8A	BC017770 // RBM8A // RNA binding motif protein 8A // 1q12 // 9939 /// BC071577 /	0.303481
C20orf187	ENST00000378252 // C20orf187 // chromosome 20 open reading frame 187 // 20p12.2	0.303424
FCGR1A	NM_000566 // FCGR1A // Fc fragment of IgG, high affinity Ia, receptor (CD64) //	0.303395
RPF2	NM_032194 // RPF2 // ribosome production factor 2 homolog (S. cerevisiae) // 6q2	0.303395
TM7SF4	NM_030788 // TM7SF4 // transmembrane 7 superfamily member 4 // 8q23 // 81501 ///	0.303376
OR51B4	NM_033179 // OR51B4 // olfactory receptor, family 51, subfamily B, member 4 // 1	0.303215
TFAP2B	NM_003221 // TFAP2B // transcription factor AP-2 beta (activating enhancer bindi	0.303202
FLJ35934	ENST00000407600 // FLJ35934 // FLJ35934 // 17p11.2 // 400579 /// AK093253 // FLJ	0.303084
MAP3K14	NM_003954 // MAP3K14 // mitogen-activated protein kinase kinase kinase 14 // 17q	0.303075
NEK6	NM_001145001 // NEK6 // NIMA (never in mitosis gene a)-related kinase 6 // 9q33.	0.303073
TMEM99	NM_145274 // TMEM99 // transmembrane protein 99 // 17q21.2 // 147184 /// NM_0011	0.303036
ORMDL1	NM_016467 // ORMDL1 // ORM1-like 1 (S. cerevisiae) // 2q32 // 94101 /// NM_00112	0.302818
KCNMB3	NM_171830 // KCNMB3 // potassium large conductance calcium-activated channel, su	0.302813
C15orf41	NM_032499 // C15orf41 // chromosome 15 open reading frame 41 // 15q14 // 84529 /	0.302801
LRRC37A4	NR_002940 // LRRC37A4 // leucine rich repeat containing 37, member A4 (pseudogen	0.302658
AMY2A	NM_000699 // AMY2A // amylase, alpha 2A (pancreatic) // 1p21 // 279 /// NM_00403	0.302644
KLRC1	NM_213658 // KLRC1 // killer cell lectin-like receptor subfamily C, member 1 //	0.302472
CENPC1	NM_001812 // CENPC1 // centromere protein C 1 // 4q13.2 // 1060 /// ENST00000273	0.302448
CCPG1	NM_004748 // CCPG1 // cell cycle progression 1 // 15q21.1 // 9236 /// NM_020739	0.302375
SCNN1G	NM_001039 // SCNN1G // sodium channel, nonvoltage-gated 1, gamma // 16p12 // 634	0.30233
CSNK1G3	NM_004384 // CSNK1G3 // casein kinase 1, gamma 3 // 5q23 // 1456 /// NM_00104472	0.301937
SHH	NM_000193 // SHH // sonic hedgehog // 7q36 // 6469 /// ENST00000297261 // SHH //	0.301527
RHBDL2	NM_017821 // RHBDL2 // rhomboid, veinlet-like 2 (Drosophila) // 1p34.3 // 54933	0.301403
C2CD2	NM_015500 // C2CD2 // C2 calcium-dependent domain containing 2 // 21q22.3 // 259	0.301383
OSBPL3	NM_015550 // OSBPL3 // oxysterol binding protein-like 3 // 7p15 // 26031 /// NM_	0.301325
DFNA5	NM_004403 // DFNA5 // deafness, autosomal dominant 5 // 7p15 // 1687 /// NM_0011	0.301312
LOC100130264	AK097497 // LOC100130264 // hypothetical LOC100130264 // 20p11.23 // 100130264	0.301219
C9orf131	NM_203299 // C9orf131 // chromosome 9 open reading frame 131 // 9p13.3 // 138724	0.301035
RBBP6	NM_006910 // RBBP6 // retinoblastoma binding protein 6 // 16p12.2 // 5930 /// NM	0.300998
AHSG	NM_001622 // AHSG // alpha-2-HS-glycoprotein // 3q27 // 197 /// ENST00000411641	0.300984
BRMS1L	NM_032352 // BRMS1L // breast cancer metastasis-suppressor 1-like // 14q13.2 //	0.300974
PKN2	NM_006256 // PKN2 // protein kinase N2 // 1p22.2 // 5586 /// ENST00000370521 //	0.300848
ANKRD13D	NR_030767 // ANKRD13D // ankyrin repeat domain 13 family, member D // 11q13.2 //	0.30082
EFHC1	NR_033327 // EFHC1 // EF-hand domain (C-terminal) containing 1 // 6p12.3 // 1143	0.300804
NEGR1	NM_173808 // NEGR1 // neuronal growth regulator 1 // 1p31.1 // 257194 /// ENST00	0.300441
GRIN2B	NM_000834 // GRIN2B // glutamate receptor, ionotropic, N-methyl D-aspartate 2B /	0.300126
BTAF1	NM_003972 // BTAF1 // BTAF1 RNA polymerase II, B-TFIID transcription factor-asso	0.299997
PEX14	NM_004565 // PEX14 // peroxisomal biogenesis factor 14 // 1p36.22 // 5195 /// EN	0.299944
SCAI	NM_173690 // SCAI // suppressor of cancer cell invasion // 9q33.3 // 286205 ///	0.299741
S100A14	NM_020672 // S100A14 // S100 calcium binding protein A14 // 1q21.3 // 57402 ///	0.299466
IL17REL	NM_001001694 // IL17REL // interleukin 17 receptor E-like // 22q13.33 // 400935	0.299159
SMG5	NM_015327 // SMG5 // Smg-5 homolog, nonsense mediated mRNA decay factor (C. eleg	0.298981
FLJ31713	AK056275 // FLJ31713 // hypothetical protein FLJ31713 // 9q32 // 158263	0.298788
FAM193B	NR_024019 // FAM193B // family with sequence similarity 193, member B // 5q35.3	0.298762
NDEL1	NM_001025579 // NDEL1 // nudE nuclear distribution gene E homolog (A. nidulans)-	0.298739
PTAR1	NM_001099666 // PTAR1 // protein prenyltransferase alpha subunit repeat containi	0.298719
FGD4	NM_139241 // FGD4 // FYVE, RhoGEF and PH domain containing 4 // 12p11.21 // 1215	0.298577
ITGB8	NM_002214 // ITGB8 // integrin, beta 8 // 7p21.1 // 3696 /// ENST00000222573 //	0.298535
DMRT2	NM_006557 // DMRT2 // doublesex and mab-3 related transcription factor 2 // 9p24	0.298478
KIAA0020	NM_014878 // KIAA0020 // KIAA0020 // 9p24.2 // 9933 /// ENST00000397885 // KIAA0	0.298355
RANBP3L	NM_001161429 // RANBP3L // RAN binding protein 3-like // 5p13.2 // 202151 /// NM	0.298325
SLC16A5	NM_004695 // SLC16A5 // solute carrier family 16, member 5 (monocarboxylic acid	0.29801
MRE11A	NM_005591 // MRE11A // MRE11 meiotic recombination 11 homolog A (S. cerevisiae)	0.297928
TANK	NM_004180 // TANK // TRAF family member-associated NFKB activator // 2q24-q31 //	0.297894
PDGFC	NM_016205 // PDGFC // platelet derived growth factor C // 4q32 // 56034 /// NR_0	0.297849
C18orf23	BC093850 // C18orf23 // chromosome 18 open reading frame 23 // 18q21.1 // 147341	0.297775
LILRA2	NM_001130917 // LILRA2 // leukocyte immunoglobulin-like receptor, subfamily A (w	0.297736
CCR1	NM_001295 // CCR1 // chemokine (C-C motif) receptor 1 // 3p21 // 1230 /// ENST00	0.297727
APOB	NM_000384 // APOB // apolipoprotein B (including Ag(x) antigen) // 2p24-p23 // 3	0.297304
C14orf118	NM_017926 // C14orf118 // chromosome 14 open reading frame 118 // 14q22.1-q24.3	0.297094
SNTB1	NM_021021 // SNTB1 // syntrophin, beta 1 (dystrophin-associated protein A1, 59kD	0.296967
KLF5	NM_001730 // KLF5 // Kruppel-like factor 5 (intestinal) // 13q22.1 // 688 /// EN	0.296856
ZUFSP	NM_145062 // ZUFSP // zinc finger with UFM1-specific peptidase domain // 6q22.1	0.296774
FLJ43826	NR_033753 // FLJ43826 // FLJ43826 protein // 17q12 // 342666 /// BC111725 // FLJ	0.29667
CNGA1	NM_001142564 // CNGA1 // cyclic nucleotide gated channel alpha 1 // 4p12 // 1259	0.296558
FLJ44674	AK128747 // FLJ44674 // FLJ44674 protein // 16q12.1 // 400535 /// AK126710 // LO	0.296535
GLYR1	NM_032569 // GLYR1 // glyoxylate reductase 1 homolog (Arabidopsis) // 16p13.3 //	0.296531
FOS	NM_005252 // FOS // FBJ murine osteosarcoma viral oncogene homolog // 14q24.3 //	0.296459
AMAC1L2	NM_054028 // AMAC1L2 // acyl-malonyl condensing enzyme 1-like 2 // 8p23.1 // 836	0.296459
DKFZp686O24166	NR_026750 // DKFZp686O24166 // hypothetical protein DKFZp686O24166 // 11p15.1 //	0.296384
SNORD116-10	NR_003325 // SNORD116-10 // small nucleolar RNA, C/D box 116-10 // 15q11.2 // 10	0.296301
BEST1	NM_004183 // BEST1 // bestrophin 1 // 11q13 // 7439 /// NM_001139443 // BEST1 //	0.296262
ZNF396	NM_145756 // ZNF396 // zinc finger protein 396 // 18q12 // 252884 /// ENST000003	0.296125
PPP1R12A	NM_001143885 // PPP1R12A // protein phosphatase 1, regulatory (inhibitor) subuni	0.296005
SSFA2	NM_001130445 // SSFA2 // sperm specific antigen 2 // 2q31.3 // 6744 /// NM_00675	0.295855
TRPS1	NM_014112 // TRPS1 // trichorhinophalangeal syndrome I // 8q24.12 // 7227 /// EN	0.295836
FLJ37453	NR_024279 // FLJ37453 // hypothetical LOC729614 // 1p36.21 // 729614 /// AK09477	0.295666
C15orf63	NM_016400 // C15orf63 // chromosome 15 open reading frame 63 // 15q15.3 // 25764	0.29558
LUC7L3	NM_016424 // LUC7L3 // LUC7-like 3 (S. cerevisiae) // 17q21.33 // 51747 /// NM_0	0.295339
CDC42BPG	NM_017525 // CDC42BPG // CDC42 binding protein kinase gamma (DMPK-like) // 11q13	0.295251
FAM23A	NM_001098844 // FAM23A // family with sequence similarity 23, member A // 10p12.	0.295209
NBR2	NR_003108 // NBR2 // neighbor of BRCA1 gene 2 (non-protein coding) // 17q21 // 1	0.295041
CST2	NM_001322 // CST2 // cystatin SA // 20p11.21 // 1470 /// ENST00000304725 // CST2	0.294953
USPL1	NM_005800 // USPL1 // ubiquitin specific peptidase like 1 // 13q12-q14 // 10208	0.294797
NUDT9P1	NR_002779 // NUDT9P1 // nudix (nucleoside diphosphate linked moiety X)-type moti	0.29467
PLA2G4E	NM_001080490 // PLA2G4E // phospholipase A2, group IVE // 15q15.1 // 123745 ///	0.294649
GPR126	NM_020455 // GPR126 // G protein-coupled receptor 126 // 6q24.1 // 57211 /// NM_	0.294499
NBN	NM_002485 // NBN // nibrin // 8q21 // 4683 /// ENST00000265433 // NBN // nibrin	0.294471
HTR1F	NM_000866 // HTR1F // 5-hydroxytryptamine (serotonin) receptor 1F // 3p12 // 335	0.294382
C10orf67	NM_153714 // C10orf67 // chromosome 10 open reading frame 67 // 10p12.2 // 25681	0.294343
HIGD2A	NM_138820 // HIGD2A // HIG1 hypoxia inducible domain family, member 2A // 5q35.2	0.294176
NOL7	NM_016167 // NOL7 // nucleolar protein 7, 27kDa // 6p23 // 51406 /// NM_005493 /	0.294069
C1orf64	ENST00000329454 // C1orf64 // chromosome 1 open reading frame 64 // 1p36.13 // 1	0.294052
LENEP	NM_018655 // LENEP // lens epithelial protein // 1q22 // 55891 /// ENST000003924	0.294036
KRTAP27-1	NM_001077711 // KRTAP27-1 // keratin associated protein 27-1 // 21q22.11 // 6438	0.293865
ANKRD20A2	NM_001012421 // ANKRD20A2 // ankyrin repeat domain 20 family, member A2 // 9p12	0.293816
DOK5	NM_018431 // DOK5 // docking protein 5 // 20q13.2 // 55816 /// ENST00000262593 /	0.293776
FAM47C	NM_001013736 // FAM47C // family with sequence similarity 47, member C // Xp21.1	0.293604
DONSON	NM_017613 // DONSON // downstream neighbor of SON // 21q22.1 // 29980 /// ENST00	0.293539
GIF	NM_005142 // GIF // gastric intrinsic factor (vitamin B synthesis) // 11q13 // 2	0.293515
KCNH1	NM_172362 // KCNH1 // potassium voltage-gated channel, subfamily H (eag-related)	0.293513
WDR17	NM_170710 // WDR17 // WD repeat domain 17 // 4q34 // 116966 /// NM_181265 // WDR	0.293487
RIMKLB	NM_020734 // RIMKLB // ribosomal modification protein rimK-like family member B	0.293385
C4orf33	NM_173487 // C4orf33 // chromosome 4 open reading frame 33 // 4q28.2 // 132321 /	0.293345
BTG2	NM_006763 // BTG2 // BTG family, member 2 // 1q32 // 7832 /// ENST00000290551 //	0.293279
IGHA1	AK128476 // IGHA1 // immunoglobulin heavy constant alpha 1 // 14q32.33 // 3493 /	0.293059
GALNT6	NM_007210 // GALNT6 // UDP-N-acetyl-alpha-D-galactosamine:polypeptide N-acetylga	0.292968
C3orf67	NM_198463 // C3orf67 // chromosome 3 open reading frame 67 // 3p14.2 // 200844 /	0.292841
KRT10	NM_000421 // KRT10 // keratin 10 // 17q21 // 3858 /// ENST00000269576 // KRT10 /	0.292416
ZNF37A	NM_001007094 // ZNF37A // zinc finger protein 37A // 10p11.2 // 7587 /// NM_0034	0.292404
MCM8	NM_032485 // MCM8 // minichromosome maintenance complex component 8 // 20p12.3 /	0.291942
CD300LB	NM_174892 // CD300LB // CD300 molecule-like family member b // 17q25.1 // 124599	0.291834
PDCD1LG2	NM_025239 // PDCD1LG2 // programmed cell death 1 ligand 2 // 9p24.2 // 80380 ///	0.291698
KIAA1143	NM_020696 // KIAA1143 // KIAA1143 // 3p21.31 // 57456 /// ENST00000296121 // KIA	0.29158
KLHL13	NM_033495 // KLHL13 // kelch-like 13 (Drosophila) // Xq23-q24 // 90293 /// NM_00	0.291395
C5orf35	NM_153706 // C5orf35 // chromosome 5 open reading frame 35 // 5q11.2 // 133383 /	0.291335
F9	NM_000133 // F9 // coagulation factor IX // Xq27.1-q27.2 // 2158 /// ENST0000039	0.291125
C4BPB	NM_000716 // C4BPB // complement component 4 binding protein, beta // 1q32 // 72	0.291044
CA5A	NM_001739 // CA5A // carbonic anhydrase VA, mitochondrial // 16q24.3 // 763 ///	0.290908
CCL26	NM_006072 // CCL26 // chemokine (C-C motif) ligand 26 // 7q11.23 // 10344 /// EN	0.290799
OR1S2	NM_001004459 // OR1S2 // olfactory receptor, family 1, subfamily S, member 2 //	0.290719
PPIL4	NM_139126 // PPIL4 // peptidylprolyl isomerase (cyclophilin)-like 4 // 6q25.1 //	0.290485
SNORD115-4	NR_003296 // SNORD115-4 // small nucleolar RNA, C/D box 115-4 // 15q11.2 // 1000	0.29038
HPR	NM_020995 // HPR // haptoglobin-related protein // 16q22.1 // 3250 /// ENST00000	0.290241
ZNF565	NM_001042474 // ZNF565 // zinc finger protein 565 // 19q13.12 // 147929 /// NM_1	0.290182
CBWD1	NM_001145355 // CBWD1 // COBW domain containing 1 // 9p24.3 // 55871 /// NM_1720	0.289972
TSHZ3	NM_020856 // TSHZ3 // teashirt zinc finger homeobox 3 // 19q12 // 57616 /// ENST	0.28963
ARL13B	NM_001174150 // ARL13B // ADP-ribosylation factor-like 13B // 3q11.1 // 200894 /	0.289579
OR5H6	NM_001005479 // OR5H6 // olfactory receptor, family 5, subfamily H, member 6 //	0.289541
KPTN	NM_007059 // KPTN // kaptin (actin binding protein) // 19q13.32 // 11133 /// ENS	0.289462
STX5	NM_003164 // STX5 // syntaxin 5 // 11q12.3 // 6811 /// ENST00000294179 // STX5 /	0.289411
SNORD5	NR_003033 // SNORD5 // small nucleolar RNA, C/D box 5 // 11q21 // 692072 /// AK1	0.289349
DDX4	NM_024415 // DDX4 // DEAD (Asp-Glu-Ala-Asp) box polypeptide 4 // 5p15.2-p13.1 //	0.289322
RAD54B	NM_012415 // RAD54B // RAD54 homolog B (S. cerevisiae) // 8q22.1 // 25788 /// EN	0.289233
GADD45B	NM_015675 // GADD45B // growth arrest and DNA-damage-inducible, beta // 19p13.3	0.289149
C4orf44	NM_001042690 // C4orf44 // chromosome 4 open reading frame 44 // 4p16.3 // 34522	0.288933
ANPEP	NM_001150 // ANPEP // alanyl (membrane) aminopeptidase // 15q25-q26 // 290 /// E	0.288893
NUDT13	NM_015901 // NUDT13 // nudix (nucleoside diphosphate linked moiety X)-type motif	0.288851
MLF1IP	NM_024629 // MLF1IP // MLF1 interacting protein // 4q35.1 // 79682 /// ENST00000	0.288604
FAM160A2	NM_032127 // FAM160A2 // family with sequence similarity 160, member A2 // 11p15	0.288557
HERC2P2	NR_002824 // HERC2P2 // hect domain and RLD 2 pseudogene 2 // 15q11.2 // 400322	0.288537
PYROXD1	NM_024854 // PYROXD1 // pyridine nucleotide-disulphide oxidoreductase domain 1 /	0.28853
RNF208	NM_031297 // RNF208 // ring finger protein 208 // 9q34.3 // 727800 /// ENST00000	0.288444
GOLGA8IP	NR_024074 // GOLGA8IP // golgin A8 family, member I (pseudogene) // 15q11.2 // 2	0.288391
FAM75C2	NM_001166137 // FAM75C2 // family with sequence similarity 75, member C2 // 9q22	0.288367
DMXL2	NM_001174116 // DMXL2 // Dmx-like 2 // 15q21.2 // 23312 /// NM_015263 // DMXL2 /	0.288291
CLEC4M	NR_026707 // CLEC4M // C-type lectin domain family 4, member M // 19p13 // 10332	0.288129
IL1RAPL2	NM_017416 // IL1RAPL2 // interleukin 1 receptor accessory protein-like 2 // Xq22	0.287984
C1D	NM_006333 // C1D // C1D nuclear receptor corepressor // 2p13-p12 // 10438 /// NM	0.287849
OSBP2	NM_030758 // OSBP2 // oxysterol binding protein 2 // 22q12.2 // 23762 /// ENST00	0.287826
CLECL1	NM_172004 // CLECL1 // C-type lectin-like 1 // 12p13.31 // 160365 /// ENST000003	0.2878
ENTHD1	NM_152512 // ENTHD1 // ENTH domain containing 1 // 22q13.1 // 150350 /// ENST000	0.287775
CCDC84	NM_198489 // CCDC84 // coiled-coil domain containing 84 // 11q23.3 // 338657 ///	0.287758
FLJ32154	ENST00000370520 // FLJ32154 // hypothetical protein FLJ32154 // 20q13.33 // 1496	0.287701
KRTAP4-5	NM_033188 // KRTAP4-5 // keratin associated protein 4-5 // 17q12-q21 // 85289 //	0.287482
LOC100510740	XM_003118482 // LOC100510740 // ATP synthase subunit f, mitochondrial-like // --	0.287266
AURKC	NM_001015878 // AURKC // aurora kinase C // 19q13.43 // 6795 /// NM_001015879 //	0.287113
TXNRD2	NM_006440 // TXNRD2 // thioredoxin reductase 2 // 22q11.21 // 10587 /// ENST0000	0.287003
NAPG	NM_003826 // NAPG // N-ethylmaleimide-sensitive factor attachment protein, gamma	0.286916
RXFP1	NM_021634 // RXFP1 // relaxin/insulin-like family peptide receptor 1 // 4q32.1 /	0.28675
SLC2A6	NM_017585 // SLC2A6 // solute carrier family 2 (facilitated glucose transporter)	0.286596
RNF17	NM_031277 // RNF17 // ring finger protein 17 // 13q12.12 // 56163 /// NM_0011849	0.286564
GNA15	NM_002068 // GNA15 // guanine nucleotide binding protein (G protein), alpha 15 (	0.286516
DCUN1D1	NM_020640 // DCUN1D1 // DCN1, defective in cullin neddylation 1, domain containi	0.286457
C16orf68	NM_024109 // C16orf68 // chromosome 16 open reading frame 68 // 16p13.2 // 79091	0.28622
SCAPER	NM_020843 // SCAPER // S-phase cyclin A-associated protein in the ER // 15q24 //	0.285931
CARD17	NM_001007232 // CARD17 // caspase recruitment domain family, member 17 // 11q22.	0.285859
MAGEB3	NM_002365 // MAGEB3 // melanoma antigen family B, 3 // Xp21.3 // 4114 /// ENST00	0.285354
ZNF844	NM_001136501 // ZNF844 // zinc finger protein 844 // 19p13.2 // 284391 /// AK027	0.285255
GYPA	NM_002099 // GYPA // glycophorin A (MNS blood group) // 4q31.21 // 2993 /// ENST	0.285234
IFNB1	NM_002176 // IFNB1 // interferon, beta 1, fibroblast // 9p21 // 3456 /// ENST000	0.285226
LOC100132247	ENST00000503072 // LOC100132247 // similar to Uncharacterized protein KIAA0220 /	0.285139
TBX19	NM_005149 // TBX19 // T-box 19 // 1q24.2 // 9095 /// ENST00000367821 // TBX19 //	0.285137
PIGL	NM_004278 // PIGL // phosphatidylinositol glycan anchor biosynthesis, class L //	0.285062
TXNRD3	NM_052883 // TXNRD3 // thioredoxin reductase 3 // 3q21.3 // 114112 /// NM_001173	0.285029
IMPACT	NM_018439 // IMPACT // Impact homolog (mouse) // 18q11.2-q12.1 // 55364 /// ENST	0.284978
SPOPL	NM_001001664 // SPOPL // speckle-type POZ protein-like // 2q22.1 // 339745 /// E	0.284973
FEM1C	NM_020177 // FEM1C // fem-1 homolog c (C. elegans) // 5q22 // 56929 /// ENST0000	0.284972
NINJ1	NM_004148 // NINJ1 // ninjurin 1 // 9q22 // 4814 /// ENST00000375446 // NINJ1 //	0.284911
CLDN22	NM_001111319 // CLDN22 // claudin 22 // 4q35.1 // 53842 /// NM_024949 // WWC2 //	0.284802
NCKAP5L	NM_001037806 // NCKAP5L // NCK-associated protein 5-like // 12q13.12 // 57701 //	0.284789
GPSM2	NM_013296 // GPSM2 // G-protein signaling modulator 2 // 1p13.3 // 29899 /// ENS	0.284643
PP13439	ENST00000331659 // PP13439 // hypothetical LOC100128046 // 3q26.31 // 100128046	0.284541
TRIP13	NM_004237 // TRIP13 // thyroid hormone receptor interactor 13 // 5p15.33 // 9319	0.284312
PAPD5	NM_001040284 // PAPD5 // PAP associated domain containing 5 // 16q12.1 // 64282	0.284224
AMELY	NM_001143 // AMELY // amelogenin, Y-linked // Yp11.2 // 266 /// ENST00000215479	0.284107
LOC653075	NR_033933 // LOC653075 // golgin A8 family, member A pseudogene // 15q13.2 // 65	0.283942
HERC2P4	NR_002827 // HERC2P4 // hect domain and RLD 2 pseudogene 4 // 16p11.2 // 440362	0.283704
TTC35	NM_014673 // TTC35 // tetratricopeptide repeat domain 35 // 8q23.1 // 9694 /// E	0.283646
SNRPE	NM_003094 // SNRPE // small nuclear ribonucleoprotein polypeptide E // 1q32 // 6	0.283628
ADAM2	NM_001464 // ADAM2 // ADAM metallopeptidase domain 2 // 8p11.2 // 2515 /// ENST0	0.28354
USP45	NM_001080481 // USP45 // ubiquitin specific peptidase 45 // 6q16.2 // 85015 ///	0.283532
C12orf35	NM_018169 // C12orf35 // chromosome 12 open reading frame 35 // 12p11.21 // 5519	0.28352
GPR22	NM_005295 // GPR22 // G protein-coupled receptor 22 // 7q22-q31.1 // 2845 /// EN	0.283323
OR8G2	NM_001007249 // OR8G2 // olfactory receptor, family 8, subfamily G, member 2 //	0.283157
PAQR4	NM_152341 // PAQR4 // progestin and adipoQ receptor family member IV // 16p13.3	0.283135
RFESD	NM_001131065 // RFESD // Rieske (Fe-S) domain containing // 5q15 // 317671 /// N	0.283098
KRT71	NM_033448 // KRT71 // keratin 71 // 12q13.13 // 112802 /// ENST00000267119 // KR	0.28292
LPPR2	NM_022737 // LPPR2 // lipid phosphate phosphatase-related protein type 2 // 19p1	0.282899
PAPOLB	NM_020144 // PAPOLB // poly(A) polymerase beta (testis specific) // 7p22.1 // 56	0.282788
LOC100129112	AK123839 // LOC100129112 // hypothetical protein LOC100129112 // 17q23.2 // 1001	0.282563
BPTF	NM_004459 // BPTF // bromodomain PHD finger transcription factor // 17q24.3 // 2	0.28225
LOC646976	AK096082 // LOC646976 // hypothetical LOC646976 // 1q25.2 // 646976	0.28214
BRIP1	NM_032043 // BRIP1 // BRCA1 interacting protein C-terminal helicase 1 // 17q22.2	0.282112
RGL2	NM_004761 // RGL2 // ral guanine nucleotide dissociation stimulator-like 2 // 6p	0.282078
KANK4	NM_181712 // KANK4 // KN motif and ankyrin repeat domains 4 // 1p31.3 // 163782	0.281958
DENND1B	NM_001195215 // DENND1B // DENN/MADD domain containing 1B // 1q31.3 // 163486 //	0.281904
PTPRE	NM_006504 // PTPRE // protein tyrosine phosphatase, receptor type, E // 10q26 //	0.281891
DBNDD2	NM_018478 // DBNDD2 // dysbindin (dystrobrevin binding protein 1) domain contain	0.281888
C9orf24	NM_032596 // C9orf24 // chromosome 9 open reading frame 24 // 9p13.3 // 84688 //	0.281882
CD276	NM_001024736 // CD276 // CD276 molecule // 15q23-q24 // 80381 /// NM_025240 // C	0.281776
MMP12	NM_002426 // MMP12 // matrix metallopeptidase 12 (macrophage elastase) // 11q22.	0.281681
CYP1B1	NM_000104 // CYP1B1 // cytochrome P450, family 1, subfamily B, polypeptide 1 //	0.281657
FPGT	NM_003838 // FPGT // fucose-1-phosphate guanylyltransferase // 1p31.1 // 8790 //	0.281497
LHFP	NM_005780 // LHFP // lipoma HMGIC fusion partner // 13q12 // 10186 /// AF098807	0.281496
GOLGA8H	ENST00000450802 // GOLGA8H // golgin A8 family, member H // 15q13.2 // 728498 //	0.28148
LOC646993	XM_939877 // LOC646993 // high mobility group protein B3-like // 9p13.2 // 64699	0.281391
BTF3P11	NR_026983 // BTF3P11 // basic transcription factor 3 pseudogene 11 // 13q22 // 6	0.281387
DNAJC5B	NM_033105 // DNAJC5B // DnaJ (Hsp40) homolog, subfamily C, member 5 beta // 8q13	0.281095
ADAMTS5	NM_007038 // ADAMTS5 // ADAM metallopeptidase with thrombospondin type 1 motif,	0.281066
SSRP1	NM_003146 // SSRP1 // structure specific recognition protein 1 // 11q12 // 6749	0.281048
NT5C3L	NR_033465 // NT5C3L // 5'-nucleotidase, cytosolic III-like // 17q21.2 // 115024	0.28094
LOC100131112	AK057771 // LOC100131112 // hypothetical LOC100131112 // 8p23.1 // 100131112	0.280912
C11orf71	BC071695 // C11orf71 // chromosome 11 open reading frame 71 // 11q23.2 // 54494	0.28068
ETAA1	NM_019002 // ETAA1 // Ewing tumor-associated antigen 1 // 2p14 // 54465 /// ENST	0.280637
NIPSNAP3A	NM_015469 // NIPSNAP3A // nipsnap homolog 3A (C. elegans) // 9q31.1 // 25934 ///	0.280546
TMEM155	NM_152399 // TMEM155 // transmembrane protein 155 // 4q27 // 132332 /// ENST0000	0.280422
MLANA	NM_005511 // MLANA // melan-A // 9p24.1 // 2315 /// ENST00000381477 // MLANA //	0.280299
KCNC2	NM_139136 // KCNC2 // potassium voltage-gated channel, Shaw-related subfamily, m	0.280138
NPIPL3	NM_130464 // NPIPL3 // nuclear pore complex interacting protein-like 3 // 16p12.	0.280037
BCAP29	NM_001008405 // BCAP29 // B-cell receptor-associated protein 29 // 7q22-q31 // 5	0.279982
KIAA1654	AB051441 // KIAA1654 // KIAA1654 protein // --- // 85368	0.279747
ZBTB10	NM_001105539 // ZBTB10 // zinc finger and BTB domain containing 10 // 8q13-q21.1	0.279713
KCNK16	NM_001135105 // KCNK16 // potassium channel, subfamily K, member 16 // 6p21.2-p2	0.2797
NRIP2	NM_031474 // NRIP2 // nuclear receptor interacting protein 2 // 12p13.33 // 8371	0.279589
RASSF4	NM_032023 // RASSF4 // Ras association (RalGDS/AF-6) domain family member 4 // 1	0.279491
SPAG4	NM_003116 // SPAG4 // sperm associated antigen 4 // 20q11.21 // 6676 /// ENST000	0.279479
DCN	NM_001920 // DCN // decorin // 12q21.33 // 1634 /// NM_133503 // DCN // decorin	0.279473
SLC48A1	NM_017842 // SLC48A1 // solute carrier family 48 (heme transporter), member 1 //	0.279447
CD33	NM_001772 // CD33 // CD33 molecule // 19q13.3 // 945 /// NM_001082618 // CD33 //	0.279445
UBA6	NM_018227 // UBA6 // ubiquitin-like modifier activating enzyme 6 // 4q13.2 // 55	0.279346
FLJ42289	NR_028139 // FLJ42289 // hypothetical LOC388182 // 15q26.3 // 388182 /// NR_0281	0.279343
MUM1	NM_032853 // MUM1 // melanoma associated antigen (mutated) 1 // 19p13.3 // 84939	0.279171
TJAP1	NM_001146018 // TJAP1 // tight junction associated protein 1 (peripheral) // 6p2	0.279139
FCGR1B	NM_001017986 // FCGR1B // Fc fragment of IgG, high affinity Ib, receptor (CD64)	0.278885
KDM6A	NM_021140 // KDM6A // lysine (K)-specific demethylase 6A // Xp11.2 // 7403 /// E	0.278848
TBL1Y	NM_033284 // TBL1Y // transducin (beta)-like 1, Y-linked // Yp11.2 // 90665 ///	0.278531
KIAA0087	NR_022006 // KIAA0087 // KIAA0087 // 7p15.2 // 9808 /// ENST00000242109 // KIAA0	0.278529
CRIPT	NM_014171 // CRIPT // cysteine-rich PDZ-binding protein // 2p21 // 9419 /// ENST	0.278449
SPTY2D1	NM_194285 // SPTY2D1 // SPT2, Suppressor of Ty, domain containing 1 (S. cerevisi	0.27834
PSMC3IP	NM_016556 // PSMC3IP // PSMC3 interacting protein // 17q21.2 // 29893 /// NM_013	0.278091
CARD16	NM_052889 // CARD16 // caspase recruitment domain family, member 16 // --- // 11	0.278025
SGMS2	NM_001136258 // SGMS2 // sphingomyelin synthase 2 // 4q25 // 166929 /// NM_15262	0.277972
ZEB2	NM_014795 // ZEB2 // zinc finger E-box binding homeobox 2 // 2q22.3 // 9839 ///	0.277885
SEPSECS	NM_016955 // SEPSECS // Sep (O-phosphoserine) tRNA:Sec (selenocysteine) tRNA syn	0.27786
LPAR2	NM_004720 // LPAR2 // lysophosphatidic acid receptor 2 // 19p12 // 9170 /// ENST	0.277715
LHFPL4	NM_198560 // LHFPL4 // lipoma HMGIC fusion partner-like 4 // 3p25.3 // 375323 //	0.277669
KIAA1109	NM_015312 // KIAA1109 // KIAA1109 // 4q27 // 84162 /// ENST00000264501 // KIAA11	0.277514
C1orf222	BC114926 // C1orf222 // chromosome 1 open reading frame 222 // 1p36.33 // 339457	0.277497
IGJ	NM_144646 // IGJ // immunoglobulin J polypeptide, linker protein for immunoglobu	0.277419
PIGF	NM_173074 // PIGF // phosphatidylinositol glycan anchor biosynthesis, class F //	0.277406
ZNF362	NM_152493 // ZNF362 // zinc finger protein 362 // 1p35.1 // 149076 /// ENST00000	0.277338
ABCC6	NM_001171 // ABCC6 // ATP-binding cassette, sub-family C (CFTR/MRP), member 6 //	0.277003
SNX13	NM_015132 // SNX13 // sorting nexin 13 // 7p21.1 // 23161 /// BC045667 // SNX13	0.276892
BIRC3	NM_001165 // BIRC3 // baculoviral IAP repeat-containing 3 // 11q22 // 330 /// NM	0.276853
IKZF5	NM_022466 // IKZF5 // IKAROS family zinc finger 5 (Pegasus) // 10q26 // 64376 //	0.276755
LOC100133106	AY358216 // LOC100133106 // VCEW9374 // 5q35.1 // 100133106	0.276672
ZNF407	NM_017757 // ZNF407 // zinc finger protein 407 // 18q23 // 55628 /// NM_00114618	0.276645
TAGLN	NM_001001522 // TAGLN // transgelin // 11q23.2 // 6876 /// NM_003186 // TAGLN //	0.276404
C18orf25	NM_145055 // C18orf25 // chromosome 18 open reading frame 25 // 18q21.1 // 14733	0.27639
STK32B	NM_018401 // STK32B // serine/threonine kinase 32B // 4p16.2 // 55351 /// ENST00	0.27639
CIB4	NM_001029881 // CIB4 // calcium and integrin binding family member 4 // 2p23.3 /	0.276329
HNRNPH3	NM_012207 // HNRNPH3 // heterogeneous nuclear ribonucleoprotein H3 (2H9) // 10q2	0.276262
VPS26A	NM_004896 // VPS26A // vacuolar protein sorting 26 homolog A (S. pombe) // 10q21	0.276236
CCDC159	NM_001080503 // CCDC159 // coiled-coil domain containing 159 // 19p13.2 // 12607	0.276124
YTHDC1	NM_001031732 // YTHDC1 // YTH domain containing 1 // 4q13.2 // 91746 /// NM_1333	0.276111
C7orf72	NM_001161834 // C7orf72 // chromosome 7 open reading frame 72 // 7p12.2 // 10013	0.275966
TRIO	NM_007118 // TRIO // triple functional domain (PTPRF interacting) // 5p15.2 // 7	0.275918
KIAA1586	NM_020931 // KIAA1586 // KIAA1586 // 6p12.1 // 57691 /// ENST00000370733 // KIAA	0.275904
ARAP3	NM_022481 // ARAP3 // ArfGAP with RhoGAP domain, ankyrin repeat and PH domain 3	0.275879
ACY3	NM_080658 // ACY3 // aspartoacylase (aminocyclase) 3 // 11q13.2 // 91703 /// ENS	0.275796
MIR28	NR_029502 // MIR28 // microRNA 28 // 3q28 // 407020	0.275759
CDH17	NM_004063 // CDH17 // cadherin 17, LI cadherin (liver-intestine) // 8q22.1 // 10	0.275728
C2orf67	NM_152519 // C2orf67 // chromosome 2 open reading frame 67 // 2q34 // 151050 ///	0.275691
MAP3K11	NM_002419 // MAP3K11 // mitogen-activated protein kinase kinase kinase 11 // 11q	0.275687
AGAP4	NM_133446 // AGAP4 // ArfGAP with GTPase domain, ankyrin repeat and PH domain 4	0.275626
SNX10	NM_013322 // SNX10 // sorting nexin 10 // 7p15.2 // 29887 /// ENST00000396376 //	0.275581
ZNF165	NM_003447 // ZNF165 // zinc finger protein 165 // 6p21.3 // 7718 /// ENST0000025	0.275453
ZNF691	NM_015911 // ZNF691 // zinc finger protein 691 // 1p34.2 // 51058 /// ENST000003	0.275259
MCCC1	NM_020166 // MCCC1 // methylcrotonoyl-CoA carboxylase 1 (alpha) // 3q27 // 56922	0.275236
CCDC21	NM_022778 // CCDC21 // coiled-coil domain containing 21 // 1p36.11 // 64793 ///	0.275228
MYO19	NM_001163735 // MYO19 // myosin XIX // 17q12 // 80179 /// NM_025109 // MYO19 //	0.275159
MYH16	NR_002147 // MYH16 // myosin, heavy chain 16 pseudogene // 7q22.1 // 84176	0.274822
CPE	NM_001873 // CPE // carboxypeptidase E // 4q32.3 // 1363 /// ENST00000402744 //	0.274685
DHX34	NM_014681 // DHX34 // DEAH (Asp-Glu-Ala-His) box polypeptide 34 // 19q13.3 // 97	0.274633
AGER	NM_001136 // AGER // advanced glycosylation end product-specific receptor // 6p2	0.27454
FAM177A1	NM_173607 // FAM177A1 // family with sequence similarity 177, member A1 // 14q13	0.274526
TAPT1	NM_153365 // TAPT1 // transmembrane anterior posterior transformation 1 // 4p15.	0.274368
GYG2	NM_001079855 // GYG2 // glycogenin 2 // Xp22.3 // 8908 /// NM_003918 // GYG2 //	0.274357
FLJ44635	NM_207422 // FLJ44635 // TPT1-like protein // Xq13.1 // 392490 /// AY572224 // F	0.274303
POLR3F	NM_006466 // POLR3F // polymerase (RNA) III (DNA directed) polypeptide F, 39 kDa	0.273888
HIF1A	NM_001530 // HIF1A // hypoxia inducible factor 1, alpha subunit (basic helix-loo	0.273811
SMARCA1	NM_003069 // SMARCA1 // SWI/SNF related, matrix associated, actin dependent regu	0.273764
L3MBTL4	NM_173464 // L3MBTL4 // l(3)mbt-like 4 (Drosophila) // 18p11.31 // 91133 /// ENS	0.273754
KAT2A	NM_021078 // KAT2A // K(lysine) acetyltransferase 2A // 17q21 // 2648 /// ENST00	0.273657
VSIG8	NM_001013661 // VSIG8 // V-set and immunoglobulin domain containing 8 // 1q23.2	0.273609
LTBP4	NM_001042544 // LTBP4 // latent transforming growth factor beta binding protein	0.273423
AR	NM_000044 // AR // androgen receptor // Xq12 // 367 /// NM_001011645 // AR // an	0.273387
ECHDC1	NM_001002030 // ECHDC1 // enoyl CoA hydratase domain containing 1 // 6q22.33 //	0.273386
OLFML3	NM_020190 // OLFML3 // olfactomedin-like 3 // 1p13.2 // 56944 /// ENST0000032033	0.273329
ACTG2	NM_001615 // ACTG2 // actin, gamma 2, smooth muscle, enteric // 2p13.1 // 72 ///	0.273297
MRPS28	NM_014018 // MRPS28 // mitochondrial ribosomal protein S28 // 8q21.1-q21.2 // 28	0.273226
SMAD9	NM_001127217 // SMAD9 // SMAD family member 9 // 13q12-q14 // 4093 /// NM_005905	0.27314
TTTY11	NR_001548 // TTTY11 // testis-specific transcript, Y-linked 11 (non-protein codi	0.273118
TBC1D4	NM_014832 // TBC1D4 // TBC1 domain family, member 4 // 13q22.2 // 9882 /// ENST0	0.273013
MYCN	NM_005378 // MYCN // v-myc myelocytomatosis viral related oncogene, neuroblastom	0.27296
FAM75C1	NM_001145124 // FAM75C1 // family with sequence similarity 75, member C1 // 9q22	0.272599
MYRIP	NM_015460 // MYRIP // myosin VIIA and Rab interacting protein // 3p22.1 // 25924	0.272513
IL18R1	NM_003855 // IL18R1 // interleukin 18 receptor 1 // 2q12 // 8809 /// ENST0000040	0.272492
SELS	NM_203472 // SELS // selenoprotein S // 15q26.3 // 55829 /// NM_018445 // SELS /	0.272457
HRH1	NM_001098213 // HRH1 // histamine receptor H1 // 3p25 // 3269 /// NM_001098212 /	0.27244
SRSF11	NM_004768 // SRSF11 // serine/arginine-rich splicing factor 11 // 1p31 // 9295 /	0.27239
TP53I3	NM_004881 // TP53I3 // tumor protein p53 inducible protein 3 // 2p23.3 // 9540 /	0.272004
RBM26	NM_022118 // RBM26 // RNA binding motif protein 26 // 13q31.1 // 64062 /// ENST0	0.271985
MUC4	NM_018406 // MUC4 // mucin 4, cell surface associated // 3q29 // 4585 /// NM_004	0.271816
SVEP1	NM_153366 // SVEP1 // sushi, von Willebrand factor type A, EGF and pentraxin dom	0.271786
APOL5	NM_030642 // APOL5 // apolipoprotein L, 5 // 22q12.3 // 80831 /// ENST0000024904	0.271782
OTUD4	NM_001102653 // OTUD4 // OTU domain containing 4 // 4q31.21 // 54726 /// NM_0174	0.271611
DLEU2L	NR_002771 // DLEU2L // deleted in lymphocytic leukemia 2-like // 1p31-p22 // 794	0.271453
ATPIF1	NM_178191 // ATPIF1 // ATPase inhibitory factor 1 // --- // 93974 /// NM_178190	0.271094
PDYN	NM_024411 // PDYN // prodynorphin // 20p13 // 5173 /// NM_001190898 // PDYN // p	0.271015
TTLL6	NM_173623 // TTLL6 // tubulin tyrosine ligase-like family, member 6 // 17q21.32	0.271002
AGAP6	NM_001077665 // AGAP6 // ArfGAP with GTPase domain, ankyrin repeat and PH domain	0.270997
TRERF1	NM_033502 // TRERF1 // transcriptional regulating factor 1 // 6p21.1-p12.1 // 55	0.270994
UBQLN4	NM_020131 // UBQLN4 // ubiquilin 4 // 1q21 // 56893 /// ENST00000368309 // UBQLN	0.270891
LOC732275	NR_024406 // LOC732275 // similar to hCG1645603 // 16q24.1 // 732275 /// ENST000	0.270888
MRPS36	NM_033281 // MRPS36 // mitochondrial ribosomal protein S36 // 5q13.2 // 92259 //	0.270809
MAMDC2	NM_153267 // MAMDC2 // MAM domain containing 2 // 9q21.12 // 256691 /// ENST0000	0.270762
SYCP1	NM_003176 // SYCP1 // synaptonemal complex protein 1 // 1p13-p12 // 6847 /// ENS	0.27076
BEND3	NM_001080450 // BEND3 // BEN domain containing 3 // 6q21 // 57673 /// ENST000003	0.270757
LOXL3	NM_032603 // LOXL3 // lysyl oxidase-like 3 // 2p13 // 84695 /// NM_013247 // HTR	0.270725
MSTO1	NM_018116 // MSTO1 // misato homolog 1 (Drosophila) // 1q22 // 55154 /// NR_0241	0.270659
RLF	NM_012421 // RLF // rearranged L-myc fusion // 1p32 // 6018 /// ENST00000372771	0.270627
PNPLA1	NM_173676 // PNPLA1 // patatin-like phospholipase domain containing 1 // 6p21.31	0.270518
HCFC1	NM_005334 // HCFC1 // host cell factor C1 (VP16-accessory protein) // Xq28 // 30	0.270327
LCORL	NM_153686 // LCORL // ligand dependent nuclear receptor corepressor-like // 4p15	0.270143
JAG1	NM_000214 // JAG1 // jagged 1 // 20p12.1-p11.23 // 182 /// ENST00000254958 // JA	0.270097
MC3R	NM_019888 // MC3R // melanocortin 3 receptor // 20q13.2-q13.3 // 4159 /// ENST00	0.269815
TCF7L2	NM_001198525 // TCF7L2 // transcription factor 7-like 2 (T-cell specific, HMG-bo	0.269713
ZFP91-CNTF	NR_024091 // ZFP91-CNTF // ZFP91-CNTF readthrough transcript // 11q12.2 // 38660	0.269601
TIAM1	NM_003253 // TIAM1 // T-cell lymphoma invasion and metastasis 1 // 21q22.1|21q22	0.269567
ASPH	NM_001164750 // ASPH // aspartate beta-hydroxylase // 8q12.1 // 444 /// NM_00431	0.268928
ITGA3	NM_002204 // ITGA3 // integrin, alpha 3 (antigen CD49C, alpha 3 subunit of VLA-3	0.268882
MYL5	NM_002477 // MYL5 // myosin, light chain 5, regulatory // 4p16.3 // 4636 /// ENS	0.268824
OR10S1	NM_001004474 // OR10S1 // olfactory receptor, family 10, subfamily S, member 1 /	0.268714
OGFRL1	NM_024576 // OGFRL1 // opioid growth factor receptor-like 1 // 6q13 // 79627 ///	0.268632
NKX2-2	NM_002509 // NKX2-2 // NK2 homeobox 2 // 20p11.22 // 4821 /// ENST00000377142 //	0.26863
SLC39A11	NM_001159770 // SLC39A11 // solute carrier family 39 (metal ion transporter), me	0.26824
MICAL1	NM_022765 // MICAL1 // microtubule associated monoxygenase, calponin and LIM dom	0.268165
FOXR2	NM_198451 // FOXR2 // forkhead box R2 // Xp11.21 // 139628 /// ENST00000339140 /	0.268062
PDIA5	NM_006810 // PDIA5 // protein disulfide isomerase family A, member 5 // 3q21.1 /	0.268043
GMEB1	NM_006582 // GMEB1 // glucocorticoid modulatory element binding protein 1 // 1p3	0.268018
IRF5	NM_001098629 // IRF5 // interferon regulatory factor 5 // 7q32 // 3663 /// NM_03	0.267959
RAB11FIP2	NM_014904 // RAB11FIP2 // RAB11 family interacting protein 2 (class I) // 10q26.	0.267836
MEGF8	NM_001410 // MEGF8 // multiple EGF-like-domains 8 // 19q12 // 1954 /// ENST00000	0.267769
CALCB	NM_000728 // CALCB // calcitonin-related polypeptide beta // 11p15.2-p15.1 // 79	0.267706
RUFY4	NR_034176 // RUFY4 // RUN and FYVE domain containing 4 // 2q35 // 285180 /// NM_	0.267678
ENSA	NM_207042 // ENSA // endosulfine alpha // 1q21.3 // 2029 /// NM_207168 // ENSA /	0.267449
[truncated: 18,255 more rows]
