# Supplementary material for: Transcriptome Analysis on Monocytes from Patients with Neovascular Age-Related Macular Degeneration
Source: Sci Rep. 2016 Jul 4;6:29046. doi: 10.1038/srep29046 (PMC4931446; doi:10.1038/srep29046)
Supplement: Supplementary Table S4 [file srep29046-s5.xls]

## Sheet: 2156sigGenesDAVIDALL
Annotation Cluster 1	Enrichment Score: 5.07162025578286
Category	Term	Count	%	PValue	Genes	List Total	Pop Hits	Pop Total	Fold Enrichment	Bonferroni	Benjamini	FDR
GOTERM_BP_FAT	GO:0046649~lymphocyte activation	49	2.30805	1.82951e-08	LRRC8A, CD8A, JAG2, ITPKB, IL15, SKAP2, TPD52, IL10, NLRC3, CXCR5, MS4A1, CHRNA4, RHOH, CD3G, CD3D, EOMES, LIG4, NCR1, CARD11, LAX1, LCK, KIR3DL1, KIR3DS1, BLM, KLRK1, IL7R, ITGAM, BCL11B, BCL2, BCL11A, CD2, ZAP70, CD24, TCF3, CD7, BLNK, APC, CD28, KLF6, CEBPG, KIR2DS2, KIR2DS4, ITGA4, HDAC4, P2RX7, JMJD6, BANK1, CLEC7A, TREML2, CD79A, HDAC9	1410	199	13528	2.36242	7.16775e-05	7.16775e-05	3.39226e-05
GOTERM_BP_FAT	GO:0030098~lymphocyte differentiation	31	1.4602	1.09322e-07	LRRC8A, CD8A, BLM, JAG2, ITPKB, IL15, IL7R, TPD52, IL10, BCL11B, BCL2, BCL11A, ZAP70, CD24, TCF3, CD28, BLNK, APC, RHOH, KLF6, CD3D, CEBPG, EOMES, LIG4, ITGA4, HDAC4, CARD11, JMJD6, LCK, CD79A, HDAC9	1410	103	13528	2.88761	0.000428231	0.000214138	0.000202703
GOTERM_BP_FAT	GO:0045321~leukocyte activation	53	2.49647	2.693e-07	LRRC8A, CD8A, TLR2, JAG2, ITPKB, IL15, SKAP2, TPD52, IL10, NLRC3, CXCR5, MS4A1, CHRNA4, ADAM9, RHOH, CD3G, CD3D, EOMES, LIG4, NCR1, CARD11, LAX1, LCK, KIR3DL1, CSF2, KIR3DS1, BLM, KLRK1, IL7R, ITGAM, BCL2, BCL11B, BCL11A, ZAP70, CD2, CD24, TCF3, APC, CD7, CD28, BLNK, KLF6, CEBPG, KIR2DS2, KIR2DS4, ITGA4, LAT, HDAC4, P2RX7, JMJD6, CD79A, TREML2, BANK1, CLEC7A, HDAC9	1410	242	13528	2.10124	0.00105456	0.000351644	0.000499334
GOTERM_BP_FAT	GO:0001775~cell activation	59	2.77909	5.02673e-07	LRRC8A, CD8A, TLR2, JAG2, ITPKB, IL15, SKAP2, TPD52, IL10, NLRC3, CXCR5, MS4A1, CHRNA4, RHOH, ADAM9, CD3G, CD3D, EOMES, STXBP1, LIG4, NCR1, CARD11, LAX1, LCK, KIR3DL1, CSF2, KIR3DS1, BLM, ADORA2A, KLRK1, IL7R, ITGAM, BCL2, BCL11B, BCL11A, ZAP70, CD2, CD24, TCF3, ENTPD2, APC, CD7, CD28, BLNK, ZFP91-CNTF, KLF6, CEBPG, KIR2DS2, KIR2DS4, ITGA4, LAT, HDAC4, P2RX7, P2RX1, JMJD6, CD79A, TREML2, BANK1, C…	1410	287	13528	1.97235	0.00196754	0.000492247	0.000932049
GOTERM_BP_FAT	GO:0002521~leukocyte differentiation	32	1.5073	8.99252e-06	CSF2, LRRC8A, CD8A, BLM, JAG2, ITPKB, IL15, IL7R, TPD52, IL10, BCL11B, BCL2, BCL11A, ZAP70, CD24, TCF3, CD28, BLNK, APC, RHOH, KLF6, CD3D, CEBPG, EOMES, LIG4, ITGA4, HDAC4, CARD11, JMJD6, LCK, CD79A, HDAC9	1410	131	13528	2.34365	0.0346194	0.0070218	0.0166726
GOTERM_BP_FAT	GO:0030097~hemopoiesis	47	2.21385	1.98613e-05	BMI1, CSF2, BLM, LRRC8A, CD8A, JAG2, ITPKB, IL15, IL7R, TPD52, CIAPIN1, IL10, RPA1, MEN1, BCL11B, BCL2, BCL11A, ZAP70, CD24, TCF3, CD28, RHOH, APC, BLNK, EBP, KLF6, CD3D, MYO1E, CEBPG, EOMES, LIG4, ITGA4, HOXB3, HDAC4, CARD11, PGM3, RPS19, JMJD6, VEGFA, AHSP, LCK, SLC25A38, TGFBR3, HEPH, JAK2, CD79A, HDAC9	1410	236	13528	1.91073	0.0748665	0.0128858	0.0368202
GOTERM_BP_FAT	GO:0042113~B cell activation	22	1.03627	2.10906e-05	KLF6, LRRC8A, CEBPG, ITGA4, LIG4, TPD52, SKAP2, IL7R, IL10, HDAC4, CXCR5, LAX1, BCL2, BCL11A, MS4A1, CHRNA4, CD24, CD79A, BANK1, HDAC9, TCF3, BLNK	1410	76	13528	2.7773	0.0793119	0.0117354	0.0390989
GOTERM_BP_FAT	GO:0048534~hemopoietic or lymphoid organ development	49	2.30805	5.66314e-05	BMI1, LRRC8A, CD8A, JAG2, ITPKB, IL15, TPD52, CIAPIN1, IL10, MEN1, CXCR5, RHOH, CD3D, EOMES, LIG4, PGM3, CARD11, RPS19, LCK, AHSP, VEGFA, SLC25A38, CSF2, BLM, IL7R, RPA1, BCL2, BCL11B, BCL11A, ZAP70, CD24, TCF3, BLNK, APC, CD28, KLF6, EBP, JARID2, CEBPG, MYO1E, ITGA4, HOXB3, HDAC4, JMJD6, TGFBR3, JAK2, HEPH, CD79A, HDAC9	1410	260	13528	1.80816	0.198995	0.0243528	0.104954
GOTERM_BP_FAT	GO:0002520~immune system development	51	2.40226	6.62344e-05	BMI1, LRRC8A, CD8A, JAG2, ITPKB, IL15, TPD52, CIAPIN1, IL10, MEN1, CXCR5, RHOH, CD3D, LIG1, EOMES, LIG4, CARD11, PGM3, RPS19, AHSP, LCK, VEGFA, SLC25A38, CSF2, BLM, UNG, IL7R, RPA1, BCL2, BCL11B, BCL11A, ZAP70, CD24, TCF3, APC, CD28, BLNK, EBP, KLF6, JARID2, MYO1E, CEBPG, ITGA4, HOXB3, HDAC4, JMJD6, TGFBR3, JAK2, HEPH, CD79A, HDAC9	1410	276	13528	1.77286	0.228574	0.0256176	0.12274
GOTERM_BP_FAT	GO:0030217~T cell differentiation	19	0.89496	7.80736e-05	CD3D, CD8A, BLM, EOMES, JAG2, ITPKB, LIG4, IL15, IL7R, CARD11, JMJD6, BCL2, BCL11B, LCK, BCL11A, ZAP70, CD28, APC, RHOH	1410	65	13528	2.8045	0.263543	0.0274263	0.144664
GOTERM_BP_FAT	GO:0042110~T cell activation	27	1.27179	0.000488747	CD8A, BLM, JAG2, ITPKB, IL15, IL7R, ITGAM, NLRC3, BCL11B, BCL2, BCL11A, CD2, ZAP70, CD28, CD7, APC, RHOH, CD3G, CD3D, EOMES, LIG4, CARD11, P2RX7, JMJD6, LCK, CLEC7A, TREML2	1410	126	13528	2.05593	0.852714	0.147528	0.902357
GOTERM_BP_FAT	GO:0030183~B cell differentiation	14	0.659444	0.000946864	KLF6, LRRC8A, CEBPG, ITGA4, TPD52, IL10, HDAC4, BCL2, BCL11A, CD24, CD79A, HDAC9, TCF3, BLNK	1410	48	13528	2.79835	0.975561	0.23288	1.74116
Annotation Cluster 2	Enrichment Score: 3.2131876858843174
Category	Term	Count	%	PValue	Genes	List Total	Pop Hits	Pop Total	Fold Enrichment	Bonferroni	Benjamini	FDR
GOTERM_CC_FAT	GO:0031226~intrinsic to plasma membrane	164	7.72492	0.00037906	KCNC4, IL9R, SLC6A1, OSMR, GRIK4, JAG2, TLR2, SLC7A8, CD52, IL15, CHRNA9, S1PR4, GPR44, GRIN2D, MS4A1, CHRNA4, SLC4A1, ADAM9, PTPRK, TYRO3, F10, CD3G, GJD3, NCF2, PLXNB1, MDGA1, CDHR1, SLC34A1, OR1D2, BCAP31, CRHR1, CCR8, CRHR2, CCR7, CD36, CCR6, RHCG, CD33, CCR2, GPR56, BACE1, ROR1, GPR50, SDCBP, PDGFRB, KIR2DL1, KIR2DL3, KIR2DL2, KIR3DL1, KIR3DL2, KIR2DL4, ORAI1, FGFR4, KIR3DS1, ADORA2A, ENPP2,…	1340	1215	12782	1.28754	0.188833	0.0673826	0.552028
GOTERM_CC_FAT	GO:0005887~integral to plasma membrane	159	7.4894	0.000683149	KCNC4, IL9R, SLC6A1, OSMR, GRIK4, JAG2, TLR2, SLC7A8, CD52, IL15, CHRNA9, S1PR4, GPR44, GRIN2D, MS4A1, CHRNA4, SLC4A1, PTPRK, TYRO3, CD3G, GJD3, NCF2, PLXNB1, CDHR1, SLC34A1, OR1D2, BCAP31, CRHR1, CCR8, CRHR2, CCR7, CD36, CCR6, RHCG, CD33, CCR2, GPR56, BACE1, ROR1, GPR50, PDGFRB, SDCBP, KIR2DL1, KIR2DL3, KIR2DL2, KIR3DL1, KIR3DL2, KIR2DL4, ORAI1, FGFR4, KIR3DS1, ADORA2A, ENPP2, FCER2, KCNA1, KLRK…	1340	1188	12782	1.27666	0.31424	0.0899964	0.992821
GOTERM_CC_FAT	GO:0044459~plasma membrane part	274	12.9063	0.000885551	IL9R, OSMR, RP2, CD52, ITSN1, ZNRF2, S1PR1, CHRNA9, RAB28, GRIN2D, S1PR4, CHRNA4, ADAM9, GNG7, TYRO3, PTPRK, PLD1, F10, GJD3, CD3G, MAPKSP1, NCF2, MAGI1, CD3D, CDHR1, MDGA1, MYH6, LIG4, OR1D2, PCLO, CTNNA3, CRHR1, CCR8, CRHR2, CCR7, RND1, CCR6, CD36, RHCG, CD33, CCR2, BACE1, ROR1, PDGFRB, ORAI1, CDK5R1, KIR3DS1, ENPP2, ERBB2, FCER2, BCL2L1, CD72, KCNJ1, RIMS3, HCRTR1, SYPL1, PROCR, ZAP70, SLC31A1…	1340	2203	12782	1.1864	0.386786	0.0931771	1.2852
Annotation Cluster 3	Enrichment Score: 2.137449163100012
Category	Term	Count	%	PValue	Genes	List Total	Pop Hits	Pop Total	Fold Enrichment	Bonferroni	Benjamini	FDR
PIR_SUPERFAMILY	PIRSF016955:killer cell immunoglobulin-like receptor	9	0.423928	9.44042e-08	KIR3DS1, KIR2DL5A, KIR2DS2, KIR3DL3, KIR2DS1, KIR2DL1, KIR2DS4, KIR2DL3, KIR2DL2, KIR3DL1, KIR2DL4, KIR3DL2	757	9	7396	9.77015	7.2783e-05	7.2783e-05	0.000144208
GOTERM_MF_FAT	GO:0032396~inhibitory MHC class I receptor activity	3	0.141309	0.03043	KIR3DS1, KIR2DS1, KIR2DL1, KIR2DL2, KIR3DL1	1357	3	12983	9.56743	1	0.962306	39.5446
KEGG_PATHWAY	hsa05332:Graft-versus-host disease	8	0.376825	0.109098	PRF1, KIR3DS1, KIR2DL5A, GZMB, KIR2DL1, KIR2DL3, KIR2DL2, KIR3DL1, CD28, KIR3DL2	536	39	5085	1.94604	1	0.848979	75.8992
KEGG_PATHWAY	hsa04612:Antigen processing and presentation	12	0.565238	0.253057	KIR3DS1, KIR2DL5A, CD8A, KIR2DS2, KIR2DS1, NFYB, KIR2DS4, KIR3DL3, IFNA14, KIR2DL1, KIR2DL3, KIR2DL2, KIR3DL1, KIR3DL2, KIR2DL4	536	83	5085	1.37161	1	0.936968	97.2507
GOTERM_MF_FAT	GO:0032393~MHC class I receptor activity	4	0.188413	0.259075	KIR3DS1, KIR2DS2, KIR2DS1, KIR2DL1, KIR2DS4, KIR2DL2, KIR3DL1	1357	17	12983	2.25116	1	0.985611	99.2428
Annotation Cluster 4	Enrichment Score: 2.0435392865233735
Category	Term	Count	%	PValue	Genes	List Total	Pop Hits	Pop Total	Fold Enrichment	Bonferroni	Benjamini	FDR
SP_PIR_KEYWORDS	Immunoglobulin domain	76	3.57984	7.13984e-05	CD8A, VTCN1, SCN3B, FCRL2, FCRL1, ILDR1, LY9, TTN, FCRL6, FCRL3, CCDC141, CD96, CEACAM6, CEACAM1, IFNGR1, VSIG10, PTPRK, TYRO3, CD3G, BTNL9, MDGA1, LAIR2, NCR1, NCR3, AMIGO2, SIRPD, CD33, SEMA4C, ROR1, KIR3DL3, PDGFRB, FAIM3, FCRLA, KIR2DL1, VCAN, KIR2DL3, KIR2DL2, CHL1, KIR3DL1, KIR3DL2, KALRN, KIR2DL4, DCC, FGFR4, KIR2DL5A, KIR3DS1, IGFBPL1, VPREB3, CNTFR, LRIG3, NEO1, ISLR, LINGO4, MYBPH, CD2,…	1975	470	19235	1.57486	0.0471887	0.0471887	0.107138
INTERPRO	IPR003599:Immunoglobulin subtype	58	2.73198	0.000103771	CD8A, SCN3B, VTCN1, FCRL2, FCRL1, ILDR1, LY9, FCRL6, TTN, FCRL3, CD96, CEACAM6, CEACAM1, VSIG10, TYRO3, PTPRK, BTNL9, MDGA1, LAIR2, TRBV27, NCR1, NCR3, SIRPD, AMIGO2, CD33, SEMA4C, KIR3DL3, FAIM3, PDGFRB, FCRLA, VCAN, KIR2DL1, KIR2DL3, KIR2DL2, KIR3DL1, CHL1, KIR2DL4, KIR3DL2, DCC, KIR2DL5A, KIR3DS1, LRIG3, NEO1, MYBPH, CD22, CD7, FLT4, KIR2DS2, SLAMF6, KIR2DS1, KIR2DS4, BTLA, TIGIT, CD19, FCGR2B…	1747	330	16659	1.67598	0.201226	0.201226	0.179915
SMART	SM00409:IG	58	2.73198	0.000220443	CD8A, SCN3B, VTCN1, FCRL2, FCRL1, ILDR1, LY9, FCRL6, TTN, FCRL3, CD96, CEACAM6, CEACAM1, VSIG10, TYRO3, PTPRK, BTNL9, MDGA1, LAIR2, TRBV27, NCR1, NCR3, SIRPD, AMIGO2, CD33, SEMA4C, KIR3DL3, FAIM3, PDGFRB, FCRLA, VCAN, KIR2DL1, KIR2DL3, KIR2DL2, KIR3DL1, CHL1, KIR2DL4, KIR3DL2, DCC, KIR2DL5A, KIR3DS1, LRIG3, NEO1, MYBPH, CD22, CD7, FLT4, KIR2DS2, SLAMF6, KIR2DS1, KIR2DS4, BTLA, TIGIT, CD19, FCGR2B…	985	330	9079	1.62	0.0781311	0.0781311	0.303435
INTERPRO	IPR013783:Immunoglobulin-like fold	79	3.72115	0.00392159	CD8A, VTCN1, SCN3B, FCRL2, FCRL1, TTN, FCRL6, FCRL3, CCDC141, CD96, TRIM3, CEACAM19, CEACAM6, RBPJL, CEACAM1, VSIG10, PTPRK, TYRO3, CD3G, BTNL9, CD3D, MDGA1, LAIR2, TRBV27, NCR1, NCR3, AMIGO2, SIRPD, TARP, CD33, SEMA4C, ROR1, KIR3DL3, PDGFRB, FAIM3, FCRLA, KIR2DL1, VCAN, KIR2DL3, KIR2DL2, CHL1, KIR3DL1, KIR3DL2, KALRN, KIR2DL4, DCC, FGFR4, KIR2DL5A, KIR3DS1, IGFBPL1, VPREB3, CNTFR, LRIG3, NEO1, I…	1747	553	16659	1.36225	0.999798	0.941319	6.591
INTERPRO	IPR013151:Immunoglobulin	34	1.60151	0.00659901	FGFR4, KIR3DS1, KIR2DL5A, FCRL2, FCRL1, CNTFR, NEO1, TTN, FCRL6, FCRL3, CD22, CEACAM6, CEACAM1, VSIG10, TYRO3, MDGA1, FLT4, KIR2DS2, KIR2DS1, KIR2DS4, A1BG, AMIGO2, FCGR2B, CD33, CDON, KIR3DL3, FAIM3, PDGFRB, KIR2DL1, FCRLA, KIR2DL3, KIR2DL2, CD200, KIR3DL1, CHL1, KIR2DL4, KIR3DL2	1747	202	16659	1.60503	0.999999	0.943122	10.8534
UP_SEQ_FEATURE	domain:Ig-like C2-type 1	31	1.4602	0.0122013	DCC, FGFR4, KIR3DS1, KIR2DL5A, FCRL2, FCRL1, LRIG3, NEO1, LY9, FCRL6, FCRL3, MYBPH, CD22, CEACAM6, CEACAM1, VSIG10, TYRO3, FLT4, KIR2DS2, KIR2DS1, KIR2DS4, CD19, FCGR2B, CDON, KIR3DL3, PDGFRB, KIR2DL1, FCRLA, KIR2DL3, KIR2DL2, KIR3DL1, CHL1, KIR2DL4, KIR3DL2	1975	190	19113	1.57896	1	0.999029	20.6379
UP_SEQ_FEATURE	domain:Ig-like C2-type 2	31	1.4602	0.0130873	DCC, FGFR4, KIR3DS1, KIR2DL5A, FCRL2, FCRL1, LRIG3, NEO1, LY9, FCRL6, FCRL3, MYBPH, CD22, CEACAM6, CEACAM1, VSIG10, TYRO3, FLT4, KIR2DS2, KIR2DS1, KIR2DS4, CD19, FCGR2B, CDON, KIR3DL3, PDGFRB, KIR2DL1, FCRLA, KIR2DL3, KIR2DL2, KIR3DL1, CHL1, KIR2DL4, KIR3DL2	1975	191	19113	1.57069	1	0.998663	21.9675
INTERPRO	IPR003598:Immunoglobulin subtype 2	32	1.5073	0.0233972	DCC, FGFR4, IGFBPL1, FCRL2, CNTFR, LRIG3, NEO1, FCRL6, TTN, FCRL3, ISLR, LINGO4, MYBPH, CD22, CEACAM6, CEACAM1, VSIG10, TYRO3, CD3G, ALPK3, MDGA1, FLT4, TRIO, A1BG, MYPN, CDON, ROR1, PDGFRB, KIR2DL1, CD79A, KIR2DL2, CHL1, KALRN	1747	205	16659	1.48851	1	0.974298	33.6894
SMART	SM00408:IGc2	32	1.5073	0.0342485	DCC, FGFR4, IGFBPL1, FCRL2, CNTFR, LRIG3, NEO1, FCRL6, TTN, FCRL3, ISLR, LINGO4, MYBPH, CD22, CEACAM6, CEACAM1, VSIG10, TYRO3, CD3G, ALPK3, MDGA1, FLT4, TRIO, A1BG, MYPN, CDON, ROR1, PDGFRB, KIR2DL1, CD79A, KIR2DL2, CHL1, KALRN	985	205	9079	1.43879	0.999997	0.840709	38.1441
UP_SEQ_FEATURE	domain:Ig-like C2-type 3	19	0.89496	0.076782	VSIG10, DCC, FGFR4, KIR3DS1, FLT4, FCRL2, FCRL1, LRIG3, NEO1, FCRL6, FCRL3, CDON, KIR3DL3, CD22, PDGFRB, KIR2DL1, KIR2DL2, KIR3DL1, CHL1, CEACAM1, KIR3DL2	1975	122	19113	1.50715	1	0.999956	77.7812
INTERPRO	IPR013106:Immunoglobulin V-set	32	1.5073	0.178087	FGFR4, CD8A, VTCN1, SCN3B, VPREB3, FCRL2, FCRL1, FCRL3, CD96, CD2, CEACAM6, CEACAM1, CD7, VSIG10, HAPLN1, BTNL9, FLT4, SLAMF6, TRBV27, NCR3, BTLA, TIGIT, SIRPD, TARP, FCGR2B, CD33, SEMA4C, SCN4B, VCAN, CD79A, TREML2, CHL1	1747	249	16659	1.22548	1	0.999491	96.6732
INTERPRO	IPR007110:Immunoglobulin-like	60	2.82619	0.188052	CD8A, SCN3B, VTCN1, FCRL2, FCRL1, LY9, FCRL6, TTN, FCRL3, CCDC141, CD96, CEACAM6, CEACAM1, VSIG10, TYRO3, PTPRK, BTNL9, MDGA1, TRBV27, NCR3, SIRPD, AMIGO2, TARP, CD33, SEMA4C, ROR1, PDGFRB, FCRLA, VCAN, CHL1, KALRN, DCC, FGFR4, IGFBPL1, VPREB3, CNTFR, LRIG3, NEO1, ISLR, LINGO4, MYBPH, CD22, CD7, HAPLN1, ALPK3, FLT4, SLAMF6, TRIO, BTLA, TIGIT, A1BG, CD19, FCGR2B, MMP23B, CDON, MYPN, SCN4B, CD79A, …	1747	501	16659	1.14201	1	0.999456	97.3078
INTERPRO	IPR013098:Immunoglobulin I-set	19	0.89496	0.195325	DCC, PTPRK, FGFR4, ALPK3, IGFBPL1, FLT4, TRIO, LRIG3, NEO1, TTN, CCDC141, ISLR, LINGO4, CDON, MYPN, MYBPH, ROR1, CHL1, KALRN	1747	138	16659	1.3129	1	0.999494	97.697
Annotation Cluster 5	Enrichment Score: 1.96049185058373
Category	Term	Count	%	PValue	Genes	List Total	Pop Hits	Pop Total	Fold Enrichment	Bonferroni	Benjamini	FDR
GOTERM_CC_FAT	GO:0005886~plasma membrane	446	21.008	0.00110547	FHIT, IL9R, OSMR, VTCN1, SCN3B, RP2, ITSN1, OR6S1, MAGED1, CTGF, GRIN2D, VNN2, GNG7, ADAM9, KLRB1, PTPRK, TYRO3, NCF2, MAGI1, ROCK2, CDHR1, LIG4, MYH6, PCLO, CTNNA3, BACE1, ROR1, ORAI1, KIR3DS1, ERBB2, OR2T3, BCL2L1, KCNJ1, HCRTR1, SYPL1, PROCR, OR56B1, ZAP70, OR2T6, NPHP1, KIR2DS2, KIR2DS1, KIR2DS4, RAB7L1, DAGLB, OR56A4, ADAP2, PKP3, CDC42BPA, TGFBR3, SMURF1, TREML2, CD200, GPR85, ZNF18, ZNF10,…	1340	3777	12782	1.12637	0.456952	0.0967534	1.60198
SP_PIR_KEYWORDS	membrane	699	32.9251	0.00251886	HCCS, IL9R, C20ORF108, SCN3B, VTCN1, OSMR, RP2, SELENBP1, PVRIG, OR6S1, ITSN1, MAGED1, TECRL, GRIN2D, VNN2, ITFG1, TMEM14A, GNG7, ADAM9, KLRB1, TYRO3, PTPRK, BCL2L14, ROCK1, MAGI1, ROCK2, CDHR1, CYP2E1, LHFP, BACE2, BACE1, ROR1, ORAI2, DCBLD1, ORAI1, KIR3DS1, ERBB2, OR2T3, TMEM121, SORCS1, BCL2L1, RIC3, KCNJ1, HCRTR1, SYPL1, PROCR, OR56B1, PPP1R3F, ZAP70, OR2T6, PPP2R2B, ACER3, TAOK2, PPAPDC1B, K…	1975	6256	19235	1.08819	0.818666	0.289285	3.71558
UP_SEQ_FEATURE	transmembrane region	556	26.1894	0.00530226	IL9R, C20ORF108, SCN3B, VTCN1, OSMR, PVRIG, OR6S1, TECRL, GRIN2D, ITFG1, ADAM9, TMEM14A, KLRB1, PTPRK, TYRO3, CDHR1, LHFP, BACE2, BACE1, ROR1, ORAI2, DCBLD1, ORAI1, KIR3DS1, ERBB2, OR2T3, TMEM121, SORCS1, BCL2L1, RIC3, KCNJ1, HCRTR1, SYPL1, PROCR, OR56B1, PPP1R3F, OR2T6, ACER3, TAOK2, PPAPDC1B, KIR2DS2, KIR2DS1, KIR2DS4, ATP11C, DAGLB, OR56A4, TSPO2, TGFBR3, TREML2, C19ORF12, CD200, GPR85, CACHD1…	1975	4911	19113	1.09564	1	0.991828	9.52538
SP_PIR_KEYWORDS	transmembrane	559	26.3307	0.00536661	IL9R, C20ORF108, SCN3B, VTCN1, OSMR, PVRIG, OR6S1, TECRL, GRIN2D, ITFG1, ADAM9, TMEM14A, KLRB1, PTPRK, TYRO3, CDHR1, LHFP, BACE2, BACE1, ROR1, ORAI2, DCBLD1, ORAI1, KIR3DS1, ERBB2, OR2T3, TMEM121, SORCS1, BCL2L1, RIC3, KCNJ1, HCRTR1, SYPL1, PROCR, OR56B1, PPP1R3F, OR2T6, ACER3, TAOK2, PPAPDC1B, KIR2DS2, KIR2DS1, KIR2DS4, ATP11C, DAGLB, OR56A4, TSPO2, TGFBR3, TREML2, C19ORF12, CD200, GPR85, CACHD1…	1975	4973	19235	1.09476	0.973826	0.365788	7.76096
UP_SEQ_FEATURE	topological domain:Extracellular	319	15.0259	0.00663194	IL9R, OSMR, ATP1B2, VTCN1, SCN3B, SIDT1, OR6S1, OR4D1, S1PR1, CHRNA9, PRRT3, GRIN2D, S1PR4, S1PR5, CHRNA4, NPSR1, ADAM9, KLRB1, PTPRK, TYRO3, GJD3, CD3G, CD3D, GPR133, CDHR1, C1ORF101, OR1D2, CRHR1, CCR8, CRHR2, CCR7, CCR6, CD36, LPAR5, RHCG, CATSPER3, LCTL, CD33, BACE2, BACE1, CCR2, ROR1, TMEM170A, PDGFRB, DCBLD1, ORAI1, KIR3DS1, ERBB2, FCER2, OR2T3, CD72, KCNJ1, SEMA5A, HCRTR1, PROCR, PPP1R3F, …	1975	2719	19113	1.13539	1	0.986398	11.7757
SP_PIR_KEYWORDS	glycoprotein	485	22.845	0.011553	IL9R, SCN3B, OSMR, VTCN1, FSTL3, OR6S1, CTGF, GRIN2D, VNN2, ADAM9, ITFG1, KLRB1, PTPRK, TYRO3, WNT10B, CDHR1, ADAMTS7, SIRPD, TRYX3, BACE2, BACE1, ROR1, ADAMTS1, WFDC2, DCBLD1, ORAI1, KIR3DS1, IGFBPL1, ERBB2, OR2T3, SORCS1, HCRTR1, SYPL1, PROCR, KLKB1, KAL1, OR56B1, PPP1R3F, OR2T6, FGL2, ACER3, KIR2DS2, KIR2DS1, MSTN, KIR2DS4, TINAGL1, ACPP, OR56A4, TGFBR3, TREML2, CD200, GPR85, CACHD1, LY9, KCNK…	1975	4318	19235	1.09392	0.999617	0.429889	16.0087
SP_PIR_KEYWORDS	receptor	189	8.9025	0.0171232	PLXNA3, IL9R, PLXNA4, OSMR, GRIK4, OR2J1, TLR2, RORB, OR4D10, ILDR1, OR6S1, IL17RD, OR4D1, CUL5, S1PR1, CHRNA9, S1PR4, GPR44, GRIN2D, S1PR5, CHRNA4, NPSR1, KLRB1, TYRO3, PTPRK, CD3G, CD3D, PLXNB1, GPR133, CDHR1, MRGPRD, PROKR1, MRGPRF, MRGPRG, OR1D2, BCAP31, CRHR1, OGFRL1, CCR8, CRHR2, CCR7, TAS2R50, CD36, CCR6, RELT, LPAR5, LRP11, CCR2, GPR56, CLEC12B, ROR1, KIR3DL3, GPR50, PDGFRB, KIR2DL1, KIR2…	1975	1583	19235	1.1628	0.999992	0.497325	22.8408
GOTERM_CC_FAT	GO:0016021~integral to membrane	590	27.7909	0.0249123	IL9R, C20ORF108, SCN3B, VTCN1, OSMR, PPP2R5C, PVRIG, OR6S1, TECRL, GRIN2D, ITFG1, ADAM9, TMEM14A, KLRB1, PTPRK, TYRO3, NCF2, CDHR1, LHFP, BACE2, BACE1, ROR1, ORAI2, DCBLD1, ORAI1, KIR3DS1, ERBB2, OR2T3, TMEM121, SORCS1, BCL2L1, RIC3, KCNJ1, HCRTR1, SYPL1, PROCR, OR56B1, PPP1R3F, OR2T6, ACER3, TAOK2, PPAPDC1B, KIR2DS2, KIR2DS1, KIR2DS4, ATP11C, DAGLB, ACPP, OR56A4, TSPO2, TGFBR3, TREML2, C19ORF12,…	1340	5297	12782	1.06247	0.999999	0.824607	30.812
UP_SEQ_FEATURE	glycosylation site:N-linked (GlcNAc...)	462	21.7617	0.0250284	IL9R, OSMR, VTCN1, SCN3B, FSTL3, OR6S1, CTGF, GRIN2D, VNN2, ADAM9, ITFG1, KLRB1, PTPRK, TYRO3, WNT10B, CDHR1, ADAMTS7, SIRPD, TRYX3, BACE2, BACE1, ROR1, ADAMTS1, WFDC2, DCBLD1, ORAI1, KIR3DS1, IGFBPL1, ERBB2, OR2T3, SORCS1, HCRTR1, SYPL1, PROCR, KLKB1, KAL1, OR56B1, PPP1R3F, OR2T6, FGL2, ACER3, KIR2DS2, KIR2DS1, MSTN, KIR2DS4, TINAGL1, ACPP, OR56A4, TGFBR3, TREML2, CD200, GPR85, CACHD1, LY9, KCNK…	1975	4129	19113	1.08283	1	0.999721	37.9514
UP_SEQ_FEATURE	topological domain:Cytoplasmic	380	17.8992	0.0312188	ADCY1, IL9R, SCN3B, ATP1B2, OSMR, VTCN1, SIDT1, OR6S1, OR4D1, S1PR1, CHRNA9, PRRT3, GRIN2D, S1PR4, S1PR5, CHRNA4, NPSR1, ADAM9, KLRB1, PTPRK, TYRO3, GJD3, CD3G, CD3D, GPR133, CDHR1, C1ORF101, OR1D2, CRHR1, CCR8, CRHR2, CCR7, NNT, CCR6, CD36, RHCG, LPAR5, CATSPER3, LCTL, BACE2, CD33, BACE1, CCR2, ROR1, TMEM170A, PDGFRB, DCBLD1, ORAI1, KIR3DS1, ERBB2, FCER2, OR2T3, SORCS1, RIC3, CD72, KCNJ1, SEMA5A…	1975	3374	19113	1.08993	1	0.999872	44.9641
GOTERM_CC_FAT	GO:0031224~intrinsic to membrane	607	28.5916	0.0348167	IL9R, C20ORF108, SCN3B, VTCN1, OSMR, PPP2R5C, PVRIG, OR6S1, TECRL, GRIN2D, VNN2, ITFG1, ADAM9, TMEM14A, KLRB1, PTPRK, TYRO3, NCF2, CDHR1, CYP2E1, LHFP, BACE2, BACE1, ROR1, ORAI2, DCBLD1, ORAI1, KIR3DS1, ERBB2, OR2T3, TMEM121, SORCS1, BCL2L1, RIC3, KCNJ1, HCRTR1, SYPL1, PROCR, OR56B1, PPP1R3F, OR2T6, ACER3, TAOK2, PPAPDC1B, KIR2DS2, KIR2DS1, KIR2DS4, ATP11C, DAGLB, ACPP, OR56A4, TSPO2, TGFBR3, TRE…	1340	5485	12782	1.05562	1	0.858596	40.3935
SP_PIR_KEYWORDS	cell membrane	250	11.7758	0.0422878	LYPD2, IL9R, VTCN1, RP2, CD52, OR6S1, ZNRF2, MAGED1, OR4D1, S1PR1, CHRNA9, RAB28, GRIN2D, S1PR4, S1PR5, DYNC2H1, CHRNA4, NPSR1, VNN2, ADAM9, GNG7, TYRO3, PTPRK, GJD3, MAGI1, GPR133, ROCK2, CDHR1, MDGA1, OR1D2, CRHR1, CCR8, CRHR2, CCR7, RND1, CCR6, LPAR5, RHCG, CATSPER3, CD33, CCR2, ORAI1, CDK5R1, KIR3DS1, FCER2, OR2T3, HCRTR1, OR56B1, ZAP70, BAI3, OR2T6, BLNK, PLB1, SLAMF6, KIR2DS2, KIR2DS1, KIR2…	1975	2194	19235	1.10976	1	0.661557	47.7269
Annotation Cluster 6	Enrichment Score: 1.8570070988352696
Category	Term	Count	%	PValue	Genes	List Total	Pop Hits	Pop Total	Fold Enrichment	Bonferroni	Benjamini	FDR
GOTERM_MF_FAT	GO:0051020~GTPase binding	22	1.03627	0.00403143	TRIOBP, ROCK1, NCF2, SPHK2, DIAPH2, NOX1, LOC389842, DOCK8, FER, DOCK4, RAB11FIP3, DMXL2, RASGRP3, IPO7, MAPKAP1, CHM, CYFIP1, SYTL3, BIN1, FGD6, RHOH, FGD4	1357	109	12983	1.93104	0.994156	0.819879	6.36692
GOTERM_MF_FAT	GO:0031267~small GTPase binding	20	0.942063	0.00785926	TRIOBP, ROCK1, NCF2, SPHK2, DIAPH2, NOX1, LOC389842, FER, DOCK4, RAB11FIP3, DMXL2, RASGRP3, IPO7, MAPKAP1, CHM, CYFIP1, SYTL3, FGD6, RHOH, FGD4	1357	101	12983	1.89454	0.999957	0.91882	12.0584
GOTERM_MF_FAT	GO:0017016~Ras GTPase binding	18	0.847857	0.0123379	TRIOBP, ROCK1, NCF2, SPHK2, DIAPH2, NOX1, LOC389842, FER, DOCK4, RAB11FIP3, DMXL2, RASGRP3, IPO7, MAPKAP1, CHM, CYFIP1, SYTL3, RHOH	1357	91	12983	1.89246	1	0.928208	18.3051
GOTERM_MF_FAT	GO:0017048~Rho GTPase binding	8	0.376825	0.0954748	TRIOBP, ROCK1, NCF2, DIAPH2, NOX1, CYFIP1, DOCK4, RHOH	1357	38	12983	2.0142	1	0.958971	80.4885
Annotation Cluster 7	Enrichment Score: 1.8534695852168876
Category	Term	Count	%	PValue	Genes	List Total	Pop Hits	Pop Total	Fold Enrichment	Bonferroni	Benjamini	FDR
SP_PIR_KEYWORDS	sh3 domain	35	1.64861	0.00495728	MIA, SH3RF1, GRB2, BLK, RUSC2, SKAP2, ITSN1, SKAP1, PRMT2, SH3GLB2, UBASH3A, NPHP1, ITK, BAIAP2L2, NCF2, BAIAP2L1, KIAA1804, MYO1E, ARHGEF5, BZRAP1, MPP6, TRIO, ARHGEF9, SAMSN1, PPP1R13L, SHANK3, DOCK4, PLCG1, LCK, MAP3K10, TNK1, BIN1, DST, KALRN, SRGAP2	1975	210	19235	1.62321	0.965418	0.381608	7.18942
INTERPRO	IPR001452:Src homology-3 domain	34	1.60151	0.0142606	MIA, SH3RF1, GRB2, BLK, RUSC2, SKAP2, ITSN1, SKAP1, PRMT2, SH3GLB2, UBASH3A, NPHP1, ITK, BAIAP2L2, NCF2, BAIAP2L1, KIAA1804, MYO1E, ARHGEF5, BZRAP1, MPP6, TRIO, ARHGEF9, SAMSN1, PPP1R13L, SHANK3, DOCK4, PLCG1, LCK, MAP3K10, TNK1, BIN1, KALRN, SRGAP2	1747	213	16659	1.52214	1	0.979494	22.0604
SMART	SM00326:SH3	34	1.60151	0.0216341	MIA, SH3RF1, GRB2, BLK, RUSC2, SKAP2, ITSN1, SKAP1, PRMT2, SH3GLB2, UBASH3A, NPHP1, ITK, BAIAP2L2, NCF2, BAIAP2L1, KIAA1804, MYO1E, ARHGEF5, BZRAP1, MPP6, TRIO, ARHGEF9, SAMSN1, PPP1R13L, SHANK3, DOCK4, PLCG1, LCK, MAP3K10, TNK1, BIN1, KALRN, SRGAP2	985	213	9079	1.4713	0.999687	0.867032	26.0279
UP_SEQ_FEATURE	domain:SH3	28	1.31889	0.0252117	MIA, BLK, RUSC2, SKAP2, SKAP1, PRMT2, SH3GLB2, UBASH3A, NPHP1, ITK, BAIAP2L2, BAIAP2L1, KIAA1804, MYO1E, ARHGEF5, MPP6, ARHGEF9, SAMSN1, PPP1R13L, SHANK3, DOCK4, PLCG1, LCK, MAP3K10, TNK1, BIN1, DST, SRGAP2	1975	177	19113	1.5309	1	0.999545	38.1707
Annotation Cluster 8	Enrichment Score: 1.7674652882569426
Category	Term	Count	%	PValue	Genes	List Total	Pop Hits	Pop Total	Fold Enrichment	Bonferroni	Benjamini	FDR
SP_PIR_KEYWORDS	Apoptosis	55	2.59067	0.00905599	HTATIP2, LRDD, TP63, PAWR, CIAPIN1, DNASE1L3, DAXX, PDCD2, KCNIP3, RTN3, TNFRSF11B, CASP4, USP17, BOK, BAG3, BIRC8, C11ORF82, FAM176A, BCL2L15, NOL3, BCL2L14, ROCK1, GZMA, CHAC1, GZMB, PIM2, NLRP3, BCAP31, SLTM, TNFRSF10B, GADD45G, AVEN, NAIP, FAIM2, DPF2, DCC, ADAMTSL4, GPR65, EGLN3, BCL2L1, STK17A, RFFL, MTP18, ZC3H8, BCL2, COMP, TNFRSF18, DIABLO, PPP2R2B, PPP1R13L, PLEKHF1, RASSF5, P2RX1, CYFI…	1975	381	19235	1.40593	0.997885	0.42873	12.7662
GOTERM_BP_FAT	GO:0006915~apoptosis	80	3.76825	0.0174658	HTATIP2, LRDD, TP63, PAWR, ITSN1, DAXX, CIAPIN1, DNASE1L3, RTN3, KCNIP3, PDCD2, MAGED1, TNFRSF11B, USP17, CASP4, BOK, SHARPIN, BAG3, BIRC8, C11ORF82, RPS27A, CIB1, FAM176A, ARHGEF3, BCL2L15, BCL2L14, NOL3, ROCK1, GZMA, GZMB, PIM2, ARHGEF9, LIG4, NLRP3, GZMH, BCAP31, SLTM, TNFRSF10B, GADD45G, LCK, AVEN, NAIP, FAIM2, KALRN, DCC, DPF2, PRF1, APH1A, ADORA2A, ADAMTSL4, GPR65, EGLN3, BCL2L1, RFFL, STK1…	1410	602	13528	1.27499	1	0.799208	27.8709
GOTERM_BP_FAT	GO:0012501~programmed cell death	81	3.81536	0.0182835	HTATIP2, LRDD, TP63, PAWR, ITSN1, DAXX, DNASE1L3, CIAPIN1, RTN3, KCNIP3, PDCD2, MAGED1, TOP1, TNFRSF11B, USP17, CASP4, BOK, SHARPIN, BAG3, BIRC8, C11ORF82, RPS27A, CIB1, FAM176A, ARHGEF3, BCL2L15, BCL2L14, NOL3, ROCK1, GZMA, GZMB, PIM2, ARHGEF9, LIG4, NLRP3, GZMH, BCAP31, SLTM, TNFRSF10B, GADD45G, LCK, AVEN, NAIP, FAIM2, KALRN, DCC, DPF2, PRF1, APH1A, ADORA2A, ADAMTSL4, GPR65, EGLN3, BCL2L1, RFFL…	1410	611	13528	1.27192	1	0.792306	28.9758
GOTERM_BP_FAT	GO:0008219~cell death	93	4.38059	0.0204368	HTATIP2, LRDD, TP63, PAWR, ITSN1, DAXX, DNASE1L3, CIAPIN1, RTN3, KCNIP3, PDCD2, MAGED1, TOP1, TNFRSF11B, USP17, CASP4, ATXN10, BOK, SHARPIN, BAG3, BIRC8, C11ORF82, RPS27A, CIB1, FAM176A, ARHGEF3, BCL2L15, BCL2L14, NOL3, ROCK1, GZMA, FA2H, LYZ, GZMB, OPTN, PIM2, ARHGEF9, LIG4, NLRP3, GZMH, BCAP31, GZMM, SLTM, TNFRSF10B, GADD45G, LCK, PLA2G6, AVEN, NAIP, FAIM2, KALRN, DCC, DPF2, PRF1, APH1A, ADORA2…	1410	719	13528	1.24099	1	0.77646	31.8094
GOTERM_BP_FAT	GO:0016265~death	93	4.38059	0.024608	HTATIP2, LRDD, TP63, PAWR, ITSN1, DAXX, DNASE1L3, CIAPIN1, RTN3, KCNIP3, PDCD2, MAGED1, TOP1, TNFRSF11B, USP17, CASP4, ATXN10, BOK, SHARPIN, BAG3, BIRC8, C11ORF82, RPS27A, CIB1, FAM176A, ARHGEF3, BCL2L15, BCL2L14, NOL3, ROCK1, GZMA, FA2H, LYZ, GZMB, OPTN, PIM2, ARHGEF9, LIG4, NLRP3, GZMH, BCAP31, GZMM, SLTM, TNFRSF10B, GADD45G, LCK, PLA2G6, AVEN, NAIP, FAIM2, KALRN, DCC, DPF2, PRF1, APH1A, ADORA2…	1410	724	13528	1.23242	1	0.76707	36.997
Annotation Cluster 9	Enrichment Score: 1.6195981308064356
Category	Term	Count	%	PValue	Genes	List Total	Pop Hits	Pop Total	Fold Enrichment	Bonferroni	Benjamini	FDR
UP_SEQ_FEATURE	domain:FERM	13	0.612341	0.00288544	EPB41L2, EPB41, FRMD8, PTK2B, PLEKHH2, EPB41L5, FERMT2, EPB41L4A, FRMPD1, JAK1, RDX, JAK2, FARP1	1975	48	19113	2.62098	0.999998	0.987153	5.29543
INTERPRO	IPR019749:Band 4.1 domain	13	0.612341	0.00466015	EPB41L2, EPB41, FRMD8, PTK2B, PLEKHH2, EPB41L5, FERMT2, EPB41L4A, FRMPD1, JAK1, RDX, JAK2, FARP1	1747	50	16659	2.4793	0.999959	0.920198	7.78556
INTERPRO	IPR019747:FERM conserved site	13	0.612341	0.00466015	EPB41L2, EPB41, FRMD8, PTK2B, PLEKHH2, EPB41L5, FERMT2, EPB41L4A, FRMPD1, JAK1, RDX, JAK2, FARP1	1747	50	16659	2.4793	0.999959	0.920198	7.78556
SMART	SM00295:B41	13	0.612341	0.0060355	EPB41L2, EPB41, FRMD8, PTK2B, PLEKHH2, EPB41L5, FERMT2, EPB41L4A, FRMPD1, JAK1, RDX, JAK2, FARP1	985	50	9079	2.39649	0.892885	0.672715	8.006
INTERPRO	IPR000299:FERM domain	12	0.565238	0.00806876	EPB41L2, EPB41, FRMD8, PTK2B, PLEKHH2, EPB41L5, EPB41L4A, FRMPD1, JAK1, RDX, JAK2, FARP1	1747	47	16659	2.43467	1	0.91838	13.1146
INTERPRO	IPR019748:FERM central domain	11	0.518135	0.0217649	EPB41L2, EPB41, FRMD8, PTK2B, PLEKHH2, EPB41L5, FERMT2, EPB41L4A, FRMPD1, RDX, FARP1	1747	47	16659	2.23178	1	0.981129	31.7398
INTERPRO	IPR000798:Ezrin/radixin/moesin ERM	6	0.282619	0.0336744	EPB41L2, EPB41, EPB41L5, EPB41L4A, RDX, FARP1	1747	18	16659	3.17859	1	0.979823	44.8103
INTERPRO	IPR014847:FERM adjacent (FA)	5	0.235516	0.0396826	EPB41L2, EPB41, EPB41L5, EPB41L4A, FARP1	1747	13	16659	3.66761	1	0.987515	50.4715
INTERPRO	IPR018980:FERM, C-terminal PH-like domain	6	0.282619	0.114023	EPB41L2, EPB41, EPB41L5, EPB41L4A, RDX, FARP1	1747	25	16659	2.28859	1	0.997747	87.7635
INTERPRO	IPR019750:Band 4.1 subgroup	6	0.282619	0.114023	EPB41L2, EPB41, EPB41L5, EPB41L4A, RDX, FARP1	1747	25	16659	2.28859	1	0.997747	87.7635
INTERPRO	IPR014352:FERM/acyl-CoA-binding protein, 3-helical bundle	8	0.376825	0.158582	EPB41L2, EPB41, FRMD8, PLEKHH2, EPB41L5, EPB41L4A, RDX, FARP1	1747	43	16659	1.7741	1	0.999245	95.0022
INTERPRO	IPR018979:FERM, N-terminal	6	0.282619	0.20063	EPB41L2, EPB41, EPB41L5, EPB41L4A, RDX, FARP1	1747	30	16659	1.90716	1	0.999487	97.9467
Annotation Cluster 10	Enrichment Score: 1.5457470510198354
Category	Term	Count	%	PValue	Genes	List Total	Pop Hits	Pop Total	Fold Enrichment	Bonferroni	Benjamini	FDR
GOTERM_BP_FAT	GO:0033077~T cell differentiation in the thymus	9	0.423928	0.00492792	CARD11, CD3D, JMJD6, BCL2, ZAP70, JAG2, ITPKB, LIG4, APC	1410	27	13528	3.19811	1	0.620069	8.75291
GOTERM_BP_FAT	GO:0045058~T cell selection	7	0.329722	0.0103876	CARD11, CD3D, BCL2, ZAP70, JAG2, ITPKB, IL15	1410	19	13528	3.53475	1	0.756037	17.6024
GOTERM_BP_FAT	GO:0045061~thymic T cell selection	5	0.235516	0.0388785	CARD11, CD3D, ZAP70, JAG2, ITPKB	1410	13	13528	3.69013	1	0.818649	52.0624
GOTERM_BP_FAT	GO:0043368~positive T cell selection	4	0.188413	0.0586284	CD3D, BCL2, ZAP70, ITPKB	1410	9	13528	4.26414	1	0.844933	67.3803
GOTERM_BP_FAT	GO:0045059~positive thymic T cell selection	3	0.141309	0.160055	CD3D, ZAP70, ITPKB	1410	7	13528	4.11185	1	0.932867	96.0603
Annotation Cluster 11	Enrichment Score: 1.511689217949509
Category	Term	Count	%	PValue	Genes	List Total	Pop Hits	Pop Total	Fold Enrichment	Bonferroni	Benjamini	FDR
GOTERM_BP_FAT	GO:0043068~positive regulation of programmed cell death	61	2.87329	0.0129278	SH3RF1, HTATIP2, TLR2, TP63, PAWR, ITSN1, DAXX, IL10, MAGED1, MEN1, CUL5, CASP4, PCBP4, BOK, ZNF443, RPS27A, KCNMA1, ARHGEF3, ARHGEF9, NLRP3, TNFRSF10B, LYST, LCK, MAP3K10, SORT1, LRRK2, KALRN, DPF2, DCC, CDK5R1, APH1A, ADORA2A, ADAMTSL4, BCL2L1, STK17A, ZC3H8, PLAGL1, BCL2, CD2, DIABLO, CD24, CD5, RUNX3, APC, FGD4, COL18A1, TXNIP, IL2RA, CEBPG, GRIN1, TRIO, ADIPOQ, PLEKHF1, PLA2G4A, P2RX7, UACA,…	1410	433	13528	1.35163	1	0.776747	21.437
GOTERM_BP_FAT	GO:0010942~positive regulation of cell death	61	2.87329	0.014103	SH3RF1, HTATIP2, TLR2, TP63, PAWR, ITSN1, DAXX, IL10, MAGED1, MEN1, CUL5, CASP4, PCBP4, BOK, ZNF443, RPS27A, KCNMA1, ARHGEF3, ARHGEF9, NLRP3, TNFRSF10B, LYST, LCK, MAP3K10, SORT1, LRRK2, KALRN, DPF2, DCC, CDK5R1, APH1A, ADORA2A, ADAMTSL4, BCL2L1, STK17A, ZC3H8, PLAGL1, BCL2, CD2, DIABLO, CD24, CD5, RUNX3, APC, FGD4, COL18A1, TXNIP, IL2RA, CEBPG, GRIN1, TRIO, ADIPOQ, PLEKHF1, PLA2G4A, P2RX7, UACA,…	1410	435	13528	1.34541	1	0.796068	23.1534
GOTERM_BP_FAT	GO:0043065~positive regulation of apoptosis	60	2.82619	0.0163216	SH3RF1, HTATIP2, TLR2, TP63, PAWR, ITSN1, DAXX, IL10, MAGED1, MEN1, CUL5, CASP4, PCBP4, BOK, ZNF443, RPS27A, KCNMA1, ARHGEF3, ARHGEF9, NLRP3, TNFRSF10B, LYST, LCK, MAP3K10, SORT1, KALRN, DPF2, DCC, CDK5R1, APH1A, ADORA2A, ADAMTSL4, BCL2L1, STK17A, ZC3H8, PLAGL1, BCL2, CD2, DIABLO, CD24, CD5, RUNX3, APC, FGD4, COL18A1, TXNIP, IL2RA, CEBPG, GRIN1, TRIO, ADIPOQ, PLEKHF1, PLA2G4A, P2RX7, UACA, ETS1, …	1410	430	13528	1.33874	1	0.792491	26.2974
GOTERM_BP_FAT	GO:0010941~regulation of cell death	104	4.89873	0.0206789	WFS1, GDF5, TLR2, JAG2, FOXO1, ITSN1, CIAPIN1, IL10, MAGED1, CUL5, BIRC8, ZNF443, RPS27A, ADAM9, CD3G, BCL2L14, ROCK1, LIG4, PIM2, LYST, VEGFA, LRRK2, KALRN, CDK5R1, ADORA2A, ERBB2, ADAMTSL4, BCL2L1, STK17A, ZC3H8, PLAGL1, DIABLO, RUNX3, FGD4, COL18A1, SPHK2, GRIN1, TRIO, P2RX7, PLA2G4A, UACA, P2RX1, ETS1, SH3RF1, HTATIP2, TP63, PAWR, DAXX, KCNIP3, MEN1, NOD2, CASP4, BOK, PCBP4, BAG3, GHR, KCNMA1…	1410	815	13528	1.22431	1	0.774296	32.1212
GOTERM_BP_FAT	GO:0043067~regulation of programmed cell death	103	4.85163	0.024293	WFS1, GDF5, TLR2, JAG2, FOXO1, ITSN1, CIAPIN1, IL10, MAGED1, CUL5, BIRC8, ZNF443, RPS27A, ADAM9, CD3G, BCL2L14, ROCK1, LIG4, PIM2, LYST, VEGFA, LRRK2, KALRN, CDK5R1, ADORA2A, ERBB2, ADAMTSL4, BCL2L1, STK17A, ZC3H8, PLAGL1, DIABLO, RUNX3, FGD4, COL18A1, SPHK2, GRIN1, TRIO, P2RX7, PLA2G4A, UACA, P2RX1, ETS1, SH3RF1, HTATIP2, TP63, PAWR, DAXX, KCNIP3, MEN1, NOD2, CASP4, BOK, PCBP4, BAG3, GHR, KCNMA1…	1410	812	13528	1.21701	1	0.772905	36.6187
GOTERM_BP_FAT	GO:0042981~regulation of apoptosis	102	4.80452	0.0248696	WFS1, GDF5, TLR2, JAG2, FOXO1, ITSN1, CIAPIN1, IL10, MAGED1, CUL5, BIRC8, ZNF443, RPS27A, ADAM9, CD3G, BCL2L14, ROCK1, LIG4, PIM2, LYST, VEGFA, KALRN, CDK5R1, ADORA2A, ERBB2, ADAMTSL4, BCL2L1, STK17A, ZC3H8, PLAGL1, DIABLO, RUNX3, FGD4, COL18A1, SPHK2, GRIN1, TRIO, P2RX7, PLA2G4A, UACA, P2RX1, ETS1, SH3RF1, HTATIP2, TP63, PAWR, DAXX, KCNIP3, MEN1, NOD2, CASP4, BOK, PCBP4, BAG3, GHR, KCNMA1, PGAP2…	1410	804	13528	1.21719	1	0.765675	37.3096
GOTERM_BP_FAT	GO:0008624~induction of apoptosis by extracellular signals	18	0.847857	0.0719027	DPF2, ARHGEF3, APH1A, ADORA2A, TRIO, ARHGEF9, ITSN1, DAXX, MAGED1, TNFRSF10B, CRH, DIABLO, SORT1, CD24, CD5, RPS27A, FGD4, KALRN	1410	112	13528	1.54195	1	0.868697	74.9319
GOTERM_BP_FAT	GO:0006917~induction of apoptosis	42	1.97833	0.0947077	DPF2, DCC, SH3RF1, HTATIP2, APH1A, ADORA2A, TLR2, TP63, STK17A, ITSN1, DAXX, MAGED1, PLAGL1, CUL5, CASP4, BOK, PCBP4, CD2, ZNF443, DIABLO, CD24, CD5, RUNX3, RPS27A, FGD4, ARHGEF3, CEBPG, TRIO, ARHGEF9, NLRP3, PLEKHF1, UACA, TNFRSF10B, ETS1, LYST, LCK, CRH, MAP3K10, SORT1, JAK2, PERP, KALRN	1410	320	13528	1.25926	1	0.893585	84.1955
GOTERM_BP_FAT	GO:0012502~induction of programmed cell death	42	1.97833	0.0980371	DPF2, DCC, SH3RF1, HTATIP2, APH1A, ADORA2A, TLR2, TP63, STK17A, ITSN1, DAXX, MAGED1, PLAGL1, CUL5, CASP4, BOK, PCBP4, CD2, ZNF443, DIABLO, CD24, CD5, RUNX3, RPS27A, FGD4, ARHGEF3, CEBPG, TRIO, ARHGEF9, NLRP3, PLEKHF1, UACA, TNFRSF10B, ETS1, LYST, LCK, CRH, MAP3K10, SORT1, JAK2, PERP, KALRN	1410	321	13528	1.25533	1	0.890201	85.2391
Annotation Cluster 12	Enrichment Score: 1.5109437231965939
Category	Term	Count	%	PValue	Genes	List Total	Pop Hits	Pop Total	Fold Enrichment	Bonferroni	Benjamini	FDR
UP_SEQ_FEATURE	disulfide bond	331	15.5911	0.00537211	EDN3, GDF2, NOG, GDF1, OSMR, ATP1B2, VTCN1, SCN3B, GDF5, FSTL3, DNASE1L2, OR6S1, DNASE1L3, C1QC, OR4D1, CHRNA9, CTGF, LCN1L1, PLA2G1B, CHRNA4, GUCA2A, NPSR1, ADAM9, KLRB1, TYRO3, PTPRK, F10, CD3G, CD3D, MDGA1, OR1D2, ADAMTS7, C1QA, CRHR1, VEGFB, CCR8, SIRPD, CRHR2, CCR7, CCR6, CD36, LPAR5, TRYX3, CD33, BACE2, BACE1, VEGFA, CCR2, ROR1, PDGFRB, ADAMTS1, WFDC2, DCBLD1, KIR3DS1, IGFBPL1, ENPP2, ERBB2…	1975	2819	19113	1.1363	1	0.98273	9.64493
SP_PIR_KEYWORDS	disulfide bond	337	15.8738	0.00961772	EDN3, GDF2, NOG, GDF1, OSMR, ATP1B2, VTCN1, SCN3B, GDF5, FSTL3, DNASE1L2, OR6S1, DNASE1L3, C1QC, OR4D1, CHRNA9, CTGF, LCN1L1, PLA2G1B, CHRNA4, GUCA2A, NPSR1, ADAM9, KLRB1, TYRO3, PTPRK, F10, CD3G, CD3D, MDGA1, OR1D2, ADAMTS7, C1QA, CRHR1, VEGFB, CCR8, SIRPD, CRHR2, CCR7, CCR6, CD36, LPAR5, TRYX3, CD33, BACE2, BACE1, VEGFA, CCR2, ROR1, PDGFRB, ADAMTS1, WFDC2, DCBLD1, KIR3DS1, IGFBPL1, ENPP2, ERBB2…	1975	2924	19235	1.12248	0.998559	0.420289	13.5057
SP_PIR_KEYWORDS	signal	372	17.5224	0.00981693	LYPD2, SCPEP1, EDN3, GDF2, NOG, GDF1, IL9R, SCN3B, OSMR, VTCN1, GDF5, FSTL3, CD52, SIDT1, DNASE1L2, C1QC, DNASE1L3, CHRNA9, PRRT3, CTGF, APOF, GRIN2D, LCN1L1, PLA2G1B, CHRNA4, GUCA2A, VNN2, ADAM9, ITFG1, WFDC10B, PTPRK, TYRO3, WNT10B, F10, CD3G, CD3D, GPR133, MDGA1, CDHR1, C1ORF101, LHFP, ADAMTS7, C1QA, VEGFB, CRHR1, SIRPD, CRHR2, CCR7, TRYX3, LCTL, CD33, SCGB1D2, BACE2, BACE1, VEGFA, ROR1, PDGFR…	1975	3250	19235	1.11477	0.998743	0.401759	13.7665
SP_PIR_KEYWORDS	glycoprotein	485	22.845	0.011553	IL9R, SCN3B, OSMR, VTCN1, FSTL3, OR6S1, CTGF, GRIN2D, VNN2, ADAM9, ITFG1, KLRB1, PTPRK, TYRO3, WNT10B, CDHR1, ADAMTS7, SIRPD, TRYX3, BACE2, BACE1, ROR1, ADAMTS1, WFDC2, DCBLD1, ORAI1, KIR3DS1, IGFBPL1, ERBB2, OR2T3, SORCS1, HCRTR1, SYPL1, PROCR, KLKB1, KAL1, OR56B1, PPP1R3F, OR2T6, FGL2, ACER3, KIR2DS2, KIR2DS1, MSTN, KIR2DS4, TINAGL1, ACPP, OR56A4, TGFBR3, TREML2, CD200, GPR85, CACHD1, LY9, KCNK…	1975	4318	19235	1.09392	0.999617	0.429889	16.0087
UP_SEQ_FEATURE	signal peptide	372	17.5224	0.0141385	LYPD2, SCPEP1, EDN3, GDF2, NOG, GDF1, IL9R, SCN3B, OSMR, VTCN1, GDF5, FSTL3, CD52, SIDT1, DNASE1L2, C1QC, DNASE1L3, CHRNA9, PRRT3, CTGF, APOF, GRIN2D, LCN1L1, PLA2G1B, CHRNA4, GUCA2A, VNN2, ADAM9, ITFG1, WFDC10B, PTPRK, TYRO3, WNT10B, F10, CD3G, CD3D, GPR133, MDGA1, CDHR1, C1ORF101, LHFP, ADAMTS7, C1QA, VEGFB, CRHR1, SIRPD, CRHR2, CCR7, TRYX3, LCTL, CD33, SCGB1D2, BACE2, BACE1, VEGFA, ROR1, PDGFR…	1975	3250	19113	1.1077	1	0.997127	23.5177
UP_SEQ_FEATURE	glycosylation site:N-linked (GlcNAc...)	462	21.7617	0.0250284	IL9R, OSMR, VTCN1, SCN3B, FSTL3, OR6S1, CTGF, GRIN2D, VNN2, ADAM9, ITFG1, KLRB1, PTPRK, TYRO3, WNT10B, CDHR1, ADAMTS7, SIRPD, TRYX3, BACE2, BACE1, ROR1, ADAMTS1, WFDC2, DCBLD1, ORAI1, KIR3DS1, IGFBPL1, ERBB2, OR2T3, SORCS1, HCRTR1, SYPL1, PROCR, KLKB1, KAL1, OR56B1, PPP1R3F, OR2T6, FGL2, ACER3, KIR2DS2, KIR2DS1, MSTN, KIR2DS4, TINAGL1, ACPP, OR56A4, TGFBR3, TREML2, CD200, GPR85, CACHD1, LY9, KCNK…	1975	4129	19113	1.08283	1	0.999721	37.9514
SP_PIR_KEYWORDS	Secreted	175	8.24305	0.486994	SCPEP1, EDN3, GDF2, NOG, IL9R, GDF1, KERA, IL16, FGF17, GDF5, CGB2, ENAM, FSTL3, IL15, DNASE1L2, C1QC, IL10, REG3A, CTGF, APOF, GP2, LCN1L1, PLA2G1B, GUCA2A, SPON2, ITFG1, ADAM9, WFDC10B, HHIPL2, C2CD2, WNT10B, F10, PLXNB1, CTRB1, GNLY, SEMG2, CA11, CTRB2, DEFB105A, FGF22, VEGFB, C1QA, ADAMTS7, CST8, UCN2, TRYX3, CST7, SCGB1D2, VEGFA, ADAMTS1, KIR2DL1, KIR2DL2, WFDC2, DEFB124, IGFBPL1, ENPP2, ADA…	1975	1689	19235	1.0091	1	0.964818	99.9956
GOTERM_CC_FAT	GO:0005576~extracellular region	201	9.46773	0.809472	SCPEP1, EDN3, NOG, GDF2, GDF1, IL9R, GDF5, FSTL3, DNASE1L2, C1QC, CTGF, APOF, LCN1L1, PLA2G1B, GUCA2A, ITFG1, ADAM9, WFDC10B, WNT10B, F10, VEGFB, C1QA, ADAMTS7, TRYX3, SCGB1D2, VEGFA, ADAMTS1, WFDC2, IGFBPL1, ENPP2, FCER2, ERBB2, F13B, KAL1, KLKB1, FGL2, TCTN1, LOC619207, COL18A1, LGALS3, MSTN, CHI3L2, TINAGL1, ACPP, FAM108A5, CEL, LAMA4, NPW, SFRP4, TGFBR3, PON2, PLAU, NRP1, CSH2, FAM3A, RTN3, T…	1340	2010	12782	0.953881	1	0.99785	100
Annotation Cluster 13	Enrichment Score: 1.5088616423842605
Category	Term	Count	%	PValue	Genes	List Total	Pop Hits	Pop Total	Fold Enrichment	Bonferroni	Benjamini	FDR
GOTERM_BP_FAT	GO:0060249~anatomical structure homeostasis	20	0.942063	0.0127432	BBS4, BLM, MRE11A, ACACA, RAD50, RPA1, MUC3B, CTSK, PLA2G4A, P2RX7, GYLTL1B, ACD, IL20RB, LARGE, BCL2, VEGFA, PDGFRB, F2R, APC, CD7	1410	106	13528	1.81025	1	0.781875	21.1641
GOTERM_BP_FAT	GO:0048873~homeostasis of number of cells within a tissue	6	0.282619	0.0258946	RPA1, P2RX7, IL20RB, BCL2, F2R, CD7	1410	17	13528	3.38623	1	0.760132	38.5203
GOTERM_BP_FAT	GO:0001894~tissue homeostasis	13	0.612341	0.0276348	BBS4, ACACA, RPA1, MUC3B, CTSK, PLA2G4A, P2RX7, IL20RB, BCL2, VEGFA, PDGFRB, CD7, F2R	1410	63	13528	1.97978	1	0.768682	40.5251
GOTERM_BP_FAT	GO:0048871~multicellular organismal homeostasis	14	0.659444	0.101067	BBS4, ACACA, DBH, RPA1, MUC3B, PLA2G4A, P2RX7, CTSK, IL20RB, BCL2, VEGFA, PDGFRB, F2R, CD7	1410	85	13528	1.58024	1	0.892725	86.132
Annotation Cluster 14	Enrichment Score: 1.5055736230269594
Category	Term	Count	%	PValue	Genes	List Total	Pop Hits	Pop Total	Fold Enrichment	Bonferroni	Benjamini	FDR
GOTERM_MF_FAT	GO:0042802~identical protein binding	84	3.95667	0.0212934	GRPEL2, NOG, NRP1, CD8A, E2F7, IDE, PASK, TP63, TPD52, TTN, DAXX, ZXDA, HOOK3, MAGED1, HOOK2, PRMT2, SHARPIN, ATG7, NOS2, SLC4A1, POLG2, ZNF408, GHR, SOX10, NOL3, CCDC88A, ROCK1, ALDH5A1, GZMA, KIAA1804, ADIPOR2, STXBP1, MYH6, VEGFA, MAP3K10, CTSE, NPPC, CLIP1, ATPIF1, LRRK2, PRPS1, DCC, CLDN17, CHKA, CLDN19, ERBB2, CD247, PFKFB1, NUFIP1, EEA1, BCL2L1, PSMA7, STUB1, NR2C1, ECE1, HAND2, BCL2, CD2,…	1357	640	12983	1.25572	1	0.967448	29.5677
GOTERM_MF_FAT	GO:0042803~protein homodimerization activity	47	2.21385	0.0306364	CHKA, GRPEL2, NOG, CD8A, CD247, IDE, EEA1, TPD52, STUB1, DAXX, NR2C1, ECE1, HAND2, ATG7, BCL2, CD2, NOS2, SLC4A1, PTS, TCF3, GHR, C17ORF28, CCDC88A, PTPRE, ALDH5A1, GZMA, KIAA1804, EPHX2, MYH6, NPR3, WWTR1, ADIPOQ, P2RX5, P2RX7, P2RX1, S100B, VEGFA, MAP3K10, CTSE, NPPC, CLIP1, ATPIF1, DPYD, LRRK2, MGST1, GCA, PRPS1	1357	334	12983	1.34631	1	0.952495	39.7538
GOTERM_MF_FAT	GO:0046983~protein dimerization activity	70	3.29722	0.0466441	GRPEL2, NOG, BACH2, CD8A, IDE, TPD52, DAXX, BOK, ATG7, NOS2, SLC4A1, GHR, CUTA, CD3G, CCDC88A, CD3D, ALDH5A1, GZMA, KIAA1804, ADIPOR2, FOSB, MYH6, VEGFA, MAP3K10, CTSE, TFAP2B, NPPC, CLIP1, SDCBP, ATPIF1, NFE2L2, LRRK2, BIN1, PRPS1, CHKA, ADORA2A, ERBB2, CD247, EEA1, BCL2L1, SYCP2, RRAGD, STUB1, ITGAM, NR2C1, ECE1, HAND2, BCL2, CD2, PTS, TCF3, C17ORF28, IKZF3, PTPRE, CEBPG, EPHX2, CREB5, NPR3, WW…	1357	542	12983	1.23565	1	0.959254	54.0634
Annotation Cluster 15	Enrichment Score: 1.4455997949724275
Category	Term	Count	%	PValue	Genes	List Total	Pop Hits	Pop Total	Fold Enrichment	Bonferroni	Benjamini	FDR
GOTERM_BP_FAT	GO:0050863~regulation of T cell activation	28	1.31889	5.34452e-05	BLM, ADORA2A, ERBB2, KLRK1, ITPKB, IL15, PAWR, IL7R, IL10, ZC3H8, CD2, ZAP70, IL2RG, CD24, CD5, AP3B1, CD28, SIT1, IL2RA, TNFRSF13C, TIGIT, BTLA, CARD11, PRKCQ, LAT, IL20RB, LAX1, LCK	1410	117	13528	2.29608	0.188932	0.0258359	0.0990513
GOTERM_BP_FAT	GO:0051249~regulation of lymphocyte activation	30	1.41309	0.00058762	BLM, ADORA2A, ERBB2, TBX21, KLRK1, ITPKB, IL15, PAWR, IL7R, IL10, ZC3H8, CD2, ZAP70, IL2RG, CD24, CD5, TCF3, CD28, AP3B1, SIT1, IL2RA, TNFRSF13C, TIGIT, BTLA, CARD11, LAT, PRKCQ, IL20RB, LAX1, LCK	1410	148	13528	1.9448	0.900039	0.162347	1.08396
GOTERM_BP_FAT	GO:0002694~regulation of leukocyte activation	31	1.4602	0.00185476	BLM, ADORA2A, ERBB2, TBX21, KLRK1, ITPKB, IL15, PAWR, IL7R, IL10, MIF, ZC3H8, CD2, ZAP70, IL2RG, CD24, CD5, TCF3, CD28, AP3B1, SIT1, IL2RA, TNFRSF13C, TIGIT, BTLA, CARD11, LAT, PRKCQ, IL20RB, LAX1, LCK	1410	166	13528	1.79171	0.999306	0.365302	3.3837
GOTERM_BP_FAT	GO:0050865~regulation of cell activation	32	1.5073	0.00218008	BLM, ADORA2A, ERBB2, TBX21, KLRK1, ITPKB, IL15, PAWR, IL7R, IL10, MIF, ZC3H8, CD2, ZAP70, IL2RG, CD24, CD5, TCF3, CD28, AP3B1, SIT1, IL2RA, TNFRSF13C, TIGIT, BTLA, CARD11, LAT, PRKCQ, IL20RB, LAX1, LCK, JAK2	1410	175	13528	1.75439	0.999807	0.395281	3.96591
GOTERM_BP_FAT	GO:0002684~positive regulation of immune system process	38	1.78992	0.00844503	EDN3, BLM, FCER2, TBX21, CD247, TLR2, KLRK1, ITPKB, IL15, IL7R, C1QC, SKAP1, SH2D1A, NOD2, ZAP70, CD2, PLA2G1B, IL2RG, NOS2, CD24, CD5, TCF3, CD28, AP3B1, IL2RA, TNFRSF13C, NCR3, C1QA, CARD11, PRKCQ, P2RX7, CD19, LAX1, VEGFA, LCK, C1RL, CD79A, CLEC7A	1410	238	13528	1.53187	1	0.764183	14.5511
GOTERM_BP_FAT	GO:0050868~negative regulation of T cell activation	11	0.518135	0.00954829	TIGIT, BTLA, IL2RA, IL20RB, ADORA2A, LAX1, ERBB2, PAWR, CD24, IL10, ZC3H8	1410	42	13528	2.5128	1	0.777671	16.2969
GOTERM_BP_FAT	GO:0042129~regulation of T cell proliferation	14	0.659444	0.0103439	IL2RA, BLM, ERBB2, TNFRSF13C, IL15, PAWR, IL10, BTLA, CARD11, PRKCQ, IL20RB, ZAP70, CD24, CD28	1410	62	13528	2.16646	1	0.766585	17.5348
GOTERM_BP_FAT	GO:0050870~positive regulation of T cell activation	16	0.75365	0.0108322	IL2RA, BLM, KLRK1, TNFRSF13C, ITPKB, IL15, IL7R, CARD11, PRKCQ, LCK, ZAP70, IL2RG, CD24, CD5, CD28, AP3B1	1410	76	13528	2.01986	1	0.758866	18.2861
GOTERM_BP_FAT	GO:0050867~positive regulation of cell activation	20	0.942063	0.0202206	IL2RA, BLM, TBX21, KLRK1, TNFRSF13C, ITPKB, IL15, IL7R, CARD11, PRKCQ, LCK, CD2, ZAP70, JAK2, IL2RG, CD24, TCF3, CD5, CD28, AP3B1	1410	111	13528	1.72871	1	0.779116	31.5298
GOTERM_BP_FAT	GO:0051251~positive regulation of lymphocyte activation	18	0.847857	0.021898	IL2RA, BLM, TBX21, KLRK1, TNFRSF13C, ITPKB, IL15, IL7R, CARD11, PRKCQ, LCK, ZAP70, IL2RG, CD24, TCF3, CD5, CD28, AP3B1	1410	97	13528	1.78039	1	0.76445	33.6711
GOTERM_BP_FAT	GO:0050670~regulation of lymphocyte proliferation	16	0.75365	0.0233813	IL2RA, BLM, ERBB2, TNFRSF13C, IL15, PAWR, IL10, BTLA, CARD11, PRKCQ, IL20RB, ZAP70, CD24, TCF3, CD5, CD28	1410	83	13528	1.84951	1	0.770388	35.5116
GOTERM_BP_FAT	GO:0002696~positive regulation of leukocyte activation	19	0.89496	0.0251487	IL2RA, BLM, TBX21, KLRK1, TNFRSF13C, ITPKB, IL15, IL7R, CARD11, PRKCQ, LCK, CD2, ZAP70, IL2RG, CD24, TCF3, CD5, CD28, AP3B1	1410	106	13528	1.71974	1	0.759639	37.6415
GOTERM_BP_FAT	GO:0032944~regulation of mononuclear cell proliferation	16	0.75365	0.0258196	IL2RA, BLM, ERBB2, TNFRSF13C, IL15, PAWR, IL10, BTLA, CARD11, PRKCQ, IL20RB, ZAP70, CD24, TCF3, CD5, CD28	1410	84	13528	1.82749	1	0.763905	38.4324
GOTERM_BP_FAT	GO:0070663~regulation of leukocyte proliferation	16	0.75365	0.0258196	IL2RA, BLM, ERBB2, TNFRSF13C, IL15, PAWR, IL10, BTLA, CARD11, PRKCQ, IL20RB, ZAP70, CD24, TCF3, CD5, CD28	1410	84	13528	1.82749	1	0.763905	38.4324
GOTERM_BP_FAT	GO:0045580~regulation of T cell differentiation	11	0.518135	0.0353203	CARD11, IL2RA, ERBB2, ZAP70, CD2, IL2RG, ITPKB, IL15, IL7R, ZC3H8, AP3B1	1410	51	13528	2.06936	1	0.805676	48.6626
GOTERM_BP_FAT	GO:0030889~negative regulation of B cell proliferation	4	0.188413	0.0422872	BTLA, PAWR, CD24, IL10	1410	8	13528	4.79716	1	0.825394	55.1187
GOTERM_BP_FAT	GO:0042102~positive regulation of T cell proliferation	9	0.423928	0.0447657	CARD11, PRKCQ, IL2RA, BLM, ZAP70, TNFRSF13C, IL15, CD24, CD28	1410	39	13528	2.21408	1	0.827819	57.2241
GOTERM_BP_FAT	GO:0002683~negative regulation of immune system process	15	0.706547	0.0468812	IL2RA, ADORA2A, ERBB2, PAWR, IL7R, GREM1, IL10, ZC3H8, TIGIT, BTLA, NOD2, IL20RB, LAX1, UBASH3A, CD24	1410	83	13528	1.73391	1	0.827642	58.9469
GOTERM_BP_FAT	GO:0051250~negative regulation of lymphocyte activation	11	0.518135	0.0499076	TIGIT, BTLA, IL2RA, IL20RB, ADORA2A, LAX1, ERBB2, PAWR, CD24, IL10, ZC3H8	1410	54	13528	1.9544	1	0.82522	61.2978
GOTERM_BP_FAT	GO:0042130~negative regulation of T cell proliferation	7	0.329722	0.0553982	BTLA, IL2RA, IL20RB, ERBB2, PAWR, CD24, IL10	1410	27	13528	2.48742	1	0.837227	65.2412
GOTERM_BP_FAT	GO:0045619~regulation of lymphocyte differentiation	12	0.565238	0.0591285	CARD11, IL2RA, ERBB2, ZAP70, CD2, IL2RG, ITPKB, IL15, CD24, IL7R, ZC3H8, AP3B1	1410	63	13528	1.82749	1	0.842942	67.7001
GOTERM_BP_FAT	GO:0030888~regulation of B cell proliferation	7	0.329722	0.064549	BTLA, CARD11, TNFRSF13C, PAWR, CD24, TCF3, IL10	1410	28	13528	2.39858	1	0.857869	70.9816
GOTERM_BP_FAT	GO:0002695~negative regulation of leukocyte activation	11	0.518135	0.0680455	TIGIT, BTLA, IL2RA, IL20RB, ADORA2A, LAX1, ERBB2, PAWR, CD24, IL10, ZC3H8	1410	57	13528	1.85154	1	0.864769	72.9281
GOTERM_BP_FAT	GO:0050866~negative regulation of cell activation	11	0.518135	0.098022	TIGIT, BTLA, IL2RA, IL20RB, ADORA2A, LAX1, ERBB2, PAWR, CD24, IL10, ZC3H8	1410	61	13528	1.73012	1	0.891487	85.2346
GOTERM_BP_FAT	GO:0050672~negative regulation of lymphocyte proliferation	7	0.329722	0.109378	BTLA, IL2RA, IL20RB, ERBB2, PAWR, CD24, IL10	1410	32	13528	2.09876	1	0.89895	88.3261
GOTERM_BP_FAT	GO:0070664~negative regulation of leukocyte proliferation	7	0.329722	0.109378	BTLA, IL2RA, IL20RB, ERBB2, PAWR, CD24, IL10	1410	32	13528	2.09876	1	0.89895	88.3261
GOTERM_BP_FAT	GO:0032945~negative regulation of mononuclear cell proliferation	7	0.329722	0.109378	BTLA, IL2RA, IL20RB, ERBB2, PAWR, CD24, IL10	1410	32	13528	2.09876	1	0.89895	88.3261
GOTERM_BP_FAT	GO:0050671~positive regulation of lymphocyte proliferation	10	0.471032	0.113712	CARD11, PRKCQ, IL2RA, BLM, ZAP70, TNFRSF13C, IL15, CD24, TCF3, CD28	1410	55	13528	1.74442	1	0.90045	89.3356
GOTERM_BP_FAT	GO:0070665~positive regulation of leukocyte proliferation	10	0.471032	0.123693	CARD11, PRKCQ, IL2RA, BLM, ZAP70, TNFRSF13C, IL15, CD24, TCF3, CD28	1410	56	13528	1.71327	1	0.906804	91.3555
GOTERM_BP_FAT	GO:0032946~positive regulation of mononuclear cell proliferation	10	0.471032	0.123693	CARD11, PRKCQ, IL2RA, BLM, ZAP70, TNFRSF13C, IL15, CD24, TCF3, CD28	1410	56	13528	1.71327	1	0.906804	91.3555
GOTERM_BP_FAT	GO:0050864~regulation of B cell activation	9	0.423928	0.156348	BTLA, CARD11, TBX21, TNFRSF13C, IL2RG, PAWR, CD24, TCF3, IL10	1410	51	13528	1.69312	1	0.931844	95.7251
GOTERM_BP_FAT	GO:0045582~positive regulation of T cell differentiation	6	0.282619	0.23613	IL2RA, ZAP70, IL2RG, ITPKB, IL7R, AP3B1	1410	32	13528	1.79894	1	0.959157	99.3224
GOTERM_BP_FAT	GO:0050869~negative regulation of B cell activation	4	0.188413	0.287232	BTLA, PAWR, CD24, IL10	1410	18	13528	2.13207	1	0.970091	99.8123
GOTERM_BP_FAT	GO:0045621~positive regulation of lymphocyte differentiation	6	0.282619	0.29808	IL2RA, ZAP70, IL2RG, ITPKB, IL7R, AP3B1	1410	35	13528	1.64474	1	0.971957	99.8588
GOTERM_BP_FAT	GO:0050871~positive regulation of B cell activation	5	0.235516	0.455001	CARD11, TBX21, TNFRSF13C, IL2RG, TCF3	1410	33	13528	1.45369	1	0.990388	99.9987
GOTERM_BP_FAT	GO:0030890~positive regulation of B cell proliferation	3	0.141309	0.631652	CARD11, TNFRSF13C, TCF3	1410	20	13528	1.43915	1	0.997913	100
Annotation Cluster 16	Enrichment Score: 1.3748048788663196
Category	Term	Count	%	PValue	Genes	List Total	Pop Hits	Pop Total	Fold Enrichment	Bonferroni	Benjamini	FDR
GOTERM_CC_FAT	GO:0042101~T cell receptor complex	6	0.282619	0.00527701	CARD11, CD3G, CD8A, CD3D, CD247, ZAP70	1340	12	12782	4.7694	0.9461	0.341132	7.43432
BIOCARTA	h_tcytotoxicPathway:T Cytotoxic Cell Surface Molecules	6	0.282619	0.00978633	CD3G, CD8A, CD3D, CD247, CD2, CD28	176	12	1437	4.08239	0.900849	0.900849	11.884
BIOCARTA	h_tob1Pathway:Role of Tob in T-cell activation	6	0.282619	0.0201783	IL2RA, CD3G, CD3D, CD247, TGFBR3, CD28	176	14	1437	3.49919	0.991691	0.797455	23.0671
BIOCARTA	h_ctla4Pathway:The Co-Stimulatory Signal During T-cell Activation	7	0.329722	0.0208353	ITK, CD3G, CD3D, GRB2, LCK, CD247, CD28	176	19	1437	3.00807	0.992903	0.709748	23.7281
BIOCARTA	h_il17Pathway:IL 17 Signaling Pathway	6	0.282619	0.0273504	CD3G, CD8A, CD3D, CD58, CD247, CD2	176	15	1437	3.26591	0.998522	0.662485	30.0052
BIOCARTA	h_tcraPathway:Lck and Fyn tyrosine kinases in initiation of TCR Activation	5	0.235516	0.0351969	CD3G, CD3D, LCK, CD247, ZAP70	176	11	1437	3.71126	0.99978	0.650951	36.9315
INTERPRO	IPR003110:Phosphorylated immunoreceptor signaling ITAM	4	0.188413	0.042987	CD3G, CD3D, CD247, CD79A	1747	8	16659	4.76789	1	0.986752	53.3469
BIOCARTA	h_tcrPathway:T Cell Receptor Signaling Pathway	9	0.423928	0.0458455	LAT, CD3G, PLCG1, CD3D, GRB2, LCK, CD247, ZAP70, ELK1	176	34	1437	2.16126	0.999984	0.706356	45.3228
BIOCARTA	h_CSKPathway:Activation of Csk by cAMP-dependent Protein Kinase Inhibits Signaling through the T Cell Receptor	6	0.282619	0.0460692	ADCY1, CD3G, CD3D, LCK, CD247, ZAP70	176	17	1437	2.88168	0.999985	0.669899	45.4875
SMART	SM00077:ITAM	4	0.188413	0.0468341	CD3G, CD3D, CD247, CD79A	985	8	9079	4.60863	1	0.860071	48.3757
BIOCARTA	h_thelperPathway:T Helper Cell Surface Molecules	5	0.235516	0.0479022	CD3G, CD3D, CD247, CD2, CD28	176	12	1437	3.40199	0.99999	0.649603	46.8197
GOTERM_CC_FAT	GO:0042105~alpha-beta T cell receptor complex	3	0.141309	0.0569813	CD3G, CD3D, CD247	1340	4	12782	7.1541	1	0.947352	57.54
KEGG_PATHWAY	hsa04660:T cell receptor signaling pathway	18	0.847857	0.0574909	CSF2, ITK, CD3G, CD3D, CD8A, GRB2, CD247, MAPK11, IL10, CARD11, PRKCQ, LAT, PLCG1, RASGRP1, LCK, ZAP70, NFATC2, CD28	536	108	5085	1.58116	0.999976	0.781842	51.776
BIOCARTA	h_tcrmolecule:T Cell Receptor and CD3 Complex	3	0.141309	0.0749458	CD3G, CD3D, CD247	176	4	1437	6.12358	1	0.78251	63.2921
BIOCARTA	h_IL12Pathway:IL12 and Stat4 Dependent Signaling Pathway in Th1 Development	6	0.282619	0.0855516	STAT4, CD3G, CD3D, CD247, JAK2, CXCR3	176	20	1437	2.44943	1	0.801446	68.3528
BIOCARTA	h_tcapoptosisPathway:HIV Induced T Cell Apoptosis	4	0.188413	0.0856726	CD3G, CD3D, CD247, CD28	176	9	1437	3.62879	1	0.777636	68.4066
BIOCARTA	h_ctlPathway:CTL mediated immune response against target cells	5	0.235516	0.0989576	PRF1, CD3G, CD3D, CD247, GZMB	176	15	1437	2.72159	1	0.783568	73.8288
UP_SEQ_FEATURE	domain:ITAM	3	0.141309	0.236479	CD3G, CD3D, CD79A	1975	9	19113	3.22582	1	1	99.3782
Annotation Cluster 17	Enrichment Score: 1.3570738514653615
Category	Term	Count	%	PValue	Genes	List Total	Pop Hits	Pop Total	Fold Enrichment	Bonferroni	Benjamini	FDR
UP_SEQ_FEATURE	short sequence motif:ITIM motif 4	4	0.188413	0.0173064	FCRL2, FCRL1, CD22, FCRL3	1975	6	19113	6.45165	1	0.998608	28.0149
UP_SEQ_FEATURE	short sequence motif:ITIM motif 3	4	0.188413	0.0574184	FCRL2, FCRL1, CD22, FCRL3	1975	9	19113	4.3011	1	0.999929	67.156
UP_SEQ_FEATURE	short sequence motif:ITIM motif 1	5	0.235516	0.0612666	CD33, FCRL2, FCRL1, CD22, FCRL3	1975	15	19113	3.22582	1	0.999948	69.5909
UP_SEQ_FEATURE	short sequence motif:ITIM motif 2	5	0.235516	0.0612666	CD33, FCRL2, FCRL1, CD22, FCRL3	1975	15	19113	3.22582	1	0.999948	69.5909
Annotation Cluster 18	Enrichment Score: 1.3185291144037925
Category	Term	Count	%	PValue	Genes	List Total	Pop Hits	Pop Total	Fold Enrichment	Bonferroni	Benjamini	FDR
GOTERM_BP_FAT	GO:0007626~locomotory behavior	39	1.83702	0.0406821	EDN3, PLXNA3, IL16, ADORA2A, ENPP2, CXCR1, FER, CXCR3, FPR2, CCL28, IL10, ITGAM, CCL24, PDE1B, KAL1, GPR44, GRIN2D, PLA2G1B, CHRNA4, APBA2, LECT2, GNG7, SCG2, KCNMA1, AVP, PLD1, GRIN1, ATP1A3, DBH, CCR8, CCR7, CCR6, PTGDS, LYST, CCR2, C1QL1, PDGFRB, PLAU, OPRD1	1410	274	13528	1.36562	1	0.819658	53.7032
GOTERM_BP_FAT	GO:0006935~chemotaxis	25	1.17758	0.0427115	EDN3, PLXNA3, PLD1, IL16, ENPP2, CXCR1, FER, FPR2, CXCR3, CCL28, IL10, ITGAM, CCL24, CCR8, CCR7, CCR6, KAL1, LYST, GPR44, CCR2, PLA2G1B, PDGFRB, LECT2, PLAU, SCG2	1410	160	13528	1.49911	1	0.822272	55.4859
GOTERM_BP_FAT	GO:0042330~taxis	25	1.17758	0.0427115	EDN3, PLXNA3, PLD1, IL16, ENPP2, CXCR1, FER, FPR2, CXCR3, CCL28, IL10, ITGAM, CCL24, CCR8, CCR7, CCR6, KAL1, LYST, GPR44, CCR2, PLA2G1B, PDGFRB, LECT2, PLAU, SCG2	1410	160	13528	1.49911	1	0.822272	55.4859
GOTERM_BP_FAT	GO:0007610~behavior	60	2.82619	0.0716788	EDN3, PLXNA3, ADCY1, SLC6A1, IL16, WFS1, CXCR1, FER, CXCR3, IL10, KCNIP3, SLC1A2, GPR44, GRIN2D, PLA2G1B, CHRNA4, GNG7, KCNMA1, AVP, PLD1, GNB1L, FOSB, CCR8, CCR7, CCR6, PTGDS, LYST, CCR2, C1QL1, PEBP1, PDGFRB, BBS4, PRKCZ, ADORA2A, ENPP2, FPR2, CCL28, ITGAM, CCL24, HCRTR1, NPHP4, PDE1B, KAL1, BCL2, CNR2, APBA2, GFI1, LECT2, NPHP1, SCG2, KLK8, GRIN1, ATP1A3, AFF2, DBH, S100B, NPW, CRH, PLAU, OPRD1	1410	469	13528	1.22742	1	0.86969	74.8196
Annotation Cluster 19	Enrichment Score: 1.3035033162305387
Category	Term	Count	%	PValue	Genes	List Total	Pop Hits	Pop Total	Fold Enrichment	Bonferroni	Benjamini	FDR
GOTERM_BP_FAT	GO:0060173~limb development	20	0.942063	0.0094369	NOG, RAX, FTO, GDF5, LEF1, TP63, GREM1, ZNF358, ACD, HOXC11, ECE1, SALL4, TULP3, COMP, DYNC2H1, IFT52, KRTAP21-1, WNT7A, IFT88, PITX1	1410	103	13528	1.86298	1	0.787304	16.1222
GOTERM_BP_FAT	GO:0048736~appendage development	20	0.942063	0.0094369	NOG, RAX, FTO, GDF5, LEF1, TP63, GREM1, ZNF358, ACD, HOXC11, ECE1, SALL4, TULP3, COMP, DYNC2H1, IFT52, KRTAP21-1, WNT7A, IFT88, PITX1	1410	103	13528	1.86298	1	0.787304	16.1222
GOTERM_BP_FAT	GO:0035107~appendage morphogenesis	18	0.847857	0.0262778	NOG, FTO, GDF5, LEF1, TP63, GREM1, ZNF358, ACD, HOXC11, ECE1, SALL4, TULP3, DYNC2H1, IFT52, KRTAP21-1, WNT7A, IFT88, PITX1	1410	99	13528	1.74442	1	0.760505	38.9672
GOTERM_BP_FAT	GO:0035108~limb morphogenesis	18	0.847857	0.0262778	NOG, FTO, GDF5, LEF1, TP63, GREM1, ZNF358, ACD, HOXC11, ECE1, SALL4, TULP3, DYNC2H1, IFT52, KRTAP21-1, WNT7A, IFT88, PITX1	1410	99	13528	1.74442	1	0.760505	38.9672
GOTERM_BP_FAT	GO:0030326~embryonic limb morphogenesis	16	0.75365	0.0342688	NOG, FTO, GDF5, LEF1, TP63, GREM1, ZNF358, ACD, ECE1, SALL4, TULP3, HOXC11, DYNC2H1, IFT52, WNT7A, IFT88	1410	87	13528	1.76447	1	0.79957	47.6152
GOTERM_BP_FAT	GO:0035113~embryonic appendage morphogenesis	16	0.75365	0.0342688	NOG, FTO, GDF5, LEF1, TP63, GREM1, ZNF358, ACD, ECE1, SALL4, TULP3, HOXC11, DYNC2H1, IFT52, WNT7A, IFT88	1410	87	13528	1.76447	1	0.79957	47.6152
GOTERM_BP_FAT	GO:0048598~embryonic morphogenesis	40	1.88413	0.110714	BBS4, NOG, TSHZ1, GDF5, JAG2, HIRA, TP63, ZEB2, GREM1, MEN1, RGMA, ACD, ECE1, CHRNA9, HOXA7, DYNC2H1, CEP290, GFI1, COL11A1, IPMK, C17ORF28, TBX6, MYF5, FTO, EOMES, LEF1, ZNF358, PROX1, SHANK3, HOXB3, ACVR2A, SALL4, TULP3, HOXC11, CDON, TXNRD1, IFT52, IFT88, WNT7A, KLF4	1410	307	13528	1.25008	1	0.898449	88.6466
GOTERM_BP_FAT	GO:0042733~embryonic digit morphogenesis	6	0.282619	0.111709	NOG, ECE1, HOXC11, TULP3, IFT52, IFT88	1410	25	13528	2.30264	1	0.897209	88.8798
GOTERM_BP_FAT	GO:0003002~regionalization	25	1.17758	0.236992	BMI1, NOG, TSHZ1, TP63, ZEB2, CXXC4, GREM1, HOXC6, ACD, HOXA7, DYNC2H1, AXIN2, APC, EMX2, MYF5, DLL3, LEF1, HOXB3, ACVR2A, TULP3, HOXC11, IFT52, RBPJ, IFT88, WNT7A	1410	197	13528	1.21755	1	0.958517	99.3365
GOTERM_BP_FAT	GO:0009953~dorsal/ventral pattern formation	8	0.376825	0.435817	NOG, TULP3, DYNC2H1, CXXC4, IFT52, WNT7A, IFT88, APC	1410	60	13528	1.27924	1	0.989224	99.9975
Annotation Cluster 20	Enrichment Score: 1.2571847852674256
Category	Term	Count	%	PValue	Genes	List Total	Pop Hits	Pop Total	Fold Enrichment	Bonferroni	Benjamini	FDR
GOTERM_BP_FAT	GO:0019835~cytolysis	7	0.329722	0.017345	GZMM, PRF1, P2RX7, GZMA, LYZ, GZMB, GZMH	1410	21	13528	3.19811	1	0.804509	27.7062
SP_PIR_KEYWORDS	cytolysis	5	0.235516	0.0478259	GZMM, PRF1, GZMA, GZMB, GZMH	1975	14	19235	3.4783	1	0.681479	52.0857
BIOCARTA	h_setPathway:Granzyme A mediated Apoptosis Pathway	4	0.188413	0.203989	PRF1, HMGB2, GZMA, GZMB	176	13	1437	2.51224	1	0.940499	94.6865
Annotation Cluster 21	Enrichment Score: 1.2353432478758914
Category	Term	Count	%	PValue	Genes	List Total	Pop Hits	Pop Total	Fold Enrichment	Bonferroni	Benjamini	FDR
INTERPRO	IPR001849:Pleckstrin homology	41	1.93123	0.0227284	TRIOBP, FERMT2, ITSN1, SKAP2, SKAP1, PLEKHG1, RASAL3, SNTB1, FAM129C, FGD6, AGAP2, FGD4, TBC1D2, ITK, ARHGEF3, OSBP2, PLD1, BCR, ROCK1, STAP1, OSBPL8, ROCK2, ARHGEF5, TRIO, DGKH, ARHGEF9, ARHGAP23, APPL2, FARP1, PLEKHF1, PRKD2, ADAP2, SBF1, PLCG1, PLEKHH2, DOK5, CDC42BPA, OSBPL10, CIT, PLEKHA1, KALRN	1747	277	16659	1.41143	1	0.978265	32.897
SMART	SM00233:PH	41	1.93123	0.0351691	TRIOBP, FERMT2, ITSN1, SKAP2, SKAP1, PLEKHG1, RASAL3, SNTB1, FAM129C, FGD6, AGAP2, FGD4, TBC1D2, ITK, ARHGEF3, OSBP2, PLD1, BCR, ROCK1, STAP1, OSBPL8, ROCK2, ARHGEF5, TRIO, DGKH, ARHGEF9, ARHGAP23, APPL2, FARP1, PLEKHF1, PRKD2, ADAP2, SBF1, PLCG1, PLEKHH2, DOK5, CDC42BPA, OSBPL10, CIT, PLEKHA1, KALRN	985	277	9079	1.36429	0.999998	0.808216	38.952
INTERPRO	IPR011993:Pleckstrin homology-type	41	1.93123	0.0746807	TRIOBP, LOC389842, FERMT2, EPB41L4A, RDX, ITSN1, SKAP2, SKAP1, PLEKHG1, SPRED3, APBA2, SPRED1, FGD6, FGD4, TBC1D2, ITK, ANKS1B, OSBP2, PLD1, EPB41, STAP1, OSBPL8, TRIO, DGKH, ARHGAP23, APPL2, FARP1, PLEKHF1, EPB41L2, PRKD2, TNS3, ADAP2, SBF1, PLCG1, PLEKHH2, DOK5, EPB41L5, OSBPL10, CIT, PLEKHA1, KALRN	1747	303	16659	1.29032	1	0.993855	73.9936
UP_SEQ_FEATURE	domain:PH	30	1.41309	0.19173	TRIOBP, FERMT2, SKAP2, ITSN1, SKAP1, PLEKHG1, RASAL3, AGAP2, TBC1D2, ITK, ARHGEF3, OSBP2, PLD1, BCR, STAP1, OSBPL8, ROCK1, ROCK2, ARHGEF5, DGKH, ARHGEF9, ARHGAP23, APPL2, PLEKHF1, PRKD2, SBF1, DOK5, CDC42BPA, OSBPL10, CIT	1975	237	19113	1.225	1	1	98.1828
Annotation Cluster 22	Enrichment Score: 1.2188156664968226
Category	Term	Count	%	PValue	Genes	List Total	Pop Hits	Pop Total	Fold Enrichment	Bonferroni	Benjamini	FDR
GOTERM_BP_FAT	GO:0002684~positive regulation of immune system process	38	1.78992	0.00844503	EDN3, BLM, FCER2, TBX21, CD247, TLR2, KLRK1, ITPKB, IL15, IL7R, C1QC, SKAP1, SH2D1A, NOD2, ZAP70, CD2, PLA2G1B, IL2RG, NOS2, CD24, CD5, TCF3, CD28, AP3B1, IL2RA, TNFRSF13C, NCR3, C1QA, CARD11, PRKCQ, P2RX7, CD19, LAX1, VEGFA, LCK, C1RL, CD79A, CLEC7A	1410	238	13528	1.53187	1	0.764183	14.5511
GOTERM_BP_FAT	GO:0002768~immune response-regulating cell surface receptor signaling pathway	11	0.518135	0.00954829	BTLA, CD19, LAX1, CD247, ZAP70, TLR2, KLRK1, CD79A, CLEC7A, CD24, SKAP1	1410	42	13528	2.5128	1	0.777671	16.2969
GOTERM_BP_FAT	GO:0002764~immune response-regulating signal transduction	13	0.612341	0.0113465	BTLA, NOD2, CD19, IL20RB, LAX1, CD247, KLRK1, ZAP70, TLR2, CLEC7A, CD79A, CD24, SKAP1	1410	56	13528	2.22725	1	0.763604	19.0703
GOTERM_BP_FAT	GO:0048584~positive regulation of response to stimulus	35	1.64861	0.0317416	EDN3, IL16, OSMR, FCER2, CD247, KLRK1, TLR2, IL15, C1QC, SKAP1, SH2D1A, NOD2, S1PR1, ZAP70, PLA2G1B, CD24, SCG2, ZFP91-CNTF, BRCC3, TAOK2, CEBPG, TNFRSF13C, NCR3, C1QA, P2RX7, PLA2G4A, CD19, LAX1, VEGFA, CRH, SEMA4C, C1RL, JAK2, CD79A, CLEC7A	1410	236	13528	1.42289	1	0.785881	45.0142
GOTERM_BP_FAT	GO:0002429~immune response-activating cell surface receptor signaling pathway	9	0.423928	0.0447657	CD19, LAX1, CD247, ZAP70, TLR2, KLRK1, CD79A, CLEC7A, SKAP1	1410	39	13528	2.21408	1	0.827819	57.2241
GOTERM_BP_FAT	GO:0002757~immune response-activating signal transduction	10	0.471032	0.0865738	NOD2, CD19, LAX1, CD247, ZAP70, TLR2, KLRK1, CD79A, CLEC7A, SKAP1	1410	52	13528	1.84506	1	0.882023	81.3444
GOTERM_BP_FAT	GO:0050778~positive regulation of immune response	21	0.989166	0.116997	FCER2, CD247, KLRK1, TNFRSF13C, TLR2, IL15, C1QC, SKAP1, NCR3, C1QA, SH2D1A, NOD2, P2RX7, CD19, LAX1, PLA2G1B, C1RL, ZAP70, CLEC7A, CD24, CD79A	1410	145	13528	1.38952	1	0.900782	90.0451
GOTERM_BP_FAT	GO:0050851~antigen receptor-mediated signaling pathway	6	0.282619	0.256409	CD19, LAX1, CD247, ZAP70, CD79A, SKAP1	1410	33	13528	1.74442	1	0.964745	99.5886
GOTERM_BP_FAT	GO:0002253~activation of immune response	13	0.612341	0.271434	CD247, TLR2, KLRK1, SKAP1, C1QC, C1QA, NOD2, CD19, LAX1, C1RL, ZAP70, CLEC7A, CD79A	1410	94	13528	1.32687	1	0.967838	99.7182
GOTERM_BP_FAT	GO:0050852~T cell receptor signaling pathway	3	0.141309	0.707491	CD247, ZAP70, SKAP1	1410	23	13528	1.25143	1	0.999195	100
Annotation Cluster 23	Enrichment Score: 1.1980431041865645
Category	Term	Count	%	PValue	Genes	List Total	Pop Hits	Pop Total	Fold Enrichment	Bonferroni	Benjamini	FDR
GOTERM_BP_FAT	GO:0051592~response to calcium ion	12	0.565238	0.0245249	TXNIP, KCNMA1, P2RX7, PLA2G4A, SLC6A1, PTK2B, ANXA11, PEBP1, TSHB, ITPR3, TTN, ADAM9	1410	55	13528	2.09331	1	0.771	36.8974
GOTERM_BP_FAT	GO:0010038~response to metal ion	21	0.989166	0.045178	CUTA, KCNMA1, TXNIP, SLC6A1, SLC34A1, LEF1, TSHB, BCL2L1, TTN, ITPR3, TNFRSF11B, PLA2G4A, P2RX7, MTF1, PTK2B, BCL2, ANXA11, SLC30A4, PEBP1, MT1H, ADAM9	1410	129	13528	1.56187	1	0.824767	57.5652
GOTERM_BP_FAT	GO:0010035~response to inorganic substance	26	1.22468	0.229793	SLC6A1, TSHB, BCL2L1, TTN, TNFRSF11B, PTK2B, GPX4, BCL2, SLC30A4, TPO, MT1H, ADAM9, TXNIP, KCNMA1, CUTA, PTPRK, OLR1, SLC34A1, LEF1, ITPR3, P2RX7, PLA2G4A, MTF1, UCP2, ANXA11, PEBP1	1410	205	13528	1.21684	1	0.958287	99.2103
Annotation Cluster 24	Enrichment Score: 1.1845835620083052
Category	Term	Count	%	PValue	Genes	List Total	Pop Hits	Pop Total	Fold Enrichment	Bonferroni	Benjamini	FDR
GOTERM_MF_FAT	GO:0019976~interleukin-2 binding	3	0.141309	0.03043	IL2RB, IL2RA, IL2RG	1357	3	12983	9.56743	1	0.962306	39.5446
GOTERM_MF_FAT	GO:0004911~interleukin-2 receptor activity	3	0.141309	0.03043	IL2RB, IL2RA, IL2RG	1357	3	12983	9.56743	1	0.962306	39.5446
BIOCARTA	h_il2Pathway:IL 2 signaling pathway	7	0.329722	0.0338785	IL2RB, IL2RA, GRB2, LCK, ELK1, JAK1, IL2RG	176	21	1437	2.72159	0.999696	0.685592	35.8138
BIOCARTA	h_il2rbPathway:IL-2 Receptor Beta Chain in T cell Activation	8	0.376825	0.0963625	IKZF3, IL2RB, IL2RA, GRB2, BCL2, JAK1, IL2RG, BCL2L1	176	33	1437	1.97934	1	0.795555	72.8424
BIOCARTA	h_il4Pathway:IL 4 signaling pathway	3	0.141309	0.395043	GRB2, JAK1, IL2RG	176	11	1437	2.22676	1	0.99271	99.8444
Annotation Cluster 25	Enrichment Score: 1.178844817961845
Category	Term	Count	%	PValue	Genes	List Total	Pop Hits	Pop Total	Fold Enrichment	Bonferroni	Benjamini	FDR
GOTERM_BP_FAT	GO:0019827~stem cell maintenance	7	0.329722	0.0395772	NOG, RIF1, TCL1A, LIG4, ZNF358, KLF4, APC	1410	25	13528	2.68641	1	0.817543	52.7044
GOTERM_BP_FAT	GO:0048863~stem cell differentiation	8	0.376825	0.0431568	SOX10, NOG, RIF1, TCL1A, LIG4, ZNF358, KLF4, APC	1410	32	13528	2.39858	1	0.822441	55.8683
GOTERM_BP_FAT	GO:0048864~stem cell development	7	0.329722	0.0470772	NOG, RIF1, TCL1A, LIG4, ZNF358, KLF4, APC	1410	26	13528	2.58309	1	0.826116	59.1032
GOTERM_BP_FAT	GO:0035019~somatic stem cell maintenance	3	0.141309	0.239506	NOG, LIG4, APC	1410	9	13528	3.19811	1	0.958933	99.3759
Annotation Cluster 26	Enrichment Score: 1.1687349493667192
Category	Term	Count	%	PValue	Genes	List Total	Pop Hits	Pop Total	Fold Enrichment	Bonferroni	Benjamini	FDR
GOTERM_BP_FAT	GO:0007034~vacuolar transport	9	0.423928	0.0146228	HOOK2, HMGXB4, ZFYVE16, CHMP7, SORT1, VPS26B, VPS26A, HOOK3, AP3B1	1410	32	13528	2.6984	1	0.798749	23.9012
GOTERM_BP_FAT	GO:0016197~endosome transport	11	0.518135	0.0749131	HOOK2, LYST, HMGXB4, ZFYVE16, CHMP7, SORT1, EEA1, TINAGL1, VPS26A, VTI1A, HOOK3	1410	58	13528	1.81961	1	0.872723	76.3975
GOTERM_BP_FAT	GO:0007041~lysosomal transport	6	0.282619	0.111709	HOOK2, HMGXB4, ZFYVE16, SORT1, HOOK3, AP3B1	1410	25	13528	2.30264	1	0.897209	88.8798
GOTERM_BP_FAT	GO:0008333~endosome to lysosome transport	4	0.188413	0.172735	HOOK2, HMGXB4, SORT1, HOOK3	1410	14	13528	2.74124	1	0.939413	97.0286
Annotation Cluster 27	Enrichment Score: 1.1568098063904833
Category	Term	Count	%	PValue	Genes	List Total	Pop Hits	Pop Total	Fold Enrichment	Bonferroni	Benjamini	FDR
GOTERM_BP_FAT	GO:0060081~membrane hyperpolarization	6	0.282619	0.00514754	ZFP91-CNTF, PRKCZ, ADORA2A, CHRNA4, CACNG2, ADIPOQ	1410	12	13528	4.79716	1	0.618203	9.12561
GOTERM_BP_FAT	GO:0051899~membrane depolarization	8	0.376825	0.154907	PRKCZ, P2RX7, ADORA2A, BCL2, GRIN1, CHRNA4, CACNG2, ADIPOQ	1410	43	13528	1.78499	1	0.931479	95.5876
GOTERM_BP_FAT	GO:0042391~regulation of membrane potential	16	0.75365	0.424522	KCNMA1, ZFP91-CNTF, PRKCZ, ADORA2A, ERBB2, GRIN1, CACNG2, BCL2L1, ADIPOQ, P2RX7, P2RX1, BCL2, SLC1A6, NAB1, CHRNA4, POU3F1	1410	134	13528	1.14559	1	0.988586	99.9964
Annotation Cluster 28	Enrichment Score: 1.148060296456127
Category	Term	Count	%	PValue	Genes	List Total	Pop Hits	Pop Total	Fold Enrichment	Bonferroni	Benjamini	FDR
GOTERM_MF_FAT	GO:0004896~cytokine receptor activity	12	0.565238	0.0249683	IL2RB, IL9R, IL2RA, OSMR, CXCR1, CNTFR, IL2RG, IL7R, IFNGR2, IFNGR1, GHR, IL22RA2	1357	55	12983	2.08744	1	0.959997	33.7531
SP_PIR_KEYWORDS	cytokine receptor	6	0.282619	0.0310813	IL2RB, IL2RA, IL2RG, IL7R, IFNGR2, IFNGR1	1975	18	19235	3.24641	1	0.605205	37.7514
INTERPRO	IPR003531:Short hematopoietin receptor, family 1, conserved site	4	0.188413	0.0595674	IL2RB, IL9R, IL2RG, IL7R	1747	9	16659	4.23812	1	0.988111	65.5513
UP_SEQ_FEATURE	short sequence motif:WSXWS motif	7	0.329722	0.0721866	IL2RB, IL9R, OSMR, CNTFR, IL2RG, IL7R, GHR	1975	29	19113	2.33594	1	0.999965	75.6038
UP_SEQ_FEATURE	short sequence motif:Box 1 motif	6	0.282619	0.0946535	IL2RB, IL9R, OSMR, IL2RG, IL7R, GHR	1975	24	19113	2.41937	1	0.999963	84.6229
UP_SEQ_FEATURE	domain:Fibronectin type-III	8	0.376825	0.409402	FLRT3, IL2RB, IL9R, MDGA1, IL2RG, IL7R, GHR, KALRN	1975	59	19113	1.3122	1	1	99.9951
Annotation Cluster 29	Enrichment Score: 1.1377956142548136
Category	Term	Count	%	PValue	Genes	List Total	Pop Hits	Pop Total	Fold Enrichment	Bonferroni	Benjamini	FDR
GOTERM_MF_FAT	GO:0030674~protein binding, bridging	17	0.800754	0.0334991	FLRT3, STAP1, GRB2, FCRL2, NUFIP1, SKAP2, SKAP1, STUB1, RAD50, LAT, SH2D2A, SH2D1A, ADAP2, EVPL, COL6A2, COL11A1, BLNK	1357	94	12983	1.73028	1	0.95487	42.5868
GOTERM_MF_FAT	GO:0060090~molecular adaptor activity	12	0.565238	0.086041	LAT, SH2D2A, SH2D1A, STAP1, BAIAP2L2, GRB2, BAIAP2L1, FCRL2, SDCBP, SKAP2, SKAP1, BLNK	1357	67	12983	1.71357	1	0.962082	76.8967
GOTERM_MF_FAT	GO:0005070~SH3/SH2 adaptor activity	9	0.423928	0.133929	LAT, SH2D2A, SH2D1A, STAP1, GRB2, FCRL2, SKAP2, SKAP1, BLNK	1357	49	12983	1.75728	1	0.961941	90.3832
Annotation Cluster 30	Enrichment Score: 1.1247337189552264
Category	Term	Count	%	PValue	Genes	List Total	Pop Hits	Pop Total	Fold Enrichment	Bonferroni	Benjamini	FDR
GOTERM_BP_FAT	GO:0007204~elevation of cytosolic calcium ion concentration	20	0.942063	0.0185053	AVP, GNA15, OPRL1, CD52, CXCR3, ITPR3, CCL28, CCR8, CCR7, P2RX7, CCR6, S1PR1, PTK2B, S1PR4, LCK, CCR2, PKD2, JAK2, CD24, F2R	1410	110	13528	1.74442	1	0.789251	29.2727
GOTERM_BP_FAT	GO:0051480~cytosolic calcium ion homeostasis	21	0.989166	0.0193579	AVP, GNA15, OPRL1, CD52, CXCR3, ITPR3, CCL28, CCR8, CUL5, CCR7, P2RX7, CCR6, S1PR1, PTK2B, S1PR4, LCK, CCR2, PKD2, JAK2, CD24, F2R	1410	118	13528	1.70746	1	0.790497	30.4033
GOTERM_BP_FAT	GO:0006873~cellular ion homeostasis	51	2.40226	0.0385044	GNA15, WFS1, CD52, CXCR3, CUL5, S1PR1, SLC1A6, S1PR4, CHRNA4, SLC4A1, KCNMA1, AVP, CACNG2, SLC9A3R1, CCR8, CCR7, CCR6, RHCG, CCR2, NAB1, LCK, PRKCZ, ADORA2A, ERBB2, TFR2, BCL2L1, CCL28, PTK2B, FTHL3, BCL2, PKD2, POU3F1, CD24, SLC30A8, MT1H, ZFP91-CNTF, OPRL1, GRIN1, NOX1, EPHX2, ATP1A4, ITPR3, CSRP3, ADIPOQ, RHAG, P2RX7, ATP6V0E2, P2RX1, JAK2, SCARA5, F2R	1410	374	13528	1.30832	1	0.819017	51.7153
GOTERM_BP_FAT	GO:0055082~cellular chemical homeostasis	51	2.40226	0.0489878	GNA15, WFS1, CD52, CXCR3, CUL5, S1PR1, SLC1A6, S1PR4, CHRNA4, SLC4A1, KCNMA1, AVP, CACNG2, SLC9A3R1, CCR8, CCR7, CCR6, RHCG, CCR2, NAB1, LCK, PRKCZ, ADORA2A, ERBB2, TFR2, BCL2L1, CCL28, PTK2B, FTHL3, BCL2, PKD2, POU3F1, CD24, SLC30A8, MT1H, ZFP91-CNTF, OPRL1, GRIN1, NOX1, EPHX2, ATP1A4, ITPR3, CSRP3, ADIPOQ, RHAG, P2RX7, ATP6V0E2, P2RX1, JAK2, SCARA5, F2R	1410	380	13528	1.28766	1	0.824751	60.5971
GOTERM_BP_FAT	GO:0050801~ion homeostasis	54	2.54357	0.0550029	GNA15, WFS1, SLC7A8, CD52, CXCR3, CUL5, S1PR1, S1PR4, SLC1A6, CHRNA4, SLC4A1, KCNMA1, AVP, SLC34A1, CACNG2, SLC9A3R1, CCR8, CCR7, CCR6, RHCG, NAB1, LCK, CCR2, PRKCZ, ADORA2A, ERBB2, TFR2, BCL2L1, CCL28, PTK2B, FTHL3, BCL2, SLC30A4, PKD2, POU3F1, CD24, SLC30A8, MT1H, ZFP91-CNTF, OPRL1, GRIN1, NOX1, EPHX2, ATP1A4, ITPR3, RHAG, CSRP3, ADIPOQ, P2RX7, ATP6V0E2, P2RX1, JAK2, SCARA5, F2R	1410	409	13528	1.26673	1	0.837462	64.9706
GOTERM_BP_FAT	GO:0030003~cellular cation homeostasis	35	1.64861	0.0755856	GNA15, WFS1, TFR2, CD52, CXCR3, CCL28, CUL5, S1PR1, FTHL3, PTK2B, S1PR4, BCL2, PKD2, CD24, SLC30A8, MT1H, KCNMA1, AVP, OPRL1, GRIN1, NOX1, EPHX2, ATP1A4, ITPR3, CSRP3, CCR8, P2RX7, CCR7, CCR6, ATP6V0E2, CCR2, LCK, JAK2, SCARA5, F2R	1410	254	13528	1.32205	1	0.873394	76.7136
GOTERM_BP_FAT	GO:0019725~cellular homeostasis	59	2.77909	0.08293	GNA15, WFS1, CD52, CXCR3, CUL5, S1PR1, S1PR4, SLC1A6, CHRNA4, SLC4A1, KCNMA1, AVP, CACNG2, SLC9A3R1, CCR8, CCR7, CCR6, GYLTL1B, RHCG, NAB1, LCK, CCR2, TXNRD1, PRKCZ, GLRX5, ADORA2A, ERBB2, TFR2, BCL2L1, CCL28, FTHL3, PTK2B, BCL2, PKD2, POU3F1, CD24, QSOX2, SLC30A8, MT1H, APC, ZFP91-CNTF, OPRL1, GRIN1, NOX1, EPHX2, ATP1A4, ITPR3, RHAG, CSRP3, ADIPOQ, P2RX7, ATP6V0E2, P2RX1, NXN, LARGE, JAK2, CLCN6…	1410	466	13528	1.21473	1	0.875183	79.9151
GOTERM_BP_FAT	GO:0006874~cellular calcium ion homeostasis	26	1.22468	0.0957635	GNA15, WFS1, CD52, CXCR3, CCL28, CUL5, S1PR1, PTK2B, S1PR4, BCL2, PKD2, CD24, AVP, OPRL1, GRIN1, EPHX2, ITPR3, CSRP3, CCR8, P2RX7, CCR7, CCR6, LCK, CCR2, JAK2, F2R	1410	183	13528	1.36313	1	0.892285	84.5338
GOTERM_BP_FAT	GO:0055080~cation homeostasis	38	1.78992	0.0971412	GNA15, WFS1, TFR2, SLC7A8, CD52, CXCR3, CCL28, CUL5, S1PR1, FTHL3, PTK2B, S1PR4, BCL2, PKD2, SLC30A4, CD24, SLC30A8, MT1H, KCNMA1, AVP, OPRL1, NOX1, GRIN1, EPHX2, ATP1A4, ITPR3, CSRP3, CCR8, P2RX7, CCR7, CCR6, ATP6V0E2, RHCG, CCR2, LCK, JAK2, SCARA5, F2R	1410	286	13528	1.27477	1	0.891859	84.9649
GOTERM_BP_FAT	GO:0030005~cellular di-, tri-valent inorganic cation homeostasis	31	1.4602	0.102314	GNA15, WFS1, TFR2, CD52, CXCR3, CCL28, CUL5, S1PR1, FTHL3, PTK2B, S1PR4, BCL2, PKD2, CD24, SLC30A8, MT1H, AVP, OPRL1, GRIN1, EPHX2, ITPR3, CSRP3, CCR8, P2RX7, CCR7, CCR6, CCR2, LCK, JAK2, SCARA5, F2R	1410	227	13528	1.31024	1	0.894538	86.4843
GOTERM_BP_FAT	GO:0042592~homeostatic process	90	4.23928	0.104134	GNA15, CYP11B1, WFS1, SLC7A8, CD52, CXCR3, MEN1, CUL5, S1PR1, S1PR4, SLC1A6, CHRNA4, SLC4A1, KCNMA1, AVP, SLC34A1, CACNG2, SLC9A3R1, RAD50, CCR8, MUC3B, CTSK, CCR7, CCR6, RPS19, GYLTL1B, IL20RB, RHCG, LCK, NAB1, CCR2, VEGFA, SLC25A38, PDGFRB, TXNRD1, EIF5A2, PRKCZ, BBS4, GLRX5, BLM, ADORA2A, TFR2, MRE11A, ERBB2, BCL2L1, IL7R, CCL28, ZC3H8, RPA1, ACD, FTHL3, PTK2B, BCL2, PKD2, SLC30A4, POU3F1, CD2…	1410	751	13528	1.14979	1	0.896438	86.9836
GOTERM_BP_FAT	GO:0055066~di-, tri-valent inorganic cation homeostasis	32	1.5073	0.117328	GNA15, WFS1, TFR2, CD52, CXCR3, CCL28, CUL5, S1PR1, FTHL3, PTK2B, S1PR4, BCL2, SLC30A4, PKD2, CD24, SLC30A8, MT1H, AVP, OPRL1, GRIN1, EPHX2, ITPR3, CSRP3, CCR8, P2RX7, CCR7, CCR6, CCR2, LCK, JAK2, SCARA5, F2R	1410	239	13528	1.2846	1	0.900388	90.1141
GOTERM_BP_FAT	GO:0006875~cellular metal ion homeostasis	27	1.27179	0.117493	GNA15, WFS1, CD52, CXCR3, CCL28, CUL5, S1PR1, PTK2B, S1PR4, BCL2, PKD2, CD24, KCNMA1, AVP, OPRL1, GRIN1, EPHX2, ITPR3, CSRP3, CCR8, P2RX7, CCR7, CCR6, LCK, CCR2, JAK2, F2R	1410	196	13528	1.32167	1	0.899649	90.1483
GOTERM_BP_FAT	GO:0055065~metal ion homeostasis	28	1.31889	0.119646	GNA15, WFS1, SLC7A8, CD52, CXCR3, CCL28, CUL5, S1PR1, PTK2B, S1PR4, BCL2, PKD2, CD24, KCNMA1, AVP, OPRL1, GRIN1, EPHX2, ITPR3, CSRP3, CCR8, P2RX7, CCR7, CCR6, LCK, CCR2, JAK2, F2R	1410	205	13528	1.31044	1	0.903002	90.5846
GOTERM_BP_FAT	GO:0055074~calcium ion homeostasis	26	1.22468	0.120361	GNA15, WFS1, CD52, CXCR3, CCL28, CUL5, S1PR1, PTK2B, S1PR4, BCL2, PKD2, CD24, AVP, OPRL1, GRIN1, EPHX2, ITPR3, CSRP3, CCR8, P2RX7, CCR7, CCR6, LCK, CCR2, JAK2, F2R	1410	188	13528	1.32687	1	0.903385	90.7254
GOTERM_BP_FAT	GO:0048878~chemical homeostasis	60	2.82619	0.220315	GNA15, CYP11B1, WFS1, SLC7A8, CD52, CXCR3, CUL5, S1PR1, S1PR4, SLC1A6, CHRNA4, SLC4A1, KCNMA1, AVP, SLC34A1, CACNG2, SLC9A3R1, CCR8, CCR7, CCR6, RHCG, CCR2, NAB1, LCK, VEGFA, EIF5A2, PRKCZ, ADORA2A, ERBB2, TFR2, BCL2L1, CCL28, FTHL3, PTK2B, BCL2, PKD2, SLC30A4, POU3F1, CD24, SLC30A8, MT1H, ZFP91-CNTF, OPRL1, GRIN1, NOX1, EPHX2, ACACA, ATP1A4, ITPR3, DBH, RHAG, CSRP3, ADIPOQ, PLA2G4A, P2RX7, ATP6V…	1410	512	13528	1.12434	1	0.95651	99.0092
Annotation Cluster 31	Enrichment Score: 1.1064797301924563
Category	Term	Count	%	PValue	Genes	List Total	Pop Hits	Pop Total	Fold Enrichment	Bonferroni	Benjamini	FDR
GOTERM_BP_FAT	GO:0032101~regulation of response to external stimulus	25	1.17758	0.0401074	EDN3, IL16, ADORA2A, OSMR, GREM1, IL10, S1PR1, GPX4, KLKB1, CD24, NT5E, SCG2, ZFP91-CNTF, KLK8, IL2RA, GRIN1, ADIPOQ, PLA2G4A, UACA, IL20RB, VEGFA, HOPX, JAK2, PLAU, F2R	1410	159	13528	1.50854	1	0.818438	53.1862
GOTERM_BP_FAT	GO:0048585~negative regulation of response to stimulus	17	0.800754	0.0536108	PRKCZ, KLK8, IL2RA, ADORA2A, GRIN1, GREM1, IL7R, ADIPOQ, IL10, GPS2, MEN1, AES, UACA, IL20RB, CRH, PTPN1, NT5E	1410	100	13528	1.63104	1	0.834546	64.0013
GOTERM_BP_FAT	GO:0032102~negative regulation of response to external stimulus	10	0.471032	0.0708627	KLK8, UACA, IL2RA, IL20RB, ADORA2A, GRIN1, GREM1, NT5E, ADIPOQ, IL10	1410	50	13528	1.91887	1	0.872152	74.406
GOTERM_BP_FAT	GO:0050727~regulation of inflammatory response	13	0.612341	0.0934217	IL2RA, ADORA2A, OSMR, ADIPOQ, IL10, PLA2G4A, UACA, IL20RB, KLKB1, GPX4, JAK2, CD24, NT5E	1410	76	13528	1.64113	1	0.891522	83.774
GOTERM_BP_FAT	GO:0050728~negative regulation of inflammatory response	7	0.329722	0.0969617	UACA, IL2RA, IL20RB, ADORA2A, NT5E, ADIPOQ, IL10	1410	31	13528	2.16646	1	0.892728	84.9094
GOTERM_BP_FAT	GO:0031348~negative regulation of defense response	7	0.329722	0.16641	UACA, IL2RA, IL20RB, ADORA2A, NT5E, ADIPOQ, IL10	1410	36	13528	1.86556	1	0.938312	96.5778
Annotation Cluster 32	Enrichment Score: 1.1055330301625235
Category	Term	Count	%	PValue	Genes	List Total	Pop Hits	Pop Total	Fold Enrichment	Bonferroni	Benjamini	FDR
INTERPRO	IPR013201:Proteinase inhibitor I29, cathepsin propeptide	4	0.188413	0.042987	CTSL3, CTSK, CTSW, CTSF	1747	8	16659	4.76789	1	0.986752	53.3469
INTERPRO	IPR013128:Peptidase C1A, papain	5	0.235516	0.0510766	CTSL3, CTSK, TINAGL1, CTSW, CTSF	1747	14	16659	3.40563	1	0.989329	59.7369
INTERPRO	IPR000668:Peptidase C1A, papain C-terminal	5	0.235516	0.0510766	CTSL3, CTSK, TINAGL1, CTSW, CTSF	1747	14	16659	3.40563	1	0.989329	59.7369
SMART	SM00645:Pept_C1	5	0.235516	0.0566242	CTSL3, CTSK, TINAGL1, CTSW, CTSF	985	14	9079	3.29188	1	0.883623	55.2237
INTERPRO	IPR000169:Peptidase, cysteine peptidase active site	7	0.329722	0.169934	SOLH, CTSK, TINAGL1, TTN, C20ORF160, CTSW, CTSF	1747	36	16659	1.85418	1	0.999428	96.0516
GOTERM_MF_FAT	GO:0004197~cysteine-type endopeptidase activity	11	0.518135	0.215645	SOLH, CTSK, CASP4, USP8, CARD16, CARD18, USP12, USP11, TINAGL1, CTSW, CTSF	1357	72	12983	1.46169	1	0.982896	98.0853
Annotation Cluster 33	Enrichment Score: 1.0882581556913578
Category	Term	Count	%	PValue	Genes	List Total	Pop Hits	Pop Total	Fold Enrichment	Bonferroni	Benjamini	FDR
SP_PIR_KEYWORDS	SH2 domain	18	0.847857	0.0603887	ITK, STAP1, GRB2, BLK, SOCS6, SH2D7, FER, TNS3, SH2D2A, SH2D1A, STAT4, PLCG1, LCK, ZAP70, JAK1, JAK2, SH2D1B, BLNK	1975	111	19235	1.57934	1	0.700262	60.7475
INTERPRO	IPR000980:SH2 motif	18	0.847857	0.0705424	ITK, STAP1, GRB2, BLK, SOCS6, SH2D7, FER, TNS3, SH2D2A, SH2D1A, STAT4, PLCG1, LCK, ZAP70, JAK1, JAK2, SH2D1B, BLNK	1747	111	16659	1.54634	1	0.993958	71.8998
SMART	SM00252:SH2	18	0.847857	0.089162	ITK, STAP1, GRB2, BLK, SOCS6, SH2D7, FER, TNS3, SH2D2A, SH2D1A, STAT4, PLCG1, LCK, ZAP70, JAK1, JAK2, SH2D1B, BLNK	985	111	9079	1.49469	1	0.89948	72.3989
UP_SEQ_FEATURE	domain:SH2	15	0.706547	0.116784	ITK, STAP1, GRB2, BLK, SOCS6, SH2D7, FER, TNS3, SH2D2A, STAT4, SH2D1A, LCK, JAK1, SH2D1B, BLNK	1975	96	19113	1.5121	1	0.999992	90.3504
Annotation Cluster 34	Enrichment Score: 1.0756010936096712
Category	Term	Count	%	PValue	Genes	List Total	Pop Hits	Pop Total	Fold Enrichment	Bonferroni	Benjamini	FDR
INTERPRO	IPR018029:C2 membrane targeting protein	19	0.89496	0.0266786	CPNE8, PRF1, CPNE9, BCR, PIK3C2A, SYT11, PIK3C2B, PRKCH, ITSN1, PCLO, RIMS3, MCTP1, PLA2G4A, PLCG1, SYTL3, SYT15, SMURF1, MYOF, PLA2G4D	1747	106	16659	1.70924	1	0.974241	37.4512
UP_SEQ_FEATURE	domain:C2	15	0.706547	0.0336945	PRF1, C2CD2, BCR, PIK3C2A, PIK3C2B, PRKCH, PKN1, ITSN1, RIMS3, PRKCQ, PLA2G4A, PLCG1, RASAL3, SMURF1, PLA2G4D	1975	80	19113	1.81453	1	0.999713	47.5528
INTERPRO	IPR000008:C2 calcium-dependent membrane targeting	22	1.03627	0.0482039	CPNE8, PRF1, CPNE9, C2CD2, BCR, PIK3C2A, SYT11, PIK3C2B, PKN1, PRKCH, ITSN1, PCLO, RIMS3, MCTP1, PLA2G4A, PLCG1, RASAL3, SYTL3, SYT15, SMURF1, MYOF, PLA2G4D	1747	137	16659	1.53129	1	0.988399	57.5686
SMART	SM00239:C2	22	1.03627	0.0637812	CPNE8, PRF1, CPNE9, C2CD2, BCR, PIK3C2A, SYT11, PIK3C2B, PKN1, PRKCH, ITSN1, PCLO, RIMS3, MCTP1, PLA2G4A, PLCG1, RASAL3, SYTL3, SYT15, SMURF1, MYOF, PLA2G4D	985	137	9079	1.48014	1	0.868219	59.6857
UP_SEQ_FEATURE	domain:C2 2	8	0.376825	0.356819	CPNE8, CPNE9, SYT11, SYT15, SYTL3, PCLO, MYOF, MCTP1	1975	56	19113	1.3825	1	1	99.9754
UP_SEQ_FEATURE	domain:C2 1	8	0.376825	0.356819	CPNE8, CPNE9, SYT11, SYT15, SYTL3, PCLO, MYOF, MCTP1	1975	56	19113	1.3825	1	1	99.9754
Annotation Cluster 35	Enrichment Score: 1.0682716058180801
Category	Term	Count	%	PValue	Genes	List Total	Pop Hits	Pop Total	Fold Enrichment	Bonferroni	Benjamini	FDR
GOTERM_BP_FAT	GO:0007155~cell adhesion	91	4.28639	0.0195008	AEBP1, NRP1, FERMT2, CXCR3, LY9, FER, REG3A, CD96, S1PR1, BARX2, CTGF, SPON2, COL11A1, CEACAM1, CIB1, ADAM9, PTPRK, TYRO3, MAGI1, ROCK1, PCDHB5, CDHR1, BYSL, STXBP1, LEF1, CTNNA3, CCR8, DDR1, AMIGO2, CD36, CD33, GPR56, VCAN, DST, CHL1, PARVA, MIA, DCBLD1, CLDN17, CDK5R1, CLDN19, GNE, PPFIA1, COL28A1, SPOCK1, IL32, FPR2, NEO1, CD72, CDH4, ITGAM, DCHS1, SCARF2, ISLR, SEMA5A, NPHP4, PTK2B, COMP, BCL…	1410	700	13528	1.24726	1	0.786299	30.591
GOTERM_BP_FAT	GO:0022610~biological adhesion	91	4.28639	0.0200712	AEBP1, NRP1, FERMT2, CXCR3, LY9, FER, REG3A, CD96, S1PR1, BARX2, CTGF, SPON2, COL11A1, CEACAM1, CIB1, ADAM9, PTPRK, TYRO3, MAGI1, ROCK1, PCDHB5, CDHR1, BYSL, STXBP1, LEF1, CTNNA3, CCR8, DDR1, AMIGO2, CD36, CD33, GPR56, VCAN, DST, CHL1, PARVA, MIA, DCBLD1, CLDN17, CDK5R1, CLDN19, GNE, PPFIA1, COL28A1, SPOCK1, IL32, FPR2, NEO1, CD72, CDH4, ITGAM, DCHS1, SCARF2, ISLR, SEMA5A, NPHP4, PTK2B, COMP, BCL…	1410	701	13528	1.24548	1	0.782959	31.3359
GOTERM_BP_FAT	GO:0016337~cell-cell adhesion	34	1.60151	0.224052	CLDN17, CDK5R1, CLDN19, CDH4, DCHS1, ITGAM, SCARF2, REG3A, NPHP4, BARX2, CTGF, BCL2, COL6A2, CD2, CD24, COL11A1, CEACAM1, ADAM9, NPHP1, OLR1, ROCK1, PCDHB5, CDHR1, MYF5, NLGN1, STXBP1, ITGA4, CTNNA3, AMIGO2, DSG4, CD58, CYFIP2, DSC1, CLEC7A	1410	276	13528	1.18191	1	0.957369	99.0937
SP_PIR_KEYWORDS	cell adhesion	43	2.02544	0.608051	FERMT2, COL28A1, LY9, NEO1, CDH4, DCHS1, ITGAM, SCARF2, CD96, CTGF, KAL1, ITGAV, COMP, MYBPH, CD2, COL6A2, CD22, SPON2, CD6, DPT, FLRT3, COL18A1, TYRO3, PCDHB5, OLR1, CDHR1, NLGN1, ITGA4, CTNNA3, AMIGO2, DSG4, LAMA4, CD36, FREM3, CD33, PKP3, ITGA7, CYFIP2, DSC1, PERP, DST, CHL1, PARVA	1975	422	19235	0.992387	1	0.97653	99.9999
Annotation Cluster 36	Enrichment Score: 1.0565878220596499
Category	Term	Count	%	PValue	Genes	List Total	Pop Hits	Pop Total	Fold Enrichment	Bonferroni	Benjamini	FDR
INTERPRO	IPR017891:Insulin-like growth factor binding protein, N-terminal	5	0.235516	0.0298936	CTGF, WISP3, IGFBP1, IGFBP4, IGFBP5	1747	12	16659	3.97324	1	0.974018	40.9411
UP_SEQ_FEATURE	domain:Thyroglobulin type-1	5	0.235516	0.037861	SPOCK2, SPOCK1, IGFBP1, IGFBP4, IGFBP5	1975	13	19113	3.7221	1	0.999837	51.6509
UP_SEQ_FEATURE	domain:IGFBP N-terminal	6	0.282619	0.0485202	IGFBPL1, CTGF, WISP3, IGFBP1, IGFBP4, IGFBP5	1975	20	19113	2.90324	1	0.999943	60.7997
INTERPRO	IPR000867:Insulin-like growth factor-binding protein, IGFBP	6	0.282619	0.0511754	IGFBPL1, CTGF, WISP3, IGFBP1, IGFBP4, IGFBP5	1747	20	16659	2.86073	1	0.987402	59.8096
SMART	SM00121:IB	6	0.282619	0.0576731	IGFBPL1, CTGF, WISP3, IGFBP1, IGFBP4, IGFBP5	985	20	9079	2.76518	1	0.863673	55.9051
INTERPRO	IPR000716:Thyroglobulin type-1	5	0.235516	0.0946041	SPOCK2, SPOCK1, IGFBP1, IGFBP4, IGFBP5	1747	17	16659	2.80464	1	0.997018	82.1743
SMART	SM00211:TY	5	0.235516	0.104036	SPOCK2, SPOCK1, IGFBP1, IGFBP4, IGFBP5	985	17	9079	2.71096	1	0.907864	78.003
GOTERM_MF_FAT	GO:0005520~insulin-like growth factor binding	6	0.282619	0.112708	IGFBPL1, CTGF, WISP3, IGFBP1, IGFBP4, IGFBP5	1357	25	12983	2.29618	1	0.960792	85.7361
INTERPRO	IPR009168:Insulin-like growth factor binding protein	3	0.141309	0.123824	IGFBP1, IGFBP4, IGFBP5	1747	6	16659	4.76789	1	0.998014	89.9115
SP_PIR_KEYWORDS	Growth factor binding	4	0.188413	0.22199	IGFBP1, FGFBP2, IGFBP4, IGFBP5	1975	16	19235	2.43481	1	0.905603	97.6914
BIOCARTA	h_ghrelinPathway:Ghrelin: Regulation of Food Intake and Energy Homeostasis	3	0.141309	0.482639	IGFBP1, IGFBP4, IGFBP5	176	13	1437	1.88418	1	0.996772	99.9792
Annotation Cluster 37	Enrichment Score: 1.0548208707951559
Category	Term	Count	%	PValue	Genes	List Total	Pop Hits	Pop Total	Fold Enrichment	Bonferroni	Benjamini	FDR
UP_SEQ_FEATURE	repeat:ANK 9	9	0.423928	0.0323745	ANKRD52, ANKRD16, ANKRD50, ASB3, ASB2, ANKDD1A, FEM1A, FPGT, ANKRD42	1975	37	19113	2.35398	1	0.999842	46.1872
UP_SEQ_FEATURE	repeat:ANK 7	12	0.565238	0.0333461	ANKRD52, ANKS1B, ANKRD16, ANKRD50, ASB10, PLA2G6, ASB3, ASB2, ANKDD1A, FEM1A, FPGT, ANKRD42	1975	58	19113	2.00223	1	0.9998	47.1955
UP_SEQ_FEATURE	repeat:ANK 2	33	1.5544	0.0551826	ANKRD34A, CLPB, ANKRD34C, ASB12, ANKS4B, FEM1A, ANKLE1, ANKRD52, GLS2, GABPB1, PPP1R16B, ANKRD16, ANKRD33, CDKN2B, ANKRD50, ASB10, PPP1R12A, ANKDD1A, AGAP2, ANKS1B, TRPC5, PPP1R13L, SHANK3, ANKRD42, ANKRD26, NFKBIL2, ZDHHC17, UACA, PLA2G6, ASB3, BANK1, ASB2, FPGT	1975	232	19113	1.37654	1	0.999948	65.6576
UP_SEQ_FEATURE	repeat:ANK 4	24	1.13048	0.0573976	ANKS1B, ANKRD34A, CLPB, ANKRD34C, ASB12, FEM1A, SHANK3, ANKRD42, ANKRD52, ANKRD26, GABPB1, PPP1R16B, ANKRD16, ZDHHC17, UACA, CDKN2B, ANKRD50, ASB10, PPP1R12A, PLA2G6, ASB3, ASB2, ANKDD1A, FPGT	1975	158	19113	1.47	1	0.99995	67.1423
UP_SEQ_FEATURE	repeat:ANK 8	9	0.423928	0.0627806	ANKRD52, ANKRD16, ANKRD50, ASB3, ASB2, ANKDD1A, FEM1A, FPGT, ANKRD42	1975	42	19113	2.07374	1	0.999943	70.5012
UP_SEQ_FEATURE	repeat:ANK 3	28	1.31889	0.0670554	ANKRD34A, CLPB, ANKRD34C, ASB12, ANKS4B, FEM1A, ANKLE1, ANKRD52, GABPB1, PPP1R16B, ANKRD16, ANKRD33, CDKN2B, ANKRD50, ASB10, PPP1R12A, ANKDD1A, ANKS1B, ANKRD42, SHANK3, ANKRD26, NFKBIL2, ZDHHC17, UACA, PLA2G6, ASB3, ASB2, FPGT	1975	194	19113	1.39675	1	0.99996	72.9342
SP_PIR_KEYWORDS	ank repeat	33	1.5544	0.0744764	ANKRD34A, CLPB, ANKRD34C, ASB12, ANKS4B, FEM1A, ANKLE1, ANKRD52, GLS2, GABPB1, PPP1R16B, ANKRD16, ANKRD33, CDKN2B, ANKRD50, ASB10, PPP1R12A, ANKDD1A, AGAP2, ANKS1B, TRPC5, PPP1R13L, SHANK3, ANKRD42, ANKRD26, NFKBIL2, ZDHHC17, UACA, PLA2G6, ASB3, BANK1, ASB2, FPGT	1975	240	19235	1.33915	1	0.748136	68.7126
UP_SEQ_FEATURE	repeat:ANK 1	32	1.5073	0.077945	ANKRD34A, CLPB, ANKRD34C, ASB12, ANKS4B, FEM1A, ANKLE1, ANKRD52, GLS2, GABPB1, PPP1R16B, ANKRD16, ANKRD33, ANKRD50, ASB10, PPP1R12A, ANKDD1A, AGAP2, ANKS1B, TRPC5, PPP1R13L, SHANK3, ANKRD42, ANKRD26, NFKBIL2, ZDHHC17, UACA, PLA2G6, ASB3, BANK1, ASB2, FPGT	1975	231	19113	1.3406	1	0.999951	78.3023
UP_SEQ_FEATURE	repeat:ANK 5	20	0.942063	0.0807121	ANKS1B, ASB12, FEM1A, SHANK3, ANKRD42, ANKRD52, ANKRD26, GABPB1, PPP1R16B, ANKRD16, ZDHHC17, UACA, ANKRD50, ASB10, PPP1R12A, PLA2G6, ASB3, ASB2, ANKDD1A, FPGT	1975	131	19113	1.47748	1	0.999955	79.4961
UP_SEQ_FEATURE	repeat:ANK 6	15	0.706547	0.0896771	ANKS1B, FEM1A, SHANK3, ANKRD42, ANKRD52, ANKRD16, UACA, ANKRD50, ASB10, PPP1R12A, PLA2G6, ASB3, ASB2, ANKDD1A, FPGT	1975	92	19113	1.57785	1	0.999949	82.951
INTERPRO	IPR002110:Ankyrin	32	1.5073	0.119917	ANKRD34A, CLPB, ANKRD34C, ASB12, ANKS4B, FEM1A, ANKLE1, ANKRD52, GLS2, GABPB1, PPP1R16B, ANKRD16, ANKRD33, CDKN2B, ANKRD50, ASB10, PPP1R12A, ANKDD1A, AGAP2, ANKS1B, TRPC5, PPP1R13L, ANKRD42, SHANK3, ANKRD26, NFKBIL2, ZDHHC17, UACA, PLA2G6, ASB3, ASB2, FPGT	1747	238	16659	1.28212	1	0.998137	89.1018
UP_SEQ_FEATURE	repeat:ANK 10	6	0.282619	0.12382	ANKRD52, ANKRD50, ASB3, ASB2, ANKDD1A, FPGT	1975	26	19113	2.23326	1	0.999992	91.6995
SMART	SM00248:ANK	32	1.5073	0.159746	ANKRD34A, CLPB, ANKRD34C, ASB12, ANKS4B, FEM1A, ANKLE1, ANKRD52, GLS2, GABPB1, PPP1R16B, ANKRD16, ANKRD33, CDKN2B, ANKRD50, ASB10, PPP1R12A, ANKDD1A, AGAP2, ANKS1B, TRPC5, PPP1R13L, ANKRD42, SHANK3, ANKRD26, NFKBIL2, ZDHHC17, UACA, PLA2G6, ASB3, ASB2, FPGT	985	238	9079	1.2393	1	0.953034	90.9206
UP_SEQ_FEATURE	repeat:ANK 11	5	0.235516	0.208555	ANKRD52, ANKRD50, ASB3, ASB2, ANKDD1A	1975	23	19113	2.1038	1	1	98.7771
UP_SEQ_FEATURE	repeat:ANK 12	3	0.141309	0.503194	ANKRD52, ANKRD50, ASB2	1975	16	19113	1.81453	1	1	99.9998
Annotation Cluster 38	Enrichment Score: 1.0446500035049813
Category	Term	Count	%	PValue	Genes	List Total	Pop Hits	Pop Total	Fold Enrichment	Bonferroni	Benjamini	FDR
GOTERM_BP_FAT	GO:0030148~sphingolipid biosynthetic process	9	0.423928	0.0120388	P2RX7, GDF1, P2RX1, SPHK2, LARGE, LASS4, C3ORF57, ST8SIA3, LASS6	1410	31	13528	2.78545	1	0.773032	20.1146
GOTERM_BP_FAT	GO:0046520~sphingoid biosynthetic process	6	0.282619	0.0199493	P2RX7, GDF1, P2RX1, SPHK2, LASS4, LASS6	1410	16	13528	3.59787	1	0.787342	31.1775
GOTERM_BP_FAT	GO:0046467~membrane lipid biosynthetic process	9	0.423928	0.0209587	P2RX7, GDF1, P2RX1, SPHK2, LARGE, LASS4, C3ORF57, ST8SIA3, LASS6	1410	34	13528	2.53967	1	0.772804	32.4799
GOTERM_BP_FAT	GO:0006643~membrane lipid metabolic process	15	0.706547	0.0391958	ACER3, GDF1, SPHK2, ALDH5A1, FA2H, ST8SIA3, LASS6, CEL, P2RX7, LASS4, LARGE, P2RX1, C3ORF57, ST3GAL6, SMPD3	1410	81	13528	1.77673	1	0.817832	52.3551
GOTERM_BP_FAT	GO:0006665~sphingolipid metabolic process	14	0.659444	0.0448867	CEL, ACER3, P2RX7, GDF1, P2RX1, SPHK2, LARGE, LASS4, ALDH5A1, FA2H, C3ORF57, ST8SIA3, LASS6, SMPD3	1410	75	13528	1.79094	1	0.825694	57.3244
GOTERM_BP_FAT	GO:0046513~ceramide biosynthetic process	5	0.235516	0.0628316	P2RX7, GDF1, P2RX1, LASS4, LASS6	1410	15	13528	3.19811	1	0.854288	69.9777
GOTERM_BP_FAT	GO:0046519~sphingoid metabolic process	9	0.423928	0.0907473	ACER3, CEL, P2RX7, GDF1, P2RX1, SPHK2, LASS4, ALDH5A1, LASS6	1410	45	13528	1.91887	1	0.886924	82.8631
PIR_SUPERFAMILY	PIRSF005225:longevity assurance protein LAG1/LAC1	3	0.141309	0.11859	GDF1, LASS4, LASS6	757	6	7396	4.88507	1	1	85.4601
PIR_SUPERFAMILY	PIRSF005225:LAG1_LAC1	3	0.141309	0.11859	GDF1, LASS4, LASS6	757	6	7396	4.88507	1	1	85.4601
GOTERM_MF_FAT	GO:0050291~sphingosine N-acyltransferase activity	3	0.141309	0.123081	GDF1, LASS4, LASS6	1357	6	12983	4.78371	1	0.959858	88.2222
INTERPRO	IPR016439:Longevity assurance, LAG1/LAC1	3	0.141309	0.123824	GDF1, LASS4, LASS6	1747	6	16659	4.76789	1	0.998014	89.9115
GOTERM_BP_FAT	GO:0006672~ceramide metabolic process	8	0.376825	0.141606	ACER3, CEL, P2RX7, GDF1, P2RX1, LASS4, ALDH5A1, LASS6	1410	42	13528	1.82749	1	0.920733	94.1058
UP_SEQ_FEATURE	domain:TLC	4	0.188413	0.224831	GDF1, TLCD1, LASS4, LASS6	1975	16	19113	2.41937	1	1	99.1731
INTERPRO	IPR006634:TRAM, LAG1 and CLN8 homology	4	0.188413	0.231487	GDF1, TLCD1, LASS4, LASS6	1747	16	16659	2.38394	1	0.999674	98.963
SMART	SM00724:TLC	4	0.188413	0.247209	GDF1, TLCD1, LASS4, LASS6	985	16	9079	2.30431	1	0.973036	98.0045
GOTERM_MF_FAT	GO:0016410~N-acyltransferase activity	5	0.235516	0.978886	CSRP2BP, GDF1, LASS4, LASS6, NAT9	1357	83	12983	0.576351	1	1	100
Annotation Cluster 39	Enrichment Score: 1.0264800438111228
Category	Term	Count	%	PValue	Genes	List Total	Pop Hits	Pop Total	Fold Enrichment	Bonferroni	Benjamini	FDR
GOTERM_BP_FAT	GO:0030182~neuron differentiation	61	2.87329	0.0161452	EDN3, PLXNA3, NRP1, JAG2, RORB, S1PR1, ATXN10, DYNLL2, CEP290, SPON2, TUBB3, RPS27A, KCNMA1, MDGA1, EMX2, STXBP1, ASCL1, PRKCQ, SLITRK4, SLITRK3, RND1, VEGFA, TRAPPC4, VCAN, SLITRK6, DST, KALRN, DCC, BBS4, CDK5R1, ADORA2A, ERBB2, CDH4, SEMA5A, PTK2B, DGKG, BCL2, BCL11B, KAL1, NGRN, RTN4RL2, GFI1, CD24, RUNX3, APC, C17ORF28, GNAT1, ZFP91-CNTF, SCLT1, KLK8, NTN4, VSX1, NTN3, TULP3, S100B, CYFIP1, J…	1410	438	13528	1.3362	1	0.796955	26.0518
GOTERM_BP_FAT	GO:0048666~neuron development	47	2.21385	0.0368244	DCC, BBS4, CDK5R1, PLXNA3, NRP1, ADORA2A, ERBB2, RORB, CDH4, SEMA5A, ATXN10, DYNLL2, PTK2B, DGKG, KAL1, BCL11B, BCL2, CEP290, RTN4RL2, CD24, SPON2, RUNX3, RPS27A, APC, ZFP91-CNTF, GNAT1, SCLT1, KLK8, STXBP1, NTN4, VSX1, NTN3, ASCL1, SLITRK4, SLITRK3, RND1, S100B, VEGFA, TRAPPC4, CYFIP1, VCAN, JAK2, SLITRK6, DST, FEZ2, KALRN, GRK1	1410	339	13528	1.33019	1	0.81542	50.1268
GOTERM_BP_FAT	GO:0030030~cell projection organization	50	2.35516	0.0425806	DCC, BBS4, PLXNA3, CDK5R1, NRP1, ADORA2A, ERBB2, RDX, FXYD5, CDH4, CAPZB, SEMA5A, ATXN10, IFT20, PTK2B, BCL11B, BCL2, KAL1, DYNC2H1, CEP290, RTN4RL2, CD24, SPON2, FGD6, RUNX3, RPS27A, FGD4, APC, KLK8, CCDC88A, ROCK1, BAIAP2L2, BAIAP2L1, STXBP1, WWTR1, NTN3, SLITRK4, P2RX7, SLITRK3, S100B, CYFIP1, TRAPPC4, SDCBP, JAK2, VCAN, SLITRK6, DST, IFT88, FEZ2, KALRN	1410	368	13528	1.30358	1	0.82442	55.3729
GOTERM_BP_FAT	GO:0000904~cell morphogenesis involved in differentiation	35	1.64861	0.0478384	DCC, NOG, PLXNA3, CDK5R1, NRP1, ERBB2, CDH4, SEMA5A, KAL1, BCL11B, BCL2, RTN4RL2, SPON2, RUNX3, RPS27A, APC, COL18A1, STXBP1, EOMES, LEF1, PROX1, NTN3, SLITRK4, SLITRK3, S100B, CYFIP1, TGFBR3, JAK2, VCAN, ANTXR1, SLITRK6, DST, FEZ2, KALRN, GRK1	1410	244	13528	1.37624	1	0.822767	59.7047
GOTERM_BP_FAT	GO:0007409~axonogenesis	27	1.27179	0.10287	DCC, CDK5R1, PLXNA3, NRP1, ERBB2, CDH4, SEMA5A, BCL11B, BCL2, KAL1, RTN4RL2, SPON2, RPS27A, RUNX3, APC, STXBP1, NTN3, SLITRK4, SLITRK3, S100B, CYFIP1, JAK2, VCAN, SLITRK6, DST, FEZ2, KALRN	1410	193	13528	1.34221	1	0.894637	86.6387
GOTERM_BP_FAT	GO:0048858~cell projection morphogenesis	33	1.5544	0.105752	DCC, BBS4, PLXNA3, CDK5R1, NRP1, ADORA2A, ERBB2, CDH4, SEMA5A, KAL1, BCL11B, BCL2, DYNC2H1, RTN4RL2, SPON2, RUNX3, RPS27A, APC, KLK8, STXBP1, WWTR1, NTN3, SLITRK4, SLITRK3, S100B, CYFIP1, JAK2, VCAN, SLITRK6, IFT88, DST, FEZ2, KALRN	1410	245	13528	1.2923	1	0.896589	87.4127
GOTERM_BP_FAT	GO:0031175~neuron projection development	34	1.60151	0.115857	DCC, BBS4, CDK5R1, PLXNA3, NRP1, ADORA2A, ERBB2, CDH4, SEMA5A, ATXN10, PTK2B, KAL1, BCL11B, BCL2, RTN4RL2, CD24, SPON2, RUNX3, RPS27A, APC, KLK8, STXBP1, NTN3, SLITRK4, SLITRK3, S100B, TRAPPC4, CYFIP1, JAK2, VCAN, SLITRK6, DST, FEZ2, KALRN	1410	256	13528	1.27425	1	0.900577	89.8042
GOTERM_BP_FAT	GO:0048812~neuron projection morphogenesis	29	1.36599	0.116725	DCC, CDK5R1, PLXNA3, NRP1, ADORA2A, ERBB2, CDH4, SEMA5A, BCL11B, BCL2, KAL1, RTN4RL2, SPON2, RUNX3, RPS27A, APC, KLK8, STXBP1, NTN3, SLITRK4, SLITRK3, S100B, CYFIP1, JAK2, VCAN, SLITRK6, DST, FEZ2, KALRN	1410	213	13528	1.30627	1	0.901304	89.9882
GOTERM_BP_FAT	GO:0048667~cell morphogenesis involved in neuron differentiation	28	1.31889	0.140792	DCC, PLXNA3, CDK5R1, NRP1, ERBB2, CDH4, SEMA5A, BCL11B, BCL2, KAL1, RTN4RL2, SPON2, RUNX3, RPS27A, APC, STXBP1, NTN3, SLITRK4, SLITRK3, S100B, CYFIP1, JAK2, VCAN, SLITRK6, DST, FEZ2, GRK1, KALRN	1410	209	13528	1.28536	1	0.920335	94.0013
GOTERM_BP_FAT	GO:0032989~cellular component morphogenesis	49	2.30805	0.152747	DCC, BBS4, NOG, PLXNA3, CDK5R1, NRP1, AGFG1, ADORA2A, ERBB2, TTN, IL7R, CDH4, SEMA5A, KAL1, BCL11B, BCL2, DYNC2H1, RTN4RL2, SPON2, RUNX3, RPS27A, APC, COL18A1, KLK8, CD3G, STXBP1, EOMES, LEF1, MYH6, FLJ45949, WWTR1, PROX1, NTN3, SLITRK4, P2RX7, SLITRK3, S100B, MYH11, CYFIP1, TGFBR3, JAK2, VCAN, ANTXR1, SLITRK6, DST, IFT88, FEZ2, KALRN, GRK1	1410	397	13528	1.18419	1	0.929402	95.3739
GOTERM_BP_FAT	GO:0032990~cell part morphogenesis	33	1.5544	0.158619	DCC, BBS4, PLXNA3, CDK5R1, NRP1, ADORA2A, ERBB2, CDH4, SEMA5A, KAL1, BCL11B, BCL2, DYNC2H1, RTN4RL2, SPON2, RUNX3, RPS27A, APC, KLK8, STXBP1, WWTR1, NTN3, SLITRK4, SLITRK3, S100B, CYFIP1, JAK2, VCAN, SLITRK6, IFT88, DST, FEZ2, KALRN	1410	256	13528	1.23677	1	0.933245	95.9335
GOTERM_BP_FAT	GO:0000902~cell morphogenesis	44	2.07254	0.169706	DCC, BBS4, NOG, CDK5R1, PLXNA3, NRP1, ADORA2A, ERBB2, IL7R, CDH4, SEMA5A, KAL1, BCL11B, BCL2, DYNC2H1, RTN4RL2, SPON2, RUNX3, RPS27A, APC, COL18A1, KLK8, CD3G, STXBP1, EOMES, LEF1, WWTR1, PROX1, NTN3, SLITRK4, P2RX7, SLITRK3, S100B, TGFBR3, CYFIP1, VCAN, JAK2, ANTXR1, SLITRK6, IFT88, DST, FEZ2, KALRN, GRK1	1410	356	13528	1.18582	1	0.937372	96.8202
GOTERM_BP_FAT	GO:0007411~axon guidance	13	0.612341	0.438855	DCC, PLXNA3, CDK5R1, NRP1, ERBB2, CDH4, NTN3, SEMA5A, KAL1, SPON2, FEZ2, RPS27A, RUNX3	1410	107	13528	1.16567	1	0.989289	99.9978
Annotation Cluster 40	Enrichment Score: 1.0230080269913842
Category	Term	Count	%	PValue	Genes	List Total	Pop Hits	Pop Total	Fold Enrichment	Bonferroni	Benjamini	FDR
GOTERM_BP_FAT	GO:0050870~positive regulation of T cell activation	16	0.75365	0.0108322	IL2RA, BLM, KLRK1, TNFRSF13C, ITPKB, IL15, IL7R, CARD11, PRKCQ, LCK, ZAP70, IL2RG, CD24, CD5, CD28, AP3B1	1410	76	13528	2.01986	1	0.758866	18.2861
GOTERM_BP_FAT	GO:0051251~positive regulation of lymphocyte activation	18	0.847857	0.021898	IL2RA, BLM, TBX21, KLRK1, TNFRSF13C, ITPKB, IL15, IL7R, CARD11, PRKCQ, LCK, ZAP70, IL2RG, CD24, TCF3, CD5, CD28, AP3B1	1410	97	13528	1.78039	1	0.76445	33.6711
SP_PIR_KEYWORDS	scid	6	0.282619	0.0244621	ORAI1, CD3D, ZAP70, IL2RG, LIG4, IL7R	1975	17	19235	3.43738	1	0.567572	31.0522
GOTERM_BP_FAT	GO:0045580~regulation of T cell differentiation	11	0.518135	0.0353203	CARD11, IL2RA, ERBB2, ZAP70, CD2, IL2RG, ITPKB, IL15, IL7R, ZC3H8, AP3B1	1410	51	13528	2.06936	1	0.805676	48.6626
GOTERM_BP_FAT	GO:0045619~regulation of lymphocyte differentiation	12	0.565238	0.0591285	CARD11, IL2RA, ERBB2, ZAP70, CD2, IL2RG, ITPKB, IL15, CD24, IL7R, ZC3H8, AP3B1	1410	63	13528	1.82749	1	0.842942	67.7001
GOTERM_BP_FAT	GO:0046634~regulation of alpha-beta T cell activation	8	0.376825	0.074658	BTLA, BLM, ADORA2A, ZAP70, IL2RG, ITPKB, CD24, AP3B1	1410	36	13528	2.13207	1	0.873569	76.2765
GOTERM_BP_FAT	GO:0033081~regulation of T cell differentiation in the thymus	4	0.188413	0.0985371	ERBB2, IL2RG, IL7R, ZC3H8	1410	11	13528	3.48885	1	0.88886	85.3901
GOTERM_BP_FAT	GO:0046635~positive regulation of alpha-beta T cell activation	6	0.282619	0.127098	BLM, ZAP70, IL2RG, ITPKB, CD24, AP3B1	1410	26	13528	2.21408	1	0.909193	91.9576
GOTERM_BP_FAT	GO:0046640~regulation of alpha-beta T cell proliferation	4	0.188413	0.14645	BTLA, BLM, ZAP70, CD24	1410	13	13528	2.9521	1	0.923797	94.693
GOTERM_BP_FAT	GO:0045582~positive regulation of T cell differentiation	6	0.282619	0.23613	IL2RA, ZAP70, IL2RG, ITPKB, IL7R, AP3B1	1410	32	13528	1.79894	1	0.959157	99.3224
GOTERM_BP_FAT	GO:0046641~positive regulation of alpha-beta T cell proliferation	3	0.141309	0.239506	BLM, ZAP70, CD24	1410	9	13528	3.19811	1	0.958933	99.3759
GOTERM_BP_FAT	GO:0045621~positive regulation of lymphocyte differentiation	6	0.282619	0.29808	IL2RA, ZAP70, IL2RG, ITPKB, IL7R, AP3B1	1410	35	13528	1.64474	1	0.971957	99.8588
GOTERM_BP_FAT	GO:0046638~positive regulation of alpha-beta T cell differentiation	4	0.188413	0.346803	ZAP70, IL2RG, ITPKB, AP3B1	1410	20	13528	1.91887	1	0.979544	99.9628
GOTERM_BP_FAT	GO:0046637~regulation of alpha-beta T cell differentiation	4	0.188413	0.490981	ZAP70, IL2RG, ITPKB, AP3B1	1410	25	13528	1.53509	1	0.992482	99.9996
Annotation Cluster 41	Enrichment Score: 1.0061802178346144
Category	Term	Count	%	PValue	Genes	List Total	Pop Hits	Pop Total	Fold Enrichment	Bonferroni	Benjamini	FDR
SP_PIR_KEYWORDS	microsome	17	0.800754	0.0744012	CYP3A4, CYP2F1, HPS6, FA2H, PIK3C2B, SEC11A, TCL1A, CYP4F11, CYP2E1, FMO5, HMOX2, SQLE, CYP4Z1, HSD17B6, UGT2B15, MGST1, UGT2B7	1975	106	19235	1.56195	1	0.756988	68.6744
GOTERM_CC_FAT	GO:0005792~microsome	33	1.5544	0.0800548	CYP3A4, PRKCZ, CYP2F1, GDF1, TP63, TCL1A, LTC4S, HMOX2, FMO5, POMGNT1, PPP1R3C, PTGES, BCL2, HSD17B6, EBP, PLD1, F10, FADS1, FA2H, SEC11A, PIK3C2B, CYP4F11, CYP2E1, ITPR3, CHPT1, SQLE, CYP4Z1, SORT1, VAMP3, LRRK2, UGT2B15, UGT2B7, MGST1	1340	237	12782	1.32819	1	0.971075	70.4266
GOTERM_CC_FAT	GO:0042598~vesicular fraction	33	1.5544	0.107307	CYP3A4, PRKCZ, CYP2F1, GDF1, TP63, TCL1A, LTC4S, HMOX2, FMO5, POMGNT1, PPP1R3C, PTGES, BCL2, HSD17B6, EBP, PLD1, F10, FADS1, FA2H, SEC11A, PIK3C2B, CYP4F11, CYP2E1, ITPR3, CHPT1, SQLE, CYP4Z1, SORT1, VAMP3, LRRK2, UGT2B15, UGT2B7, MGST1	1340	244	12782	1.29008	1	0.988617	80.9359
GOTERM_CC_FAT	GO:0005624~membrane fraction	95	4.4748	0.147803	CYP3A4, GDF1, SLC6A1, PLXNA1, RAB5B, SLC15A2, HIP1R, GRIK4, C16ORF70, JAG2, TP63, CD52, IL15, LTC4S, ITSN1, HMOX2, CUL5, SLC1A2, POMGNT1, PTGES, GRIN2D, SLC1A6, SLC2A1, CHRNA4, NT5E, CEACAM1, PLD1, F10, PIK3C2B, FA2H, CYP2E1, CHPT1, MCTP1, PNPLA8, PRKCQ, CD36, SQLE, BACE2, BACE1, SORT1, AVEN, PEBP1, ADAM18, VAMP3, SLC38A1, UGT2B15, LRRK2, GALNT3, PRKCZ, GAL3ST4, CYP2F1, ADORA2A, TCL1A, EEA1, FMO5…	1340	809	12782	1.12013	1	0.990406	90.3208
Annotation Cluster 42	Enrichment Score: 1.0046292127668908
Category	Term	Count	%	PValue	Genes	List Total	Pop Hits	Pop Total	Fold Enrichment	Bonferroni	Benjamini	FDR
INTERPRO	IPR005479:Carbamoyl phosphate synthetase, large subunit, ATP-binding	7	0.329722	0.00117532	TTC12, MCCC1, ACACA, AKAP9, CAD, CIT, PCCA	1747	13	16659	5.13465	0.92161	0.720018	2.01997
INTERPRO	IPR005481:Carbamoyl phosphate synthase, large subunit, N-terminal	4	0.188413	0.0290977	MCCC1, ACACA, CAD, PCCA	1747	7	16659	5.44901	1	0.976732	40.0947
INTERPRO	IPR013817:Pre-ATP-grasp fold	4	0.188413	0.042987	MCCC1, ACACA, CAD, PCCA	1747	8	16659	4.76789	1	0.986752	53.3469
UP_SEQ_FEATURE	domain:Biotin carboxylation	3	0.141309	0.0862719	MCCC1, ACACA, PCCA	1975	5	19113	5.80648	1	0.999952	81.7093
UP_SEQ_FEATURE	domain:Biotinyl-binding	3	0.141309	0.0862719	MCCC1, ACACA, PCCA	1975	5	19113	5.80648	1	0.999952	81.7093
GOTERM_MF_FAT	GO:0009374~biotin binding	3	0.141309	0.0880008	MCCC1, ACACA, PCCA	1357	5	12983	5.74046	1	0.957967	77.6905
INTERPRO	IPR011764:Biotin carboxylation region	3	0.141309	0.0885549	MCCC1, ACACA, PCCA	1747	5	16659	5.72147	1	0.996214	79.9908
INTERPRO	IPR001882:Biotin-binding site	3	0.141309	0.0885549	MCCC1, ACACA, PCCA	1747	5	16659	5.72147	1	0.996214	79.9908
INTERPRO	IPR005482:Biotin carboxylase, C-terminal	3	0.141309	0.0885549	MCCC1, ACACA, PCCA	1747	5	16659	5.72147	1	0.996214	79.9908
SP_PIR_KEYWORDS	biotin	3	0.141309	0.119445	MCCC1, ACACA, PCCA	1975	6	19235	4.86962	1	0.852465	85.1877
INTERPRO	IPR011761:ATP-grasp fold	4	0.188413	0.148498	MCCC1, ACACA, CAD, PCCA	1747	13	16659	2.93408	1	0.998913	93.8545
GOTERM_MF_FAT	GO:0016885~ligase activity, forming carbon-carbon bonds	3	0.141309	0.160786	MCCC1, ACACA, PCCA	1357	7	12983	4.10033	1	0.975743	94.2425
INTERPRO	IPR000089:Biotin/lipoyl attachment	3	0.141309	0.241782	MCCC1, ACACA, PCCA	1747	9	16659	3.17859	1	0.999661	99.1794
INTERPRO	IPR013816:ATP-grasp fold, subdomain 2	4	0.188413	0.260819	MCCC1, ACACA, CAD, PCCA	1747	17	16659	2.24371	1	0.999796	99.4721
UP_SEQ_FEATURE	domain:ATP-grasp	3	0.141309	0.356082	MCCC1, ACACA, PCCA	1975	12	19113	2.41937	1	1	99.9749
COG_ONTOLOGY	Lipid metabolism	9	0.423928	0.388813	CEL, MCCC1, ACSM2A, NLGN1, ECHDC1, ACACA, ACAD9, GLYR1, PCCA	212	64	1950	1.29348	1	0.920508	98.7617
GOTERM_MF_FAT	GO:0033293~monocarboxylic acid binding	7	0.329722	0.501073	ALOX5AP, MCCC1, PLA2G1B, FABP3, ACACA, PCCA, FABP5	1357	54	12983	1.24022	1	0.996177	99.9988
Annotation Cluster 43	Enrichment Score: 0.9986956821631132
Category	Term	Count	%	PValue	Genes	List Total	Pop Hits	Pop Total	Fold Enrichment	Bonferroni	Benjamini	FDR
PIR_SUPERFAMILY	PIRSF017968:erythrocyte membrane protein RhD	3	0.141309	0.0846576	RHCG, RHD, RHAG	757	5	7396	5.86209	1	0.999999	74.1079
GOTERM_MF_FAT	GO:0008519~ammonium transmembrane transporter activity	3	0.141309	0.0880008	RHCG, RHD, RHAG	1357	5	12983	5.74046	1	0.957967	77.6905
INTERPRO	IPR002229:Blood group Rhesus C/E and D polypeptide	3	0.141309	0.0885549	RHCG, RHD, RHAG	1747	5	16659	5.72147	1	0.996214	79.9908
INTERPRO	IPR001905:Ammonium transporter	3	0.141309	0.0885549	RHCG, RHD, RHAG	1747	5	16659	5.72147	1	0.996214	79.9908
GOTERM_MF_FAT	GO:0015101~organic cation transmembrane transporter activity	4	0.188413	0.173758	RHCG, SLC7A8, RHD, RHAG	1357	14	12983	2.73355	1	0.978863	95.5326
Annotation Cluster 44	Enrichment Score: 0.9935599223163776
Category	Term	Count	%	PValue	Genes	List Total	Pop Hits	Pop Total	Fold Enrichment	Bonferroni	Benjamini	FDR
PIR_SUPERFAMILY	PIRSF001135:trypsin	11	0.518135	0.00251976	GZMM, GZMK, TRYX3, GZMA, CTRB1, CTRB2, PRSS1, KLK11, GZMB, CELA2B, GZMH	757	36	7396	2.98532	0.85704	0.621899	3.78062
INTERPRO	IPR018114:Peptidase S1/S6, chymotrypsin/Hap, active site	19	0.89496	0.0244612	KLK8, F10, PRSSL1, GZMA, CTRB1, CTRB2, PRSS1, TMPRSS7, GZMB, GZMH, GZMM, GZMK, TRYX3, KLKB1, C1RL, KLK11, CELA2B, PRSS23, PLAU	1747	105	16659	1.72552	1	0.97197	34.932
INTERPRO	IPR001314:Peptidase S1A, chymotrypsin	18	0.847857	0.0422542	KLK8, F10, PRSSL1, GZMA, CTRB1, CTRB2, PRSS1, TMPRSS7, GZMB, GZMH, GZMM, GZMK, TRYX3, KLKB1, C1RL, KLK11, CELA2B, PLAU	1747	104	16659	1.65042	1	0.988332	52.7232
UP_SEQ_FEATURE	domain:Peptidase S1	18	0.847857	0.043998	KLK8, F10, PRSSL1, GZMA, CTRB1, CTRB2, PRSS1, TMPRSS7, GZMB, GZMH, GZMM, GZMK, TRYX3, KLKB1, C1RL, KLK11, CELA2B, PLAU	1975	106	19113	1.64334	1	0.999904	57.139
SP_PIR_KEYWORDS	serine proteinase	11	0.518135	0.0459633	GZMM, GZMK, F10, GZMA, CTRB1, KLKB1, PRSS1, GZMB, CELA2B, GZMH, PLAU	1975	54	19235	1.98392	1	0.679438	50.6591
INTERPRO	IPR001254:Peptidase S1 and S6, chymotrypsin/Hap	19	0.89496	0.0578163	KLK8, F10, PRSSL1, GZMA, CTRB1, CTRB2, PRSS1, TMPRSS7, GZMB, GZMH, GZMM, GZMK, TRYX3, KLKB1, C1RL, KLK11, CELA2B, PRSS23, PLAU	1747	116	16659	1.56189	1	0.988276	64.4211
GOTERM_MF_FAT	GO:0004175~endopeptidase activity	50	2.35516	0.0579826	SOLH, IDE, CASP4, USP12, KLK11, USP11, ADAM9, F10, GZMA, CTRB1, CTRB2, OSGEPL1, GZMB, GZMH, CTSW, PSMA2, ADAMTS7, GZMM, MMP10, GZMK, CTSK, CARD16, TRYX3, CARD18, BACE2, BACE1, CTSE, ADAM18, ADAMTS1, CTSF, USP8, PRSSL1, ADAMTSL4, PRSS1, PSMA7, PSMB11, ECE1, KLKB1, PITRM1, ADAM30, KLK8, TMPRSS7, TINAGL1, MMP23B, C1RL, CELA2B, NLN, PHEX, PRSS23, PLAU	1357	375	12983	1.27566	1	0.946311	62.1961
UP_SEQ_FEATURE	propeptide:Activation peptide	13	0.612341	0.0700216	GZMM, MMP10, CTSK, GZMK, F10, PRSS1, PLA2G1B, CTSE, KLK11, CELA2B, GZMB, GZMH, CTSF	1975	73	19113	1.72338	1	0.999965	74.5093
SMART	SM00020:Tryp_SPc	19	0.89496	0.0742478	KLK8, F10, PRSSL1, GZMA, CTRB1, CTRB2, PRSS1, TMPRSS7, GZMB, GZMH, GZMM, GZMK, TRYX3, KLKB1, C1RL, KLK11, CELA2B, PRSS23, PLAU	985	116	9079	1.50972	1	0.869113	65.4733
SP_PIR_KEYWORDS	zymogen	29	1.36599	0.0750793	PRSS1, PSMB11, CASP4, KLKB1, PLA2G1B, KLK11, ADAM30, KLK8, F10, GZMA, CTRB1, CTRB2, TMPRSS7, GZMB, GZMH, CTSW, GZMM, ADAMTS7, MMP10, CTSK, GZMK, MMP23B, BACE2, BACE1, CTSE, CELA2B, ADAMTS1, PLAU, CTSF	1975	206	19235	1.37106	1	0.742007	69.0172
SP_PIR_KEYWORDS	Serine protease	19	0.89496	0.157121	KLK8, F10, PRSSL1, GZMA, CTRB1, CTRB2, PRSS1, TMPRSS7, GZMB, GZMH, GZMM, GZMK, TRYX3, KLKB1, C1RL, KLK11, CELA2B, PRSS23, PLAU	1975	136	19235	1.36063	1	0.891976	92.3176
GOTERM_BP_FAT	GO:0006508~proteolysis	118	5.55817	0.234891	SCPEP1, IDE, PPP2R5C, RNF217, C1QC, ZNRF2, LNX1, USP27X, CUL5, ATG7, LCN1L1, FBXO21, RPS27A, ADAM9, F10, CTRB1, CTRB2, SOCS6, SKP1, C1QA, PSMA2, ADAMTS7, DCUN1D1, TRYX3, BACE2, BACE1, RNF25, ADAMTS1, ASB3, PIAS1, ASB2, KBTBD10, WFDC2, CTSL3, RAD23B, ASB12, UBE2V2, NEDD8, RFFL, PSMA7, ARIH2, UBE2D2, ECE1, KLKB1, ASB10, STAMBPL1, OTUD7B, ADAM30, RNF167, FBXO47, SEC11A, CDC20, TINAGL1, LCN1, P2RX7, …	1410	1054	13528	1.07413	1	0.95956	99.3018
SP_PIR_KEYWORDS	Protease	55	2.59067	0.276362	SCPEP1, SOLH, IDE, USP27X, CASP4, USP17, USP12, USP11, KLK11, ADAM9, F10, BRCC3, GZMA, CTRB1, CTRB2, GZMB, OSGEPL1, GZMH, CTSW, PSMA2, ADAMTS7, GZMM, MMP10, CTSK, GZMK, TRYX3, BACE2, BACE1, CTSE, USP20, ADAMTS1, CTSF, USP8, PRSSL1, USP3, PRSS1, PSMA7, PSMB11, ECE1, KLKB1, PITRM1, OTUD7B, STAMBPL1, ADAM30, KLK8, SEC11A, TMPRSS7, MMP23B, C1RL, CELA2B, NLN, USP43, PHEX, PRSS23, PLAU	1975	484	19235	1.10673	1	0.926242	99.222
UP_SEQ_FEATURE	active site:Charge relay system	24	1.13048	0.289706	KLK8, F10, PRSSL1, GZMA, CTRB1, CTRB2, PRSS1, TMPRSS7, GZMB, ABHD1, GZMH, DAGLB, FAM108A5, GZMM, CEL, GZMK, TRYX3, KLKB1, C1RL, KLK11, CELA2B, PRSS23, PTS, PLAU	1975	196	19113	1.185	1	1	99.8405
GOTERM_MF_FAT	GO:0070011~peptidase activity, acting on L-amino acid peptides	62	2.9204	0.320081	SCPEP1, AEBP1, SOLH, IDE, USP27X, CASP4, USP17, USP12, KLK11, USP11, ADAM9, F10, BRCC3, GZMA, CTRB1, CTRB2, GZMB, OSGEPL1, GZMH, CTSW, PSMA2, ADAMTS7, GZMM, MMP10, CTSK, GZMK, CARD16, TRYX3, BACE2, CARD18, BACE1, CTSE, USP20, ADAM18, ADAMTS1, CTSF, CTSL3, USP8, USP3, PRSSL1, ADAMTSL4, PRSS1, PSMA7, PSMB11, ECE1, KLKB1, PITRM1, OTUD7B, STAMBPL1, ADAM30, KLK8, SEC11A, TMPRSS7, TINAGL1, MMP23B, C1RL…	1357	549	12983	1.08047	1	0.988952	99.8132
GOTERM_MF_FAT	GO:0004252~serine-type endopeptidase activity	19	0.89496	0.342989	KLK8, F10, PRSSL1, GZMA, CTRB1, CTRB2, PRSS1, TMPRSS7, GZMB, GZMH, GZMM, GZMK, TRYX3, KLKB1, C1RL, KLK11, CELA2B, PRSS23, PLAU	1357	154	12983	1.1804	1	0.990819	99.8931
GOTERM_MF_FAT	GO:0008233~peptidase activity	64	3.0146	0.353337	SCPEP1, SOLH, AEBP1, PPP2R5C, IDE, USP27X, CASP4, USP17, USP12, KLK11, USP11, ADAM9, F10, BRCC3, GZMA, CTRB1, CTRB2, GZMB, OSGEPL1, GZMH, CTSW, PSMA2, ADAMTS7, GZMM, MMP10, CTSK, GZMK, CARD16, TRYX3, BACE2, CARD18, BACE1, CTSE, USP20, ADAM18, ADAMTS1, CTSF, CTSL3, USP8, USP3, PRSSL1, ADAMTSL4, TFR2, PRSS1, PSMA7, PSMB11, ECE1, KLKB1, PITRM1, OTUD7B, STAMBPL1, ADAM30, KLK8, SEC11A, TMPRSS7, TINAGL…	1357	574	12983	1.06675	1	0.991288	99.9174
GOTERM_MF_FAT	GO:0008236~serine-type peptidase activity	21	0.989166	0.399647	SCPEP1, KLK8, F10, PRSSL1, GZMA, CTRB1, SEC11A, CTRB2, PRSS1, TMPRSS7, GZMB, GZMH, GZMM, GZMK, TRYX3, KLKB1, C1RL, KLK11, CELA2B, PRSS23, PLAU	1357	178	12983	1.12874	1	0.993746	99.9754
GOTERM_MF_FAT	GO:0017171~serine hydrolase activity	21	0.989166	0.419839	SCPEP1, KLK8, F10, PRSSL1, GZMA, CTRB1, SEC11A, CTRB2, PRSS1, TMPRSS7, GZMB, GZMH, GZMM, GZMK, TRYX3, KLKB1, C1RL, KLK11, CELA2B, PRSS23, PLAU	1357	180	12983	1.1162	1	0.994107	99.9859
Annotation Cluster 45	Enrichment Score: 0.9896529014164573
Category	Term	Count	%	PValue	Genes	List Total	Pop Hits	Pop Total	Fold Enrichment	Bonferroni	Benjamini	FDR
INTERPRO	IPR002909:Cell surface receptor IPT/TIG	10	0.471032	0.00691854	PLXNA3, PLXNA4, PLXNA1, REL, PLXNB1, EBF2, EBF1, NFATC2, RBPJ, RBPJL	1747	34	16659	2.80464	1	0.918334	11.3496
SMART	SM00429:IPT	10	0.471032	0.00853418	PLXNA3, PLXNA4, PLXNA1, REL, PLXNB1, EBF2, EBF1, NFATC2, RBPJ, RBPJL	985	34	9079	2.71096	0.957686	0.651532	11.143
INTERPRO	IPR013548:Plexin cytoplasmic region	4	0.188413	0.0595674	PLXNA3, PLXNA4, PLXNA1, PLXNB1	1747	9	16659	4.23812	1	0.988111	65.5513
UP_SEQ_FEATURE	domain:IPT/TIG	4	0.188413	0.0759019	EBF2, EBF1, RBPJ, RBPJL	1975	10	19113	3.87099	1	0.999963	77.379
UP_SEQ_FEATURE	domain:IPT/TIG 1	4	0.188413	0.0966224	PLXNA3, PLXNA4, PLXNA1, PLXNB1	1975	11	19113	3.51908	1	0.999954	85.2405
INTERPRO	IPR002165:Plexin	7	0.329722	0.0992854	SEMA5A, PLXNA3, PLXNA4, PLXNA1, PLXNB1, PLXDC2, SEMA4C	1747	31	16659	2.15324	1	0.996987	83.7077
UP_SEQ_FEATURE	domain:IPT/TIG 3	4	0.188413	0.143776	PLXNA3, PLXNA4, PLXNA1, PLXNB1	1975	13	19113	2.97768	1	0.999998	94.621
UP_SEQ_FEATURE	domain:IPT/TIG 2	4	0.188413	0.143776	PLXNA3, PLXNA4, PLXNA1, PLXNB1	1975	13	19113	2.97768	1	0.999998	94.621
UP_SEQ_FEATURE	domain:IPT/TIG 4	3	0.141309	0.196688	PLXNA3, PLXNA4, PLXNA1	1975	8	19113	3.62905	1	1	98.3816
UP_SEQ_FEATURE	domain:Sema	6	0.282619	0.211392	SEMA5A, PLXNA3, PLXNA4, PLXNA1, PLXNB1, SEMA4C	1975	31	19113	1.87306	1	1	98.8571
INTERPRO	IPR001627:Semaphorin/CD100 antigen	6	0.282619	0.220119	SEMA5A, PLXNA3, PLXNA4, PLXNA1, PLXNB1, SEMA4C	1747	31	16659	1.84563	1	0.999542	98.662
SMART	SM00630:Sema	6	0.282619	0.240936	SEMA5A, PLXNA3, PLXNA4, PLXNA1, PLXNB1, SEMA4C	985	31	9079	1.78399	1	0.973561	97.7627
INTERPRO	IPR003659:Plexin/semaphorin/integrin	7	0.329722	0.331314	SEMA5A, PLXNA3, PLXNA4, PLXNA1, PLXNB1, PLXDC2, SEMA4C	1747	45	16659	1.48334	1	0.999955	99.9073
SMART	SM00423:PSI	7	0.329722	0.360926	SEMA5A, PLXNA3, PLXNA4, PLXNA1, PLXNB1, PLXDC2, SEMA4C	985	45	9079	1.4338	1	0.992244	99.7912
Annotation Cluster 46	Enrichment Score: 0.9884049804448692
Category	Term	Count	%	PValue	Genes	List Total	Pop Hits	Pop Total	Fold Enrichment	Bonferroni	Benjamini	FDR
GOTERM_MF_FAT	GO:0004715~non-membrane spanning protein tyrosine kinase activity	11	0.518135	0.00815496	ITK, SGK223, PTK2B, ERBB2, BLK, LCK, ZAP70, JAK1, TNK1, JAK2, FER	1357	41	12983	2.56687	0.99997	0.875664	12.4843
GOTERM_BP_FAT	GO:0018108~peptidyl-tyrosine phosphorylation	11	0.518135	0.0180763	DDR1, PTK2B, ERBB2, ZAP70, PDGFRB, JAK1, JAK2, FER, CD6, F2R, GHR	1410	46	13528	2.2943	1	0.795716	28.6973
INTERPRO	IPR001245:Tyrosine protein kinase	21	0.989166	0.0206662	TYRO3, ITK, FGFR4, NIN, KIAA1804, BLK, ERBB2, FLT4, FER, GSG2, DDR1, PTK2B, LCK, MAP3K10, ZAP70, ROR1, JAK1, PDGFRB, TNK1, JAK2, FPGT	1747	118	16659	1.69704	1	0.983594	30.3972
GOTERM_BP_FAT	GO:0018212~peptidyl-tyrosine modification	11	0.518135	0.0239973	DDR1, PTK2B, ERBB2, ZAP70, PDGFRB, JAK1, JAK2, FER, CD6, F2R, GHR	1410	48	13528	2.1987	1	0.77395	36.2616
SMART	SM00219:TyrKc	21	0.989166	0.0280452	TYRO3, ITK, FGFR4, NIN, KIAA1804, BLK, ERBB2, FLT4, FER, GSG2, DDR1, PTK2B, LCK, MAP3K10, ZAP70, ROR1, JAK1, PDGFRB, TNK1, JAK2, FPGT	985	118	9079	1.64036	0.999972	0.826127	32.4368
INTERPRO	IPR008266:Tyrosine protein kinase, active site	17	0.800754	0.044487	TYRO3, ITK, FGFR4, BLK, ERBB2, FLT4, FER, DDR1, SGK223, PTK2B, LCK, ZAP70, ROR1, JAK1, PDGFRB, TNK1, JAK2	1747	97	16659	1.67122	1	0.986207	54.5997
GOTERM_MF_FAT	GO:0004713~protein tyrosine kinase activity	24	1.13048	0.096983	TYRO3, ITK, FGFR4, NRP1, NEK3, NIN, STK24, FLT4, BLK, ERBB2, FER, TTN, GSG2, DDR1, SGK223, PTK2B, LCK, ZAP70, ROR1, JAK1, PDGFRB, TNK1, JAK2, FPGT	1357	166	12983	1.38324	1	0.957887	81.0116
SP_PIR_KEYWORDS	tyrosine-protein kinase	17	0.800754	0.102384	TYRO3, ITK, FGFR4, BLK, ERBB2, FLT4, FER, DDR1, SGK223, PTK2B, LCK, ZAP70, ROR1, JAK1, PDGFRB, TNK1, JAK2	1975	111	19235	1.4916	1	0.81742	80.2419
SP_PIR_KEYWORDS	tyrosine-specific protein kinase	8	0.376825	0.218128	DDR1, FGFR4, ERBB2, FLT4, ZAP70, ROR1, PDGFRB, FER	1975	48	19235	1.62321	1	0.904275	97.5133
SP_PIR_KEYWORDS	autophosphorylation	7	0.329722	0.389157	PRKCQ, FGFR4, ERBB2, FLT4, PDGFRB, PRKCH, FER	1975	49	19235	1.39132	1	0.958337	99.9389
GOTERM_BP_FAT	GO:0046777~protein amino acid autophosphorylation	11	0.518135	0.391909	KIAA1804, ERBB2, ZAP70, MAP3K10, PDGFRB, TNK1, JAK2, CAD, FER, LRRK2, GRK1	1410	85	13528	1.24162	1	0.985413	99.9901
GOTERM_MF_FAT	GO:0004714~transmembrane receptor protein tyrosine kinase activity	9	0.423928	0.40074	DDR1, TYRO3, FGFR4, NRP1, NIN, ERBB2, FLT4, ROR1, PDGFRB	1357	67	12983	1.28518	1	0.993357	99.9761
INTERPRO	IPR017441:Protein kinase, ATP binding site	50	2.35516	0.443161	PASK, FER, TTN, PRKACB, TYRO3, ROCK1, STK24, PHKG1, ROCK2, KIAA1804, PKN1, PRKCH, PIM2, MAP4K3, PRKD2, ACVR2A, DDR1, PRKCQ, LCK, ROR1, MAP3K10, PDGFRB, LRRK2, NEK4, KALRN, PRKCZ, FGFR4, NEK3, ERBB2, BLK, AKAP9, STK17A, SGK223, SBK1, PTK2B, ZAP70, ITK, TAOK2, NIN, FLT4, TRIO, MAPK11, GSG2, CDC42BPA, JAK1, TNK1, JAK2, CIT, FPGT, GRK1	1747	455	16659	1.04789	1	0.999994	99.9961
INTERPRO	IPR000719:Protein kinase, core	52	2.44936	0.457074	PASK, FER, TTN, PRKACB, TYRO3, ROCK1, ROCK2, PHKG1, STK24, KIAA1804, PRKCH, PKN1, PIM2, MAP4K3, PRKCQ, ACVR2A, MAST4, PRKD2, DDR1, LCK, MAP3K10, ROR1, PDGFRB, LRRK2, NEK4, KALRN, PRKCZ, FGFR4, NEK3, ERBB2, BLK, AKAP9, STK17A, TRIB2, SGK223, SBK1, PTK2B, ZAP70, ITK, TAOK2, NIN, FLT4, TRIO, MAPK11, GSG2, CDC42BPA, JAK1, TNK1, JAK2, CIT, FPGT, GRK1	1747	476	16659	1.04172	1	0.999993	99.9975
UP_SEQ_FEATURE	domain:Protein kinase	48	2.26095	0.610266	PRKCZ, FGFR4, NEK3, BLK, ERBB2, PASK, FER, STK17A, TTN, TRIB2, SGK223, SBK1, PTK2B, ZAP70, PRKACB, ITK, TYRO3, ROCK1, TAOK2, ROCK2, PHKG1, STK24, KIAA1804, FLT4, PRKCH, TRIO, PKN1, MAPK11, PIM2, GSG2, MAP4K3, PRKCQ, DDR1, ACVR2A, MAST4, PRKD2, LCK, MAP3K10, CDC42BPA, ROR1, PDGFRB, TNK1, NEK4, CIT, LRRK2, FPGT, KALRN, GRK1	1975	469	19113	0.990445	1	1	100
Annotation Cluster 47	Enrichment Score: 0.9771256770595556
Category	Term	Count	%	PValue	Genes	List Total	Pop Hits	Pop Total	Fold Enrichment	Bonferroni	Benjamini	FDR
GOTERM_BP_FAT	GO:0034605~cellular response to heat	5	0.235516	0.0388785	C20ORF54, CLPB, TFEC, MYOF, SCARA5	1410	13	13528	3.69013	1	0.818649	52.0624
GOTERM_BP_FAT	GO:0009408~response to heat	10	0.471032	0.123693	PRKCQ, PLA2G4A, C20ORF54, CLPB, BCL2, TFEC, PEBP1, MSTN, MYOF, SCARA5	1410	56	13528	1.71327	1	0.906804	91.3555
GOTERM_BP_FAT	GO:0009266~response to temperature stimulus	12	0.565238	0.24354	PRKCQ, PLA2G4A, C20ORF54, CLPB, BCL2, TFEC, ACOT11, PEBP1, MSTN, CIRBP, MYOF, SCARA5	1410	83	13528	1.38713	1	0.960652	99.4345
Annotation Cluster 48	Enrichment Score: 0.9747545783254477
Category	Term	Count	%	PValue	Genes	List Total	Pop Hits	Pop Total	Fold Enrichment	Bonferroni	Benjamini	FDR
INTERPRO	IPR002219:Protein kinase C-like, phorbol ester/diacylglycerol binding	14	0.659444	0.0204297	PRKCZ, ROCK1, ROCK2, PRKCH, DGKH, PRKCQ, PRKD2, TNS3, RASSF5, RASGRP3, DGKG, RASGRP1, CDC42BPA, CIT	1747	67	16659	1.99255	1	0.988539	30.1049
GOTERM_MF_FAT	GO:0019992~diacylglycerol binding	14	0.659444	0.0222644	PRKCZ, ROCK1, ROCK2, PRKCH, DGKH, CHPT1, PRKCQ, PRKD2, RASSF5, RASGRP3, DGKG, RASGRP1, CDC42BPA, CIT	1357	68	12983	1.96976	1	0.958612	30.6971
SMART	SM00109:C1	14	0.659444	0.0259527	PRKCZ, ROCK1, ROCK2, PRKCH, DGKH, PRKCQ, PRKD2, TNS3, RASSF5, RASGRP3, DGKG, RASGRP1, CDC42BPA, CIT	985	67	9079	1.92599	0.999939	0.856382	30.4039
INTERPRO	IPR017892:Protein kinase, C-terminal	9	0.423928	0.0527007	MAST4, PRKCZ, PRKCQ, ROCK1, ROCK2, CDC42BPA, PKN1, PRKCH, CIT	1747	40	16659	2.14555	1	0.98698	60.9161
UP_SEQ_FEATURE	domain:AGC-kinase C-terminal	11	0.518135	0.0530904	MAST4, PRKCZ, PRKCQ, ROCK1, ROCK2, CDC42BPA, PKN1, PRKCH, PRKACB, CIT, GRK1	1975	55	19113	1.93549	1	0.999948	64.1971
INTERPRO	IPR000961:AGC-kinase, C-terminal	11	0.518135	0.0575929	MAST4, PRKCZ, PRKCQ, ROCK1, ROCK2, CDC42BPA, PKN1, PRKCH, PRKACB, CIT, GRK1	1747	55	16659	1.90716	1	0.989812	64.2744
GOTERM_MF_FAT	GO:0004697~protein kinase C activity	5	0.235516	0.0633617	PRKCZ, PRKCQ, PRKD2, PKN1, PRKCH	1357	15	12983	3.18914	1	0.943493	65.5622
SMART	SM00133:S_TK_X	11	0.518135	0.0689437	MAST4, PRKCZ, PRKCQ, ROCK1, ROCK2, CDC42BPA, PKN1, PRKCH, PRKACB, CIT, GRK1	985	55	9079	1.84345	1	0.868358	62.6443
INTERPRO	IPR002219:Protein kinase C, phorbol ester/diacylglycerol binding	10	0.471032	0.0731991	PRKCQ, PRKD2, RASSF5, ROCK1, ROCK2, DGKG, RASGRP1, CDC42BPA, DGKH, CIT	1747	50	16659	1.90716	1	0.99416	73.2615
UP_SEQ_FEATURE	zinc finger region:Phorbol-ester/DAG-type	8	0.376825	0.150239	PRKCZ, RASSF5, ROCK1, RASGRP3, ROCK2, RASGRP1, CDC42BPA, CIT	1975	43	19113	1.80046	1	0.999999	95.3362
SP_PIR_KEYWORDS	phorbol ester binding	3	0.141309	0.156218	PRKCZ, PRKCQ, PRKCH	1975	7	19235	4.17396	1	0.895108	92.193
UP_SEQ_FEATURE	zinc finger region:Phorbol-ester/DAG-type 1	5	0.235516	0.186467	PRKCQ, PRKD2, DGKG, PRKCH, DGKH	1975	22	19113	2.19942	1	1	97.9466
UP_SEQ_FEATURE	zinc finger region:Phorbol-ester/DAG-type 2	5	0.235516	0.186467	PRKCQ, PRKD2, DGKG, PRKCH, DGKH	1975	22	19113	2.19942	1	1	97.9466
INTERPRO	IPR015745:Protein kinase C	3	0.141309	0.241782	PRKCZ, PRKCQ, PRKCH	1747	9	16659	3.17859	1	0.999661	99.1794
SP_PIR_KEYWORDS	serine/threonine-specific protein kinase	8	0.376825	0.420249	ACVR2A, PRKCZ, PRKCQ, PRKD2, ROCK1, MAP3K10, PRKCH, PRKACB	1975	60	19235	1.29857	1	0.961845	99.9721
INTERPRO	IPR002290:Serine/threonine protein kinase	26	1.22468	0.699167	PRKCZ, NEK3, PASK, STK17A, TTN, SBK1, PRKACB, ROCK1, TAOK2, ROCK2, PHKG1, STK24, TRIO, PRKCH, PKN1, MAPK11, PIM2, MAP4K3, MAST4, PRKCQ, PRKD2, CDC42BPA, CIT, NEK4, GRK1, KALRN	1747	259	16659	0.957259	1	1	100
SMART	SM00220:S_TKc	26	1.22468	0.76183	PRKCZ, NEK3, PASK, STK17A, TTN, SBK1, PRKACB, ROCK1, TAOK2, ROCK2, PHKG1, STK24, TRIO, PRKCH, PKN1, MAPK11, PIM2, MAP4K3, MAST4, PRKCQ, PRKD2, CDC42BPA, CIT, NEK4, GRK1, KALRN	985	259	9079	0.925285	1	0.998872	100
Annotation Cluster 49	Enrichment Score: 0.9650402305267457
Category	Term	Count	%	PValue	Genes	List Total	Pop Hits	Pop Total	Fold Enrichment	Bonferroni	Benjamini	FDR
GOTERM_MF_FAT	GO:0001614~purinergic nucleotide receptor activity	9	0.423928	0.0294482	P2RY8, P2RX5, P2RX7, P2RY10, LPAR5, P2RX1, GPR18, ADORA2A, P2RY14	1357	36	12983	2.39186	1	0.968543	38.5398
GOTERM_MF_FAT	GO:0016502~nucleotide receptor activity	9	0.423928	0.0294482	P2RY8, P2RX5, P2RX7, P2RY10, LPAR5, P2RX1, GPR18, ADORA2A, P2RY14	1357	36	12983	2.39186	1	0.968543	38.5398
GOTERM_MF_FAT	GO:0004931~ATP-gated cation channel activity	3	0.141309	0.160786	P2RX5, P2RX7, P2RX1	1357	7	12983	4.10033	1	0.975743	94.2425
GOTERM_MF_FAT	GO:0001608~nucleotide receptor activity, G-protein coupled	6	0.282619	0.179892	P2RY8, P2RY10, LPAR5, GPR18, ADORA2A, P2RY14	1357	29	12983	1.97947	1	0.980643	96.0431
GOTERM_MF_FAT	GO:0045028~purinergic nucleotide receptor activity, G-protein coupled	6	0.282619	0.179892	P2RY8, P2RY10, LPAR5, GPR18, ADORA2A, P2RY14	1357	29	12983	1.97947	1	0.980643	96.0431
INTERPRO	IPR002286:P2 purinoceptor	5	0.235516	0.193424	P2RY8, P2RY10, LPAR5, GPR18, P2RY14	1747	22	16659	2.16722	1	0.999514	97.6007
INTERPRO	IPR001429:P2X purinoreceptor	3	0.141309	0.20129	P2RX5, P2RX7, P2RX1	1747	8	16659	3.57592	1	0.999439	97.9759
Annotation Cluster 50	Enrichment Score: 0.9551643289883636
Category	Term	Count	%	PValue	Genes	List Total	Pop Hits	Pop Total	Fold Enrichment	Bonferroni	Benjamini	FDR
UP_SEQ_FEATURE	domain:PDZ 1	9	0.423928	0.0490457	INADL, IL16, MAGI1, SDCBP, APBA2, SLC9A3R1, PDZK1, SLC9A3R2, LNX1	1975	40	19113	2.17743	1	0.999923	61.2053
UP_SEQ_FEATURE	domain:PDZ 2	9	0.423928	0.0490457	INADL, IL16, MAGI1, SDCBP, APBA2, SLC9A3R1, PDZK1, SLC9A3R2, LNX1	1975	40	19113	2.17743	1	0.999923	61.2053
UP_SEQ_FEATURE	domain:PDZ 4	5	0.235516	0.0612666	INADL, IL16, MAGI1, PDZK1, LNX1	1975	15	19113	3.22582	1	0.999948	69.5909
INTERPRO	IPR001478:PDZ/DHR/GLGF	22	1.03627	0.0981765	INADL, MAGI1, IL16, PDZD11, GIPC3, MPP6, SIPA1L3, FRMPD1, SLC9A3R1, ARHGAP23, SLC9A3R2, PCLO, SHANK3, LIN7A, LNX1, CARD11, MAST4, SNTB1, APBA2, SDCBP, PDZK1, PDZD4	1747	149	16659	1.40797	1	0.997226	83.3561
SMART	SM00228:PDZ	22	1.03627	0.125507	INADL, MAGI1, IL16, PDZD11, GIPC3, MPP6, SIPA1L3, FRMPD1, SLC9A3R1, ARHGAP23, SLC9A3R2, PCLO, SHANK3, LIN7A, LNX1, CARD11, MAST4, SNTB1, APBA2, SDCBP, PDZK1, PDZD4	985	149	9079	1.36094	1	0.915782	84.2546
UP_SEQ_FEATURE	domain:PDZ 3	5	0.235516	0.326933	INADL, IL16, MAGI1, PDZK1, LNX1	1975	28	19113	1.72812	1	1	99.9421
UP_SEQ_FEATURE	domain:PDZ	14	0.659444	0.346968	MAGI1, PDZD11, GIPC3, FRMPD1, SIPA1L3, MPP6, ARHGAP23, PCLO, SHANK3, LIN7A, CARD11, MAST4, SNTB1, PDZD4	1975	110	19113	1.23168	1	1	99.9672
Annotation Cluster 51	Enrichment Score: 0.9514560761302886
Category	Term	Count	%	PValue	Genes	List Total	Pop Hits	Pop Total	Fold Enrichment	Bonferroni	Benjamini	FDR
GOTERM_BP_FAT	GO:0010941~regulation of cell death	104	4.89873	0.0206789	WFS1, GDF5, TLR2, JAG2, FOXO1, ITSN1, CIAPIN1, IL10, MAGED1, CUL5, BIRC8, ZNF443, RPS27A, ADAM9, CD3G, BCL2L14, ROCK1, LIG4, PIM2, LYST, VEGFA, LRRK2, KALRN, CDK5R1, ADORA2A, ERBB2, ADAMTSL4, BCL2L1, STK17A, ZC3H8, PLAGL1, DIABLO, RUNX3, FGD4, COL18A1, SPHK2, GRIN1, TRIO, P2RX7, PLA2G4A, UACA, P2RX1, ETS1, SH3RF1, HTATIP2, TP63, PAWR, DAXX, KCNIP3, MEN1, NOD2, CASP4, BOK, PCBP4, BAG3, GHR, KCNMA1…	1410	815	13528	1.22431	1	0.774296	32.1212
GOTERM_BP_FAT	GO:0043067~regulation of programmed cell death	103	4.85163	0.024293	WFS1, GDF5, TLR2, JAG2, FOXO1, ITSN1, CIAPIN1, IL10, MAGED1, CUL5, BIRC8, ZNF443, RPS27A, ADAM9, CD3G, BCL2L14, ROCK1, LIG4, PIM2, LYST, VEGFA, LRRK2, KALRN, CDK5R1, ADORA2A, ERBB2, ADAMTSL4, BCL2L1, STK17A, ZC3H8, PLAGL1, DIABLO, RUNX3, FGD4, COL18A1, SPHK2, GRIN1, TRIO, P2RX7, PLA2G4A, UACA, P2RX1, ETS1, SH3RF1, HTATIP2, TP63, PAWR, DAXX, KCNIP3, MEN1, NOD2, CASP4, BOK, PCBP4, BAG3, GHR, KCNMA1…	1410	812	13528	1.21701	1	0.772905	36.6187
GOTERM_BP_FAT	GO:0042981~regulation of apoptosis	102	4.80452	0.0248696	WFS1, GDF5, TLR2, JAG2, FOXO1, ITSN1, CIAPIN1, IL10, MAGED1, CUL5, BIRC8, ZNF443, RPS27A, ADAM9, CD3G, BCL2L14, ROCK1, LIG4, PIM2, LYST, VEGFA, KALRN, CDK5R1, ADORA2A, ERBB2, ADAMTSL4, BCL2L1, STK17A, ZC3H8, PLAGL1, DIABLO, RUNX3, FGD4, COL18A1, SPHK2, GRIN1, TRIO, P2RX7, PLA2G4A, UACA, P2RX1, ETS1, SH3RF1, HTATIP2, TP63, PAWR, DAXX, KCNIP3, MEN1, NOD2, CASP4, BOK, PCBP4, BAG3, GHR, KCNMA1, PGAP2…	1410	804	13528	1.21719	1	0.765675	37.3096
GOTERM_BP_FAT	GO:0006916~anti-apoptosis	25	1.17758	0.311148	PRKCZ, CSF2, HTATIP2, TP63, FOXO1, BCL2L1, CIAPIN1, IL10, BAG3, BCL2, COMP, TNFRSF18, BIRC8, RPS27A, PGAP2, IL2RB, NOL3, SPHK2, PIM2, AMIGO2, VEGFA, AVEN, FAIM3, NAIP, FAIM2	1410	206	13528	1.16436	1	0.973556	99.9003
GOTERM_BP_FAT	GO:0060548~negative regulation of cell death	41	1.93123	0.35707	CSF2, PRKCZ, HTATIP2, ADORA2A, WFS1, ERBB2, TP63, FOXO1, BCL2L1, ITSN1, CIAPIN1, IL10, MIF, BAG3, COMP, BCL11B, BCL2, RB1CC1, TNFRSF18, BIRC8, RPS27A, SCG2, APC, ZFP91-CNTF, PGAP2, IL2RB, NOL3, SPHK2, ROCK1, SLC25A4, GRIN1, LIG4, PIM2, AMIGO2, VEGFA, AVEN, FAIM3, SORT1, NAIP, FAIM2, F2R	1410	360	13528	1.09269	1	0.980943	99.9723
GOTERM_BP_FAT	GO:0043066~negative regulation of apoptosis	40	1.88413	0.379497	CSF2, PRKCZ, HTATIP2, ADORA2A, WFS1, ERBB2, TP63, FOXO1, BCL2L1, ITSN1, CIAPIN1, IL10, MIF, BAG3, COMP, BCL11B, BCL2, RB1CC1, TNFRSF18, BIRC8, RPS27A, SCG2, APC, ZFP91-CNTF, PGAP2, IL2RB, NOL3, SPHK2, ROCK1, GRIN1, LIG4, PIM2, AMIGO2, VEGFA, AVEN, FAIM3, SORT1, NAIP, FAIM2, F2R	1410	354	13528	1.0841	1	0.983877	99.9856
GOTERM_BP_FAT	GO:0043069~negative regulation of programmed cell death	40	1.88413	0.415147	CSF2, PRKCZ, HTATIP2, ADORA2A, WFS1, ERBB2, TP63, FOXO1, BCL2L1, ITSN1, CIAPIN1, IL10, MIF, BAG3, COMP, BCL11B, BCL2, RB1CC1, TNFRSF18, BIRC8, RPS27A, SCG2, APC, ZFP91-CNTF, PGAP2, IL2RB, NOL3, SPHK2, ROCK1, GRIN1, LIG4, PIM2, AMIGO2, VEGFA, AVEN, FAIM3, SORT1, NAIP, FAIM2, F2R	1410	359	13528	1.06901	1	0.987454	99.9952
Annotation Cluster 52	Enrichment Score: 0.9479189207831694
Category	Term	Count	%	PValue	Genes	List Total	Pop Hits	Pop Total	Fold Enrichment	Bonferroni	Benjamini	FDR
GOTERM_BP_FAT	GO:0051098~regulation of binding	24	1.13048	0.0455411	NOG, EPB41, BLM, CEBPG, TLR2, ATR, NLRP3, PROX1, IL10, MEN1, HDAC4, CARD11, PRKCQ, SUMO1, NOD2, ACD, NLRC3, AES, BCL2, PLA2G1B, DPH3B, TGFBR3, JAK2, ID3	1410	153	13528	1.50499	1	0.821441	57.8633
GOTERM_BP_FAT	GO:0051099~positive regulation of binding	14	0.659444	0.0586695	EPB41, CEBPG, TLR2, IL10, HDAC4, PRKCQ, CARD11, NOD2, NLRC3, ACD, PLA2G1B, TGFBR3, DPH3B, JAK2	1410	78	13528	1.72206	1	0.842868	67.4067
GOTERM_BP_FAT	GO:0051100~negative regulation of binding	11	0.518135	0.0821978	MEN1, HDAC4, SUMO1, NOD2, NOG, AES, CEBPG, JAK2, ID3, NLRP3, PROX1	1410	59	13528	1.78877	1	0.87759	79.6157
GOTERM_BP_FAT	GO:0051091~positive regulation of transcription factor activity	11	0.518135	0.0899009	HDAC4, CARD11, PRKCQ, NOD2, NLRC3, CEBPG, TLR2, PLA2G1B, TGFBR3, JAK2, IL10	1410	60	13528	1.75896	1	0.885945	82.5649
GOTERM_BP_FAT	GO:0043388~positive regulation of DNA binding	12	0.565238	0.107862	HDAC4, CARD11, PRKCQ, NOD2, ACD, NLRC3, CEBPG, TLR2, PLA2G1B, TGFBR3, JAK2, IL10	1410	70	13528	1.64474	1	0.896682	87.9521
GOTERM_BP_FAT	GO:0051090~regulation of transcription factor activity	16	0.75365	0.113845	CEBPG, TLR2, NLRP3, PROX1, IL10, MEN1, HDAC4, CARD11, PRKCQ, SUMO1, NOD2, NLRC3, PLA2G1B, TGFBR3, JAK2, ID3	1410	103	13528	1.49038	1	0.899615	89.3652
GOTERM_BP_FAT	GO:0043392~negative regulation of DNA binding	9	0.423928	0.156348	MEN1, HDAC4, SUMO1, NOD2, CEBPG, JAK2, ID3, NLRP3, PROX1	1410	51	13528	1.69312	1	0.931844	95.7251
GOTERM_BP_FAT	GO:0043433~negative regulation of transcription factor activity	8	0.376825	0.183128	MEN1, HDAC4, SUMO1, NOD2, CEBPG, ID3, NLRP3, PROX1	1410	45	13528	1.70566	1	0.94338	97.6495
GOTERM_BP_FAT	GO:0051101~regulation of DNA binding	17	0.800754	0.190254	CEBPG, TLR2, NLRP3, PROX1, IL10, MEN1, HDAC4, CARD11, PRKCQ, SUMO1, NOD2, NLRC3, ACD, PLA2G1B, TGFBR3, JAK2, ID3	1410	121	13528	1.34796	1	0.946157	98.0019
GOTERM_BP_FAT	GO:0051092~positive regulation of NF-kappaB transcription factor activity	7	0.329722	0.251194	CARD11, PRKCQ, NOD2, NLRC3, TLR2, PLA2G1B, TGFBR3	1410	41	13528	1.63806	1	0.963629	99.5317
Annotation Cluster 53	Enrichment Score: 0.9431865386936227
Category	Term	Count	%	PValue	Genes	List Total	Pop Hits	Pop Total	Fold Enrichment	Bonferroni	Benjamini	FDR
PIR_SUPERFAMILY	PIRSF038545:chemokine receptor	7	0.329722	0.0199503	CCR8, CCR7, CCR6, CXCR5, CCR2, CXCR1, CXCR3	757	22	7396	3.10868	1	0.994367	26.4962
GOTERM_MF_FAT	GO:0004950~chemokine receptor activity	7	0.329722	0.0400391	CCR8, CCR7, CCR6, CXCR5, CCR2, CXCR1, CXCR3	1357	25	12983	2.67888	1	0.96127	48.5968
GOTERM_MF_FAT	GO:0001653~peptide receptor activity	19	0.89496	0.048613	OPRL1, SORCS1, CXCR1, PROKR1, NPR3, CXCR3, FPR2, CCR8, HCRTR1, CCR7, CCR6, CXCR5, GPR44, CCR2, NPSR1, NPFFR1, TUBB3, F2R, OPRD1	1357	114	12983	1.59457	1	0.951243	55.5843
GOTERM_MF_FAT	GO:0008528~peptide receptor activity, G-protein coupled	19	0.89496	0.048613	OPRL1, SORCS1, CXCR1, PROKR1, NPR3, CXCR3, FPR2, CCR8, HCRTR1, CCR7, CCR6, CXCR5, GPR44, CCR2, NPSR1, NPFFR1, TUBB3, F2R, OPRD1	1357	114	12983	1.59457	1	0.951243	55.5843
GOTERM_MF_FAT	GO:0019956~chemokine binding	7	0.329722	0.0560186	CCR8, CCR7, CCR6, CXCR5, CCR2, CXCR1, CXCR3	1357	27	12983	2.48044	1	0.946895	60.8918
GOTERM_MF_FAT	GO:0019957~C-C chemokine binding	5	0.235516	0.0777592	CCR8, CCR7, CCR6, CCR2, CXCR3	1357	16	12983	2.98982	1	0.960055	73.2408
GOTERM_MF_FAT	GO:0016493~C-C chemokine receptor activity	5	0.235516	0.0777592	CCR8, CCR7, CCR6, CCR2, CXCR3	1357	16	12983	2.98982	1	0.960055	73.2408
INTERPRO	IPR000355:Chemokine receptor	5	0.235516	0.0785916	CCR8, CCR7, CCR6, CCR2, CXCR3	1747	16	16659	2.97993	1	0.994549	75.8364
GOTERM_MF_FAT	GO:0042277~peptide binding	27	1.27179	0.159696	IDE, SLC7A8, CXCR1, SORCS1, CXCR3, FPR2, HCRTR1, ECE1, CXCR5, GPX4, GPR44, NPSR1, NPFFR1, PGGT1B, TUBB3, GHR, OPRL1, PROKR1, NPR3, CCR8, CCR7, CCR6, PPIG, TARP, CCR2, OPRD1, F2R	1357	203	12983	1.27252	1	0.976578	94.1195
GOTERM_MF_FAT	GO:0016494~C-X-C chemokine receptor activity	3	0.141309	0.200184	CXCR5, CXCR1, CXCR3	1357	8	12983	3.58779	1	0.981776	97.3689
SP_PIR_KEYWORDS	G protein-coupled receptor	16	0.75365	0.208413	GPR85, GPR19, ADORA2A, OPRL1, CXCR1, FPR2, GPR1, OR1D2, CCR8, CCR7, CCR6, S1PR1, CXCR5, HRH2, CCR2, HTR2B	1975	116	19235	1.34334	1	0.895687	97.0067
GOTERM_MF_FAT	GO:0019958~C-X-C chemokine binding	3	0.141309	0.240512	CXCR5, CXCR1, CXCR3	1357	9	12983	3.18914	1	0.984536	98.867
BBID	14.chemokine_receptor-ligand	3	0.141309	0.354641	CCR7, CCR6, CXCR3	56	8	358	2.39732	1	0.996914	98.8641
BBID	16.Chemokines-rec-T-cells	3	0.141309	0.414166	CCR7, CXCR5, CXCR3	56	9	358	2.13095	1	0.997211	99.5777
KEGG_PATHWAY	hsa04062:Chemokine signaling pathway	20	0.942063	0.601591	PRKCZ, ITK, ADCY1, ROCK1, GRB2, ROCK2, CXCR1, CXCR3, CCL28, CCL24, CCR8, CCR7, CCR6, CXCR5, PTK2B, CCR2, JAK2, PRKACB, GNG7, GRK1	536	187	5085	1.01465	1	0.953467	99.9988
Annotation Cluster 54	Enrichment Score: 0.9213317606603084
Category	Term	Count	%	PValue	Genes	List Total	Pop Hits	Pop Total	Fold Enrichment	Bonferroni	Benjamini	FDR
GOTERM_BP_FAT	GO:0040017~positive regulation of locomotion	16	0.75365	0.0822041	COL18A1, EDN3, PLD1, F10, IL16, S1PR1, PTK2B, BCL2, VEGFA, PDGFRB, JAK2, HDAC9, F2R, APC, ADAM9, SCG2	1410	98	13528	1.56642	1	0.876003	79.6183
GOTERM_BP_FAT	GO:0051272~positive regulation of cell motion	16	0.75365	0.0822041	COL18A1, EDN3, PLD1, F10, S1PR1, RPS19, PTK2B, ETS1, BCL2, VEGFA, PDGFRB, JAK2, HDAC9, F2R, APC, ADAM9	1410	98	13528	1.56642	1	0.876003	79.6183
GOTERM_BP_FAT	GO:0051270~regulation of cell motion	27	1.27179	0.10287	EDN3, BBS4, PLXNA3, GDF2, NRP1, ENPP2, JAG2, GREM1, S1PR1, PTK2B, BCL2, ADAM9, APC, COL18A1, PTPRK, PLD1, F10, LAMA4, RPS19, ETS1, VEGFA, PDGFRB, TGFBR3, JAK2, HDAC9, F2R, IGFBP5	1410	193	13528	1.34221	1	0.894637	86.6387
GOTERM_BP_FAT	GO:0030335~positive regulation of cell migration	14	0.659444	0.131914	COL18A1, EDN3, PLD1, F10, S1PR1, PTK2B, BCL2, VEGFA, PDGFRB, JAK2, HDAC9, F2R, APC, ADAM9	1410	89	13528	1.50922	1	0.912048	92.7417
GOTERM_BP_FAT	GO:0040012~regulation of locomotion	26	1.22468	0.142603	EDN3, BBS4, GDF2, IL16, ADORA2A, ENPP2, JAG2, GREM1, S1PR1, PTK2B, BCL2, ADAM9, APC, SCG2, COL18A1, PTPRK, PLD1, F10, LAMA4, VEGFA, PDGFRB, TGFBR3, JAK2, HDAC9, F2R, IGFBP5	1410	192	13528	1.29923	1	0.920563	94.2315
GOTERM_BP_FAT	GO:0030334~regulation of cell migration	22	1.03627	0.226732	COL18A1, PTPRK, EDN3, PLD1, GDF2, F10, ENPP2, JAG2, GREM1, LAMA4, S1PR1, PTK2B, BCL2, VEGFA, TGFBR3, PDGFRB, JAK2, HDAC9, F2R, APC, IGFBP5, ADAM9	1410	169	13528	1.24897	1	0.957914	99.15
Annotation Cluster 55	Enrichment Score: 0.8830656613859196
Category	Term	Count	%	PValue	Genes	List Total	Pop Hits	Pop Total	Fold Enrichment	Bonferroni	Benjamini	FDR
GOTERM_BP_FAT	GO:0043408~regulation of MAPKKK cascade	21	0.989166	0.00835419	ZFP91-CNTF, SH3RF1, TAOK2, KIAA1804, ERBB2, PKN1, ZEB2, TIMP2, DAXX, GPS2, MEN1, NOD2, P2RX7, PTK2B, MAP3K10, SEMA4C, PEBP1, CD24, F2R, APC, FGD4	1410	109	13528	1.84845	1	0.775539	14.4059
GOTERM_BP_FAT	GO:0080135~regulation of cellular response to stress	19	0.89496	0.0192343	ZFP91-CNTF, SH3RF1, KLK8, BRCC3, POLH, TAOK2, KIAA1804, CEBPG, PKN1, UBE2V2, ZEB2, DAXX, GPS2, MEN1, NOD2, PTK2B, MAP3K10, SEMA4C, FGD4	1410	103	13528	1.76983	1	0.795113	30.2405
GOTERM_BP_FAT	GO:0070302~regulation of stress-activated protein kinase signaling pathway	13	0.612341	0.0514762	SH3RF1, TAOK2, KIAA1804, PKN1, ZEB2, DAXX, GPS2, MEN1, NOD2, PTK2B, SEMA4C, MAP3K10, FGD4	1410	69	13528	1.80763	1	0.82448	62.4656
GOTERM_BP_FAT	GO:0046328~regulation of JNK cascade	12	0.565238	0.071208	MEN1, SH3RF1, NOD2, TAOK2, PTK2B, KIAA1804, MAP3K10, PKN1, ZEB2, DAXX, GPS2, FGD4	1410	65	13528	1.77126	1	0.871606	74.5817
GOTERM_BP_FAT	GO:0043507~positive regulation of JUN kinase activity	7	0.329722	0.109378	PTK2B, KIAA1804, MAP3K10, PKN1, ZEB2, DAXX, FGD4	1410	32	13528	2.09876	1	0.89895	88.3261
GOTERM_BP_FAT	GO:0043506~regulation of JUN kinase activity	7	0.329722	0.182322	PTK2B, KIAA1804, MAP3K10, PKN1, ZEB2, DAXX, FGD4	1410	37	13528	1.81514	1	0.943175	97.6061
GOTERM_BP_FAT	GO:0007254~JNK cascade	9	0.423928	0.268969	MAP4K3, KIAA1804, RB1CC1, DUSP10, MAP3K10, PKN1, DAXX, GPS2, FGD4	1410	59	13528	1.46354	1	0.967884	99.7
GOTERM_BP_FAT	GO:0007257~activation of JUN kinase activity	5	0.235516	0.283696	KIAA1804, MAP3K10, PKN1, DAXX, FGD4	1410	26	13528	1.84506	1	0.969944	99.7943
GOTERM_BP_FAT	GO:0043405~regulation of MAP kinase activity	18	0.847857	0.298271	EDN3, KIAA1804, ERBB2, PKN1, ZEB2, DAXX, TRIB2, GPS2, P2RX7, LAX1, PTK2B, MAP3K10, PLA2G1B, SPRED3, CD24, SPRED1, FGD4, GHR	1410	141	13528	1.22481	1	0.971776	99.8595
GOTERM_BP_FAT	GO:0031098~stress-activated protein kinase signaling pathway	9	0.423928	0.332296	MAP4K3, KIAA1804, RB1CC1, DUSP10, MAP3K10, PKN1, DAXX, GPS2, FGD4	1410	63	13528	1.37062	1	0.977925	99.9441
GOTERM_BP_FAT	GO:0043406~positive regulation of MAP kinase activity	13	0.612341	0.37304	EDN3, P2RX7, PTK2B, KIAA1804, ERBB2, PLA2G1B, MAP3K10, PKN1, ZEB2, CD24, DAXX, GHR, FGD4	1410	102	13528	1.22281	1	0.983144	99.9826
GOTERM_BP_FAT	GO:0000187~activation of MAPK activity	8	0.376825	0.763622	P2RX7, KIAA1804, PLA2G1B, MAP3K10, PKN1, DAXX, GHR, FGD4	1410	82	13528	0.936032	1	0.999647	100
Annotation Cluster 56	Enrichment Score: 0.8666370925335971
Category	Term	Count	%	PValue	Genes	List Total	Pop Hits	Pop Total	Fold Enrichment	Bonferroni	Benjamini	FDR
GOTERM_BP_FAT	GO:0006040~amino sugar metabolic process	7	0.329722	0.0395772	PGM3, LARGE, GNE, ST3GAL6, NAGK, SLC35A3, NANP	1410	25	13528	2.68641	1	0.817543	52.7044
GOTERM_BP_FAT	GO:0006047~UDP-N-acetylglucosamine metabolic process	3	0.141309	0.122499	PGM3, GNE, SLC35A3	1410	6	13528	4.79716	1	0.905525	91.1345
GOTERM_BP_FAT	GO:0006041~glucosamine metabolic process	5	0.235516	0.148101	PGM3, LARGE, GNE, NAGK, SLC35A3	1410	20	13528	2.39858	1	0.924558	94.8801
GOTERM_BP_FAT	GO:0006044~N-acetylglucosamine metabolic process	5	0.235516	0.148101	PGM3, LARGE, GNE, NAGK, SLC35A3	1410	20	13528	2.39858	1	0.924558	94.8801
GOTERM_BP_FAT	GO:0009225~nucleotide-sugar metabolic process	3	0.141309	0.436637	PGM3, GNE, SLC35A3	1410	14	13528	2.05593	1	0.989151	99.9976
Annotation Cluster 57	Enrichment Score: 0.8507338520315083
Category	Term	Count	%	PValue	Genes	List Total	Pop Hits	Pop Total	Fold Enrichment	Bonferroni	Benjamini	FDR
GOTERM_MF_FAT	GO:0003697~single-stranded DNA binding	12	0.565238	0.0249683	RPA1, OBFC2B, RAD23B, RPA2, SSBP4, HMGB2, BLM, TDP1, HNRNPA2B1, POLG2, OBFC2A, RBMS1	1357	55	12983	2.08744	1	0.959997	33.7531
GOTERM_BP_FAT	GO:0031576~G2/M transition checkpoint	5	0.235516	0.0771257	OBFC2B, BRCC3, BLM, INTS3, OBFC2A	1410	16	13528	2.99823	1	0.87539	77.4225
GOTERM_BP_FAT	GO:0006302~double-strand break repair	11	0.518135	0.106559	RPA1, OBFC2B, BRCC3, BLM, TDP1, MRE11A, UBE2V2, LIG4, OBFC2A, RAD50, CIB1	1410	62	13528	1.70222	1	0.897262	87.6215
INTERPRO	IPR004365:Nucleic acid binding, OB-fold, tRNA/helicase-type	4	0.188413	0.123387	RPA1, OBFC2B, RPA2, OBFC2A	1747	12	16659	3.17859	1	0.998228	89.8238
GOTERM_BP_FAT	GO:0000725~recombinational repair	4	0.188413	0.316998	RPA1, OBFC2B, BLM, OBFC2A	1410	19	13528	2.01986	1	0.975213	99.9149
GOTERM_BP_FAT	GO:0000724~double-strand break repair via homologous recombination	4	0.188413	0.316998	RPA1, OBFC2B, BLM, OBFC2A	1410	19	13528	2.01986	1	0.975213	99.9149
GOTERM_BP_FAT	GO:0010212~response to ionizing radiation	8	0.376825	0.435817	MEN1, OBFC2B, BRCC3, BLM, BCL2, INTS3, LIG4, OBFC2A	1410	60	13528	1.27924	1	0.989224	99.9975
Annotation Cluster 58	Enrichment Score: 0.848642236246449
Category	Term	Count	%	PValue	Genes	List Total	Pop Hits	Pop Total	Fold Enrichment	Bonferroni	Benjamini	FDR
GOTERM_BP_FAT	GO:0031103~axon regeneration	4	0.188413	0.0774534	BCL2, VCAN, JAK2, RTN4RL2	1410	10	13528	3.83773	1	0.87311	77.5707
GOTERM_BP_FAT	GO:0031102~neuron projection regeneration	4	0.188413	0.121626	BCL2, VCAN, JAK2, RTN4RL2	1410	12	13528	3.19811	1	0.904849	90.9695
GOTERM_BP_FAT	GO:0048678~response to axon injury	5	0.235516	0.148101	ERBB2, BCL2, VCAN, JAK2, RTN4RL2	1410	20	13528	2.39858	1	0.924558	94.8801
GOTERM_BP_FAT	GO:0031099~regeneration	10	0.471032	0.28894	PRKCQ, BCL2, PFKFB1, SOX15, MSTN, VCAN, JAK2, RTN4RL2, IGFBP1, PLAU	1410	69	13528	1.39048	1	0.969448	99.8205
Annotation Cluster 59	Enrichment Score: 0.847071083822042
Category	Term	Count	%	PValue	Genes	List Total	Pop Hits	Pop Total	Fold Enrichment	Bonferroni	Benjamini	FDR
GOTERM_BP_FAT	GO:0001568~blood vessel development	34	1.60151	0.0739504	HTATIP2, NRP1, FOXO1, WARS2, SEMA5A, S1PR1, CTGF, HAND2, PTK2B, ITGAV, CHM, SOX18, NOS2, SOX17, CEACAM1, SCG2, COL18A1, SPHK2, MYO1E, NOX1, ITGA4, DBH, CSRP3, PROX1, SH2D2A, LAMA4, JMJD6, VEGFA, ITGA7, TGFBR3, ATPIF1, RBPJ, TNFAIP2, PLAU	1410	245	13528	1.33146	1	0.872764	75.9379
GOTERM_BP_FAT	GO:0001944~vasculature development	34	1.60151	0.0952535	HTATIP2, NRP1, FOXO1, WARS2, SEMA5A, S1PR1, CTGF, HAND2, PTK2B, ITGAV, CHM, SOX18, NOS2, SOX17, CEACAM1, SCG2, COL18A1, SPHK2, MYO1E, NOX1, ITGA4, DBH, CSRP3, PROX1, SH2D2A, LAMA4, JMJD6, VEGFA, ITGA7, TGFBR3, ATPIF1, RBPJ, TNFAIP2, PLAU	1410	251	13528	1.29963	1	0.892297	84.3713
GOTERM_BP_FAT	GO:0048514~blood vessel morphogenesis	27	1.27179	0.208633	NRP1, HTATIP2, WARS2, SEMA5A, S1PR1, CTGF, HAND2, PTK2B, SOX18, SOX17, NOS2, CEACAM1, SCG2, COL18A1, MYO1E, NOX1, ITGA4, DBH, CSRP3, PROX1, SH2D2A, VEGFA, ITGA7, ATPIF1, RBPJ, TNFAIP2, PLAU	1410	211	13528	1.22771	1	0.952922	98.6946
GOTERM_BP_FAT	GO:0001525~angiogenesis	19	0.89496	0.278299	COL18A1, NRP1, HTATIP2, NOX1, SEMA5A, SH2D2A, S1PR1, CTGF, PTK2B, HAND2, VEGFA, SOX18, ATPIF1, SOX17, RBPJ, TNFAIP2, CEACAM1, PLAU, SCG2	1410	148	13528	1.2317	1	0.968957	99.7636
Annotation Cluster 60	Enrichment Score: 0.8399234659653803
Category	Term	Count	%	PValue	Genes	List Total	Pop Hits	Pop Total	Fold Enrichment	Bonferroni	Benjamini	FDR
GOTERM_BP_FAT	GO:0014074~response to purine	4	0.188413	0.0774534	GNAL, SLC6A1, ADORA2A, BCL2	1410	10	13528	3.83773	1	0.87311	77.5707
GOTERM_BP_FAT	GO:0043279~response to alkaloid	9	0.423928	0.19573	GNAL, AVP, SLC6A1, ADORA2A, PTK2B, BCL2, GRIN1, CHRNA4, GHR	1410	54	13528	1.59905	1	0.94835	98.2382
GOTERM_BP_FAT	GO:0031000~response to caffeine	3	0.141309	0.199311	GNAL, ADORA2A, BCL2	1410	8	13528	3.59787	1	0.949853	98.3781
Annotation Cluster 61	Enrichment Score: 0.8090239250368497
Category	Term	Count	%	PValue	Genes	List Total	Pop Hits	Pop Total	Fold Enrichment	Bonferroni	Benjamini	FDR
PIR_SUPERFAMILY	PIRSF501018:sphingosine 1-phosphate receptor 1-5	3	0.141309	0.0846576	S1PR1, S1PR4, S1PR5	757	5	7396	5.86209	1	0.999999	74.1079
INTERPRO	IPR004061:Sphingosine 1-phosphate receptor	3	0.141309	0.0885549	S1PR1, S1PR4, S1PR5	1747	5	16659	5.72147	1	0.996214	79.9908
PIR_SUPERFAMILY	PIRSF005435:LPAR1/S1PR1-like lysophospholipid receptor	3	0.141309	0.193461	S1PR1, S1PR4, S1PR5	757	8	7396	3.6638	1	1	96.2533
GOTERM_MF_FAT	GO:0001619~lysosphingolipid and lysophosphatidic acid receptor activity	3	0.141309	0.400344	S1PR1, S1PR4, S1PR5	1357	13	12983	2.20787	1	0.993569	99.9758
Annotation Cluster 62	Enrichment Score: 0.8067637795778324
Category	Term	Count	%	PValue	Genes	List Total	Pop Hits	Pop Total	Fold Enrichment	Bonferroni	Benjamini	FDR
INTERPRO	IPR001965:Zinc finger, PHD-type	15	0.706547	0.0853214	DPF2, JHDM1D, ZMYND11, TCF20, PHF1, PHF13, PHF16, MLLT10, AIRE, PYGO2, TCF19, BAZ2B, MLLT6, PHF20L1, CHD3	1747	90	16659	1.5893	1	0.99598	78.7226
SMART	SM00249:PHD	15	0.706547	0.104551	DPF2, JHDM1D, ZMYND11, TCF20, PHF1, PHF13, PHF16, MLLT10, AIRE, PYGO2, TCF19, BAZ2B, MLLT6, PHF20L1, CHD3	985	90	9079	1.53621	1	0.896048	78.1769
INTERPRO	IPR019787:Zinc finger, PHD-finger	14	0.659444	0.104959	DPF2, JHDM1D, ZMYND11, PHF1, PHF13, PHF16, MLLT10, AIRE, PYGO2, TCF19, BAZ2B, MLLT6, PHF20L1, CHD3	1747	85	16659	1.5706	1	0.996707	85.3996
INTERPRO	IPR019786:Zinc finger, PHD-type, conserved site	14	0.659444	0.173032	DPF2, ZMYND11, JHDM1D, TCF20, PHF1, PHF13, MLLT10, PHF16, AIRE, PYGO2, TCF19, MLLT6, PHF20L1, BAZ2B	1747	93	16659	1.43549	1	0.999435	96.2997
UP_SEQ_FEATURE	zinc finger region:PHD-type 2	6	0.282619	0.192463	DPF2, PHF1, MLLT10, AIRE, MLLT6, CHD3	1975	30	19113	1.93549	1	1	98.2136
UP_SEQ_FEATURE	zinc finger region:PHD-type 1	6	0.282619	0.250859	DPF2, PHF1, MLLT10, AIRE, MLLT6, CHD3	1975	33	19113	1.75954	1	1	99.5653
UP_SEQ_FEATURE	zinc finger region:PHD-type	8	0.376825	0.287967	ZMYND11, JHDM1D, PHF13, PHF16, PYGO2, TCF19, BAZ2B, PHF20L1	1975	52	19113	1.48884	1	1	99.833
Annotation Cluster 63	Enrichment Score: 0.7966652613170859
Category	Term	Count	%	PValue	Genes	List Total	Pop Hits	Pop Total	Fold Enrichment	Bonferroni	Benjamini	FDR
GOTERM_BP_FAT	GO:0010627~regulation of protein kinase cascade	39	1.83702	0.0103148	CSF2, SH3RF1, SLC44A2, ERBB2, TSPAN6, ZEB2, TIMP2, ITSN1, DAXX, MEN1, NOD2, REL, PTK2B, OTUD7B, CD24, RHOH, GHR, FGD4, APC, ZFP91-CNTF, F10, TAOK2, KIAA1804, PIGU, PKN1, PIM2, ADIPOQ, GPS2, CARD11, ZDHHC17, P2RX7, TNFRSF10B, MAP3K10, SEMA4C, PEBP1, JAK2, HTR2B, IL22RA2, F2R	1410	249	13528	1.50273	1	0.777885	17.4898
GOTERM_BP_FAT	GO:0009967~positive regulation of signal transduction	38	1.78992	0.133838	CSF2, GDF2, SLC44A2, CD8A, ERBB2, TSPAN6, TP63, ZEB2, ITPKB, ITSN1, MEN1, NOD2, ECE1, CDKN2B, REL, GPR44, ZAP70, CD24, GHR, ZFP91-CNTF, F10, TAOK2, PIM2, ADIPOQ, P2RX5, CARD11, ASCL1, ACVR2A, ZDHHC17, P2RX7, TNFRSF10B, VEGFA, LCK, SEMA4C, PEBP1, JAK2, HTR2B, F2R	1410	295	13528	1.23588	1	0.913501	93.0343
GOTERM_BP_FAT	GO:0010647~positive regulation of cell communication	41	1.93123	0.16914	CSF2, PRKCZ, GDF2, SLC44A2, CD8A, ADORA2A, ERBB2, TSPAN6, TP63, ZEB2, ITPKB, ITSN1, MEN1, NOD2, ECE1, CDKN2B, REL, GPR44, ZAP70, CD24, RPS27A, GHR, ZFP91-CNTF, F10, TAOK2, PIM2, ADIPOQ, P2RX5, CARD11, ASCL1, ACVR2A, ZDHHC17, P2RX7, TNFRSF10B, VEGFA, LCK, SEMA4C, PEBP1, JAK2, HTR2B, F2R	1410	329	13528	1.19565	1	0.937396	96.7797
GOTERM_BP_FAT	GO:0010740~positive regulation of protein kinase cascade	21	0.989166	0.287706	ZFP91-CNTF, CSF2, F10, SLC44A2, TAOK2, ERBB2, TSPAN6, PIM2, ITSN1, ADIPOQ, CARD11, NOD2, P2RX7, ZDHHC17, TNFRSF10B, REL, SEMA4C, JAK2, HTR2B, F2R, GHR	1410	167	13528	1.20647	1	0.969742	99.8146
GOTERM_BP_FAT	GO:0043122~regulation of I-kappaB kinase/NF-kappaB cascade	13	0.612341	0.438855	SLC44A2, TSPAN6, PIM2, ADIPOQ, CARD11, ZDHHC17, NOD2, TNFRSF10B, REL, OTUD7B, HTR2B, F2R, RHOH	1410	107	13528	1.16567	1	0.989289	99.9978
GOTERM_BP_FAT	GO:0043123~positive regulation of I-kappaB kinase/NF-kappaB cascade	11	0.518135	0.562928	CARD11, NOD2, ZDHHC17, TNFRSF10B, SLC44A2, REL, TSPAN6, PIM2, HTR2B, ADIPOQ, F2R	1410	97	13528	1.08802	1	0.995898	100
Annotation Cluster 64	Enrichment Score: 0.7928122393630894
Category	Term	Count	%	PValue	Genes	List Total	Pop Hits	Pop Total	Fold Enrichment	Bonferroni	Benjamini	FDR
GOTERM_BP_FAT	GO:0045843~negative regulation of striated muscle development	4	0.188413	0.0422872	SOX15, LEF1, MSTN, HDAC9	1410	8	13528	4.79716	1	0.825394	55.1187
GOTERM_BP_FAT	GO:0051155~positive regulation of striated muscle cell differentiation	3	0.141309	0.0563773	BCL2, MORF4L2, HOPX	1410	4	13528	7.19574	1	0.840151	65.9032
GOTERM_BP_FAT	GO:0048635~negative regulation of muscle development	4	0.188413	0.0586284	SOX15, LEF1, MSTN, HDAC9	1410	9	13528	4.26414	1	0.844933	67.3803
GOTERM_BP_FAT	GO:0051153~regulation of striated muscle cell differentiation	7	0.329722	0.109378	HDAC4, BCL2, MORF4L2, HOPX, HDAC9, PROX1, RPS27A	1410	32	13528	2.09876	1	0.89895	88.3261
GOTERM_BP_FAT	GO:0051147~regulation of muscle cell differentiation	7	0.329722	0.215814	HDAC4, BCL2, MORF4L2, HOPX, HDAC9, PROX1, RPS27A	1410	39	13528	1.72206	1	0.955069	98.8976
GOTERM_BP_FAT	GO:0016202~regulation of striated muscle tissue development	8	0.376825	0.261558	HDAC4, NOG, BCL2, SOX15, LEF1, MSTN, HDAC9, RPS27A	1410	50	13528	1.53509	1	0.965122	99.6383
GOTERM_BP_FAT	GO:0048634~regulation of muscle development	8	0.376825	0.278296	HDAC4, NOG, BCL2, SOX15, LEF1, MSTN, HDAC9, RPS27A	1410	51	13528	1.50499	1	0.969248	99.7636
GOTERM_BP_FAT	GO:0051149~positive regulation of muscle cell differentiation	3	0.141309	0.280019	BCL2, MORF4L2, HOPX	1410	10	13528	2.8783	1	0.969158	99.7738
GOTERM_BP_FAT	GO:0048641~regulation of skeletal muscle tissue development	5	0.235516	0.357369	HDAC4, BCL2, MSTN, HDAC9, RPS27A	1410	29	13528	1.65419	1	0.98085	99.9725
GOTERM_BP_FAT	GO:0048742~regulation of skeletal muscle fiber development	4	0.188413	0.490981	HDAC4, BCL2, HDAC9, RPS27A	1410	25	13528	1.53509	1	0.992482	99.9996
Annotation Cluster 65	Enrichment Score: 0.7893061009998313
Category	Term	Count	%	PValue	Genes	List Total	Pop Hits	Pop Total	Fold Enrichment	Bonferroni	Benjamini	FDR
GOTERM_BP_FAT	GO:0031399~regulation of protein modification process	43	2.02544	0.0223327	CSF2, PRKCZ, ATG10, GDF2, PAX5, ZEB2, PSMA7, FEM1A, STUB1, DAXX, MEN1, NOD2, PTK2B, ATG7, BCL2, RB1CC1, CD24, CD6, RPS27A, FGD4, GHR, ZFP91-CNTF, CCDC88A, KIAA1804, PKN1, CDC20, SKP1, UBE2C, ADIPOQ, PSMA2, HDAC4, ACVR2A, P2RX7, PSMD12, MAP3K10, PEBP1, PDGFRB, JAK2, PIAS1, SMURF1, LRRK2, ZER1, IL22RA2	1410	295	13528	1.3985	1	0.765589	34.2155
GOTERM_BP_FAT	GO:0051247~positive regulation of protein metabolic process	36	1.69571	0.029775	CSF2, ATG10, GDF2, WFS1, PSMA7, STUB1, MEN1, NOD2, PTK2B, ATG7, BCL2, KLKB1, RB1CC1, CD24, RPS27A, CD28, GHR, ADAM9, APC, ZFP91-CNTF, CDC20, SKP1, UBE2C, ADIPOQ, PSMA2, HDAC4, ACVR2A, P2RX7, PSMD12, JAK2, IFT52, SMURF1, PIAS1, LRRK2, EIF5A2, IFT88	1410	243	13528	1.42138	1	0.772449	42.906
GOTERM_BP_FAT	GO:0032270~positive regulation of cellular protein metabolic process	34	1.60151	0.0417898	CSF2, ATG10, GDF2, PSMA7, STUB1, MEN1, NOD2, PTK2B, BCL2, KLKB1, RB1CC1, ATG7, CD24, RPS27A, CD28, GHR, ADAM9, ZFP91-CNTF, CDC20, SKP1, UBE2C, ADIPOQ, PSMA2, HDAC4, ACVR2A, P2RX7, PSMD12, JAK2, IFT52, SMURF1, PIAS1, LRRK2, EIF5A2, IFT88	1410	233	13528	1.40003	1	0.824867	54.6845
GOTERM_BP_FAT	GO:0032268~regulation of cellular protein metabolic process	62	2.9204	0.0472056	GDF2, IDE, PAX5, ZEB2, DAXX, IL10, MEN1, NOD2, ATG7, RPS27A, ADAM9, GHR, CCDC88A, MAGOH, KIAA1804, PKN1, SKP1, UBE2C, PSMA2, ACVR2A, EIF4A3, TRNAU1AP, PA2G4, MTRF1, MAP3K10, PEBP1, PDGFRB, PIAS1, LRRK2, IFT88, EIF5A2, EIF2C3, ZER1, CSF2, PRKCZ, ATG10, NANOS1, PSMA7, FEM1A, STUB1, PAIP2B, TNRC6C, PTK2B, ITGAV, BCL2, RB1CC1, KLKB1, CD24, CD6, FGD4, CD28, ZFP91-CNTF, CDC20, ADIPOQ, HDAC4, P2RX7, PSM…	1410	474	13528	1.25495	1	0.824156	59.2052
GOTERM_BP_FAT	GO:0043526~neuroprotection	5	0.235516	0.0500694	ZFP91-CNTF, CRH, JAK2, ADAM9, GHR	1410	14	13528	3.42655	1	0.820954	61.4198
GOTERM_BP_FAT	GO:0001932~regulation of protein amino acid phosphorylation	26	1.22468	0.0570557	CSF2, PRKCZ, GDF2, ZEB2, DAXX, MEN1, NOD2, PTK2B, BCL2, RB1CC1, CD24, CD6, GHR, FGD4, ZFP91-CNTF, CCDC88A, KIAA1804, PKN1, ADIPOQ, ACVR2A, P2RX7, MAP3K10, PDGFRB, PEBP1, JAK2, IL22RA2	1410	173	13528	1.44192	1	0.841405	66.3549
GOTERM_BP_FAT	GO:0031401~positive regulation of protein modification process	27	1.27179	0.0772903	CSF2, ATG10, GDF2, PSMA7, STUB1, MEN1, NOD2, BCL2, RB1CC1, ATG7, CD24, RPS27A, GHR, ZFP91-CNTF, CDC20, SKP1, UBE2C, ADIPOQ, PSMA2, HDAC4, ACVR2A, P2RX7, PSMD12, JAK2, SMURF1, PIAS1, LRRK2	1410	187	13528	1.38528	1	0.874251	77.4971
GOTERM_BP_FAT	GO:0046425~regulation of JAK-STAT cascade	7	0.329722	0.16641	ZFP91-CNTF, CSF2, PIGU, JAK2, F2R, GHR, IL22RA2	1410	36	13528	1.86556	1	0.938312	96.5778
GOTERM_BP_FAT	GO:0042516~regulation of tyrosine phosphorylation of Stat3 protein	4	0.188413	0.2577	ZFP91-CNTF, JAK2, GHR, IL22RA2	1410	17	13528	2.25749	1	0.964757	99.6016
GOTERM_BP_FAT	GO:0050730~regulation of peptidyl-tyrosine phosphorylation	10	0.471032	0.274397	ZFP91-CNTF, CSF2, PRKCZ, NOD2, PDGFRB, JAK2, CD24, ADIPOQ, GHR, IL22RA2	1410	68	13528	1.41093	1	0.968333	99.7387
GOTERM_BP_FAT	GO:0042523~positive regulation of tyrosine phosphorylation of Stat5 protein	3	0.141309	0.280019	CSF2, JAK2, GHR	1410	10	13528	2.8783	1	0.969158	99.7738
GOTERM_BP_FAT	GO:0046427~positive regulation of JAK-STAT cascade	5	0.235516	0.283696	ZFP91-CNTF, CSF2, JAK2, F2R, GHR	1410	26	13528	1.84506	1	0.969944	99.7943
GOTERM_BP_FAT	GO:0042327~positive regulation of phosphorylation	13	0.612341	0.308618	ZFP91-CNTF, CSF2, GDF2, ADIPOQ, ACVR2A, NOD2, P2RX7, RB1CC1, BCL2, JAK2, CD24, GRK1, GHR	1410	97	13528	1.28584	1	0.973082	99.8933
GOTERM_BP_FAT	GO:0042517~positive regulation of tyrosine phosphorylation of Stat3 protein	3	0.141309	0.320348	ZFP91-CNTF, JAK2, GHR	1410	11	13528	2.61663	1	0.975484	99.9223
GOTERM_BP_FAT	GO:0001934~positive regulation of protein amino acid phosphorylation	12	0.565238	0.320931	ZFP91-CNTF, CSF2, ACVR2A, GDF2, P2RX7, NOD2, BCL2, RB1CC1, JAK2, CD24, ADIPOQ, GHR	1410	89	13528	1.29362	1	0.975463	99.9236
GOTERM_BP_FAT	GO:0010562~positive regulation of phosphorus metabolic process	13	0.612341	0.346996	ZFP91-CNTF, CSF2, GDF2, ADIPOQ, ACVR2A, NOD2, P2RX7, RB1CC1, BCL2, JAK2, CD24, GRK1, GHR	1410	100	13528	1.24726	1	0.979414	99.963
GOTERM_BP_FAT	GO:0045937~positive regulation of phosphate metabolic process	13	0.612341	0.346996	ZFP91-CNTF, CSF2, GDF2, ADIPOQ, ACVR2A, NOD2, P2RX7, RB1CC1, BCL2, JAK2, CD24, GRK1, GHR	1410	100	13528	1.24726	1	0.979414	99.963
GOTERM_BP_FAT	GO:0050731~positive regulation of peptidyl-tyrosine phosphorylation	7	0.329722	0.36438	ZFP91-CNTF, CSF2, NOD2, JAK2, CD24, ADIPOQ, GHR	1410	47	13528	1.42894	1	0.981662	99.9776
GOTERM_BP_FAT	GO:0042522~regulation of tyrosine phosphorylation of Stat5 protein	3	0.141309	0.398937	CSF2, JAK2, GHR	1410	13	13528	2.21408	1	0.986157	99.992
GOTERM_BP_FAT	GO:0042509~regulation of tyrosine phosphorylation of STAT protein	5	0.235516	0.406579	ZFP91-CNTF, CSF2, JAK2, GHR, IL22RA2	1410	31	13528	1.54747	1	0.986614	99.9937
GOTERM_BP_FAT	GO:0042531~positive regulation of tyrosine phosphorylation of STAT protein	4	0.188413	0.434806	ZFP91-CNTF, CSF2, JAK2, GHR	1410	23	13528	1.66858	1	0.989269	99.9975
Annotation Cluster 66	Enrichment Score: 0.7878305059237489
Category	Term	Count	%	PValue	Genes	List Total	Pop Hits	Pop Total	Fold Enrichment	Bonferroni	Benjamini	FDR
UP_SEQ_FEATURE	repeat:HAT 5	4	0.188413	0.0966224	ZFC3H1, CSTF3, PRPF39, C14ORF102	1975	11	19113	3.51908	1	0.999954	85.2405
UP_SEQ_FEATURE	repeat:HAT 4	4	0.188413	0.119334	ZFC3H1, CSTF3, PRPF39, C14ORF102	1975	12	19113	3.22582	1	0.999992	90.8619
UP_SEQ_FEATURE	repeat:HAT 2	4	0.188413	0.143776	ZFC3H1, CSTF3, PRPF39, C14ORF102	1975	13	19113	2.97768	1	0.999998	94.621
UP_SEQ_FEATURE	repeat:HAT 1	4	0.188413	0.143776	ZFC3H1, CSTF3, PRPF39, C14ORF102	1975	13	19113	2.97768	1	0.999998	94.621
UP_SEQ_FEATURE	repeat:HAT 3	4	0.188413	0.143776	ZFC3H1, CSTF3, PRPF39, C14ORF102	1975	13	19113	2.97768	1	0.999998	94.621
UP_SEQ_FEATURE	repeat:HAT 6	3	0.141309	0.236479	ZFC3H1, CSTF3, PRPF39	1975	9	19113	3.22582	1	1	99.3782
INTERPRO	IPR003107:RNA-processing protein, HAT helix	3	0.141309	0.241782	ZFC3H1, CSTF3, PRPF39	1747	9	16659	3.17859	1	0.999661	99.1794
SMART	SM00386:HAT	3	0.141309	0.254233	ZFC3H1, CSTF3, PRPF39	985	9	9079	3.07242	1	0.972897	98.2464
Annotation Cluster 67	Enrichment Score: 0.7868281904471206
Category	Term	Count	%	PValue	Genes	List Total	Pop Hits	Pop Total	Fold Enrichment	Bonferroni	Benjamini	FDR
UP_SEQ_FEATURE	domain:HTH La-type RNA-binding	3	0.141309	0.157863	LARP6, LARP1B, SSB	1975	7	19113	4.14749	1	0.999999	96.0641
INTERPRO	IPR006630:RNA-binding protein Lupus La	3	0.141309	0.161714	LARP6, LARP1B, SSB	1747	7	16659	4.08676	1	0.999258	95.3154
SMART	SM00715:LA	3	0.141309	0.170799	LARP6, LARP1B, SSB	985	7	9079	3.95025	1	0.950453	92.4354
Annotation Cluster 68	Enrichment Score: 0.7855712369870639
Category	Term	Count	%	PValue	Genes	List Total	Pop Hits	Pop Total	Fold Enrichment	Bonferroni	Benjamini	FDR
GOTERM_BP_FAT	GO:0006928~cell motion	59	2.77909	0.111475	EDN3, PLXNA3, NRP1, IL16, ZEB2, CXCR3, IL10, CXCR5, CTGF, PLA2G1B, SPON2, RPS27A, VNN2, CEACAM1, PTPRK, CCDC88A, ROCK1, PLXNB1, MDGA1, ARID5B, EMX2, DCDC2, OR1D2, TNS3, ASCL1, CCR6, CATSPER3, LYST, SDCBP, PDGFRB, VCAN, DCC, CDK5R1, ENPP2, ERBB2, SPOCK1, FPR2, CAPZB, CDH4, ITGAM, TPM3, SEMA5A, PTK2B, KAL1, CD24, RUNX3, SCG2, APC, TAOK2, NOX1, ATP1A4, ITGA4, DBH, NTN3, ETS1, TGFBR3, JAK2, PLAU, FEZ2	1410	475	13528	1.19172	1	0.897836	88.8254
GOTERM_BP_FAT	GO:0016477~cell migration	35	1.64861	0.17112	DCC, EDN3, CDK5R1, NRP1, IL16, ZEB2, IL10, ITGAM, CTGF, PTK2B, PLA2G1B, CD24, CEACAM1, SCG2, APC, PTPRK, CCDC88A, TAOK2, ROCK1, PLXNB1, MDGA1, ARID5B, EMX2, NOX1, DCDC2, ITGA4, DBH, TNS3, ASCL1, LYST, TGFBR3, PDGFRB, SDCBP, VCAN, PLAU	1410	276	13528	1.21667	1	0.938292	96.9191
GOTERM_BP_FAT	GO:0048870~cell motility	38	1.78992	0.194365	DCC, EDN3, CDK5R1, NRP1, IL16, ZEB2, IL10, ITGAM, CTGF, PTK2B, PLA2G1B, CD24, CEACAM1, SCG2, APC, PTPRK, CCDC88A, TAOK2, ROCK1, PLXNB1, MDGA1, ARID5B, EMX2, NOX1, DCDC2, ATP1A4, ITGA4, DBH, TNS3, ASCL1, ETS1, CATSPER3, LYST, TGFBR3, PDGFRB, SDCBP, VCAN, PLAU	1410	307	13528	1.18757	1	0.94822	98.1819
GOTERM_BP_FAT	GO:0051674~localization of cell	38	1.78992	0.194365	DCC, EDN3, CDK5R1, NRP1, IL16, ZEB2, IL10, ITGAM, CTGF, PTK2B, PLA2G1B, CD24, CEACAM1, SCG2, APC, PTPRK, CCDC88A, TAOK2, ROCK1, PLXNB1, MDGA1, ARID5B, EMX2, NOX1, DCDC2, ATP1A4, ITGA4, DBH, TNS3, ASCL1, ETS1, CATSPER3, LYST, TGFBR3, PDGFRB, SDCBP, VCAN, PLAU	1410	307	13528	1.18757	1	0.94822	98.1819
Annotation Cluster 69	Enrichment Score: 0.7746628460811241
Category	Term	Count	%	PValue	Genes	List Total	Pop Hits	Pop Total	Fold Enrichment	Bonferroni	Benjamini	FDR
GOTERM_MF_FAT	GO:0031420~alkali metal ion binding	31	1.4602	0.109348	INPP1, KCNC4, KCNAB3, SLC5A4, SLC13A5, SLC38A9, ATP1B2, SCN3B, KCNA1, SLC38A6, KCNA6, KCNK13, KCNIP4, KCNK10, KCNIP3, KCNJ1, KCNE2, HCN3, SCNN1A, SCNN1D, KCNMA1, ATP1A3, SLC34A1, ATP1A4, HDAC4, SLC17A1, NHEDC2, SCN4B, SLC38A1, SCN4A, KCNH4	1357	228	12983	1.30083	1	0.962216	84.8304
GOTERM_MF_FAT	GO:0005272~sodium channel activity	7	0.329722	0.110478	SCN3B, PKD2, SCN4B, SCNN1A, HCN3, SCN4A, SCNN1D	1357	32	12983	2.09287	1	0.960828	85.1408
SP_PIR_KEYWORDS	Sodium	17	0.800754	0.136072	SLC13A5, SLC5A4, SLC38A9, SCN3B, ATP1B2, SLC38A6, SLC34A1, ATP1A3, ATP1A4, SLC17A1, SCN4B, NHEDC2, SLC38A1, SCNN1A, HCN3, SCN4A, SCNN1D	1975	116	19235	1.4273	1	0.87838	88.8744
SP_PIR_KEYWORDS	Sodium transport	17	0.800754	0.136072	SLC13A5, SLC5A4, SLC38A9, SCN3B, ATP1B2, SLC38A6, SLC34A1, ATP1A3, ATP1A4, SLC17A1, SCN4B, NHEDC2, SLC38A1, SCNN1A, HCN3, SCN4A, SCNN1D	1975	116	19235	1.4273	1	0.87838	88.8744
GOTERM_BP_FAT	GO:0015672~monovalent inorganic cation transport	40	1.88413	0.15887	KCNC4, KCNAB3, SLC5A4, SLC13A5, SLC38A9, ATP1B2, SCN3B, SLC38A6, KCNA1, KCNA6, KCNK13, KCNIP4, KCNK10, KCNIP3, KCNJ1, KCNE2, HCN3, SCNN1A, SCNN1D, ATP5L2, KCNMA1, NOX1, ATP1A3, SLC34A1, ATP1A4, ATP6V1A, NNT, ATP6V0E2, CATSPER3, UCP2, SLC17A1, NHEDC2, SCN4B, ATP6V0A1, SLC38A1, KCTD16, ATP6AP1L, SCN4A, ATP6V0A2, KCNH4	1410	318	13528	1.20683	1	0.932834	95.9559
GOTERM_MF_FAT	GO:0031402~sodium ion binding	17	0.800754	0.159011	SLC13A5, SLC5A4, SLC38A9, SCN3B, ATP1B2, SLC38A6, SLC34A1, ATP1A3, ATP1A4, SLC17A1, SCN4B, NHEDC2, SLC38A1, SCNN1A, HCN3, SCN4A, SCNN1D	1357	117	12983	1.39014	1	0.97765	94.041
SP_PIR_KEYWORDS	sodium channel	6	0.282619	0.170949	SCN3B, SCN4B, SCNN1A, HCN3, SCN4A, SCNN1D	1975	29	19235	2.01502	1	0.88789	94.007
GOTERM_BP_FAT	GO:0006814~sodium ion transport	18	0.847857	0.193503	SLC13A5, SLC5A4, SLC38A9, SCN3B, ATP1B2, SLC38A6, SLC34A1, ATP1A3, ATP1A4, CATSPER3, SLC17A1, SCN4B, NHEDC2, SLC38A1, SCNN1A, HCN3, SCN4A, SCNN1D	1410	130	13528	1.32845	1	0.947996	98.1455
GOTERM_MF_FAT	GO:0005248~voltage-gated sodium channel activity	4	0.188413	0.201357	SCN3B, PKD2, SCN4B, SCN4A	1357	15	12983	2.55131	1	0.981226	97.431
GOTERM_CC_FAT	GO:0034706~sodium channel complex	3	0.141309	0.476166	SCN4B, SCNN1A, SCN4A	1340	15	12782	1.90776	1	0.989088	99.9921
Annotation Cluster 70	Enrichment Score: 0.7662852203454049
Category	Term	Count	%	PValue	Genes	List Total	Pop Hits	Pop Total	Fold Enrichment	Bonferroni	Benjamini	FDR
GOTERM_CC_FAT	GO:0005624~membrane fraction	95	4.4748	0.147803	CYP3A4, GDF1, SLC6A1, PLXNA1, RAB5B, SLC15A2, HIP1R, GRIK4, C16ORF70, JAG2, TP63, CD52, IL15, LTC4S, ITSN1, HMOX2, CUL5, SLC1A2, POMGNT1, PTGES, GRIN2D, SLC1A6, SLC2A1, CHRNA4, NT5E, CEACAM1, PLD1, F10, PIK3C2B, FA2H, CYP2E1, CHPT1, MCTP1, PNPLA8, PRKCQ, CD36, SQLE, BACE2, BACE1, SORT1, AVEN, PEBP1, ADAM18, VAMP3, SLC38A1, UGT2B15, LRRK2, GALNT3, PRKCZ, GAL3ST4, CYP2F1, ADORA2A, TCL1A, EEA1, FMO5…	1340	809	12782	1.12013	1	0.990406	90.3208
GOTERM_CC_FAT	GO:0005626~insoluble fraction	98	4.61611	0.154071	CYP3A4, SLC13A5, GDF1, SLC6A1, PLXNA1, RAB5B, SLC15A2, HIP1R, GRIK4, C16ORF70, JAG2, TP63, CD52, IL15, LTC4S, ITSN1, HMOX2, CUL5, SLC1A2, POMGNT1, PTGES, GRIN2D, SLC1A6, SLC2A1, CHRNA4, NT5E, CEACAM1, PLD1, F10, PIK3C2B, FA2H, PDE4D, CYP2E1, CHPT1, MCTP1, PNPLA8, PRKCQ, CD36, SQLE, BACE2, BACE1, PEBP1, SORT1, AVEN, ADAM18, VAMP3, SLC38A1, UGT2B15, LRRK2, GALNT3, PRKCZ, GAL3ST4, CYP2F1, ADORA2A, T…	1340	839	12782	1.11419	1	0.984977	91.3098
GOTERM_CC_FAT	GO:0000267~cell fraction	122	5.74659	0.220669	CYP3A4, EDN3, SLC13A5, GDF1, SLC6A1, PLXNA1, GRIK4, IDE, C16ORF70, JAG2, CD52, IL15, ITSN1, REG3A, CUL5, GRIN2D, SLC2A1, CHRNA4, CTDSP2, PLD1, F10, FA2H, PKIG, PDE4D, CYP2E1, CHPT1, PNPLA8, CD36, BACE2, BACE1, CCR2, VAMP3, SLC38A1, LRRK2, PRPS1, GAL3ST4, ADORA2A, HMGCS1, TCL1A, NAGK, PPP1R3C, ECE1, IDH1, RLBP1, SPHK2, SEC11A, GRIN1, WDR6, ACACA, EPHX2, LIN7A, ABCB4, PLA2G4A, P2RX7, UACA, P2RX1, C…	1340	1083	12782	1.07455	1	0.978136	97.3754
Annotation Cluster 71	Enrichment Score: 0.7491321876773074
Category	Term	Count	%	PValue	Genes	List Total	Pop Hits	Pop Total	Fold Enrichment	Bonferroni	Benjamini	FDR
UP_SEQ_FEATURE	short sequence motif:BH4	3	0.141309	0.0862719	BOK, BCL2, BCL2L1	1975	5	19113	5.80648	1	0.999952	81.7093
INTERPRO	IPR003093:Apoptosis regulator Bcl-2 protein, BH4	3	0.141309	0.0885549	BOK, BCL2, BCL2L1	1747	5	16659	5.72147	1	0.996214	79.9908
SMART	SM00265:BH4	3	0.141309	0.093966	BOK, BCL2, BCL2L1	985	5	9079	5.53036	1	0.897282	74.3392
INTERPRO	IPR002475:BCL2-like apoptosis inhibitor	4	0.188413	0.123387	BCL2L14, BOK, BCL2, BCL2L1	1747	12	16659	3.17859	1	0.998228	89.8238
UP_SEQ_FEATURE	short sequence motif:BH2	4	0.188413	0.143776	BCL2L14, BOK, BCL2, BCL2L1	1975	13	19113	2.97768	1	0.999998	94.621
UP_SEQ_FEATURE	short sequence motif:BH3	4	0.188413	0.253576	BCL2L14, BOK, BCL2, BCL2L1	1975	17	19113	2.27705	1	1	99.594
UP_SEQ_FEATURE	short sequence motif:BH1	3	0.141309	0.316624	BOK, BCL2, BCL2L1	1975	11	19113	2.63931	1	1	99.9229
INTERPRO	IPR000712:Apoptosis regulator Bcl-2, BH	4	0.188413	0.409899	BCL2L14, BOK, BCL2, BCL2L1	1747	22	16659	1.73378	1	0.99999	99.9894
SMART	SM00337:BCL	4	0.188413	0.43199	BCL2L14, BOK, BCL2, BCL2L1	985	22	9079	1.67587	1	0.992201	99.9589
Annotation Cluster 72	Enrichment Score: 0.7351832373794149
Category	Term	Count	%	PValue	Genes	List Total	Pop Hits	Pop Total	Fold Enrichment	Bonferroni	Benjamini	FDR
INTERPRO	IPR002345:Lipocalin	6	0.282619	0.114023	LCN2, LCN1, PTGDS, LCN6, SH3GLB2, LCN1L1, LCN10	1747	25	16659	2.28859	1	0.997747	87.7635
INTERPRO	IPR012674:Calycin	7	0.329722	0.125362	LCN2, LCN1, PTGDS, LCN6, LCN1L1, FABP3, LCN10, FABP5	1747	33	16659	2.02274	1	0.997909	90.2145
INTERPRO	IPR000566:Lipocalin-related protein and Bos/Can/Equ allergen	5	0.235516	0.435803	LCN2, LCN1, PTGDS, LCN1L1, FABP3, FABP5	1747	32	16659	1.48996	1	0.999994	99.9951
Annotation Cluster 73	Enrichment Score: 0.7299827866403054
Category	Term	Count	%	PValue	Genes	List Total	Pop Hits	Pop Total	Fold Enrichment	Bonferroni	Benjamini	FDR
UP_SEQ_FEATURE	DNA-binding region:HMG box	8	0.376825	0.163775	SOX10, TCF7, SOX21, HMGXB4, SOX15, LEF1, SOX18, SOX17	1975	44	19113	1.75954	1	0.999999	96.5531
INTERPRO	IPR000910:High mobility group, HMG1/HMG2	9	0.423928	0.18664	SOX10, HMGB2, TCF7, SOX21, HMGXB4, SOX15, LEF1, SOX18, SOX17	1747	53	16659	1.61928	1	0.999552	97.2254
SMART	SM00398:HMG	9	0.423928	0.21125	SOX10, HMGB2, TCF7, SOX21, HMGXB4, SOX15, LEF1, SOX18, SOX17	985	53	9079	1.56519	1	0.969882	96.2035
Annotation Cluster 74	Enrichment Score: 0.7299738020718137
Category	Term	Count	%	PValue	Genes	List Total	Pop Hits	Pop Total	Fold Enrichment	Bonferroni	Benjamini	FDR
GOTERM_BP_FAT	GO:0000165~MAPKKK cascade	30	1.41309	0.0152487	GRB2, DUSP10, ITPKB, DAXX, MEN1, RASGRP3, PTK2B, RB1CC1, PLA2G1B, SPRED3, SPRED1, GHR, FGD4, ADAM9, SCG2, MAPKSP1, TAOK2, KIAA1804, PKN1, SHANK3, GPS2, MAP4K3, P2RX7, DOK5, LAX1, GADD45G, MAP3K10, JAK2, LRRK2, F2R	1410	184	13528	1.56429	1	0.786411	24.7924
GOTERM_BP_FAT	GO:0042325~regulation of phosphorylation	58	2.73198	0.107522	EDN3, ADCY1, GDF2, ZEB2, TTN, DAXX, MEN1, NOD2, CDKN2B, PLA2G1B, SPRED3, CDK5RAP3, SPRED1, PRKACB, PPP1R14A, ADAM9, GHR, CDC6, MAPKSP1, CCDC88A, KIAA1804, PKIG, PKN1, ACVR2A, TNFRSF10B, LAX1, GADD45G, MAP3K10, PEBP1, PDGFRB, CSF2, PRKCZ, CDK5R1, CDK5R2, BLM, ADORA2A, ERBB2, PFKFB1, TRIB2, PTK2B, DGKG, BCL2, RB1CC1, CD24, CD6, APC, FGD4, ZFP91-CNTF, SPHK2, TAOK2, DGKH, ADIPOQ, GPS2, P2RX7, JAK2, I…	1410	466	13528	1.19414	1	0.897091	87.8666
GOTERM_BP_FAT	GO:0032147~activation of protein kinase activity	17	0.800754	0.133416	PRKCZ, ADCY1, MAPKSP1, CCDC88A, TAOK2, SPHK2, ADORA2A, DGKH, TNFRSF10B, PTK2B, DGKG, GADD45G, JAK2, PRKACB, F2R, GHR, ADAM9	1410	114	13528	1.43073	1	0.913703	92.971
GOTERM_BP_FAT	GO:0045859~regulation of protein kinase activity	43	2.02544	0.160002	PRKCZ, EDN3, CDK5R1, ADCY1, CDK5R2, BLM, ADORA2A, ERBB2, ZEB2, TTN, DAXX, TRIB2, MEN1, CDKN2B, PTK2B, DGKG, PLA2G1B, SPRED3, CDK5RAP3, CD24, SPRED1, PRKACB, APC, GHR, FGD4, ADAM9, CDC6, CCDC88A, MAPKSP1, SPHK2, TAOK2, KIAA1804, PKIG, PKN1, DGKH, GPS2, P2RX7, TNFRSF10B, LAX1, GADD45G, MAP3K10, JAK2, F2R	1410	345	13528	1.19581	1	0.933518	96.0557
GOTERM_BP_FAT	GO:0043549~regulation of kinase activity	44	2.07254	0.174679	PRKCZ, EDN3, CDK5R1, ADCY1, CDK5R2, BLM, ADORA2A, ERBB2, PFKFB1, ZEB2, TTN, DAXX, TRIB2, MEN1, CDKN2B, PTK2B, DGKG, PLA2G1B, SPRED3, CDK5RAP3, CD24, SPRED1, PRKACB, APC, GHR, FGD4, ADAM9, CDC6, CCDC88A, MAPKSP1, SPHK2, TAOK2, KIAA1804, PKIG, PKN1, DGKH, GPS2, P2RX7, TNFRSF10B, LAX1, GADD45G, MAP3K10, JAK2, F2R	1410	357	13528	1.18249	1	0.939594	97.1554
GOTERM_BP_FAT	GO:0019220~regulation of phosphate metabolic process	58	2.73198	0.181566	EDN3, ADCY1, GDF2, ZEB2, TTN, DAXX, MEN1, NOD2, CDKN2B, PLA2G1B, SPRED3, CDK5RAP3, SPRED1, PRKACB, PPP1R14A, ADAM9, GHR, CDC6, MAPKSP1, CCDC88A, KIAA1804, PKIG, PKN1, ACVR2A, TNFRSF10B, LAX1, GADD45G, MAP3K10, PEBP1, PDGFRB, CSF2, PRKCZ, CDK5R1, CDK5R2, BLM, ADORA2A, ERBB2, PFKFB1, TRIB2, PTK2B, DGKG, BCL2, RB1CC1, CD24, CD6, APC, FGD4, ZFP91-CNTF, SPHK2, TAOK2, DGKH, ADIPOQ, GPS2, P2RX7, JAK2, I…	1410	485	13528	1.14736	1	0.943019	97.5647
GOTERM_BP_FAT	GO:0051174~regulation of phosphorus metabolic process	58	2.73198	0.181566	EDN3, ADCY1, GDF2, ZEB2, TTN, DAXX, MEN1, NOD2, CDKN2B, PLA2G1B, SPRED3, CDK5RAP3, SPRED1, PRKACB, PPP1R14A, ADAM9, GHR, CDC6, MAPKSP1, CCDC88A, KIAA1804, PKIG, PKN1, ACVR2A, TNFRSF10B, LAX1, GADD45G, MAP3K10, PEBP1, PDGFRB, CSF2, PRKCZ, CDK5R1, CDK5R2, BLM, ADORA2A, ERBB2, PFKFB1, TRIB2, PTK2B, DGKG, BCL2, RB1CC1, CD24, CD6, APC, FGD4, ZFP91-CNTF, SPHK2, TAOK2, DGKH, ADIPOQ, GPS2, P2RX7, JAK2, I…	1410	485	13528	1.14736	1	0.943019	97.5647
GOTERM_BP_FAT	GO:0051338~regulation of transferase activity	45	2.11964	0.203784	PRKCZ, EDN3, CDK5R1, ADCY1, CDK5R2, BLM, ADORA2A, ERBB2, PFKFB1, ZEB2, TTN, DAXX, TRIB2, MEN1, ACD, CDKN2B, PTK2B, DGKG, PLA2G1B, SPRED3, CDK5RAP3, CD24, SPRED1, PRKACB, APC, GHR, FGD4, ADAM9, CDC6, CCDC88A, MAPKSP1, SPHK2, TAOK2, KIAA1804, PKIG, PKN1, DGKH, GPS2, P2RX7, TNFRSF10B, LAX1, GADD45G, MAP3K10, JAK2, F2R	1410	372	13528	1.1606	1	0.951022	98.5381
GOTERM_BP_FAT	GO:0033674~positive regulation of kinase activity	29	1.36599	0.223667	EDN3, PRKCZ, ADCY1, ADORA2A, ERBB2, PFKFB1, ZEB2, DAXX, PTK2B, DGKG, PLA2G1B, CD24, PRKACB, ADAM9, GHR, FGD4, CCDC88A, MAPKSP1, TAOK2, SPHK2, KIAA1804, PKN1, DGKH, P2RX7, TNFRSF10B, GADD45G, MAP3K10, JAK2, F2R	1410	231	13528	1.20448	1	0.958384	99.0853
GOTERM_BP_FAT	GO:0051347~positive regulation of transferase activity	30	1.41309	0.223901	EDN3, PRKCZ, ADCY1, ADORA2A, ERBB2, PFKFB1, ZEB2, DAXX, ACD, PTK2B, DGKG, PLA2G1B, CD24, PRKACB, ADAM9, GHR, FGD4, CCDC88A, MAPKSP1, TAOK2, SPHK2, KIAA1804, PKN1, DGKH, P2RX7, TNFRSF10B, GADD45G, MAP3K10, JAK2, F2R	1410	240	13528	1.19929	1	0.958118	99.0904
GOTERM_BP_FAT	GO:0045860~positive regulation of protein kinase activity	28	1.31889	0.23049	EDN3, PRKCZ, ADCY1, ADORA2A, ERBB2, ZEB2, DAXX, PTK2B, DGKG, PLA2G1B, CD24, PRKACB, ADAM9, GHR, FGD4, CCDC88A, MAPKSP1, TAOK2, SPHK2, KIAA1804, PKN1, DGKH, P2RX7, TNFRSF10B, GADD45G, MAP3K10, JAK2, F2R	1410	223	13528	1.20467	1	0.958335	99.2234
GOTERM_BP_FAT	GO:0043405~regulation of MAP kinase activity	18	0.847857	0.298271	EDN3, KIAA1804, ERBB2, PKN1, ZEB2, DAXX, TRIB2, GPS2, P2RX7, LAX1, PTK2B, MAP3K10, PLA2G1B, SPRED3, CD24, SPRED1, FGD4, GHR	1410	141	13528	1.22481	1	0.971776	99.8595
GOTERM_BP_FAT	GO:0044093~positive regulation of molecular function	65	3.06171	0.361182	EDN3, ADCY1, GNA15, TLR2, ZEB2, DAXX, IL10, MEN1, NOD2, NLRC3, S1PR1, S1PR4, PLA2G1B, PRKACB, RPS27A, ADAM9, GHR, MAPKSP1, CCDC88A, KIAA1804, PKN1, SKP1, NLRP3, UBE2C, PSMA2, CRHR1, CARD11, GNAL, PRKCQ, TNFRSF10B, GADD45G, LCK, MAP3K10, PRKCZ, APH1A, ADORA2A, FCER2, ERBB2, PFKFB1, PSMA7, HRH1, ACD, PTK2B, DGKG, BCL2, DIABLO, DPH3B, CD24, FGD4, EPB41, SPHK2, TAOK2, CEBPG, CDC20, DGKH, NPR3, HDAC4,…	1410	586	13528	1.06422	1	0.981341	99.9754
GOTERM_BP_FAT	GO:0043406~positive regulation of MAP kinase activity	13	0.612341	0.37304	EDN3, P2RX7, PTK2B, KIAA1804, ERBB2, PLA2G1B, MAP3K10, PKN1, ZEB2, CD24, DAXX, GHR, FGD4	1410	102	13528	1.22281	1	0.983144	99.9826
GOTERM_BP_FAT	GO:0043085~positive regulation of catalytic activity	54	2.54357	0.589451	EDN3, GNA15, ADCY1, ZEB2, DAXX, MEN1, S1PR1, S1PR4, PLA2G1B, PRKACB, RPS27A, ADAM9, GHR, MAPKSP1, CCDC88A, KIAA1804, PKN1, SKP1, UBE2C, NLRP3, PSMA2, CRHR1, GNAL, TNFRSF10B, GADD45G, LCK, MAP3K10, PRKCZ, APH1A, ADORA2A, ERBB2, FCER2, PFKFB1, PSMA7, HRH1, ACD, PTK2B, DGKG, BCL2, DIABLO, CD24, FGD4, SPHK2, TAOK2, DGKH, CDC20, NPR3, P2RX7, UACA, P2RX1, PSMD12, JAK2, HTR2B, F2R	1410	520	13528	0.996334	1	0.996836	100
Annotation Cluster 75	Enrichment Score: 0.719283519241553
Category	Term	Count	%	PValue	Genes	List Total	Pop Hits	Pop Total	Fold Enrichment	Bonferroni	Benjamini	FDR
GOTERM_MF_FAT	GO:0005088~Ras guanyl-nucleotide exchange factor activity	15	0.706547	0.0718028	ARHGEF3, BCR, ARHGEF5, TRIO, ARHGEF9, ITSN1, TTN, FARP1, RCBTB2, PLEKHG1, RASGRP3, FGD6, ARHGEF10L, FGD4, KALRN	1357	88	12983	1.63081	1	0.957649	70.2829
GOTERM_MF_FAT	GO:0005089~Rho guanyl-nucleotide exchange factor activity	13	0.612341	0.0810769	ARHGEF3, BCR, ARHGEF5, TRIO, ARHGEF9, TTN, ITSN1, FARP1, PLEKHG1, FGD6, ARHGEF10L, FGD4, KALRN	1357	74	12983	1.68076	1	0.961676	74.7661
GOTERM_MF_FAT	GO:0060589~nucleoside-triphosphatase regulator activity	53	2.49647	0.0876376	GRPEL2, LOC389842, RASGEF1A, FER, TTN, ITSN1, RCBTB2, DMXL2, TBC1D17, TBC1D12, AGAP2, RHOH, ARHGEF3, BCR, ARHGEF5, ARHGAP28, SIPA1L3, ARHGEF9, ARHGAP23, FARP1, MAP4K3, RAB11FIP3, IPO7, ATPIF1, RANGRF, LRRK2, SRGAP2, KALRN, AGFG1, AGFG2, GPSM3, PLEKHG1, RASGRP3, RASGRP1, RASAL3, CHM, TBC1D7, FGD6, ARHGEF10L, FGD4, TBC1D2, TBC1D10A, TRIO, DOCK8, DOCK4, GPS2, ADAP2, CHML, TBC1D29, CDC42BPA, SYTL3, S…	1357	413	12983	1.22778	1	0.960963	77.5453
INTERPRO	IPR000219:Dbl homology (DH) domain	12	0.565238	0.103269	ARHGEF3, BCR, PLEKHG1, ARHGEF5, TRIO, ARHGEF9, ITSN1, FGD6, FARP1, ARHGEF10L, KALRN, FGD4	1747	69	16659	1.6584	1	0.996835	84.914
GOTERM_MF_FAT	GO:0030695~GTPase regulator activity	51	2.40226	0.113058	LOC389842, RASGEF1A, FER, TTN, ITSN1, RCBTB2, TBC1D17, DMXL2, TBC1D12, AGAP2, RHOH, ARHGEF3, BCR, ARHGEF5, ARHGAP28, SIPA1L3, ARHGEF9, ARHGAP23, FARP1, MAP4K3, RAB11FIP3, IPO7, RANGRF, LRRK2, SRGAP2, KALRN, AGFG1, AGFG2, GPSM3, PLEKHG1, RASGRP3, RASGRP1, RASAL3, CHM, TBC1D7, FGD6, ARHGEF10L, TBC1D2, FGD4, TBC1D10A, TRIO, DOCK8, DOCK4, GPS2, ADAP2, CHML, TBC1D29, CDC42BPA, SYTL3, CIT, SH3BP1	1357	404	12983	1.20777	1	0.958491	85.8274
GOTERM_MF_FAT	GO:0005083~small GTPase regulator activity	36	1.69571	0.121672	AGFG1, AGFG2, LOC389842, FER, TTN, ITSN1, RCBTB2, DMXL2, PLEKHG1, TBC1D17, TBC1D12, RASGRP3, CHM, TBC1D7, FGD6, AGAP2, ARHGEF10L, FGD4, TBC1D2, ARHGEF3, BCR, TBC1D10A, ARHGEF5, TRIO, ARHGEF9, FARP1, DOCK4, MAP4K3, ADAP2, RAB11FIP3, TBC1D29, IPO7, CDC42BPA, SYTL3, CIT, KALRN	1357	274	12983	1.25703	1	0.963229	87.9101
SMART	SM00325:RhoGEF	12	0.565238	0.122542	ARHGEF3, BCR, PLEKHG1, ARHGEF5, TRIO, ARHGEF9, ITSN1, FGD6, FARP1, ARHGEF10L, KALRN, FGD4	985	69	9079	1.603	1	0.921041	83.5024
SP_PIR_KEYWORDS	guanine-nucleotide releasing factor	17	0.800754	0.175291	ARHGEF3, BCR, ARHGEF5, RASGEF1A, TRIO, ARHGEF9, DOCK8, FARP1, DOCK4, PLEKHG1, RASGRP3, RASGRP1, RANGRF, FGD6, ARHGEF10L, FGD4, KALRN	1975	121	19235	1.36832	1	0.878084	94.4613
GOTERM_BP_FAT	GO:0051056~regulation of small GTPase mediated signal transduction	32	1.5073	0.186284	AGFG1, AGFG2, ERBB2, RASGEF1A, ITPKB, TTN, ITSN1, S1PR1, PLEKHG1, TBC1D17, TBC1D12, RASGRP3, PTK2B, RASGRP1, RASAL3, TBC1D7, FGD6, AGAP2, ARHGEF10L, FGD4, TBC1D2, ARHGEF3, BCR, TBC1D10A, ARHGEF5, TRIO, SIPA1L3, ARHGEF9, FARP1, ADAP2, TBC1D29, KALRN	1410	252	13528	1.21833	1	0.944694	97.8123
GOTERM_BP_FAT	GO:0046578~regulation of Ras protein signal transduction	27	1.27179	0.201672	AGFG1, AGFG2, ERBB2, ITPKB, TTN, ITSN1, TBC1D17, S1PR1, PLEKHG1, TBC1D12, PTK2B, TBC1D7, FGD6, AGAP2, ARHGEF10L, FGD4, TBC1D2, ARHGEF3, BCR, TBC1D10A, ARHGEF5, TRIO, ARHGEF9, FARP1, ADAP2, TBC1D29, KALRN	1410	210	13528	1.23356	1	0.9508	98.4645
GOTERM_BP_FAT	GO:0043087~regulation of GTPase activity	17	0.800754	0.208376	AGFG1, AGFG2, TBC1D10A, TBC1D17, ADAP2, S1PR1, TBC1D12, RASGRP3, CHML, TBC1D29, PTK2B, CHM, TBC1D7, FGD6, AGAP2, TBC1D2, FGD4	1410	123	13528	1.32605	1	0.953202	98.6868
INTERPRO	IPR001331:Guanine-nucleotide dissociation stimulator, CDC24, conserved site	10	0.471032	0.210689	ARHGEF3, BCR, PLEKHG1, ARHGEF5, TRIO, ARHGEF9, ITSN1, FARP1, ARHGEF10L, KALRN	1747	63	16659	1.51362	1	0.999522	98.3518
GOTERM_BP_FAT	GO:0035023~regulation of Rho protein signal transduction	14	0.659444	0.228513	ARHGEF3, BCR, ARHGEF5, TRIO, ARHGEF9, ITSN1, TTN, FARP1, PLEKHG1, PTK2B, FGD6, ARHGEF10L, FGD4, KALRN	1410	99	13528	1.35677	1	0.95868	99.1856
GOTERM_MF_FAT	GO:0005085~guanyl-nucleotide exchange factor activity	20	0.942063	0.236427	ARHGEF3, BCR, ARHGEF5, RASGEF1A, TRIO, ARHGEF9, DOCK8, ITSN1, TTN, FARP1, DOCK4, RCBTB2, PLEKHG1, RASGRP3, RASGRP1, RANGRF, FGD6, ARHGEF10L, FGD4, KALRN	1357	152	12983	1.25887	1	0.985583	98.7636
UP_SEQ_FEATURE	domain:DH	10	0.471032	0.252318	ARHGEF3, BCR, PLEKHG1, ARHGEF5, ARHGEF9, ITSN1, FGD6, FARP1, ARHGEF10L, FGD4	1975	67	19113	1.4444	1	1	99.581
GOTERM_MF_FAT	GO:0008047~enzyme activator activity	39	1.83702	0.316905	CDK5R1, CDK5R2, AGFG1, AGFG2, GPSM3, LOC389842, LTC4S, TIMP2, ITSN1, SEC14L2, CTAGE4, TBC1D17, TBC1D12, RASGRP3, ALOX5AP, PITRM1, RASAL3, CHM, TBC1D7, CD24, GUCA2A, AGAP2, ARHGEF10L, TBC1D2, BCR, MAPKSP1, TBC1D10A, ARHGAP28, SIPA1L3, ARHGAP23, DOCK4, ADAP2, TNFRSF10B, TBC1D29, CHML, UBA2, SH3BP1, LRRK2, SRGAP2	1357	335	12983	1.11382	1	0.989265	99.7984
GOTERM_MF_FAT	GO:0005096~GTPase activator activity	25	1.17758	0.442719	BCR, AGFG1, AGFG2, TBC1D10A, GPSM3, LOC389842, ARHGAP28, SIPA1L3, ARHGAP23, DOCK4, ADAP2, TBC1D17, TBC1D12, CHML, TBC1D29, RASGRP3, RASAL3, CHM, TBC1D7, SH3BP1, LRRK2, AGAP2, ARHGEF10L, SRGAP2, TBC1D2	1357	220	12983	1.08721	1	0.994708	99.9927
SP_PIR_KEYWORDS	GTPase activation	17	0.800754	0.571922	BCR, LOC389842, ARHGAP28, SIPA1L3, ARHGAP23, TBC1D17, ADAP2, TBC1D12, CHML, RASAL3, CHM, TBC1D7, LRRK2, SH3BP1, AGAP2, TBC1D2, SRGAP2	1975	159	19235	1.0413	1	0.974829	99.9997
REACTOME_PATHWAY	REACT_11044:Signaling by Rho GTPases	11	0.518135	0.76757	ARHGEF3, BCR, ARHGAP28, TRIO, ARHGEF9, ITSN1, RHOF, KALRN, FGD4, RHOH, SRGAP2	330	123	3398	0.920867	1	0.971755	100
Annotation Cluster 76	Enrichment Score: 0.7124602631131388
Category	Term	Count	%	PValue	Genes	List Total	Pop Hits	Pop Total	Fold Enrichment	Bonferroni	Benjamini	FDR
GOTERM_BP_FAT	GO:0034285~response to disaccharide stimulus	3	0.141309	0.160055	SLC6A1, FADS1, ADIPOQ	1410	7	13528	4.11185	1	0.932867	96.0603
GOTERM_BP_FAT	GO:0009744~response to sucrose stimulus	3	0.141309	0.160055	SLC6A1, FADS1, ADIPOQ	1410	7	13528	4.11185	1	0.932867	96.0603
GOTERM_BP_FAT	GO:0009743~response to carbohydrate stimulus	9	0.423928	0.284499	TXNIP, PRKCQ, SLC6A1, PTK2B, FADS1, COL6A2, CLEC7A, SLC30A8, ADIPOQ	1410	60	13528	1.43915	1	0.970015	99.7985
Annotation Cluster 77	Enrichment Score: 0.707797447240426
Category	Term	Count	%	PValue	Genes	List Total	Pop Hits	Pop Total	Fold Enrichment	Bonferroni	Benjamini	FDR
GOTERM_BP_FAT	GO:0060326~cell chemotaxis	8	0.376825	0.105262	EDN3, IL16, LYST, PLA2G1B, PDGFRB, ITGAM, IL10, SCG2	1410	39	13528	1.96807	1	0.897874	87.284
GOTERM_BP_FAT	GO:0050900~leukocyte migration	10	0.471032	0.134126	EDN3, ROCK1, IL16, LYST, PLA2G1B, CD24, DBH, ITGAM, IL10, SCG2	1410	57	13528	1.68322	1	0.913071	93.0771
GOTERM_BP_FAT	GO:0030595~leukocyte chemotaxis	7	0.329722	0.182322	EDN3, IL16, LYST, PLA2G1B, ITGAM, IL10, SCG2	1410	37	13528	1.81514	1	0.943175	97.6061
GOTERM_BP_FAT	GO:0030593~neutrophil chemotaxis	3	0.141309	0.573044	EDN3, PLA2G1B, ITGAM	1410	18	13528	1.59905	1	0.996142	100
Annotation Cluster 78	Enrichment Score: 0.7070250699298584
Category	Term	Count	%	PValue	Genes	List Total	Pop Hits	Pop Total	Fold Enrichment	Bonferroni	Benjamini	FDR
GOTERM_BP_FAT	GO:0002706~regulation of lymphocyte mediated immunity	12	0.565238	0.021584	P2RX7, SH2D1A, NOD2, IL20RB, TBX21, FCER2, KLRK1, CD24, IL7R, NCR1, IL10, NCR3	1410	54	13528	2.13207	1	0.77684	33.2751
GOTERM_BP_FAT	GO:0031341~regulation of cell killing	8	0.376825	0.0218451	P2RX7, SH2D1A, FCER2, KLRK1, NOS2, IL7R, NCR1, NCR3	1410	28	13528	2.74124	1	0.769325	33.6045
GOTERM_BP_FAT	GO:0001910~regulation of leukocyte mediated cytotoxicity	7	0.329722	0.0395772	P2RX7, SH2D1A, KLRK1, NOS2, IL7R, NCR1, NCR3	1410	25	13528	2.68641	1	0.817543	52.7044
GOTERM_BP_FAT	GO:0002703~regulation of leukocyte mediated immunity	12	0.565238	0.0484833	P2RX7, SH2D1A, NOD2, IL20RB, TBX21, FCER2, KLRK1, CD24, IL7R, NCR1, IL10, NCR3	1410	61	13528	1.88741	1	0.824224	60.2078
GOTERM_BP_FAT	GO:0051709~regulation of killing of cells of another organism	3	0.141309	0.0563773	P2RX7, FCER2, NOS2	1410	4	13528	7.19574	1	0.840151	65.9032
GOTERM_BP_FAT	GO:0031343~positive regulation of cell killing	6	0.282619	0.0972829	P2RX7, SH2D1A, FCER2, KLRK1, NOS2, NCR3	1410	24	13528	2.39858	1	0.890893	85.0086
GOTERM_BP_FAT	GO:0002708~positive regulation of lymphocyte mediated immunity	7	0.329722	0.136489	P2RX7, SH2D1A, NOD2, FCER2, KLRK1, CD24, NCR3	1410	34	13528	1.9753	1	0.916113	93.4192
GOTERM_BP_FAT	GO:0002705~positive regulation of leukocyte mediated immunity	7	0.329722	0.136489	P2RX7, SH2D1A, NOD2, FCER2, KLRK1, CD24, NCR3	1410	34	13528	1.9753	1	0.916113	93.4192
GOTERM_BP_FAT	GO:0002697~regulation of immune effector process	15	0.706547	0.163791	TBX21, FCER2, KLRK1, IL15, IL7R, NCR1, IL10, NCR3, SH2D1A, NOD2, P2RX7, IL20RB, CD24, NOS2, CD28	1410	101	13528	1.4249	1	0.936658	96.3728
GOTERM_BP_FAT	GO:0002699~positive regulation of immune effector process	8	0.376825	0.168757	P2RX7, SH2D1A, NOD2, FCER2, KLRK1, NOS2, CD24, NCR3	1410	44	13528	1.74442	1	0.93895	96.7521
GOTERM_BP_FAT	GO:0001912~positive regulation of leukocyte mediated cytotoxicity	5	0.235516	0.168783	P2RX7, SH2D1A, KLRK1, NOS2, NCR3	1410	21	13528	2.28436	1	0.938318	96.754
GOTERM_BP_FAT	GO:0002822~regulation of adaptive immune response based on somatic recombination of immune receptors built from immunoglobulin superfamily domains	9	0.423928	0.209691	P2RX7, NOD2, IL20RB, TBX21, FCER2, TNFRSF13C, CD24, IL7R, IL10	1410	55	13528	1.56998	1	0.953263	98.7266
GOTERM_BP_FAT	GO:0043900~regulation of multi-organism process	6	0.282619	0.216325	P2RX7, NOD2, FCER2, NOS2, IL15, CD28	1410	31	13528	1.85697	1	0.954988	98.9109
GOTERM_BP_FAT	GO:0002819~regulation of adaptive immune response	9	0.423928	0.224024	P2RX7, NOD2, IL20RB, TBX21, FCER2, TNFRSF13C, CD24, IL7R, IL10	1410	56	13528	1.54195	1	0.957776	99.0931
GOTERM_BP_FAT	GO:0002715~regulation of natural killer cell mediated immunity	4	0.188413	0.2577	SH2D1A, KLRK1, NCR1, NCR3	1410	17	13528	2.25749	1	0.964757	99.6016
GOTERM_BP_FAT	GO:0042269~regulation of natural killer cell mediated cytotoxicity	4	0.188413	0.2577	SH2D1A, KLRK1, NCR1, NCR3	1410	17	13528	2.25749	1	0.964757	99.6016
GOTERM_BP_FAT	GO:0031349~positive regulation of defense response	10	0.471032	0.348817	PLA2G4A, SH2D1A, NOD2, OSMR, TLR2, KLRK1, JAK2, CLEC7A, CD24, NCR3	1410	73	13528	1.31429	1	0.979194	99.9649
GOTERM_BP_FAT	GO:0002709~regulation of T cell mediated immunity	4	0.188413	0.376473	P2RX7, IL20RB, CD24, IL7R	1410	21	13528	1.82749	1	0.983487	99.9843
GOTERM_BP_FAT	GO:0002824~positive regulation of adaptive immune response based on somatic recombination of immune receptors built from immunoglobulin superfamily domains	5	0.235516	0.38203	P2RX7, NOD2, FCER2, TNFRSF13C, CD24	1410	30	13528	1.59905	1	0.98415	99.9867
GOTERM_BP_FAT	GO:0002821~positive regulation of adaptive immune response	5	0.235516	0.406579	P2RX7, NOD2, FCER2, TNFRSF13C, CD24	1410	31	13528	1.54747	1	0.986614	99.9937
GOTERM_BP_FAT	GO:0002712~regulation of B cell mediated immunity	4	0.188413	0.463215	NOD2, TBX21, FCER2, IL10	1410	24	13528	1.59905	1	0.990875	99.999
GOTERM_BP_FAT	GO:0002889~regulation of immunoglobulin mediated immune response	4	0.188413	0.463215	NOD2, TBX21, FCER2, IL10	1410	24	13528	1.59905	1	0.990875	99.999
GOTERM_BP_FAT	GO:0045088~regulation of innate immune response	7	0.329722	0.498256	SH2D1A, NOD2, TLR2, KLRK1, CLEC7A, NCR1, NCR3	1410	54	13528	1.24371	1	0.992909	99.9997
GOTERM_BP_FAT	GO:0045954~positive regulation of natural killer cell mediated cytotoxicity	3	0.141309	0.507924	SH2D1A, KLRK1, NCR3	1410	16	13528	1.79894	1	0.993423	99.9998
GOTERM_BP_FAT	GO:0002717~positive regulation of natural killer cell mediated immunity	3	0.141309	0.507924	SH2D1A, KLRK1, NCR3	1410	16	13528	1.79894	1	0.993423	99.9998
GOTERM_BP_FAT	GO:0045089~positive regulation of innate immune response	6	0.282619	0.530304	SH2D1A, NOD2, TLR2, KLRK1, CLEC7A, NCR3	1410	46	13528	1.25143	1	0.994602	99.9999
GOTERM_BP_FAT	GO:0002700~regulation of production of molecular mediator of immune response	3	0.141309	0.936815	NOD2, TBX21, IL10	1410	41	13528	0.702024	1	0.999997	100
Annotation Cluster 79	Enrichment Score: 0.706074759806901
Category	Term	Count	%	PValue	Genes	List Total	Pop Hits	Pop Total	Fold Enrichment	Bonferroni	Benjamini	FDR
GOTERM_BP_FAT	GO:0030036~actin cytoskeleton organization	31	1.4602	0.0980955	TRIOBP, PRKCZ, DIAPH2, FERMT2, TTN, CAPZB, CORO2B, PFN2, NPHP4, PTK2B, BCL2, PLA2G1B, FGD6, RHOF, FGD4, NPHP1, TAOK2, ROCK1, EPB41, ROCK2, MYH6, PROX1, EPB41L2, RND1, XIRP2, MYH11, CDC42BPA, SDCBP, ANTXR1, DST, PARVA	1410	226	13528	1.31604	1	0.889028	85.2569
GOTERM_BP_FAT	GO:0030029~actin filament-based process	32	1.5073	0.126715	TRIOBP, PRKCZ, DIAPH2, FERMT2, TTN, CAPZB, CORO2B, PFN2, NPHP4, PTK2B, BCL2, PLA2G1B, FGD6, RHOF, FGD4, NPHP1, TAOK2, ROCK1, EPB41, ROCK2, MYO1E, MYH6, PROX1, EPB41L2, RND1, XIRP2, MYH11, CDC42BPA, SDCBP, ANTXR1, DST, PARVA	1410	241	13528	1.27394	1	0.909472	91.892
GOTERM_BP_FAT	GO:0007010~cytoskeleton organization	45	2.11964	0.61277	ABLIM1, TRIOBP, BBS4, PRKCZ, HAUS6, HAUS5, AGFG1, DIAPH2, LOC389842, FERMT2, TTN, CAPZB, HOOK3, CORO2B, TUBGCP3, HOOK2, NPHP4, PFN2, PTK2B, BCL2, PLA2G1B, AVIL, FGD6, RHOF, NPHP1, FGD4, EPB41, TAOK2, ROCK1, ROCK2, SUN2, MYH6, UBE2C, PROX1, PCLO, EPB41L2, RND1, XIRP2, KRT16, MYH11, CDC42BPA, SDCBP, ANTXR1, DST, PARVA	1410	436	13528	0.99024	1	0.99751	100
Annotation Cluster 80	Enrichment Score: 0.7044939224057468
Category	Term	Count	%	PValue	Genes	List Total	Pop Hits	Pop Total	Fold Enrichment	Bonferroni	Benjamini	FDR
UP_SEQ_FEATURE	domain:CRAL-TRIO	6	0.282619	0.12382	GDAP2, TRIO, SEC14L4, RLBP1, SEC14L2, KALRN	1975	26	19113	2.23326	1	0.999992	91.6995
INTERPRO	IPR001251:Cellular retinaldehyde-binding/triple function, C-terminal	6	0.282619	0.146207	GDAP2, TRIO, SEC14L4, RLBP1, SEC14L2, KALRN	1747	27	16659	2.11906	1	0.998934	93.5612
SMART	SM00516:SEC14	6	0.282619	0.161678	GDAP2, TRIO, SEC14L4, RLBP1, SEC14L2, KALRN	985	27	9079	2.04828	1	0.948073	91.2042
INTERPRO	IPR001071:Cellular retinaldehyde binding/alpha-tocopherol transport	3	0.141309	0.282565	SEC14L4, RLBP1, SEC14L2	1747	10	16659	2.86073	1	0.999875	99.6856
INTERPRO	IPR008273:Cellular retinaldehyde-binding/triple function, N-terminal	3	0.141309	0.36308	SEC14L4, RLBP1, SEC14L2	1747	12	16659	2.38394	1	0.999973	99.9602
Annotation Cluster 81	Enrichment Score: 0.6958546154457848
Category	Term	Count	%	PValue	Genes	List Total	Pop Hits	Pop Total	Fold Enrichment	Bonferroni	Benjamini	FDR
GOTERM_BP_FAT	GO:0032695~negative regulation of interleukin-12 production	3	0.141309	0.0875676	TIGIT, NOD2, IL10	1410	5	13528	5.7566	1	0.882016	81.7172
GOTERM_BP_FAT	GO:0032655~regulation of interleukin-12 production	4	0.188413	0.2577	TIGIT, NOD2, REL, IL10	1410	17	13528	2.25749	1	0.964757	99.6016
GOTERM_BP_FAT	GO:0001818~negative regulation of cytokine production	6	0.282619	0.362225	TIGIT, NOD2, IL20RB, CD24, ADIPOQ, IL10	1410	38	13528	1.51489	1	0.981442	99.9761
Annotation Cluster 82	Enrichment Score: 0.6888592488335266
Category	Term	Count	%	PValue	Genes	List Total	Pop Hits	Pop Total	Fold Enrichment	Bonferroni	Benjamini	FDR
SP_PIR_KEYWORDS	zinc	240	11.3048	0.136451	DZIP1, ZNF250, RNF217, RORB, ZNF638, ZNRF2, SFRS7, U2AF1, BIRC8, FIZ1, ADAM9, POLK, CGRRF1, ZNF644, ROCK1, ROCK2, ZHX2, ZUFSP, PCLO, TANK, SCEL, ZNF37A, ADAMTS7, ZNF233, ZFP82, PRDM9, MTF1, MLLT10, ADAMTS1, PIAS1, ZNF76, CA5B, RFFL, PLAGL1, ARIH2, TCF20, ZNF225, CDADC1, ZNF71, COL18A1, ZNF69, KLF6, IKZF3, KLF8, ZNF521, RNF207, CSRP3, C1ORF124, ADAP2, RNF208, TEX13A, ZNF211, ZNF214, AIRE, CDC42BPA…	1975	2189	19235	1.0678	1	0.873706	88.9473
GOTERM_MF_FAT	GO:0008270~zinc ion binding	257	12.1055	0.139003	DZIP1, RNF217, ZNF250, RORB, ZNF638, ZNRF2, SFRS7, U2AF1, BIRC8, FIZ1, ADAM9, POLK, L3MBTL4, CGRRF1, ZNF644, ROCK1, ROCK2, ZHX2, ZUFSP, PCLO, TANK, SCEL, ZNF37A, ADAMTS7, ZNF233, ZFP82, PRDM9, MTF1, MLLT10, ADAMTS1, PIAS1, ZNF76, CA5B, RFFL, MTP18, PLAGL1, ARIH2, TCF20, ZNF225, CDADC1, ZNF71, COL18A1, ZNF69, KLF6, IKZF3, KLF8, CA5BP, ZNF521, RNF207, CSRP3, C1ORF124, ADAP2, RNF208, TEX13A, ZNF211,…	1357	2311	12983	1.06397	1	0.964651	91.2608
SP_PIR_KEYWORDS	zinc-finger	189	8.9025	0.176022	ZC3HAV1, DZIP1, RNF217, ZNF250, ZXDB, RORB, ZNF638, ZXDA, LNX1, ZNRF2, SFRS7, RNF38, U2AF1, ZNF443, BIRC8, FIZ1, RNF146, RPS27A, POLK, CGRRF1, ZNF644, ROCK1, ROCK2, ZHX2, ZUFSP, PCLO, ZDBF2, TANK, ZNF37A, ZNF233, ZFP82, PRDM9, MTF1, MLLT10, RNF25, PYGO2, PIAS1, TSHZ1, AGFG1, AGFG2, ZNF76, CXXC4, RFFL, TRIM72, ZC3H8, NR2C1, ZFC3H1, PLAGL1, TCF20, ZNF323, RNF160, ARIH2, ZNF225, TRIM68, ZNF326, ZNF6…	1975	1718	19235	1.07143	1	0.875139	94.5345
GOTERM_MF_FAT	GO:0046914~transition metal ion binding	306	14.4136	0.182348	HCCS, CYP3A4, FHIT, ALOXE3, DZIP1, RNF217, ZNF250, RORB, ZNF638, ISG20, ZNRF2, SFRS7, U2AF1, BIRC8, FIZ1, ADAM9, POLK, L3MBTL4, CGRRF1, ZNF644, ROCK1, ROCK2, NUDT15, ZHX2, CYP2E1, ZUFSP, PCLO, TANK, SCEL, ZNF37A, ADAMTS7, OGFOD1, ZFP82, ZNF233, PRDM9, MTF1, MLLT10, ADAMTS1, PIAS1, ZNF76, MRE11A, CA5B, RFFL, MTP18, PLAGL1, ARIH2, TCF20, ZNF225, CDADC1, IDH1, ZNF71, SLC31A1, COL18A1, ZNF69, KLF6, I…	1357	2785	12983	1.05121	1	0.980605	96.2318
SP_PIR_KEYWORDS	metal-binding	318	14.9788	0.226444	HCCS, CYP3A4, ADCY1, ALOXE3, DZIP1, RNF217, ZNF250, RORB, ZNF638, ZNRF2, ISG20, SFRS7, U2AF1, PLA2G1B, BIRC8, FIZ1, ADAM9, POLK, CGRRF1, ZNF644, ROCK1, POLH, ROCK2, LIG1, NUDT15, ACSM2A, ZHX2, LIG4, CYP2E1, ZUFSP, PCLO, TANK, SCEL, NME7, ZNF37A, ADAMTS7, OGFOD1, PGM2, PGM3, ZFP82, ZNF233, PRDM9, MTF1, MLLT10, ADAMTS1, PELO, PIAS1, NEK4, NEK3, ENPP2, ZNF76, CA5B, RFFL, PLAGL1, ARIH2, TCF20, ZNF225…	1975	2972	19235	1.04209	1	0.907556	97.8821
GOTERM_MF_FAT	GO:0043169~cation binding	448	21.1022	0.268364	HCCS, FHIT, SCN3B, ZNF250, RORB, ZNF638, ITSN1, ISG20, GRIN2D, ADAM9, L3MBTL4, CGRRF1, ZNF644, ROCK1, ROCK2, LIG1, CDHR1, ZHX2, LIG4, CYP2E1, ZUFSP, PCLO, NME7, ZNF37A, ADAMTS7, OGFOD1, ZNF233, ADAMTS1, PELO, ORAI1, PPP2R3A, ZNF76, KCNJ1, ARIH2, ZNF225, CDADC1, ZNF71, ZNF69, CA5BP, TAOK2, ACACA, HGD, ZNF521, ATP11C, ATR, PRPSAP1, DAGLB, ADAP2, ZNF211, ZNF214, CDC42BPA, SYTL3, ZNF117, SH3RF1, ZNF1…	1357	4179	12983	1.02565	1	0.985472	99.3834
GOTERM_MF_FAT	GO:0046872~metal ion binding	443	20.8667	0.281259	HCCS, FHIT, SCN3B, ZNF250, RORB, ZNF638, ITSN1, ISG20, GRIN2D, ADAM9, L3MBTL4, CGRRF1, ZNF644, ROCK1, ROCK2, LIG1, CDHR1, ZHX2, LIG4, CYP2E1, ZUFSP, PCLO, NME7, ZNF37A, ADAMTS7, OGFOD1, ZNF233, ADAMTS1, PELO, ORAI1, PPP2R3A, ZNF76, KCNJ1, ARIH2, ZNF225, CDADC1, ZNF71, ZNF69, CA5BP, TAOK2, ACACA, HGD, ZNF521, ATP11C, ATR, PRPSAP1, DAGLB, ADAP2, ZNF211, ZNF214, CDC42BPA, SYTL3, ZNF117, SH3RF1, ZNF1…	1357	4140	12983	1.02376	1	0.986887	99.5385
GOTERM_MF_FAT	GO:0043167~ion binding	453	21.3377	0.296392	HCCS, FHIT, SCN3B, ZNF250, RORB, ZNF638, ITSN1, ISG20, GRIN2D, ADAM9, L3MBTL4, CGRRF1, ZNF644, ROCK1, ROCK2, LIG1, CDHR1, ZHX2, LIG4, CYP2E1, ZUFSP, PCLO, NME7, ZNF37A, ADAMTS7, OGFOD1, ZNF233, ADAMTS1, PELO, ORAI1, PPP2R3A, ZNF76, KCNJ1, ARIH2, ZNF225, CDADC1, ZNF71, ZNF69, CA5BP, TAOK2, ACACA, HGD, ZNF521, ATP11C, ATR, PRPSAP1, DAGLB, ADAP2, ZNF211, ZNF214, CDC42BPA, SYTL3, ZNF117, SH3RF1, ZNF1…	1357	4241	12983	1.02194	1	0.987024	99.6736
Annotation Cluster 83	Enrichment Score: 0.6839356832301386
Category	Term	Count	%	PValue	Genes	List Total	Pop Hits	Pop Total	Fold Enrichment	Bonferroni	Benjamini	FDR
GOTERM_BP_FAT	GO:0015718~monocarboxylic acid transport	10	0.471032	0.0708627	SLC16A3, SLC16A5, CD36, AKR1C4, SLC16A6, SLC16A8, PLA2G1B, FABP3, ABCD3, SLC27A4	1410	50	13528	1.91887	1	0.872152	74.406
GOTERM_BP_FAT	GO:0015908~fatty acid transport	5	0.235516	0.332691	CD36, PLA2G1B, FABP3, ABCD3, SLC27A4	1410	28	13528	1.71327	1	0.977845	99.9447
GOTERM_BP_FAT	GO:0015909~long-chain fatty acid transport	4	0.188413	0.376473	CD36, PLA2G1B, FABP3, ABCD3	1410	21	13528	1.82749	1	0.983487	99.9843
Annotation Cluster 84	Enrichment Score: 0.683729883533683
Category	Term	Count	%	PValue	Genes	List Total	Pop Hits	Pop Total	Fold Enrichment	Bonferroni	Benjamini	FDR
GOTERM_BP_FAT	GO:0045664~regulation of neuron differentiation	20	0.942063	0.0961635	ZFP91-CNTF, KLK8, PLXNA3, CDK5R1, NOG, NRP1, PLXNB1, GRIN1, NLGN1, TIMP2, CDH4, RUFY3, CRX, ASCL1, BCL2, S1PR5, CDK5RAP3, CD24, WNT7A, KALRN	1410	133	13528	1.44276	1	0.891985	84.6602
GOTERM_BP_FAT	GO:0031344~regulation of cell projection organization	14	0.659444	0.131914	ZFP91-CNTF, BBS4, PRKCQ, KLK8, PLXNA3, NRP1, PLXNB1, GRIN1, KBTBD10, CDH4, WNT7A, RUFY3, KALRN, APC	1410	89	13528	1.50922	1	0.912048	92.7417
GOTERM_BP_FAT	GO:0060284~regulation of cell development	27	1.27179	0.168684	CDK5R1, PLXNA3, NOG, NRP1, TIMP2, CDH4, CRX, BCL2, S1PR5, CDK5RAP3, CD24, RPS27A, ZFP91-CNTF, KLK8, PLXNB1, GRIN1, NLGN1, DLL3, LIG4, PROX1, RUFY3, HDAC4, ASCL1, TGFBR3, HDAC9, WNT7A, KALRN	1410	205	13528	1.26364	1	0.939527	96.7468
GOTERM_BP_FAT	GO:0022604~regulation of cell morphogenesis	18	0.847857	0.20222	ZFP91-CNTF, KLK8, PLXNA3, NRP1, TAOK2, PLXNB1, FERMT2, GRIN1, CDH4, RUFY3, SLC26A5, VEGFA, ITGA7, CYFIP1, TGFBR3, WNT7A, FGD6, FGD4	1410	131	13528	1.3183	1	0.950746	98.4839
GOTERM_BP_FAT	GO:0050767~regulation of neurogenesis	22	1.03627	0.202674	ZFP91-CNTF, KLK8, NOG, PLXNA3, CDK5R1, NRP1, PLXNB1, GRIN1, NLGN1, DLL3, LIG4, TIMP2, CDH4, RUFY3, CRX, ASCL1, BCL2, S1PR5, CDK5RAP3, CD24, WNT7A, KALRN	1410	166	13528	1.27154	1	0.950615	98.4998
GOTERM_BP_FAT	GO:0050770~regulation of axonogenesis	9	0.423928	0.238701	ZFP91-CNTF, PLXNA3, KLK8, NRP1, PLXNB1, GRIN1, CDH4, WNT7A, RUFY3	1410	57	13528	1.51489	1	0.959208	99.3635
GOTERM_BP_FAT	GO:0051960~regulation of nervous system development	24	1.13048	0.269252	ZFP91-CNTF, KLK8, NOG, PLXNA3, CDK5R1, NRP1, PLXNB1, GRIN1, NLGN1, DLL3, LIG4, TIMP2, CDH4, RUFY3, CRX, ASCL1, TULP3, BCL2, S1PR5, CDK5RAP3, CD24, WNT7A, RPS27A, KALRN	1410	192	13528	1.19929	1	0.967711	99.7022
GOTERM_BP_FAT	GO:0010975~regulation of neuron projection development	10	0.471032	0.303678	ZFP91-CNTF, PLXNA3, KLK8, NRP1, PLXNB1, GRIN1, CDH4, WNT7A, RUFY3, KALRN	1410	70	13528	1.37062	1	0.9734	99.8783
GOTERM_BP_FAT	GO:0010769~regulation of cell morphogenesis involved in differentiation	10	0.471032	0.410209	ZFP91-CNTF, PLXNA3, KLK8, NRP1, PLXNB1, GRIN1, TGFBR3, CDH4, WNT7A, RUFY3	1410	77	13528	1.24602	1	0.986802	99.9944
Annotation Cluster 85	Enrichment Score: 0.682696668798396
Category	Term	Count	%	PValue	Genes	List Total	Pop Hits	Pop Total	Fold Enrichment	Bonferroni	Benjamini	FDR
GOTERM_BP_FAT	GO:0007219~Notch signaling pathway	9	0.423928	0.169034	ASCL1, APH1A, DTX3, JAG2, DLL3, WDR12, TP63, MAML3, RBPJ	1410	52	13528	1.66056	1	0.937938	96.7721
KEGG_PATHWAY	hsa04330:Notch signaling pathway	8	0.376825	0.220145	CTBP1, APH1A, DTX3, JAG2, DLL3, MAML3, RBPJ, RBPJL	536	47	5085	1.6148	1	0.939025	95.3239
SP_PIR_KEYWORDS	notch signaling pathway	7	0.329722	0.240562	APH1A, DTX3, JAG2, DLL3, TP63, MAML3, RBPJ	1975	41	19235	1.6628	1	0.911025	98.3937
Annotation Cluster 86	Enrichment Score: 0.6820574662621094
Category	Term	Count	%	PValue	Genes	List Total	Pop Hits	Pop Total	Fold Enrichment	Bonferroni	Benjamini	FDR
GOTERM_BP_FAT	GO:0009123~nucleoside monophosphate metabolic process	12	0.565238	0.0777974	TYMS, ADCY1, UCN2, ADORA2A, AK3, NPPC, PDE8B, PDE4D, DPYD, NT5E, GMPS, PRPS1	1410	66	13528	1.74442	1	0.872612	77.7253
GOTERM_BP_FAT	GO:0046033~AMP metabolic process	3	0.141309	0.160055	AK3, NT5E, PRPS1	1410	7	13528	4.11185	1	0.932867	96.0603
GOTERM_BP_FAT	GO:0009161~ribonucleoside monophosphate metabolic process	5	0.235516	0.259604	AK3, DPYD, NT5E, GMPS, PRPS1	1410	25	13528	1.91887	1	0.965094	99.6202
GOTERM_BP_FAT	GO:0009167~purine ribonucleoside monophosphate metabolic process	4	0.188413	0.346803	AK3, NT5E, GMPS, PRPS1	1410	20	13528	1.91887	1	0.979544	99.9628
GOTERM_BP_FAT	GO:0009126~purine nucleoside monophosphate metabolic process	4	0.188413	0.346803	AK3, NT5E, GMPS, PRPS1	1410	20	13528	1.91887	1	0.979544	99.9628
Annotation Cluster 87	Enrichment Score: 0.6735829710253286
Category	Term	Count	%	PValue	Genes	List Total	Pop Hits	Pop Total	Fold Enrichment	Bonferroni	Benjamini	FDR
GOTERM_BP_FAT	GO:0009611~response to wounding	65	3.06171	0.115656	NOG, NRP1, HPS6, TLR2, CXCR1, IL15, C1QC, IL10, REG3A, SLC1A2, CTGF, SOX15, AP3B1, F10, STXBP1, LYZ, NLRP3, NCR3, C1QA, PRKCQ, CCR7, CD36, IL20RB, CARD18, CCR2, PEBP1, VCAN, ADORA2A, ERBB2, FPR2, TRIM72, MIF, F13B, CCL24, HRH1, PROCR, BCL2, KLKB1, CNR2, RTN4RL2, CD24, ENTPD2, SCG2, BLNK, KLF6, KLK8, IL2RA, OLR1, NOX1, EPHX2, MSTN, CYP4F11, HDAC4, P2RX7, P2RX1, CRH, C1RL, JAK2, IGFBP1, ID3, CLEC7A…	1410	530	13528	1.17666	1	0.901253	89.7612
GOTERM_BP_FAT	GO:0006952~defense response	70	3.29722	0.26831	TLR2, CXCR1, IL15, C1QC, IL10, REG3A, SH2D1A, NOD2, HIST1H2BI, NOS2, GNG7, PLD1, NCF2, GNLY, PRG2, LYZ, SOCS6, DCDC2, DEFB105A, NLRP3, NCR1, NCR3, C1QA, CCR7, CCR6, IL20RB, OR2H2, CARD18, LYST, CCR2, MNDA, FAIM3, KIR2DL4, KIR3DL2, PRF1, DEFB124, ADORA2A, IL32, FPR2, PTPRCAP, MLF2, MIF, CCL24, HRH1, BCL2, KLKB1, CNR2, CD24, SCG2, BLNK, ITK, IL2RA, HIST1H2BE, OLR1, HIST1H2BF, CEBPG, NOX1, EPHX2, CB…	1410	615	13528	1.09204	1	0.968185	99.695
GOTERM_BP_FAT	GO:0006954~inflammatory response	38	1.78992	0.307216	ADORA2A, TLR2, CXCR1, FPR2, IL15, C1QC, IL10, MIF, CCL24, REG3A, HRH1, KLKB1, CNR2, CD24, SCG2, BLNK, IL2RA, OLR1, NOX1, LYZ, EPHX2, CYP4F11, NLRP3, NCR3, C1QA, HDAC4, P2RX7, CCR7, IL20RB, P2RX1, CARD18, CCR2, CRH, C1RL, CLEC7A, HDAC9, IGFBP4, F2R	1410	325	13528	1.1218	1	0.973279	99.8892
Annotation Cluster 88	Enrichment Score: 0.6661125904605906
Category	Term	Count	%	PValue	Genes	List Total	Pop Hits	Pop Total	Fold Enrichment	Bonferroni	Benjamini	FDR
GOTERM_BP_FAT	GO:0046942~carboxylic acid transport	24	1.13048	0.0305806	SLC38A5, SLC13A5, SLC25A4, SLC6A1, SLC38A9, SLC38A6, SLC7A8, SLC7A4, SLC16A3, SLC1A2, SLC6A9, SLC16A5, CD36, AKR1C4, SLC16A6, SLC1A6, SLC16A8, FABP3, PLA2G1B, ABCD3, SLC38A1, SLC36A4, PDZK1, SLC27A4	1410	147	13528	1.56642	1	0.777379	43.7787
GOTERM_BP_FAT	GO:0015849~organic acid transport	24	1.13048	0.0327731	SLC38A5, SLC13A5, SLC25A4, SLC6A1, SLC38A9, SLC38A6, SLC7A8, SLC7A4, SLC16A3, SLC1A2, SLC6A9, SLC16A5, CD36, AKR1C4, SLC16A6, SLC1A6, SLC16A8, FABP3, PLA2G1B, ABCD3, SLC38A1, SLC36A4, PDZK1, SLC27A4	1410	148	13528	1.55584	1	0.792572	46.0902
GOTERM_MF_FAT	GO:0005283~sodium:amino acid symporter activity	4	0.188413	0.0590361	SLC1A2, SLC6A9, SLC6A1, SLC38A1	1357	9	12983	4.25219	1	0.943244	62.8787
INTERPRO	IPR013057:Amino acid transporter, transmembrane	5	0.235516	0.0946041	SLC38A5, SLC38A9, SLC38A6, SLC36A4, SLC38A1	1747	17	16659	2.80464	1	0.997018	82.1743
GOTERM_MF_FAT	GO:0005343~organic acid:sodium symporter activity	6	0.282619	0.112708	SLC1A2, SLC6A9, SLC13A5, SLC6A1, SLC1A6, SLC38A1	1357	25	12983	2.29618	1	0.960792	85.7361
GOTERM_MF_FAT	GO:0005416~cation:amino acid symporter activity	4	0.188413	0.122395	SLC1A2, SLC6A9, SLC6A1, SLC38A1	1357	12	12983	3.18914	1	0.961567	88.0711
SP_PIR_KEYWORDS	amino-acid transport	7	0.329722	0.158495	SLC6A9, SLC38A9, SLC38A6, SLC7A8, SLC36A4, SLC38A1, SLC7A4	1975	36	19235	1.89374	1	0.889667	92.5034
SP_PIR_KEYWORDS	Symport	16	0.75365	0.163715	SLC13A5, SLC5A4, SLC6A1, SLC15A2, SLC16A12, SLC34A1, SLC16A3, SLC6A9, SLC16A5, SLC1A2, SLC16A6, SLC17A1, SLC1A6, SLC16A8, SLC36A4, SLC38A1	1975	111	19235	1.40385	1	0.893694	93.172
GOTERM_MF_FAT	GO:0015293~symporter activity	19	0.89496	0.182869	SLC13A5, SLC5A4, SLC6A1, SLC15A2, SLC16A12, SLC34A1, SLC35A3, SLC16A3, SLC6A9, SLC16A5, SLC1A2, SLC2A5, SLC16A6, SLC1A6, SLC17A1, SLC2A1, SLC16A8, SLC38A1, SLC36A4	1357	137	12983	1.32687	1	0.979663	96.2707
GOTERM_BP_FAT	GO:0043090~amino acid import	3	0.141309	0.199311	SLC1A2, SLC25A4, SLC6A1	1410	8	13528	3.59787	1	0.949853	98.3781
GOTERM_BP_FAT	GO:0043092~L-amino acid import	3	0.141309	0.199311	SLC1A2, SLC25A4, SLC6A1	1410	8	13528	3.59787	1	0.949853	98.3781
GOTERM_BP_FAT	GO:0006865~amino acid transport	13	0.612341	0.224411	SLC38A5, SLC25A4, SLC6A1, SLC38A9, SLC38A6, SLC7A8, SLC7A4, SLC6A9, SLC1A2, SLC1A6, SLC38A1, SLC36A4, PDZK1	1410	90	13528	1.38585	1	0.957187	99.1014
GOTERM_BP_FAT	GO:0015800~acidic amino acid transport	4	0.188413	0.228616	SLC1A2, SLC25A4, SLC6A1, SLC1A6	1410	16	13528	2.39858	1	0.958335	99.1876
GOTERM_BP_FAT	GO:0015837~amine transport	16	0.75365	0.244865	SLC38A5, SLC44A2, SLC25A4, SLC6A1, SLC38A9, SLC38A6, SLC7A8, SLC7A4, SLC6A9, SLC1A2, RHCG, P2RX1, SLC1A6, SLC36A4, SLC38A1, PDZK1	1410	118	13528	1.30093	1	0.961072	99.4526
GOTERM_BP_FAT	GO:0015804~neutral amino acid transport	4	0.188413	0.376473	SLC38A5, SLC6A9, SLC7A8, SLC38A1	1410	21	13528	1.82749	1	0.983487	99.9843
GOTERM_MF_FAT	GO:0015175~neutral amino acid transmembrane transporter activity	4	0.188413	0.378208	SLC38A5, SLC6A9, SLC7A8, SLC38A1	1357	21	12983	1.82237	1	0.993255	99.9564
GOTERM_MF_FAT	GO:0015171~amino acid transmembrane transporter activity	8	0.376825	0.421071	SLC38A5, SLC1A2, SLC6A9, SLC6A1, SLC1A6, SLC7A8, SLC38A1, SLC7A4	1357	59	12983	1.29728	1	0.994001	99.9864
GOTERM_BP_FAT	GO:0015807~L-amino acid transport	4	0.188413	0.434806	SLC1A2, SLC25A4, SLC6A1, SLC7A8	1410	23	13528	1.66858	1	0.989269	99.9975
GOTERM_MF_FAT	GO:0005275~amine transmembrane transporter activity	9	0.423928	0.514665	SLC38A5, SLC1A2, SLC6A9, SLC44A2, SLC6A1, SLC1A6, SLC7A8, SLC38A1, SLC7A4	1357	74	12983	1.16361	1	0.996344	99.9992
GOTERM_MF_FAT	GO:0015179~L-amino acid transmembrane transporter activity	5	0.235516	0.571261	SLC1A2, SLC6A1, SLC1A6, SLC7A8, SLC38A1	1357	38	12983	1.25887	1	0.997963	99.9999
GOTERM_MF_FAT	GO:0015370~solute:sodium symporter activity	6	0.282619	0.644685	SLC1A2, SLC6A9, SLC13A5, SLC6A1, SLC1A6, SLC38A1	1357	52	12983	1.10393	1	0.998794	100
GOTERM_MF_FAT	GO:0015294~solute:cation symporter activity	10	0.471032	0.671368	SLC1A2, SLC6A9, SLC13A5, SLC2A5, SLC6A1, SLC15A2, SLC1A6, SLC2A1, SLC38A1, SLC35A3	1357	95	12983	1.0071	1	0.998934	100
REACTOME_PATHWAY	REACT_15518:Transmembrane transport of small molecules	4	0.188413	0.788012	SLC38A5, SLC7A8, ABCD3, SLC38A1	330	42	3398	0.980664	1	0.970706	100
Annotation Cluster 89	Enrichment Score: 0.6589421455913106
Category	Term	Count	%	PValue	Genes	List Total	Pop Hits	Pop Total	Fold Enrichment	Bonferroni	Benjamini	FDR
UP_SEQ_FEATURE	domain:SAP	5	0.235516	0.208555	SLTM, MAMSTR, HNRNPUL2, HNRNPUL1, PIAS1	1975	23	19113	2.1038	1	1	98.7771
INTERPRO	IPR003034:DNA-binding SAP	5	0.235516	0.216103	SLTM, MAMSTR, HNRNPUL2, HNRNPUL1, PIAS1	1747	23	16659	2.07299	1	0.99957	98.5373
SMART	SM00513:SAP	5	0.235516	0.234041	SLTM, MAMSTR, HNRNPUL2, HNRNPUL1, PIAS1	985	23	9079	2.00375	1	0.97385	97.4657
Annotation Cluster 90	Enrichment Score: 0.6548717502925261
Category	Term	Count	%	PValue	Genes	List Total	Pop Hits	Pop Total	Fold Enrichment	Bonferroni	Benjamini	FDR
GOTERM_MF_FAT	GO:0015355~secondary active monocarboxylate transmembrane transporter activity	3	0.141309	0.0880008	SLC16A3, SLC16A5, SLC16A8	1357	5	12983	5.74046	1	0.957967	77.6905
INTERPRO	IPR004743:Monocarboxylate transporter	3	0.141309	0.0885549	SLC16A3, SLC16A5, SLC16A8	1747	5	16659	5.72147	1	0.996214	79.9908
GOTERM_MF_FAT	GO:0008028~monocarboxylic acid transmembrane transporter activity	5	0.235516	0.237482	SLC16A3, SLC16A5, AKR1C4, SLC16A6, SLC16A8	1357	24	12983	1.99321	1	0.984367	98.7911
GOTERM_BP_FAT	GO:0015711~organic anion transport	7	0.329722	0.306868	SLC16A3, SLC1A2, SLC16A5, SLC13A5, SLC25A4, SLC1A6, SLC16A8	1410	44	13528	1.52637	1	0.97339	99.8882
INTERPRO	IPR011701:Major facilitator superfamily MFS-1	6	0.282619	0.936181	SLC16A3, SLC16A5, SLC16A6, SLC17A1, SLC16A8, SLC16A12	1747	81	16659	0.706354	1	1	100
Annotation Cluster 91	Enrichment Score: 0.6520692512563084
Category	Term	Count	%	PValue	Genes	List Total	Pop Hits	Pop Total	Fold Enrichment	Bonferroni	Benjamini	FDR
GOTERM_BP_FAT	GO:0010243~response to organic nitrogen	12	0.565238	0.0591285	GNAL, SLC1A2, PLA2G4A, SLC6A1, ADORA2A, PTK2B, GRIN1, HMGCS1, PEBP1, BCL2L1, DBH, MGST1	1410	63	13528	1.82749	1	0.842942	67.7001
GOTERM_BP_FAT	GO:0001975~response to amphetamine	4	0.188413	0.316998	GNAL, ADORA2A, GRIN1, DBH	1410	19	13528	2.01986	1	0.975213	99.9149
GOTERM_BP_FAT	GO:0014075~response to amine stimulus	5	0.235516	0.590118	GNAL, SLC1A2, ADORA2A, GRIN1, DBH	1410	39	13528	1.23004	1	0.996809	100
Annotation Cluster 92	Enrichment Score: 0.6518442937084198
Category	Term	Count	%	PValue	Genes	List Total	Pop Hits	Pop Total	Fold Enrichment	Bonferroni	Benjamini	FDR
INTERPRO	IPR003316:Transcription factor E2F/dimerisation partner (TDP)	4	0.188413	0.100013	E2F3, E2F5, E2F7, TFDP2	1747	11	16659	3.46755	1	0.996666	83.9347
UP_SEQ_FEATURE	short sequence motif:DEF box	3	0.141309	0.236479	E2F3, E2F5, TFDP2	1975	9	19113	3.22582	1	1	99.3782
UP_SEQ_FEATURE	region of interest:Dimerization	3	0.141309	0.468399	E2F3, E2F5, TFDP2	1975	15	19113	1.93549	1	1	99.9993
Annotation Cluster 93	Enrichment Score: 0.6493432030576161
Category	Term	Count	%	PValue	Genes	List Total	Pop Hits	Pop Total	Fold Enrichment	Bonferroni	Benjamini	FDR
GOTERM_BP_FAT	GO:0051209~release of sequestered calcium ion into cytosol	4	0.188413	0.172735	P2RX7, LCK, PKD2, F2R	1410	14	13528	2.74124	1	0.939413	97.0286
GOTERM_BP_FAT	GO:0051283~negative regulation of sequestering of calcium ion	4	0.188413	0.172735	P2RX7, LCK, PKD2, F2R	1410	14	13528	2.74124	1	0.939413	97.0286
GOTERM_BP_FAT	GO:0051282~regulation of sequestering of calcium ion	4	0.188413	0.172735	P2RX7, LCK, PKD2, F2R	1410	14	13528	2.74124	1	0.939413	97.0286
GOTERM_BP_FAT	GO:0060402~calcium ion transport into cytosol	4	0.188413	0.316998	P2RX7, LCK, PKD2, F2R	1410	19	13528	2.01986	1	0.975213	99.9149
GOTERM_BP_FAT	GO:0060401~cytosolic calcium ion transport	4	0.188413	0.346803	P2RX7, LCK, PKD2, F2R	1410	20	13528	1.91887	1	0.979544	99.9628
Annotation Cluster 94	Enrichment Score: 0.6483206331019612
Category	Term	Count	%	PValue	Genes	List Total	Pop Hits	Pop Total	Fold Enrichment	Bonferroni	Benjamini	FDR
GOTERM_BP_FAT	GO:0048872~homeostasis of number of cells	18	0.847857	0.0286996	IL2RA, CEBPG, TNFRSF13C, IL7R, ZC3H8, RPA1, MEN1, P2RX7, RPS19, IL20RB, JMJD6, BCL2, VEGFA, SLC25A38, TGFBR3, HEPH, F2R, CD7	1410	100	13528	1.72698	1	0.772747	41.7212
GOTERM_BP_FAT	GO:0030218~erythrocyte differentiation	7	0.329722	0.288035	RPS19, JMJD6, CEBPG, VEGFA, SLC25A38, TGFBR3, HEPH	1410	43	13528	1.56187	1	0.969328	99.8162
GOTERM_BP_FAT	GO:0034101~erythrocyte homeostasis	7	0.329722	0.403058	RPS19, JMJD6, CEBPG, VEGFA, SLC25A38, TGFBR3, HEPH	1410	49	13528	1.37062	1	0.986691	99.993
GOTERM_BP_FAT	GO:0030099~myeloid cell differentiation	9	0.423928	0.765648	CSF2, RPS19, JMJD6, CEBPG, VEGFA, SLC25A38, TGFBR3, JAK2, HEPH	1410	93	13528	0.928483	1	0.999655	100
Annotation Cluster 95	Enrichment Score: 0.6456018173759532
Category	Term	Count	%	PValue	Genes	List Total	Pop Hits	Pop Total	Fold Enrichment	Bonferroni	Benjamini	FDR
INTERPRO	IPR000306:Zinc finger, FYVE-type	6	0.282619	0.20063	WDFY3, PLEKHF1, ZFYVE16, EEA1, FGD6, FGD4	1747	30	16659	1.90716	1	0.999487	97.9467
UP_SEQ_FEATURE	zinc finger region:FYVE-type	7	0.329722	0.210348	WDFY3, PLEKHF1, ZFYVE16, EEA1, RFFL, FGD6, FGD4	1975	39	19113	1.73698	1	1	98.8282
SMART	SM00064:FYVE	6	0.282619	0.220155	WDFY3, PLEKHF1, ZFYVE16, EEA1, FGD6, FGD4	985	30	9079	1.84345	1	0.970668	96.7535
INTERPRO	IPR017455:Zinc finger, FYVE-related	6	0.282619	0.281534	WDFY3, PLEKHF1, ZFYVE16, EEA1, FGD6, FGD4	1747	34	16659	1.68278	1	0.999884	99.6777
Annotation Cluster 96	Enrichment Score: 0.6426621276609842
Category	Term	Count	%	PValue	Genes	List Total	Pop Hits	Pop Total	Fold Enrichment	Bonferroni	Benjamini	FDR
GOTERM_BP_FAT	GO:0042461~photoreceptor cell development	6	0.282619	0.0972829	GNAT1, BBS4, VEGFA, CEP290, RORB, GRK1	1410	24	13528	2.39858	1	0.890893	85.0086
GOTERM_BP_FAT	GO:0046530~photoreceptor cell differentiation	6	0.282619	0.111709	GNAT1, BBS4, VEGFA, CEP290, RORB, GRK1	1410	25	13528	2.30264	1	0.897209	88.8798
GOTERM_BP_FAT	GO:0042462~eye photoreceptor cell development	5	0.235516	0.148101	GNAT1, BBS4, VEGFA, CEP290, RORB	1410	20	13528	2.39858	1	0.924558	94.8801
GOTERM_BP_FAT	GO:0001754~eye photoreceptor cell differentiation	5	0.235516	0.168783	GNAT1, BBS4, VEGFA, CEP290, RORB	1410	21	13528	2.28436	1	0.938318	96.754
GOTERM_BP_FAT	GO:0001654~eye development	17	0.800754	0.298368	MAF, GNAT1, BBS4, RAX, RORB, VSX1, PROX1, TULP3, JMJD6, BCL11B, VEGFA, CEP290, PYGO2, KRTAP21-1, KLF4, APC, GRK1	1410	132	13528	1.23563	1	0.971556	99.8599
GOTERM_BP_FAT	GO:0048592~eye morphogenesis	8	0.376825	0.58766	GNAT1, BBS4, VEGFA, CEP290, RORB, PROX1, VSX1, GRK1	1410	69	13528	1.11239	1	0.996837	100
GOTERM_CC_FAT	GO:0031513~nonmotile primary cilium	4	0.188413	0.665998	GNAT1, BBS4, PKD2, CEP290	1340	32	12782	1.19235	1	0.995505	100
Annotation Cluster 97	Enrichment Score: 0.6333956924575272
Category	Term	Count	%	PValue	Genes	List Total	Pop Hits	Pop Total	Fold Enrichment	Bonferroni	Benjamini	FDR
GOTERM_BP_FAT	GO:0034104~negative regulation of tissue remodeling	4	0.188413	0.0774534	P2RX7, TNFRSF11B, VEGFA, CD24	1410	10	13528	3.83773	1	0.87311	77.5707
GOTERM_BP_FAT	GO:0032845~negative regulation of homeostatic process	5	0.235516	0.168783	P2RX7, TNFRSF11B, ACD, BCL2, VEGFA	1410	21	13528	2.28436	1	0.938318	96.754
GOTERM_BP_FAT	GO:0045779~negative regulation of bone resorption	3	0.141309	0.199311	P2RX7, TNFRSF11B, VEGFA	1410	8	13528	3.59787	1	0.949853	98.3781
GOTERM_BP_FAT	GO:0046851~negative regulation of bone remodeling	3	0.141309	0.199311	P2RX7, TNFRSF11B, VEGFA	1410	8	13528	3.59787	1	0.949853	98.3781
GOTERM_BP_FAT	GO:0034103~regulation of tissue remodeling	4	0.188413	0.316998	P2RX7, TNFRSF11B, VEGFA, CD24	1410	19	13528	2.01986	1	0.975213	99.9149
GOTERM_BP_FAT	GO:0046850~regulation of bone remodeling	3	0.141309	0.473011	P2RX7, TNFRSF11B, VEGFA	1410	15	13528	1.91887	1	0.991299	99.9993
GOTERM_BP_FAT	GO:0045124~regulation of bone resorption	3	0.141309	0.473011	P2RX7, TNFRSF11B, VEGFA	1410	15	13528	1.91887	1	0.991299	99.9993
Annotation Cluster 98	Enrichment Score: 0.6307327654738952
Category	Term	Count	%	PValue	Genes	List Total	Pop Hits	Pop Total	Fold Enrichment	Bonferroni	Benjamini	FDR
GOTERM_BP_FAT	GO:0045927~positive regulation of growth	12	0.565238	0.207702	ZFP91-CNTF, AVP, IL9R, DIO3, PTK2B, BCL2, NOL8, HOPX, IGFBP1, PROX1, CDH4, GHR	1410	80	13528	1.43915	1	0.95364	98.6659
GOTERM_BP_FAT	GO:0045793~positive regulation of cell size	8	0.376825	0.229017	ZFP91-CNTF, AVP, IL9R, PTK2B, RB1CC1, NOL8, IGFBP1, CDH4	1410	48	13528	1.59905	1	0.958187	99.1954
GOTERM_BP_FAT	GO:0030307~positive regulation of cell growth	7	0.329722	0.269459	ZFP91-CNTF, AVP, IL9R, PTK2B, NOL8, IGFBP1, CDH4	1410	42	13528	1.59905	1	0.96719	99.7037
Annotation Cluster 99	Enrichment Score: 0.6301842746573985
Category	Term	Count	%	PValue	Genes	List Total	Pop Hits	Pop Total	Fold Enrichment	Bonferroni	Benjamini	FDR
UP_SEQ_FEATURE	domain:DENN	4	0.188413	0.224831	SBF1, DENND5B, DENND2C, DENND1B	1975	16	19113	2.41937	1	1	99.1731
UP_SEQ_FEATURE	domain:uDENN	4	0.188413	0.224831	SBF1, DENND5B, DENND2C, DENND1B	1975	16	19113	2.41937	1	1	99.1731
UP_SEQ_FEATURE	domain:dDENN	4	0.188413	0.224831	SBF1, DENND5B, DENND2C, DENND1B	1975	16	19113	2.41937	1	1	99.1731
INTERPRO	IPR001194:DENN	4	0.188413	0.231487	SBF1, DENND5B, DENND2C, DENND1B	1747	16	16659	2.38394	1	0.999674	98.963
INTERPRO	IPR005113:uDENN	4	0.188413	0.231487	SBF1, DENND5B, DENND2C, DENND1B	1747	16	16659	2.38394	1	0.999674	98.963
INTERPRO	IPR005112:dDENN	4	0.188413	0.231487	SBF1, DENND5B, DENND2C, DENND1B	1747	16	16659	2.38394	1	0.999674	98.963
SMART	SM00799:DENN	4	0.188413	0.247209	SBF1, DENND5B, DENND2C, DENND1B	985	16	9079	2.30431	1	0.973036	98.0045
SMART	SM00800:uDENN	4	0.188413	0.247209	SBF1, DENND5B, DENND2C, DENND1B	985	16	9079	2.30431	1	0.973036	98.0045
SMART	SM00801:dDENN	4	0.188413	0.247209	SBF1, DENND5B, DENND2C, DENND1B	985	16	9079	2.30431	1	0.973036	98.0045
Annotation Cluster 100	Enrichment Score: 0.6235647135911098
Category	Term	Count	%	PValue	Genes	List Total	Pop Hits	Pop Total	Fold Enrichment	Bonferroni	Benjamini	FDR
GOTERM_MF_FAT	GO:0035091~phosphoinositide binding	17	0.800754	0.0547022	PLD1, PFN2, ADAP2, TULP3, CCDC88A, EPB41, PIK3C2A, HIP1R, PIK3C2B, ZFYVE16, SNX16, PIGU, SNX22, EEA1, ITPR3, SNX13, SNX10	1357	100	12983	1.62646	1	0.949403	59.9941
UP_SEQ_FEATURE	domain:PX	7	0.329722	0.356806	PLD1, PIK3C2A, PIK3C2B, SNX16, SNX22, SNX13, SNX10	1975	47	19113	1.44133	1	1	99.9754
INTERPRO	IPR001683:Phox-like	7	0.329722	0.389552	PLD1, PIK3C2A, PIK3C2B, SNX16, SNX22, SNX13, SNX10	1747	48	16659	1.39063	1	0.999984	99.9809
SMART	SM00312:PX	7	0.329722	0.421444	PLD1, PIK3C2A, PIK3C2B, SNX16, SNX22, SNX13, SNX10	985	48	9079	1.34418	1	0.991833	99.947
Annotation Cluster 101	Enrichment Score: 0.6168536936337392
Category	Term	Count	%	PValue	Genes	List Total	Pop Hits	Pop Total	Fold Enrichment	Bonferroni	Benjamini	FDR
GOTERM_BP_FAT	GO:0000019~regulation of mitotic recombination	3	0.141309	0.0563773	BLM, MRE11A, RAD50	1410	4	13528	7.19574	1	0.840151	65.9032
GOTERM_BP_FAT	GO:0000018~regulation of DNA recombination	6	0.282619	0.127098	BLM, MRE11A, TBX21, IL7R, RAD50, IL10	1410	26	13528	2.21408	1	0.909193	91.9576
KEGG_PATHWAY	hsa03440:Homologous recombination	5	0.235516	0.339622	RPA1, RPA2, BLM, MRE11A, RAD50	536	28	5085	1.6941	1	0.930574	99.397
GOTERM_BP_FAT	GO:0000723~telomere maintenance	4	0.188413	0.569646	ACD, BLM, MRE11A, RAD50	1410	28	13528	1.37062	1	0.99612	100
GOTERM_BP_FAT	GO:0032200~telomere organization	4	0.188413	0.594139	ACD, BLM, MRE11A, RAD50	1410	29	13528	1.32336	1	0.996948	100
Annotation Cluster 102	Enrichment Score: 0.6124051132012837
Category	Term	Count	%	PValue	Genes	List Total	Pop Hits	Pop Total	Fold Enrichment	Bonferroni	Benjamini	FDR
GOTERM_BP_FAT	GO:0007423~sensory organ development	31	1.4602	0.111099	BBS4, NOG, TSHZ1, ERBB2, JAG2, RORB, ECE1, CHRNA9, BCL11B, BCL2, CEP290, GFI1, KRTAP21-1, COL11A1, C17ORF28, APC, MAF, GNAT1, KCNMA1, RAX, SLC9A3R2, VSX1, PROX1, ASCL1, DDR1, TULP3, JMJD6, VEGFA, PYGO2, KLF4, GRK1	1410	229	13528	1.2988	1	0.898151	88.7374
GOTERM_BP_FAT	GO:0001654~eye development	17	0.800754	0.298368	MAF, GNAT1, BBS4, RAX, RORB, VSX1, PROX1, TULP3, JMJD6, BCL11B, VEGFA, CEP290, PYGO2, KRTAP21-1, KLF4, APC, GRK1	1410	132	13528	1.23563	1	0.971556	99.8599
GOTERM_BP_FAT	GO:0043010~camera-type eye development	13	0.612341	0.438855	MAF, RAX, PROX1, VSX1, TULP3, JMJD6, BCL11B, VEGFA, PYGO2, KRTAP21-1, KLF4, APC, GRK1	1410	107	13528	1.16567	1	0.989289	99.9978
Annotation Cluster 103	Enrichment Score: 0.6105722604028351
Category	Term	Count	%	PValue	Genes	List Total	Pop Hits	Pop Total	Fold Enrichment	Bonferroni	Benjamini	FDR
UP_SEQ_FEATURE	repeat:LRR 16	10	0.471032	0.0380983	SLITRK4, SLITRK3, NLRC3, LRRC8A, LRRC33, RLTPR, LRIG3, LRRK2, SLITRK6, LGR6	1975	45	19113	2.15055	1	0.999767	51.875
UP_SEQ_FEATURE	repeat:LRR 15	10	0.471032	0.0753711	SLITRK4, SLITRK3, NLRC3, LRRC8A, LRRC33, RLTPR, LRIG3, LRRK2, SLITRK6, LGR6	1975	51	19113	1.89754	1	0.99997	77.1331
UP_SEQ_FEATURE	repeat:LRR 12	15	0.706547	0.0835796	LRRC8E, LRRC33, KERA, LRRC8A, FBXL20, RLTPR, TLR2, LRIG3, LGR6, SLITRK4, LINGO4, NLRC3, SLITRK3, SLITRK6, LRRK2	1975	91	19113	1.59519	1	0.99996	80.6675
UP_SEQ_FEATURE	repeat:LRR 14	11	0.518135	0.0862072	SLITRK4, SLITRK3, NLRC3, LRRC8A, LRRC33, RLTPR, TLR2, LRIG3, LRRK2, SLITRK6, LGR6	1975	60	19113	1.7742	1	0.999962	81.6849
UP_SEQ_FEATURE	repeat:LRR 13	13	0.612341	0.0892058	LRRC8E, LINGO4, SLITRK4, SLITRK3, NLRC3, LRRC8A, LRRC33, RLTPR, TLR2, LRIG3, LRRK2, SLITRK6, LGR6	1975	76	19113	1.65536	1	0.999957	82.784
UP_SEQ_FEATURE	repeat:LRR 6	29	1.36599	0.0956827	LRRC8E, LRRC33, LRRC8A, KERA, LRDD, KIAA1731, TLR2, LRIG3, LGR6, ISLR, NOD2, LINGO4, NLRC3, RTN4RL2, FBXL14, LRRC55, LRRC20, FLRT3, FBXL20, RLTPR, NLRP3, LRRC49, NFKBIL2, AMIGO2, SLITRK4, SLITRK3, LRRC67, LRRK2, SLITRK6	1975	210	19113	1.33641	1	0.999959	84.9487
UP_SEQ_FEATURE	repeat:LRR 11	15	0.706547	0.165419	LRRC8E, LRRC33, KERA, LRRC8A, FBXL20, RLTPR, TLR2, LRIG3, LGR6, SLITRK4, LINGO4, NLRC3, SLITRK3, SLITRK6, LRRK2	1975	102	19113	1.42316	1	0.999999	96.6784
UP_SEQ_FEATURE	repeat:LRR 5	29	1.36599	0.210978	LRRC8E, LRRC33, LRRC8A, KERA, LRDD, KIAA1731, TLR2, LRIG3, LGR6, ISLR, NOD2, LINGO4, NLRC3, RTN4RL2, FBXL14, LRRC55, LRRC20, FLRT3, FBXL20, RLTPR, NLRP3, LRRC49, NFKBIL2, AMIGO2, SLITRK4, SLITRK3, LRRC67, LRRK2, SLITRK6	1975	231	19113	1.21492	1	1	98.8457
UP_SEQ_FEATURE	repeat:LRR 10	16	0.75365	0.225146	LRRC8E, FLRT3, LRRC33, KERA, LRRC8A, FBXL20, RLTPR, TLR2, LRIG3, LGR6, SLITRK4, LINGO4, NLRC3, SLITRK3, SLITRK6, LRRK2	1975	117	19113	1.32341	1	1	99.1794
INTERPRO	IPR001611:Leucine-rich repeat	27	1.27179	0.232917	FLRT3, LRRC8E, LRRC20, KERA, LRRC8A, LRRC33, LRDD, C10ORF11, TLR2, LRIG3, NLRP3, LGR6, LRRC49, ISLR, AMIGO2, LINGO4, SLITRK4, NOD2, SLITRK3, LRRC56, LRRC67, RTN4RL2, C14ORF166B, LRRC55, LRWD1, SLITRK6, LRRK2	1747	213	16659	1.20876	1	0.999655	98.996
UP_SEQ_FEATURE	repeat:LRR 7	22	1.03627	0.283314	LRRC8E, FLRT3, LRRC33, KERA, LRRC8A, FBXL20, KIAA1731, LRDD, RLTPR, TLR2, LRIG3, LGR6, NLRP3, LRRC49, NFKBIL2, LINGO4, SLITRK4, SLITRK3, NLRC3, RTN4RL2, LRRK2, SLITRK6	1975	177	19113	1.20285	1	1	99.8112
INTERPRO	IPR003591:Leucine-rich repeat, typical subtype	17	0.800754	0.296564	LRRC8E, FLRT3, LRRC33, LRRC8A, LRDD, TLR2, LRIG3, LGR6, ISLR, AMIGO2, SLITRK4, LINGO4, SLITRK3, RTN4RL2, LRRK2, LRWD1, SLITRK6	1747	131	16659	1.23747	1	0.999885	99.7766
UP_SEQ_FEATURE	repeat:LRR 17	6	0.282619	0.312943	SLITRK4, SLITRK3, NLRC3, LRRC8A, LRRC33, LRIG3	1975	36	19113	1.61291	1	1	99.9147
SMART	SM00369:LRR_TYP	17	0.800754	0.344803	LRRC8E, FLRT3, LRRC33, LRRC8A, LRDD, TLR2, LRIG3, LGR6, ISLR, AMIGO2, SLITRK4, LINGO4, SLITRK3, RTN4RL2, LRRK2, LRWD1, SLITRK6	985	131	9079	1.19613	1	0.991155	99.7057
UP_SEQ_FEATURE	repeat:LRR 8	18	0.847857	0.369889	LRRC8E, FLRT3, LRRC33, KERA, LRRC8A, FBXL20, RLTPR, TLR2, LRIG3, LGR6, LRRC49, SLITRK4, LINGO4, SLITRK3, NLRC3, RTN4RL2, LRRK2, SLITRK6	1975	149	19113	1.16909	1	1	99.9833
UP_SEQ_FEATURE	repeat:LRR 4	29	1.36599	0.37026	LRRC8E, LRRC33, LRRC8A, KERA, LRDD, KIAA1731, TLR2, LRIG3, LGR6, ISLR, NOD2, LINGO4, NLRC3, RTN4RL2, FBXL14, LRRC55, LRRC20, FLRT3, FBXL20, RLTPR, NLRP3, LRRC49, NFKBIL2, AMIGO2, SLITRK4, SLITRK3, LRRC67, LRRK2, SLITRK6	1975	252	19113	1.11368	1	1	99.9835
UP_SEQ_FEATURE	repeat:LRR 9	16	0.75365	0.422999	LRRC8E, FLRT3, LRRC33, KERA, LRRC8A, FBXL20, RLTPR, TLR2, LRIG3, LGR6, SLITRK4, LINGO4, NLRC3, SLITRK3, SLITRK6, LRRK2	1975	135	19113	1.14696	1	1	99.9968
UP_SEQ_FEATURE	repeat:LRR 1	35	1.64861	0.434053	LRRC8E, LRRC8A, LRRC33, KERA, LRDD, KIAA1731, C10ORF11, TLR2, LRIG3, LGR6, ISLR, LINGO4, NOD2, NLRC3, LRRC56, RTN4RL2, FBXL14, LRRC55, CNTLN, LRWD1, FLRT3, LRRC20, WDFY3, FBXL20, RLTPR, NLRP3, LRRC49, NFKBIL2, AMIGO2, SLITRK4, SLITRK3, LRRC67, LRRK2, SLITRK6, ZER1	1975	318	19113	1.06513	1	1	99.9978
UP_SEQ_FEATURE	repeat:LRR 2	35	1.64861	0.441671	LRRC8E, LRRC8A, LRRC33, KERA, LRDD, KIAA1731, C10ORF11, TLR2, LRIG3, LGR6, ISLR, LINGO4, NOD2, NLRC3, LRRC56, RTN4RL2, FBXL14, LRRC55, CNTLN, LRWD1, FLRT3, LRRC20, WDFY3, FBXL20, RLTPR, NLRP3, LRRC49, NFKBIL2, AMIGO2, SLITRK4, SLITRK3, LRRC67, LRRK2, SLITRK6, ZER1	1975	319	19113	1.06179	1	1	99.9983
UP_SEQ_FEATURE	repeat:LRR 3	33	1.5544	0.443234	LRRC8E, LRRC8A, LRRC33, KERA, LRDD, KIAA1731, TLR2, LRIG3, LGR6, ISLR, LINGO4, NOD2, NLRC3, LRRC56, RTN4RL2, FBXL14, LRRC55, CNTLN, LRWD1, LRRC20, FLRT3, FBXL20, RLTPR, NLRP3, LRRC49, NFKBIL2, AMIGO2, SLITRK4, SLITRK3, LRRC67, LRRK2, SLITRK6, ZER1	1975	299	19113	1.06808	1	1	99.9984
INTERPRO	IPR000483:Cysteine-rich flanking region, C-terminal	11	0.518135	0.443543	FLRT3, ISLR, AMIGO2, LINGO4, SLITRK4, SLITRK3, TLR2, RTN4RL2, LRIG3, LRRC55, SLITRK6	1747	88	16659	1.19197	1	0.999993	99.9962
SP_PIR_KEYWORDS	leucine-rich repeat	35	1.64861	0.454774	LRRC8E, LRRC8A, LRRC33, KERA, LRDD, KIAA1731, C10ORF11, TLR2, LRIG3, LGR6, ISLR, LINGO4, NOD2, NLRC3, LRRC56, RTN4RL2, FBXL14, LRRC55, CNTLN, LRWD1, FLRT3, LRRC20, WDFY3, FBXL20, RLTPR, NLRP3, LRRC49, NFKBIL2, AMIGO2, SLITRK4, SLITRK3, LRRC67, LRRK2, SLITRK6, ZER1	1975	322	19235	1.05861	1	0.960575	99.9889
SMART	SM00082:LRRCT	11	0.518135	0.487324	FLRT3, ISLR, AMIGO2, LINGO4, SLITRK4, SLITRK3, TLR2, RTN4RL2, LRIG3, LRRC55, SLITRK6	985	88	9079	1.15216	1	0.99347	99.99
INTERPRO	IPR000372:Leucine-rich repeat, cysteine-rich flanking region, N-terminal	11	0.518135	0.597836	FLRT3, ISLR, AMIGO2, LINGO4, SLITRK4, SLITRK3, KERA, RTN4RL2, LRIG3, LRRC55, LGR6	1747	99	16659	1.05953	1	0.999999	100
SMART	SM00013:LRRNT	11	0.518135	0.641918	FLRT3, ISLR, AMIGO2, LINGO4, SLITRK4, SLITRK3, KERA, RTN4RL2, LRIG3, LRRC55, LGR6	985	99	9079	1.02414	1	0.996504	99.9999
Annotation Cluster 104	Enrichment Score: 0.6030551253276941
Category	Term	Count	%	PValue	Genes	List Total	Pop Hits	Pop Total	Fold Enrichment	Bonferroni	Benjamini	FDR
GOTERM_BP_FAT	GO:0033559~unsaturated fatty acid metabolic process	11	0.518135	0.0353203	AKR1C3, PLA2G4A, PTGDS, ALOXE3, PTGES, FADS1, ALOX5AP, EPHX2, PLA2G1B, LTC4S, MIF	1410	51	13528	2.06936	1	0.805676	48.6626
GOTERM_BP_FAT	GO:0006690~icosanoid metabolic process	10	0.471032	0.0508587	AKR1C3, PLA2G4A, PTGDS, ALOXE3, PTGES, FADS1, ALOX5AP, PLA2G1B, LTC4S, MIF	1410	47	13528	2.04135	1	0.823271	62.0099
GOTERM_BP_FAT	GO:0046456~icosanoid biosynthetic process	7	0.329722	0.0969617	PTGDS, ALOXE3, FADS1, ALOX5AP, PLA2G1B, LTC4S, MIF	1410	31	13528	2.16646	1	0.892728	84.9094
GOTERM_BP_FAT	GO:0006631~fatty acid metabolic process	27	1.27179	0.127925	ACOXL, ALOXE3, ALDH5A1, FADS1, FA2H, ACSM2A, ADIPOR2, ACACA, EPHX2, LTC4S, ADIPOQ, MIF, FAR1, AKR1C3, CEL, PNPLA8, PLA2G4A, PTGDS, PTGES, ALOX5AP, ACOT11, PLA2G1B, FABP3, DEGS2, SLC27A4, GHR, ACAA1	1410	198	13528	1.30832	1	0.909727	92.0977
GOTERM_BP_FAT	GO:0006636~unsaturated fatty acid biosynthetic process	7	0.329722	0.136489	PTGDS, ALOXE3, FADS1, ALOX5AP, PLA2G1B, LTC4S, MIF	1410	34	13528	1.9753	1	0.916113	93.4192
GOTERM_BP_FAT	GO:0043449~cellular alkene metabolic process	5	0.235516	0.212831	CYP2F1, ALOXE3, ALOX5AP, PLA2G1B, LTC4S	1410	23	13528	2.08572	1	0.954701	98.8172
GOTERM_BP_FAT	GO:0006633~fatty acid biosynthetic process	11	0.518135	0.306035	FAR1, PTGDS, ALOXE3, FA2H, FADS1, ALOX5AP, PLA2G1B, ACACA, LTC4S, DEGS2, MIF	1410	79	13528	1.33592	1	0.973317	99.8857
SP_PIR_KEYWORDS	leukotriene biosynthesis	3	0.141309	0.313833	ALOXE3, ALOX5AP, LTC4S	1975	11	19235	2.65616	1	0.933634	99.6498
GOTERM_BP_FAT	GO:0006693~prostaglandin metabolic process	4	0.188413	0.316998	AKR1C3, PTGDS, PTGES, MIF	1410	19	13528	2.01986	1	0.975213	99.9149
GOTERM_BP_FAT	GO:0006692~prostanoid metabolic process	4	0.188413	0.316998	AKR1C3, PTGDS, PTGES, MIF	1410	19	13528	2.01986	1	0.975213	99.9149
GOTERM_BP_FAT	GO:0019370~leukotriene biosynthetic process	4	0.188413	0.316998	ALOXE3, ALOX5AP, PLA2G1B, LTC4S	1410	19	13528	2.01986	1	0.975213	99.9149
GOTERM_BP_FAT	GO:0043450~alkene biosynthetic process	4	0.188413	0.316998	ALOXE3, ALOX5AP, PLA2G1B, LTC4S	1410	19	13528	2.01986	1	0.975213	99.9149
GOTERM_BP_FAT	GO:0006691~leukotriene metabolic process	4	0.188413	0.405853	ALOXE3, ALOX5AP, PLA2G1B, LTC4S	1410	22	13528	1.74442	1	0.986722	99.9936
BIOCARTA	h_eicosanoidPathway:Eicosanoid Metabolism	4	0.188413	0.480841	PLA2G4A, PTGDS, PTGES, ALOX5AP	176	21	1437	1.55519	1	0.997329	99.9782
GOTERM_MF_FAT	GO:0016860~intramolecular oxidoreductase activity	5	0.235516	0.571261	EBP, PTGDS, PTGES, DDT, MIF	1357	38	12983	1.25887	1	0.997963	99.9999
GOTERM_BP_FAT	GO:0016053~organic acid biosynthetic process	13	0.612341	0.894418	FAR1, PLD1, ALOXE3, PTGDS, ASS1, FADS1, FA2H, ALOX5AP, ACACA, PLA2G1B, LTC4S, DEGS2, MIF	1410	155	13528	0.804685	1	0.999983	100
GOTERM_BP_FAT	GO:0046394~carboxylic acid biosynthetic process	13	0.612341	0.894418	FAR1, PLD1, ALOXE3, PTGDS, ASS1, FADS1, FA2H, ALOX5AP, ACACA, PLA2G1B, LTC4S, DEGS2, MIF	1410	155	13528	0.804685	1	0.999983	100
Annotation Cluster 105	Enrichment Score: 0.6013717823755974
Category	Term	Count	%	PValue	Genes	List Total	Pop Hits	Pop Total	Fold Enrichment	Bonferroni	Benjamini	FDR
GOTERM_CC_FAT	GO:0019028~viral capsid	4	0.188413	0.231244	PLAC4, ERVWE1, FLJ45949, ERV3	1340	16	12782	2.3847	1	0.975819	97.85
GOTERM_CC_FAT	GO:0019012~virion	4	0.188413	0.26056	PLAC4, ERVWE1, FLJ45949, ERV3	1340	17	12782	2.24442	1	0.979247	98.7813
GOTERM_CC_FAT	GO:0044423~virion part	4	0.188413	0.26056	PLAC4, ERVWE1, FLJ45949, ERV3	1340	17	12782	2.24442	1	0.979247	98.7813
Annotation Cluster 106	Enrichment Score: 0.5979657000068209
Category	Term	Count	%	PValue	Genes	List Total	Pop Hits	Pop Total	Fold Enrichment	Bonferroni	Benjamini	FDR
GOTERM_MF_FAT	GO:0019209~kinase activator activity	6	0.282619	0.112708	CDK5R1, CDK5R2, MAPKSP1, CD24, ITSN1, AGAP2	1357	25	12983	2.29618	1	0.960792	85.7361
GOTERM_MF_FAT	GO:0019207~kinase regulator activity	13	0.612341	0.262433	CDK5R1, MAPKSP1, CDK5R2, PKIG, ITSN1, TRIB2, CDKN2B, C1ORF230, NOS2, CD24, AGAP2, APC, RHOH	1357	93	12983	1.33738	1	0.985183	99.2968
GOTERM_MF_FAT	GO:0030295~protein kinase activator activity	4	0.188413	0.288711	CDK5R1, CDK5R2, CD24, AGAP2	1357	18	12983	2.1261	1	0.986348	99.6105
GOTERM_MF_FAT	GO:0019887~protein kinase regulator activity	10	0.471032	0.475007	CDK5R1, CDK5R2, CDKN2B, PKIG, C1ORF230, NOS2, CD24, AGAP2, TRIB2, APC	1357	81	12983	1.18116	1	0.995935	99.9972
Annotation Cluster 107	Enrichment Score: 0.5967324864327651
Category	Term	Count	%	PValue	Genes	List Total	Pop Hits	Pop Total	Fold Enrichment	Bonferroni	Benjamini	FDR
GOTERM_BP_FAT	GO:0030318~melanocyte differentiation	4	0.188413	0.172735	SOX10, EDN3, HPS6, BCL2	1410	14	13528	2.74124	1	0.939413	97.0286
GOTERM_BP_FAT	GO:0050931~pigment cell differentiation	4	0.188413	0.200211	SOX10, EDN3, HPS6, BCL2	1410	15	13528	2.55849	1	0.950095	98.4116
GOTERM_BP_FAT	GO:0048066~pigmentation during development	5	0.235516	0.283696	SOX10, EDN3, SLC45A2, HPS6, BCL2	1410	26	13528	1.84506	1	0.969944	99.7943
GOTERM_BP_FAT	GO:0043473~pigmentation	8	0.376825	0.418164	BBS4, SOX10, EDN3, SLC45A2, HPS6, LYST, BCL2, KRTAP21-1	1410	59	13528	1.30093	1	0.987861	99.9956
Annotation Cluster 108	Enrichment Score: 0.5960067741763603
Category	Term	Count	%	PValue	Genes	List Total	Pop Hits	Pop Total	Fold Enrichment	Bonferroni	Benjamini	FDR
GOTERM_BP_FAT	GO:0006221~pyrimidine nucleotide biosynthetic process	7	0.329722	0.0217998	TYMS, RP2, DTYMK, CAD, DPYD, NME7, PRPS1	1410	22	13528	3.05274	1	0.77438	33.5474
SP_PIR_KEYWORDS	nucleotide biosynthesis	4	0.188413	0.0275114	TYMS, DTYMK, PRPSAP1, PRPS1	1975	7	19235	5.56528	1	0.593163	34.2178
GOTERM_BP_FAT	GO:0009116~nucleoside metabolic process	12	0.565238	0.0649863	FHIT, NT5C1A, RP2, DTYMK, QTRTD1, DPYD, QTRT1, FPGS, PRPSAP1, NT5E, NME7, PRPS1	1410	64	13528	1.79894	1	0.857743	71.2321
GOTERM_BP_FAT	GO:0006220~pyrimidine nucleotide metabolic process	7	0.329722	0.16641	TYMS, RP2, DTYMK, CAD, DPYD, NME7, PRPS1	1410	36	13528	1.86556	1	0.938312	96.5778
GOTERM_MF_FAT	GO:0016776~phosphotransferase activity, phosphate group as acceptor	6	0.282619	0.258268	CARD11, RP2, DTYMK, AK3, PPIP5K2, NME7	1357	33	12983	1.73953	1	0.986065	99.2293
GOTERM_BP_FAT	GO:0009119~ribonucleoside metabolic process	7	0.329722	0.345093	FHIT, RP2, QTRTD1, DPYD, QTRT1, NT5E, NME7	1410	46	13528	1.46001	1	0.979612	99.961
GOTERM_BP_FAT	GO:0009148~pyrimidine nucleoside triphosphate biosynthetic process	3	0.141309	0.360093	RP2, DTYMK, NME7	1410	12	13528	2.39858	1	0.981226	99.9746
KEGG_PATHWAY	hsa00240:Pyrimidine metabolism	12	0.565238	0.41604	TYMS, POLR2F, NT5C1A, DTYMK, RRM1, AK3, ENTPD5, TXNRD1, CAD, DPYD, NT5E, NME7	536	95	5085	1.19835	1	0.937116	99.8674
GOTERM_BP_FAT	GO:0009147~pyrimidine nucleoside triphosphate metabolic process	3	0.141309	0.436637	RP2, DTYMK, NME7	1410	14	13528	2.05593	1	0.989151	99.9976
GOTERM_BP_FAT	GO:0009220~pyrimidine ribonucleotide biosynthetic process	3	0.141309	0.473011	RP2, DPYD, NME7	1410	15	13528	1.91887	1	0.991299	99.9993
GOTERM_BP_FAT	GO:0006213~pyrimidine nucleoside metabolic process	4	0.188413	0.490981	RP2, DTYMK, DPYD, NME7	1410	25	13528	1.53509	1	0.992482	99.9996
GOTERM_BP_FAT	GO:0009218~pyrimidine ribonucleotide metabolic process	3	0.141309	0.507924	RP2, DPYD, NME7	1410	16	13528	1.79894	1	0.993423	99.9998
GOTERM_BP_FAT	GO:0046131~pyrimidine ribonucleoside metabolic process	3	0.141309	0.541287	RP2, DPYD, NME7	1410	17	13528	1.69312	1	0.995014	99.9999
GOTERM_MF_FAT	GO:0019205~nucleobase, nucleoside, nucleotide kinase activity	5	0.235516	0.67056	CARD11, RP2, DTYMK, AK3, NME7	1357	43	12983	1.11249	1	0.998953	100
GOTERM_MF_FAT	GO:0019201~nucleotide kinase activity	3	0.141309	0.709016	CARD11, DTYMK, AK3	1357	23	12983	1.24793	1	0.999396	100
Annotation Cluster 109	Enrichment Score: 0.5956622649257337
Category	Term	Count	%	PValue	Genes	List Total	Pop Hits	Pop Total	Fold Enrichment	Bonferroni	Benjamini	FDR
GOTERM_BP_FAT	GO:0009123~nucleoside monophosphate metabolic process	12	0.565238	0.0777974	TYMS, ADCY1, UCN2, ADORA2A, AK3, NPPC, PDE8B, PDE4D, DPYD, NT5E, GMPS, PRPS1	1410	66	13528	1.74442	1	0.872612	77.7253
GOTERM_BP_FAT	GO:0046058~cAMP metabolic process	5	0.235516	0.168783	ADCY1, UCN2, ADORA2A, PDE8B, PDE4D	1410	21	13528	2.28436	1	0.938318	96.754
GOTERM_BP_FAT	GO:0009124~nucleoside monophosphate biosynthetic process	8	0.376825	0.261558	TYMS, ADCY1, UCN2, ADORA2A, NPPC, DPYD, GMPS, PRPS1	1410	50	13528	1.53509	1	0.965122	99.6383
GOTERM_BP_FAT	GO:0009187~cyclic nucleotide metabolic process	6	0.282619	0.362225	ADCY1, UCN2, ADORA2A, NPPC, PDE8B, PDE4D	1410	38	13528	1.51489	1	0.981442	99.9761
GOTERM_BP_FAT	GO:0006171~cAMP biosynthetic process	3	0.141309	0.436637	ADCY1, UCN2, ADORA2A	1410	14	13528	2.05593	1	0.989151	99.9976
GOTERM_BP_FAT	GO:0009190~cyclic nucleotide biosynthetic process	4	0.188413	0.490981	ADCY1, UCN2, ADORA2A, NPPC	1410	25	13528	1.53509	1	0.992482	99.9996
Annotation Cluster 110	Enrichment Score: 0.5920400155081347
Category	Term	Count	%	PValue	Genes	List Total	Pop Hits	Pop Total	Fold Enrichment	Bonferroni	Benjamini	FDR
GOTERM_MF_FAT	GO:0005044~scavenger receptor activity	8	0.376825	0.199879	ENPP2, C8ORF84, TINAGL1, CD6, LOC619207, SCARA5, CD5, SCARF2	1357	46	12983	1.6639	1	0.982669	97.3524
INTERPRO	IPR001212:Somatomedin B	3	0.141309	0.282565	ENPP2, C8ORF84, TINAGL1	1747	10	16659	2.86073	1	0.999875	99.6856
SMART	SM00201:SO	3	0.141309	0.29648	ENPP2, C8ORF84, TINAGL1	985	10	9079	2.76518	1	0.984791	99.2151
Annotation Cluster 111	Enrichment Score: 0.5786575328671075
Category	Term	Count	%	PValue	Genes	List Total	Pop Hits	Pop Total	Fold Enrichment	Bonferroni	Benjamini	FDR
UP_SEQ_FEATURE	zinc finger region:DHHC-type	6	0.282619	0.12382	ZDHHC23, ZDHHC22, ZDHHC17, ZDHHC21, ZDHHC12, ZDHHC18	1975	26	19113	2.23326	1	0.999992	91.6995
INTERPRO	IPR001594:Zinc finger, DHHC-type	6	0.282619	0.129661	ZDHHC23, ZDHHC22, ZDHHC17, ZDHHC21, ZDHHC12, ZDHHC18	1747	26	16659	2.20056	1	0.998096	91.0163
UP_SEQ_FEATURE	active site:S-palmitoyl cysteine intermediate	3	0.141309	0.236479	ZDHHC17, ZDHHC12, ZDHHC18	1975	9	19113	3.22582	1	1	99.3782
PIR_SUPERFAMILY	PIRSF037459:zinc finger DHHC domain-containing protein 7	3	0.141309	0.351229	ZDHHC23, ZDHHC21, ZDHHC12	757	12	7396	2.44254	1	1	99.8652
SP_PIR_KEYWORDS	Acyltransferase	11	0.518135	0.958807	ZDHHC23, ZDHHC22, ZDHHC17, ZDHHC21, ZDHHC12, MBOAT1, ZDHHC18, MBOAT4, PORCN, NAT9, ACAA1	1975	153	19235	0.700207	1	0.999416	100
Annotation Cluster 112	Enrichment Score: 0.5780881570493417
Category	Term	Count	%	PValue	Genes	List Total	Pop Hits	Pop Total	Fold Enrichment	Bonferroni	Benjamini	FDR
GOTERM_CC_FAT	GO:0008021~synaptic vesicle	12	0.565238	0.168296	RAB3B, SYPL1, DMXL2, SYT11, C16ORF70, GRIN1, SEMA4C, TRAPPC4, PEBP1, BIN1, LRRK2, PCLO	1340	76	12782	1.50613	1	0.98557	93.2159
GOTERM_CC_FAT	GO:0030136~clathrin-coated vesicle	18	0.847857	0.217911	RAB3B, HIP1R, PIK3C2A, SYT11, C16ORF70, GRIN1, PCLO, ECE1, SYPL1, DMXL2, SEMA4C, PEBP1, TRAPPC4, SORT1, NECAP1, BIN1, LRRK2, CLTCL1	1340	132	12782	1.30075	1	0.979275	97.2364
GOTERM_CC_FAT	GO:0030135~coated vesicle	18	0.847857	0.502784	RAB3B, HIP1R, PIK3C2A, SYT11, C16ORF70, GRIN1, PCLO, ECE1, SYPL1, DMXL2, SEMA4C, PEBP1, TRAPPC4, SORT1, NECAP1, BIN1, LRRK2, CLTCL1	1340	159	12782	1.07986	1	0.990938	99.9963
Annotation Cluster 113	Enrichment Score: 0.5742069761816407
Category	Term	Count	%	PValue	Genes	List Total	Pop Hits	Pop Total	Fold Enrichment	Bonferroni	Benjamini	FDR
GOTERM_BP_FAT	GO:0010604~positive regulation of macromolecule metabolic process	105	4.94583	0.0491159	GDF2, WFS1, MORF4L2, FOXO1, RORB, IL10, ZXDA, S1PR1, ATG7, SMARCD1, PLA2G1B, RPS27A, ADAM9, SKP1, PROX1, PPARGC1B, PSMA2, ASCL1, MTF1, VEGFA, TFAP2B, NFE2L2, PIAS1, LRRK2, HMGB2, BLM, FCER2, ELK1, PSMA7, PLAGL1, ECE1, KLKB1, HOXA7, MAML3, TCF3, ARHGEF10L, KLF6, GRIN1, TNFRSF13C, MSTN, CDC20, HDAC4, P2RX7, SALL4, ETS1, EBF2, EBF1, GTF2F2, SMARCC2, SMURF1, KLF2, KLF4, E2F3, TBX21, TP63, PAWR, SKAP1…	1410	857	13528	1.1755	1	0.822875	60.6954
GOTERM_BP_FAT	GO:0006357~regulation of transcription from RNA polymerase II promoter	86	4.05087	0.139614	SOX21, ELF2, HTATIP2, MORF4L2, HIRA, PAX5, FOXO1, TP63, CNOT2, PAWR, SKAP1, CRX, KCNIP3, HOXC6, MAGED1, MEN1, GABPB1, S1PR1, BARX2, AES, PAX9, SMARCD1, PLA2G1B, SOX15, SOX18, SPIB, SOX10, CTBP1, CCNH, PKIG, ZHX2, LEF1, TLE1, HES6, FOSB, PROX1, PPARGC1B, MED6, ASCL1, MTF1, VEGFA, TFAP2B, ZMYND11, HMGB2, ZNF76, NUFIP1, ELK1, NEDD8, NR2C1, PLAGL1, HAND2, BCL11B, HOXA7, CHD1, MAML3, GFI1, SKIL, NFATC…	1410	727	13528	1.13495	1	0.919363	93.847
GOTERM_BP_FAT	GO:0009891~positive regulation of biosynthetic process	81	3.81536	0.179651	E2F3, GDF2, MORF4L2, FOXO1, TP63, RORB, PAWR, SKAP1, IL10, ZXDA, CRX, MEN1, NOD2, S1PR1, BARX2, PAX9, SMARCD1, PLA2G1B, SOX15, RPS27A, SOX10, AVP, CCNH, LEF1, PROX1, PPARGC1B, MED6, CARD11, ASCL1, PRKCQ, MTF1, VEGFA, TFAP2B, NPPC, PIAS1, NFE2L2, EIF5A2, CSF2, HMGB2, BLM, ADORA2A, FCER2, KLRK1, ELK1, NUFIP1, NFYB, SEC14L2, PLAGL1, HRH1, REL, HAND2, PTK2B, BCL11B, HOXA7, MAML3, NFATC2, TCF3, ARHGEF…	1410	695	13528	1.11819	1	0.942296	97.4569
GOTERM_BP_FAT	GO:0031328~positive regulation of cellular biosynthetic process	79	3.72115	0.207807	E2F3, GDF2, MORF4L2, FOXO1, TP63, RORB, PAWR, SKAP1, IL10, ZXDA, CRX, MEN1, NOD2, S1PR1, BARX2, PAX9, SMARCD1, PLA2G1B, SOX15, RPS27A, SOX10, AVP, CCNH, LEF1, PROX1, PPARGC1B, MED6, CARD11, ASCL1, PRKCQ, MTF1, VEGFA, TFAP2B, NPPC, PIAS1, NFE2L2, EIF5A2, CSF2, HMGB2, BLM, ADORA2A, KLRK1, ELK1, NUFIP1, NFYB, SEC14L2, PLAGL1, HRH1, REL, HAND2, PTK2B, BCL11B, HOXA7, MAML3, NFATC2, TCF3, ARHGEF10L, CD…	1410	685	13528	1.1065	1	0.953241	98.6692
GOTERM_BP_FAT	GO:0051173~positive regulation of nitrogen compound metabolic process	73	3.43853	0.272925	E2F3, GDF2, TBX21, MORF4L2, FOXO1, TP63, RORB, SKAP1, IL10, ZXDA, CRX, MEN1, S1PR1, BARX2, PAX9, SMARCD1, PLA2G1B, SOX15, RPS27A, SOX10, AVP, BRCC3, CCNH, LEF1, PROX1, PPARGC1B, MED6, ASCL1, MTF1, VEGFA, TFAP2B, NPPC, PEBP1, PIAS1, NFE2L2, CSF2, HMGB2, BLM, ADORA2A, KLRK1, ELK1, NUFIP1, NFYB, SEC14L2, PLAGL1, HRH1, REL, HAND2, BCL11B, HOXA7, MAML3, NFATC2, TCF3, ARHGEF10L, MAF, KLF6, CEBPG, GRIN1…	1410	644	13528	1.08756	1	0.968243	99.7287
GOTERM_BP_FAT	GO:0010557~positive regulation of macromolecule biosynthetic process	73	3.43853	0.316684	E2F3, GDF2, MORF4L2, FOXO1, TP63, RORB, PAWR, SKAP1, IL10, ZXDA, CRX, MEN1, S1PR1, BARX2, PAX9, SMARCD1, PLA2G1B, SOX15, RPS27A, SOX10, CCNH, LEF1, PROX1, PPARGC1B, MED6, CARD11, ASCL1, PRKCQ, MTF1, VEGFA, TFAP2B, PIAS1, NFE2L2, EIF5A2, CSF2, HMGB2, BLM, FCER2, ELK1, NUFIP1, NFYB, SEC14L2, PLAGL1, REL, HAND2, PTK2B, BCL11B, HOXA7, MAML3, NFATC2, TCF3, ARHGEF10L, CD28, MAF, KLF6, CEBPG, NOX1, GRIN…	1410	654	13528	1.07093	1	0.97533	99.9142
GOTERM_BP_FAT	GO:0045893~positive regulation of transcription, DNA-dependent	54	2.54357	0.329085	HMGB2, E2F3, MORF4L2, TP63, FOXO1, ELK1, NUFIP1, RORB, NFYB, SKAP1, SEC14L2, IL10, CRX, MEN1, PLAGL1, BARX2, S1PR1, PAX9, REL, HAND2, BCL11B, HOXA7, SMARCD1, PLA2G1B, SOX15, MAML3, NFATC2, TCF3, ARHGEF10L, MAF, KLF6, SOX10, CCNH, GRIN1, MYF5, LEF1, CREB5, WWTR1, PROX1, PPARGC1B, MED6, ASCL1, HDAC4, SALL4, MTF1, ETS1, SMARCC2, VEGFA, GTF2F2, TFAP2B, NFE2L2, PIAS1, KLF4, F2R	1410	477	13528	1.08615	1	0.977527	99.9389
GOTERM_BP_FAT	GO:0010628~positive regulation of gene expression	65	3.06171	0.333987	E2F3, GDF2, MORF4L2, FOXO1, TP63, RORB, SKAP1, IL10, ZXDA, CRX, MEN1, S1PR1, BARX2, PAX9, SMARCD1, PLA2G1B, SOX15, RPS27A, SOX10, CCNH, LEF1, PROX1, PPARGC1B, MED6, ASCL1, MTF1, VEGFA, TFAP2B, PIAS1, NFE2L2, CSF2, HMGB2, BLM, ELK1, NUFIP1, NFYB, SEC14L2, PLAGL1, REL, HAND2, BCL11B, HOXA7, MAML3, POU3F1, NFATC2, TCF3, ARHGEF10L, MAF, KLF6, IL2RB, MYF5, GRIN1, MSTN, CREB5, WWTR1, HDAC4, SALL4, ETS1…	1410	581	13528	1.07338	1	0.978047	99.9467
GOTERM_BP_FAT	GO:0051254~positive regulation of RNA metabolic process	54	2.54357	0.348367	HMGB2, E2F3, MORF4L2, TP63, FOXO1, ELK1, NUFIP1, RORB, NFYB, SKAP1, SEC14L2, IL10, CRX, MEN1, PLAGL1, BARX2, S1PR1, PAX9, REL, HAND2, BCL11B, HOXA7, SMARCD1, PLA2G1B, SOX15, MAML3, NFATC2, TCF3, ARHGEF10L, MAF, KLF6, SOX10, CCNH, GRIN1, MYF5, LEF1, CREB5, WWTR1, PROX1, PPARGC1B, MED6, ASCL1, HDAC4, SALL4, MTF1, ETS1, SMARCC2, VEGFA, GTF2F2, TFAP2B, NFE2L2, PIAS1, KLF4, F2R	1410	481	13528	1.07712	1	0.979251	99.9644
GOTERM_BP_FAT	GO:0045935~positive regulation of nucleobase, nucleoside, nucleotide and nucleic acid metabolic process	69	3.25012	0.365669	E2F3, GDF2, TBX21, MORF4L2, FOXO1, TP63, RORB, SKAP1, IL10, ZXDA, CRX, MEN1, S1PR1, BARX2, PAX9, SMARCD1, PLA2G1B, SOX15, RPS27A, SOX10, AVP, BRCC3, CCNH, LEF1, PROX1, PPARGC1B, MED6, ASCL1, MTF1, VEGFA, TFAP2B, NPPC, PIAS1, NFE2L2, CSF2, HMGB2, BLM, ADORA2A, NUFIP1, ELK1, NFYB, SEC14L2, PLAGL1, REL, HAND2, BCL11B, HOXA7, MAML3, NFATC2, TCF3, ARHGEF10L, MAF, KLF6, CEBPG, GRIN1, MYF5, MSTN, CREB5,…	1410	624	13528	1.06091	1	0.98166	99.9784
GOTERM_BP_FAT	GO:0045941~positive regulation of transcription	62	2.9204	0.397978	E2F3, GDF2, MORF4L2, FOXO1, TP63, RORB, SKAP1, IL10, ZXDA, CRX, MEN1, S1PR1, BARX2, PAX9, SMARCD1, PLA2G1B, SOX15, RPS27A, SOX10, CCNH, LEF1, PROX1, PPARGC1B, MED6, ASCL1, MTF1, VEGFA, TFAP2B, PIAS1, NFE2L2, HMGB2, BLM, NUFIP1, ELK1, NFYB, SEC14L2, PLAGL1, REL, HAND2, BCL11B, HOXA7, MAML3, NFATC2, TCF3, ARHGEF10L, MAF, KLF6, MYF5, GRIN1, MSTN, CREB5, WWTR1, HDAC4, SALL4, ETS1, EBF2, EBF1, GTF2F2,…	1410	564	13528	1.0547	1	0.986099	99.9918
GOTERM_BP_FAT	GO:0045944~positive regulation of transcription from RNA polymerase II promoter	41	1.93123	0.433437	HMGB2, MORF4L2, NUFIP1, TP63, FOXO1, ELK1, SKAP1, CRX, PLAGL1, MEN1, BARX2, S1PR1, PAX9, HAND2, BCL11B, HOXA7, PLA2G1B, SOX15, MAML3, NFATC2, TCF3, ARHGEF10L, MAF, KLF6, SOX10, CCNH, MYF5, GRIN1, LEF1, WWTR1, PPARGC1B, MED6, HDAC4, ASCL1, SALL4, MTF1, ETS1, VEGFA, GTF2F2, TFAP2B, KLF4	1410	371	13528	1.06029	1	0.98916	99.9973
GOTERM_MF_FAT	GO:0016563~transcription activator activity	42	1.97833	0.641874	DCC, E2F3, HTATIP2, ELF2, TP63, FOXO1, ELK1, SKAP1, SEC14L2, CRX, MAGED1, TCF20, TCERG1, HAND2, TFEC, BCL2, SMARCD1, CEP290, MAML3, POU3F1, NFATC2, TCF3, CUTA, SOX10, KLF6, EOMES, LEF1, WWTR1, PPARGC1B, MED6, HDAC4, MED30, MTF1, SMARCC2, TFAP2B, VGLL1, AIRE, PIAS1, NFE2L2, KLF2, KLF4, PBX4	1357	410	12983	0.980078	1	0.998815	100
Annotation Cluster 114	Enrichment Score: 0.5687796353418209
Category	Term	Count	%	PValue	Genes	List Total	Pop Hits	Pop Total	Fold Enrichment	Bonferroni	Benjamini	FDR
GOTERM_BP_FAT	GO:0033554~cellular response to stress	71	3.34432	0.0722861	C20ORF54, WFS1, CLPB, MORF4L2, TP63, INTS3, DAXX, KIAA0652, PMS2L1, MEN1, FANCM, PCBP4, GPX4, TPO, CHRNA4, POLG2, CIB1, POLK, PGAP2, PTPRK, BRCC3, POLH, CCNH, GEN1, KIAA1804, LIG1, PKN1, LIG4, RAD50, MAP4K3, RIF1, GADD45G, MAP3K10, VCAN, NFE2L2, MCTS1, RAD23B, ATG10, HMGB2, APEX2, BLM, MRE11A, UNG, DUSP10, UBE2V2, OBFC2A, RPA1, TYMS, RPA2, SUMO1, ACD, TFEC, BCL2, RB1CC1, RTN4RL2, MYOF, APC, FGD4,…	1410	566	13528	1.20353	1	0.868325	75.1233
GOTERM_BP_FAT	GO:0006974~response to DNA damage stimulus	45	2.11964	0.209928	RAD23B, HMGB2, APEX2, BLM, UNG, MRE11A, MORF4L2, TP63, UBE2V2, INTS3, OBFC2A, PMS2L1, MEN1, RPA1, FANCM, RPA2, TYMS, SUMO1, ACD, PCBP4, CHRNA4, POLG2, CIB1, APC, POLK, PGAP2, BRCC3, POLH, CCNH, GEN1, LIG1, MSH4, ATAD5, LIG4, ATR, C1ORF124, RAD50, OBFC2B, UACA, RIF1, TDP1, GADD45G, FBXO31, MCTS1, CHAF1B	1410	373	13528	1.15749	1	0.952969	98.7337
GOTERM_BP_FAT	GO:0006281~DNA repair	35	1.64861	0.217704	RAD23B, HMGB2, APEX2, BLM, UNG, MRE11A, MORF4L2, UBE2V2, INTS3, OBFC2A, PMS2L1, MEN1, RPA1, RPA2, TYMS, FANCM, SUMO1, CHRNA4, POLG2, CIB1, POLK, BRCC3, POLH, CCNH, GEN1, LIG1, MSH4, LIG4, ATR, C1ORF124, RAD50, OBFC2B, TDP1, GADD45G, CHAF1B	1410	284	13528	1.1824	1	0.955538	98.9459
GOTERM_BP_FAT	GO:0006259~DNA metabolic process	55	2.59067	0.443072	FHIT, MORF4L2, INTS3, DNASE1L2, PMS2L1, DNASE1L3, ISG20, MEN1, TOP1, FANCM, CTGF, CHRNA4, POLG2, NT5E, DNAJC2, CIB1, RBMS1, HEMK1, CDC6, POLK, BRCC3, CCDC88A, POLH, CCNH, GEN1, NOL8, LIG1, MCM2, LIG4, RAD50, GADD45G, RRM1, RAD23B, HMGB2, APEX2, BLM, MRE11A, UNG, UBE2V2, OBFC2A, RPA1, RPA2, TYMS, SUMO1, ACD, BCL11B, ORC6L, MSH4, ATR, C1ORF124, OBFC2B, TDP1, RBPJ, CHAF1B, IGFBP4	1410	506	13528	1.04286	1	0.98953	99.9981
SP_PIR_KEYWORDS	DNA damage	23	1.08337	0.445695	RAD23B, POLK, APEX2, BRCC3, POLH, GEN1, UNG, MRE11A, LIG1, MORF4L2, ATAD5, ATR, LIG4, INTS3, OBFC2A, RAD50, OBFC2B, FANCM, RIF1, TDP1, FBXO31, MCTS1, CHAF1B	1975	205	19235	1.0927	1	0.961133	99.9858
SP_PIR_KEYWORDS	dna repair	20	0.942063	0.59268	RAD23B, POLK, APEX2, BRCC3, POLH, GEN1, UNG, MRE11A, LIG1, MORF4L2, ATR, LIG4, INTS3, OBFC2A, PMS2L1, RAD50, OBFC2B, FANCM, TDP1, CHAF1B	1975	191	19235	1.01982	1	0.976562	99.9999
Annotation Cluster 115	Enrichment Score: 0.5673994945022683
Category	Term	Count	%	PValue	Genes	List Total	Pop Hits	Pop Total	Fold Enrichment	Bonferroni	Benjamini	FDR
GOTERM_BP_FAT	GO:0001558~regulation of cell growth	30	1.41309	0.0292564	PLXNA3, GDF2, NRP1, IL9R, IGFBPL1, CCDC85B, MORF4L2, TP63, GREM1, CDH4, CTGF, PTK2B, WISP3, BCL2, DNAJC2, ZFP91-CNTF, TMEM97, AVP, CGRRF1, TAOK2, NOL8, ADIPOR2, CHPT1, VEGFB, DDR1, PRKCQ, TNK1, IGFBP1, IGFBP4, IGFBP5	1410	194	13528	1.48366	1	0.770675	42.3375
GOTERM_BP_FAT	GO:0040008~regulation of growth	43	2.02544	0.142059	NOG, GDF2, PLXNA3, NRP1, IL9R, IGFBPL1, CCDC85B, MORF4L2, GDF5, TP63, GREM1, CDH4, MEN1, CTGF, WISP3, PTK2B, BCL2, DNAJC2, RPS27A, GHR, ZFP91-CNTF, TMEM97, AVP, CGRRF1, TAOK2, NOL8, SOCS6, ADIPOR2, MSTN, CHPT1, PROX1, VEGFB, PRKCQ, DDR1, DIO3, HOPX, NPPC, TNK1, GAMT, IGFBP1, MCTS1, IGFBP4, IGFBP5	1410	341	13528	1.20984	1	0.920578	94.1633
GOTERM_BP_FAT	GO:0008361~regulation of cell size	24	1.13048	0.394497	ZFP91-CNTF, GDF2, AVP, PLXNA3, IL9R, NRP1, CGRRF1, CCDC85B, NOL8, ADIPOR2, TP63, GREM1, IL7R, CDH4, VAT1, ATP6V0E2, PTK2B, RB1CC1, BCL2, CYFIP1, TGFBR3, TNK1, IGFBP1, DNAJC2	1410	206	13528	1.11779	1	0.985802	99.9909
GOTERM_BP_FAT	GO:0032535~regulation of cellular component size	30	1.41309	0.467916	TRIOBP, GDF2, PLXNA3, NRP1, IL9R, CCDC85B, TP63, RDX, GREM1, IL7R, CDH4, CAPZB, PFN2, PTK2B, BCL2, RB1CC1, AVIL, DNAJC2, ZFP91-CNTF, AVP, CGRRF1, NOL8, ADIPOR2, VAT1, ATP6V0E2, CYFIP1, TGFBR3, TNK1, IGFBP1, WNT7A	1410	271	13528	1.0621	1	0.991145	99.9992
GOTERM_BP_FAT	GO:0045926~negative regulation of growth	13	0.612341	0.478237	MEN1, GDF2, PLXNA3, CGRRF1, NRP1, CCDC85B, BCL2, ADIPOR2, MSTN, TP63, TNK1, GREM1, DNAJC2	1410	110	13528	1.13387	1	0.991845	99.9994
GOTERM_BP_FAT	GO:0030308~negative regulation of cell growth	11	0.518135	0.493189	GDF2, PLXNA3, NRP1, CGRRF1, CCDC85B, BCL2, ADIPOR2, TP63, TNK1, GREM1, DNAJC2	1410	92	13528	1.14715	1	0.992648	99.9997
GOTERM_BP_FAT	GO:0045792~negative regulation of cell size	11	0.518135	0.589719	GDF2, PLXNA3, NRP1, CGRRF1, CCDC85B, BCL2, ADIPOR2, TP63, TNK1, GREM1, DNAJC2	1410	99	13528	1.06604	1	0.996819	100
Annotation Cluster 116	Enrichment Score: 0.5600325237933191
Category	Term	Count	%	PValue	Genes	List Total	Pop Hits	Pop Total	Fold Enrichment	Bonferroni	Benjamini	FDR
GOTERM_BP_FAT	GO:0042542~response to hydrogen peroxide	9	0.423928	0.224024	TXNIP, PLA2G4A, OLR1, PTK2B, GPX4, BCL2, TPO, BCL2L1, ADAM9	1410	56	13528	1.54195	1	0.957776	99.0931
GOTERM_BP_FAT	GO:0010035~response to inorganic substance	26	1.22468	0.229793	SLC6A1, TSHB, BCL2L1, TTN, TNFRSF11B, PTK2B, GPX4, BCL2, SLC30A4, TPO, MT1H, ADAM9, TXNIP, KCNMA1, CUTA, PTPRK, OLR1, SLC34A1, LEF1, ITPR3, P2RX7, PLA2G4A, MTF1, UCP2, ANXA11, PEBP1	1410	205	13528	1.21684	1	0.958287	99.2103
GOTERM_BP_FAT	GO:0000302~response to reactive oxygen species	11	0.518135	0.251607	TXNIP, PTPRK, PLA2G4A, OLR1, PTK2B, UCP2, GPX4, BCL2, TPO, BCL2L1, ADAM9	1410	75	13528	1.40717	1	0.963506	99.5364
GOTERM_BP_FAT	GO:0006979~response to oxidative stress	19	0.89496	0.444136	TXNIP, PTPRK, OLR1, BCL2L1, HMOX2, PLA2G4A, MTF1, UCP2, PTK2B, BCL2, GPX4, PEBP1, CHRNA4, TPO, IDH1, CYGB, JAK2, GPX7, ADAM9	1410	164	13528	1.11154	1	0.98959	99.9981
Annotation Cluster 117	Enrichment Score: 0.5592444257278091
Category	Term	Count	%	PValue	Genes	List Total	Pop Hits	Pop Total	Fold Enrichment	Bonferroni	Benjamini	FDR
GOTERM_BP_FAT	GO:0022408~negative regulation of cell-cell adhesion	4	0.188413	0.0586284	JAK2, CD24, FXYD5, ADIPOQ	1410	9	13528	4.26414	1	0.844933	67.3803
GOTERM_BP_FAT	GO:0050731~positive regulation of peptidyl-tyrosine phosphorylation	7	0.329722	0.36438	ZFP91-CNTF, CSF2, NOD2, JAK2, CD24, ADIPOQ, GHR	1410	47	13528	1.42894	1	0.981662	99.9776
GOTERM_BP_FAT	GO:0022407~regulation of cell-cell adhesion	4	0.188413	0.405853	JAK2, CD24, FXYD5, ADIPOQ	1410	22	13528	1.74442	1	0.986722	99.9936
GOTERM_BP_FAT	GO:0007162~negative regulation of cell adhesion	5	0.235516	0.668329	RND1, JAK2, CD24, FXYD5, ADIPOQ	1410	43	13528	1.11562	1	0.998696	100
Annotation Cluster 118	Enrichment Score: 0.5588004123622478
Category	Term	Count	%	PValue	Genes	List Total	Pop Hits	Pop Total	Fold Enrichment	Bonferroni	Benjamini	FDR
GOTERM_BP_FAT	GO:0048730~epidermis morphogenesis	6	0.282619	0.111709	BCL2, TP63, WNT7A, KLF4, KRT71, RUNX3	1410	25	13528	2.30264	1	0.897209	88.8798
GOTERM_BP_FAT	GO:0001942~hair follicle development	7	0.329722	0.269459	BARX2, BCL2, TP63, KRTAP21-1, KRT71, RUNX3, APC	1410	42	13528	1.59905	1	0.96719	99.7037
GOTERM_BP_FAT	GO:0022405~hair cycle process	7	0.329722	0.269459	BARX2, BCL2, TP63, KRTAP21-1, KRT71, RUNX3, APC	1410	42	13528	1.59905	1	0.96719	99.7037
GOTERM_BP_FAT	GO:0022404~molting cycle process	7	0.329722	0.269459	BARX2, BCL2, TP63, KRTAP21-1, KRT71, RUNX3, APC	1410	42	13528	1.59905	1	0.96719	99.7037
GOTERM_BP_FAT	GO:0042633~hair cycle	7	0.329722	0.288035	BARX2, BCL2, TP63, KRTAP21-1, KRT71, RUNX3, APC	1410	43	13528	1.56187	1	0.969328	99.8162
GOTERM_BP_FAT	GO:0042303~molting cycle	7	0.329722	0.288035	BARX2, BCL2, TP63, KRTAP21-1, KRT71, RUNX3, APC	1410	43	13528	1.56187	1	0.969328	99.8162
GOTERM_BP_FAT	GO:0031069~hair follicle morphogenesis	4	0.188413	0.316998	BCL2, TP63, KRT71, RUNX3	1410	19	13528	2.01986	1	0.975213	99.9149
GOTERM_BP_FAT	GO:0043588~skin development	5	0.235516	0.357369	LEF1, TP63, KRTAP21-1, WNT7A, APC	1410	29	13528	1.65419	1	0.98085	99.9725
GOTERM_BP_FAT	GO:0008544~epidermis development	21	0.989166	0.455164	TXNIP, LCE4A, LCE3D, LEF1, TP63, SCEL, BARX2, EVPL, CTGF, SHARPIN, KRT16, BCL2, POU3F1, KRTAP21-1, WNT7A, KLF4, RUNX3, FABP5, KRT71, APC, ADAM9	1410	184	13528	1.095	1	0.990235	99.9987
Annotation Cluster 119	Enrichment Score: 0.5502062215147474
Category	Term	Count	%	PValue	Genes	List Total	Pop Hits	Pop Total	Fold Enrichment	Bonferroni	Benjamini	FDR
GOTERM_BP_FAT	GO:0007368~determination of left/right symmetry	7	0.329722	0.269459	ACVR2A, FTO, DYNC2H1, PKD2, IFT52, RBPJ, IFT88	1410	42	13528	1.59905	1	0.96719	99.7037
GOTERM_BP_FAT	GO:0009855~determination of bilateral symmetry	7	0.329722	0.288035	ACVR2A, FTO, DYNC2H1, PKD2, IFT52, RBPJ, IFT88	1410	43	13528	1.56187	1	0.969328	99.8162
GOTERM_BP_FAT	GO:0009799~determination of symmetry	7	0.329722	0.288035	ACVR2A, FTO, DYNC2H1, PKD2, IFT52, RBPJ, IFT88	1410	43	13528	1.56187	1	0.969328	99.8162
Annotation Cluster 120	Enrichment Score: 0.548822608980154
Category	Term	Count	%	PValue	Genes	List Total	Pop Hits	Pop Total	Fold Enrichment	Bonferroni	Benjamini	FDR
GOTERM_MF_FAT	GO:0004661~protein geranylgeranyltransferase activity	3	0.141309	0.123081	CHML, CHM, PGGT1B	1357	6	12983	4.78371	1	0.959858	88.2222
GOTERM_MF_FAT	GO:0008318~protein prenyltransferase activity	3	0.141309	0.200184	CHML, CHM, PGGT1B	1357	8	12983	3.58779	1	0.981776	97.3689
GOTERM_MF_FAT	GO:0004659~prenyltransferase activity	3	0.141309	0.438108	CHML, CHM, PGGT1B	1357	14	12983	2.05016	1	0.994507	99.9916
GOTERM_MF_FAT	GO:0016765~transferase activity, transferring alkyl or aryl (other than methyl) groups	6	0.282619	0.590888	CHML, AGPS, CHM, GSTO2, PGGT1B, MGST1	1357	49	12983	1.17152	1	0.998005	100
Annotation Cluster 121	Enrichment Score: 0.5454359116350794
Category	Term	Count	%	PValue	Genes	List Total	Pop Hits	Pop Total	Fold Enrichment	Bonferroni	Benjamini	FDR
GOTERM_BP_FAT	GO:0048489~synaptic vesicle transport	9	0.423928	0.017587	P2RX7, STXBP1, NLGN1, EEA1, CD24, ITSN1, BIN1, PCLO, LIN7A	1410	33	13528	2.61663	1	0.79402	28.0356
GOTERM_BP_FAT	GO:0001505~regulation of neurotransmitter levels	9	0.423928	0.397676	P2RX7, SLC25A4, ALDH5A1, NLGN1, PEBP1, DBH, PCLO, WNT7A, LIN7A	1410	67	13528	1.28879	1	0.986168	99.9917
GOTERM_BP_FAT	GO:0016079~synaptic vesicle exocytosis	3	0.141309	0.473011	P2RX7, NLGN1, PCLO	1410	15	13528	1.91887	1	0.991299	99.9993
GOTERM_BP_FAT	GO:0007269~neurotransmitter secretion	5	0.235516	0.478723	P2RX7, NLGN1, PCLO, WNT7A, LIN7A	1410	34	13528	1.41093	1	0.991827	99.9994
GOTERM_BP_FAT	GO:0006836~neurotransmitter transport	10	0.471032	0.501783	P2RX7, SLC6A9, SLC25A4, SLC6A1, ADORA2A, NLGN1, PCLO, WNT7A, RIMS3, LIN7A	1410	83	13528	1.15594	1	0.993135	99.9998
GOTERM_BP_FAT	GO:0003001~generation of a signal involved in cell-cell signaling	9	0.423928	0.671726	EDN3, P2RX7, P2RX1, NLGN1, SLC30A8, PCLO, WNT7A, SMPD3, LIN7A	1410	85	13528	1.01587	1	0.998761	100
Annotation Cluster 122	Enrichment Score: 0.5343413542232516
Category	Term	Count	%	PValue	Genes	List Total	Pop Hits	Pop Total	Fold Enrichment	Bonferroni	Benjamini	FDR
GOTERM_BP_FAT	GO:0042446~hormone biosynthetic process	6	0.282619	0.216325	DIO3, CYP11B1, ASMTL, CRH, HSD17B6, TPO	1410	31	13528	1.85697	1	0.954988	98.9109
GOTERM_BP_FAT	GO:0034754~cellular hormone metabolic process	9	0.423928	0.268969	SCPEP1, DHRS3, ECE1, AKR1C4, CYP11B1, ASMTL, CRH, HSD17B6, BCO2	1410	59	13528	1.46354	1	0.967884	99.7
GOTERM_BP_FAT	GO:0042445~hormone metabolic process	14	0.659444	0.309177	SCPEP1, CYP11B1, SLCO4A1, IDE, DHRS3, AKR1C4, ECE1, DIO3, BACE2, ASMTL, CRH, HSD17B6, TPO, BCO2	1410	106	13528	1.26718	1	0.973052	99.8949
GOTERM_BP_FAT	GO:0010817~regulation of hormone levels	18	0.847857	0.405153	SCPEP1, EDN3, CYP11B1, SLCO4A1, IDE, PCLO, DHRS3, AKR1C4, ECE1, DIO3, BACE2, ASMTL, CRH, HSD17B6, TPO, SLC30A8, BCO2, SMPD3	1410	151	13528	1.14369	1	0.986835	99.9934
Annotation Cluster 123	Enrichment Score: 0.5314369465228838
Category	Term	Count	%	PValue	Genes	List Total	Pop Hits	Pop Total	Fold Enrichment	Bonferroni	Benjamini	FDR
GOTERM_BP_FAT	GO:0050795~regulation of behavior	8	0.376825	0.197985	EDN3, S1PR1, PTGDS, IL16, VEGFA, CRH, GREM1, SCG2	1410	46	13528	1.66858	1	0.949245	98.3275
GOTERM_BP_FAT	GO:0050920~regulation of chemotaxis	6	0.282619	0.216325	EDN3, S1PR1, IL16, VEGFA, GREM1, SCG2	1410	31	13528	1.85697	1	0.954988	98.9109
GOTERM_BP_FAT	GO:0032103~positive regulation of response to external stimulus	10	0.471032	0.218686	ZFP91-CNTF, EDN3, PLA2G4A, S1PR1, IL16, OSMR, VEGFA, JAK2, CD24, SCG2	1410	64	13528	1.49911	1	0.955796	98.9701
GOTERM_BP_FAT	GO:0048520~positive regulation of behavior	6	0.282619	0.277085	EDN3, S1PR1, IL16, VEGFA, CRH, SCG2	1410	34	13528	1.69312	1	0.968987	99.7561
GOTERM_BP_FAT	GO:0050930~induction of positive chemotaxis	3	0.141309	0.280019	IL16, VEGFA, SCG2	1410	10	13528	2.8783	1	0.969158	99.7738
GOTERM_BP_FAT	GO:0050927~positive regulation of positive chemotaxis	4	0.188413	0.316998	S1PR1, IL16, VEGFA, SCG2	1410	19	13528	2.01986	1	0.975213	99.9149
GOTERM_BP_FAT	GO:0050926~regulation of positive chemotaxis	4	0.188413	0.316998	S1PR1, IL16, VEGFA, SCG2	1410	19	13528	2.01986	1	0.975213	99.9149
GOTERM_BP_FAT	GO:0050921~positive regulation of chemotaxis	5	0.235516	0.357369	EDN3, S1PR1, IL16, VEGFA, SCG2	1410	29	13528	1.65419	1	0.98085	99.9725
GOTERM_BP_FAT	GO:0002685~regulation of leukocyte migration	3	0.141309	0.631652	EDN3, VEGFA, GREM1	1410	20	13528	1.43915	1	0.997913	100
Annotation Cluster 124	Enrichment Score: 0.5308804884136661
Category	Term	Count	%	PValue	Genes	List Total	Pop Hits	Pop Total	Fold Enrichment	Bonferroni	Benjamini	FDR
GOTERM_BP_FAT	GO:0009163~nucleoside biosynthetic process	3	0.141309	0.199311	QTRTD1, QTRT1, NT5E	1410	8	13528	3.59787	1	0.949853	98.3781
GOTERM_BP_FAT	GO:0046129~purine ribonucleoside biosynthetic process	3	0.141309	0.199311	QTRTD1, QTRT1, NT5E	1410	8	13528	3.59787	1	0.949853	98.3781
GOTERM_BP_FAT	GO:0042455~ribonucleoside biosynthetic process	3	0.141309	0.199311	QTRTD1, QTRT1, NT5E	1410	8	13528	3.59787	1	0.949853	98.3781
GOTERM_BP_FAT	GO:0042451~purine nucleoside biosynthetic process	3	0.141309	0.199311	QTRTD1, QTRT1, NT5E	1410	8	13528	3.59787	1	0.949853	98.3781
GOTERM_BP_FAT	GO:0009119~ribonucleoside metabolic process	7	0.329722	0.345093	FHIT, RP2, QTRTD1, DPYD, QTRT1, NT5E, NME7	1410	46	13528	1.46001	1	0.979612	99.961
GOTERM_BP_FAT	GO:0042278~purine nucleoside metabolic process	4	0.188413	0.594139	FHIT, QTRTD1, QTRT1, NT5E	1410	29	13528	1.32336	1	0.996948	100
GOTERM_BP_FAT	GO:0046128~purine ribonucleoside metabolic process	4	0.188413	0.594139	FHIT, QTRTD1, QTRT1, NT5E	1410	29	13528	1.32336	1	0.996948	100
Annotation Cluster 125	Enrichment Score: 0.5300284498084327
Category	Term	Count	%	PValue	Genes	List Total	Pop Hits	Pop Total	Fold Enrichment	Bonferroni	Benjamini	FDR
GOTERM_MF_FAT	GO:0005021~vascular endothelial growth factor receptor activity	3	0.141309	0.200184	NRP1, FLT4, PDGFRB	1357	8	12983	3.58779	1	0.981776	97.3689
GOTERM_BP_FAT	GO:0048010~vascular endothelial growth factor receptor signaling pathway	3	0.141309	0.320348	NRP1, FLT4, PDGFRB	1410	11	13528	2.61663	1	0.975484	99.9223
GOTERM_MF_FAT	GO:0004714~transmembrane receptor protein tyrosine kinase activity	9	0.423928	0.40074	DDR1, TYRO3, FGFR4, NRP1, NIN, ERBB2, FLT4, ROR1, PDGFRB	1357	67	12983	1.28518	1	0.993357	99.9761
Annotation Cluster 126	Enrichment Score: 0.5291103248181362
Category	Term	Count	%	PValue	Genes	List Total	Pop Hits	Pop Total	Fold Enrichment	Bonferroni	Benjamini	FDR
GOTERM_MF_FAT	GO:0004089~carbonate dehydratase activity	5	0.235516	0.0777592	CA5BP, CA6, CA5B, CA11, MTP18	1357	16	12983	2.98982	1	0.960055	73.2408
INTERPRO	IPR001148:Carbonic anhydrase, alpha-class, catalytic domain	4	0.188413	0.29058	CA5BP, CA6, CA5B, CA11	1747	18	16659	2.11906	1	0.999884	99.7413
PIR_SUPERFAMILY	PIRSF001392:carbonate dehydratase	3	0.141309	0.426839	CA6, CA5B, CA11	757	14	7396	2.0936	1	1	99.9797
INTERPRO	IPR018338:Carbonic anhydrase, alpha-class, conserved site	3	0.141309	0.476413	CA6, CA5B, CA11	1747	15	16659	1.90716	1	0.999993	99.9987
GOTERM_MF_FAT	GO:0016836~hydro-lyase activity	6	0.282619	0.492247	CA5BP, CA6, CA5B, CA11, UROC1, MTP18	1357	44	12983	1.30465	1	0.995895	99.9984
Annotation Cluster 127	Enrichment Score: 0.5277641309932457
Category	Term	Count	%	PValue	Genes	List Total	Pop Hits	Pop Total	Fold Enrichment	Bonferroni	Benjamini	FDR
GOTERM_MF_FAT	GO:0004623~phospholipase A2 activity	7	0.329722	0.0476156	PNPLA8, PLA2G4A, PLB1, PLA2G12B, PLA2G1B, PLA2G6, PLA2G4D	1357	26	12983	2.57585	1	0.955187	54.8198
KEGG_PATHWAY	hsa00565:Ether lipid metabolism	8	0.376825	0.0683191	PLA2G4A, PLD1, AGPS, ENPP2, PLA2G12B, PLA2G1B, PLA2G6, CHPT1	536	35	5085	2.16844	0.999997	0.796524	58.1737
KEGG_PATHWAY	hsa00591:Linoleic acid metabolism	6	0.282619	0.165105	CYP3A4, PLA2G4A, PLA2G12B, PLA2G1B, PLA2G6, CYP2E1	536	28	5085	2.03292	1	0.933246	89.1682
KEGG_PATHWAY	hsa00564:Glycerophospholipid metabolism	11	0.518135	0.172923	CHKA, PLA2G4A, PLD1, DGKG, PLA2G12B, PLA2G1B, PLA2G6, PHOSPHO1, DGKH, CDS1, CHPT1	536	68	5085	1.53465	1	0.927835	90.3534
GOTERM_BP_FAT	GO:0009395~phospholipid catabolic process	5	0.235516	0.190403	PLA2G4A, PLD1, PLCG1, SMPD3, PLA2G4D	1410	22	13528	2.18053	1	0.945737	98.0087
GOTERM_MF_FAT	GO:0004091~carboxylesterase activity	14	0.659444	0.199547	CHKA, PLB1, ABHD1, C20ORF3, DAGLB, PNPLA8, CEL, PLA2G4A, PLA2G12B, ACOT11, PLA2G1B, PON2, PLA2G6, PLA2G4D	1357	96	12983	1.39525	1	0.983533	97.3345
SP_PIR_KEYWORDS	carboxylic ester hydrolase	4	0.188413	0.22199	CEL, PNPLA8, PLA2G4A, PLA2G1B	1975	16	19235	2.43481	1	0.905603	97.6914
SP_PIR_KEYWORDS	lipid degradation	12	0.565238	0.265532	CEL, PNPLA8, PLA2G4A, PLD1, PLCG1, PLB1, ENPP2, PLA2G1B, PLBD1, PLA2G6, DAGLB, PLA2G4D	1975	86	19235	1.35896	1	0.92897	99.0276
KEGG_PATHWAY	hsa00592:alpha-Linolenic acid metabolism	4	0.188413	0.292568	PLA2G4A, PLA2G12B, PLA2G1B, PLA2G6	536	18	5085	2.10821	1	0.941095	98.5923
KEGG_PATHWAY	hsa04370:VEGF signaling pathway	10	0.471032	0.390968	SH2D2A, PLA2G4A, PLCG1, SPHK2, VEGFA, PLA2G12B, PLA2G1B, PLA2G6, MAPK11, NFATC2	536	75	5085	1.26493	1	0.938539	99.7775
KEGG_PATHWAY	hsa04912:GnRH signaling pathway	12	0.565238	0.45812	ADCY1, PLA2G4A, PLD1, GRB2, PTK2B, PLA2G12B, PLA2G1B, PLA2G6, ELK1, MAPK11, PRKACB, ITPR3	536	98	5085	1.16167	1	0.940863	99.9472
GOTERM_MF_FAT	GO:0016298~lipase activity	12	0.565238	0.475556	CEL, PNPLA8, PLA2G4A, PLD1, PLCG1, PLB1, PLA2G12B, PLA2G1B, PLA2G6, DAGLB, SMPD3, PLA2G4D	1357	100	12983	1.14809	1	0.995666	99.9973
GOTERM_MF_FAT	GO:0004620~phospholipase activity	10	0.471032	0.505268	PNPLA8, PLA2G4A, PLD1, PLCG1, PLB1, PLA2G12B, PLA2G1B, PLA2G6, SMPD3, PLA2G4D	1357	83	12983	1.1527	1	0.996168	99.9989
GOTERM_BP_FAT	GO:0044242~cellular lipid catabolic process	9	0.423928	0.542702	CEL, PLA2G4A, PLD1, PLCG1, ACOXL, ADIPOQ, SMPD3, PLA2G4D, ACAA1	1410	76	13528	1.13617	1	0.995072	99.9999
KEGG_PATHWAY	hsa04664:Fc epsilon RI signaling pathway	9	0.423928	0.585873	CSF2, LAT, PLA2G4A, PLCG1, GRB2, PLA2G12B, PLA2G1B, PLA2G6, MAPK11	536	78	5085	1.09465	1	0.952718	99.9981
GOTERM_BP_FAT	GO:0016042~lipid catabolic process	18	0.847857	0.637657	PLD1, ACOXL, PLB1, ENPP2, PLBD1, ADIPOQ, DAGLB, PNPLA8, CEL, PLA2G4A, PLCG1, PLA2G12B, PLA2G1B, HSD17B6, PLA2G6, SMPD3, PLA2G4D, ACAA1	1410	173	13528	0.998254	1	0.998096	100
KEGG_PATHWAY	hsa04730:Long-term depression	7	0.329722	0.747841	CRHR1, PLA2G4A, PLA2G12B, CRH, PLA2G1B, PLA2G6, ITPR3	536	69	5085	0.962443	1	0.963355	100
KEGG_PATHWAY	hsa04666:Fc gamma R-mediated phagocytosis	9	0.423928	0.796789	LAT, PLA2G4A, PLD1, PLCG1, SPHK2, FCGR2B, CFL2, PLA2G6, PLA2G4D	536	95	5085	0.898763	1	0.969741	100
Annotation Cluster 128	Enrichment Score: 0.5219649064002666
Category	Term	Count	%	PValue	Genes	List Total	Pop Hits	Pop Total	Fold Enrichment	Bonferroni	Benjamini	FDR
SP_PIR_KEYWORDS	ion transport	72	3.39143	0.0620507	KCNC4, KCNAB3, SLC5A4, SLC13A5, CACHD1, ATP1B2, SCN3B, SLC22A15, GRIK4, KCNK13, KCNIP4, KCNIP3, KCNK10, CHRNA9, GRIN2D, CHRNA4, ANO5, SLC4A1, NIPAL4, KCNMA1, TRPM3, SLCO4A1, SLC34A1, CACNG2, ATP6V1A, BSPRY, CLIC3, CATSPER3, SLC38A1, KCNH4, PKDREJ, ORAI1, SLC38A9, SLC39A11, SLC38A6, KCNA1, KCNA6, FXYD5, KCNJ1, PKD2, SLC30A4, KCNE2, SLC39A7, SLC30A8, SLC31A1, SCNN1A, HCN3, SCNN1D, HTR3D, ATP5L2, CN…	1975	578	19235	1.21319	1	0.700209	61.777
GOTERM_BP_FAT	GO:0006812~cation transport	70	3.29722	0.0629505	KCNC4, KCNAB3, SLC5A4, SLC13A5, SLC44A2, CACHD1, ATP1B2, SCN3B, KCNK13, KCNIP4, KCNIP3, KCNK10, SLN, CHRNA9, CHRNA4, KCNMA1, TRPM3, SLC34A1, CACNG2, ATP6V1A, BSPRY, NNT, RHCG, CATSPER3, LCK, SLC38A1, KCNH4, ORAI1, SLC38A9, SLC39A11, TFR2, SLC38A6, KCNA1, KCNA6, KCNJ1, ANXA6, FTHL3, PKD2, SLC30A4, KCNE2, SLC39A7, SLC30A8, SLC31A1, HCN3, SCNN1A, SCNN1D, ATP5L2, TRPC5, NOX1, GRIN1, ATP1A3, ATP1A4, I…	1410	553	13528	1.21447	1	0.852714	70.0482
GOTERM_BP_FAT	GO:0006811~ion transport	93	4.38059	0.0829	KCNC4, KCNAB3, SLC5A4, SLC44A2, SLC13A5, CACHD1, ATP1B2, SCN3B, SLC22A15, GRIK4, KCNK13, KCNIP4, KCNK10, KCNIP3, SLC1A2, SLN, CHRNA9, GRIN2D, SLC1A6, CHRNA4, ANO5, SLC4A1, KCNMA1, TRPM3, SLC25A4, SLCO4A1, SLC34A1, CACNG2, ATP6V1A, BSPRY, NNT, SLC26A5, CLIC3, RHCG, CATSPER3, LCK, SLC38A1, PKDREJ, KCNH4, ORAI1, SLC38A9, SLC39A11, TFR2, KCNA1, SLC38A6, KCNA6, FXYD5, KCNJ1, ANXA6, FTHL3, PKD2, SLC30A…	1410	768	13528	1.16181	1	0.876678	79.9029
GOTERM_MF_FAT	GO:0005261~cation channel activity	37	1.74282	0.0912483	ORAI1, KCNC4, KCNAB3, SCN3B, KCNA1, KCNA6, KCNK13, KCNIP4, KCNK10, KCNIP3, KCNJ1, CUL5, CHRNA9, GPM6A, GRIN2D, PKD2, CHRNA4, KCNE2, MTMR6, HCN3, SCNN1A, SCNN1D, KCNMA1, TRPM3, TRPC5, NOX1, GRIN1, CACNG2, ITPR3, P2RX5, P2RX7, P2RX1, CATSPER3, SCN4B, KCTD16, SCN4A, KCNH4	1357	275	12983	1.28725	1	0.959457	78.9496
GOTERM_MF_FAT	GO:0031420~alkali metal ion binding	31	1.4602	0.109348	INPP1, KCNC4, KCNAB3, SLC5A4, SLC13A5, SLC38A9, ATP1B2, SCN3B, KCNA1, SLC38A6, KCNA6, KCNK13, KCNIP4, KCNK10, KCNIP3, KCNJ1, KCNE2, HCN3, SCNN1A, SCNN1D, KCNMA1, ATP1A3, SLC34A1, ATP1A4, HDAC4, SLC17A1, NHEDC2, SCN4B, SLC38A1, SCN4A, KCNH4	1357	228	12983	1.30083	1	0.962216	84.8304
GOTERM_MF_FAT	GO:0022836~gated channel activity	40	1.88413	0.126186	ORAI1, KCNC4, KCNAB3, SCN3B, GRIK4, KCNA1, KCNA6, KCNK13, KCNIP4, KCNIP3, KCNJ1, KCNK10, CHRNA9, GRIN2D, PKD2, CHRNA4, KCNE2, MTMR6, HCN3, SCNN1A, SCNN1D, HTR3D, KCNMA1, TRPC5, NOX1, GRIN1, CACNG2, ITPR3, P2RX5, P2RX7, P2RX1, CLIC3, CATSPER3, TOMM40L, SCN4B, KCTD16, CLCN6, SCN4A, KCNH4, CLCN5	1357	310	12983	1.23451	1	0.96083	88.8831
GOTERM_MF_FAT	GO:0046873~metal ion transmembrane transporter activity	42	1.97833	0.12746	ORAI1, KCNC4, KCNAB3, SLC39A11, SCN3B, KCNA1, KCNA6, KCNK13, KCNIP4, KCNIP3, KCNJ1, KCNK10, CUL5, CHRNA9, GPM6A, GRIN2D, PKD2, SLC30A4, CHRNA4, SLC39A7, KCNE2, SLC30A8, MTMR6, HCN3, SCNN1A, SLC31A1, SCNN1D, KCNMA1, TRPM3, TRPC5, NOX1, GRIN1, CACNG2, ITPR3, P2RX5, P2RX7, P2RX1, CATSPER3, SCN4B, KCTD16, SCN4A, KCNH4	1357	328	12983	1.2251	1	0.957397	89.1443
SP_PIR_KEYWORDS	ionic channel	40	1.88413	0.137893	ORAI1, KCNC4, KCNAB3, SCN3B, GRIK4, KCNA1, KCNA6, FXYD5, KCNK13, KCNIP4, KCNK10, KCNIP3, KCNJ1, CHRNA9, GRIN2D, PKD2, CHRNA4, KCNE2, ANO5, HCN3, SCNN1A, SCNN1D, HTR3D, KCNMA1, TRPM3, TRPC5, NOX1, GRIN1, CACNG2, ITPR3, P2RX5, P2RX7, P2RX1, CLIC3, CATSPER3, SCN4B, KCTD16, SCN4A, KCNH4, PKDREJ	1975	318	19235	1.22506	1	0.871266	89.2212
GOTERM_BP_FAT	GO:0015672~monovalent inorganic cation transport	40	1.88413	0.15887	KCNC4, KCNAB3, SLC5A4, SLC13A5, SLC38A9, ATP1B2, SCN3B, SLC38A6, KCNA1, KCNA6, KCNK13, KCNIP4, KCNK10, KCNIP3, KCNJ1, KCNE2, HCN3, SCNN1A, SCNN1D, ATP5L2, KCNMA1, NOX1, ATP1A3, SLC34A1, ATP1A4, ATP6V1A, NNT, ATP6V0E2, CATSPER3, UCP2, SLC17A1, NHEDC2, SCN4B, ATP6V0A1, SLC38A1, KCTD16, ATP6AP1L, SCN4A, ATP6V0A2, KCNH4	1410	318	13528	1.20683	1	0.932834	95.9559
GOTERM_MF_FAT	GO:0022832~voltage-gated channel activity	26	1.22468	0.164073	KCNC4, KCNAB3, SCN3B, KCNA1, KCNA6, KCNK13, KCNIP4, KCNK10, KCNIP3, KCNJ1, GRIN2D, PKD2, KCNE2, HCN3, KCNMA1, NOX1, CACNG2, CLIC3, CATSPER3, TOMM40L, SCN4B, KCTD16, CLCN6, SCN4A, KCNH4, CLCN5	1357	195	12983	1.27566	1	0.976245	94.5989
GOTERM_MF_FAT	GO:0005244~voltage-gated ion channel activity	26	1.22468	0.164073	KCNC4, KCNAB3, SCN3B, KCNA1, KCNA6, KCNK13, KCNIP4, KCNK10, KCNIP3, KCNJ1, GRIN2D, PKD2, KCNE2, HCN3, KCNMA1, NOX1, CACNG2, CLIC3, CATSPER3, TOMM40L, SCN4B, KCTD16, CLCN6, SCN4A, KCNH4, CLCN5	1357	195	12983	1.27566	1	0.976245	94.5989
SP_PIR_KEYWORDS	transport	184	8.66698	0.172297	KCNC4, SLC44A2, SLC13A5, SLC6A1, XPO6, SCN3B, ATP1B2, SLC22A15, CHMP7, GRIK4, SLC7A8, SELENBP1, SLC7A4, SLC35A3, HOOK3, KIF13A, HOOK2, STARD4, SLC2A5, CHRNA9, ATG7, GRIN2D, APOF, LCN1L1, SLC2A1, CEP290, CHRNA4, CYGB, SLC4A1, OSBP2, SLCO4A1, FA2H, MAGOH, SLC34A1, NUPL1, VTI1A, BCAP31, CD36, RHCG, LCA5, CATSPER3, LYST, SLC25A38, TRAPPC4, RAB12, SLC38A1, VPS26B, VPS26A, ORAI1, SLC38A9, AGFG1, KCNA1,…	1975	1670	19235	1.07307	1	0.885805	94.1516
GOTERM_BP_FAT	GO:0030001~metal ion transport	56	2.63778	0.173265	KCNC4, KCNAB3, SLC5A4, SLC13A5, CACHD1, SCN3B, ATP1B2, KCNK13, KCNIP4, KCNIP3, KCNK10, SLN, CHRNA9, CHRNA4, KCNMA1, TRPM3, SLC34A1, CACNG2, BSPRY, CATSPER3, LCK, SLC38A1, KCNH4, ORAI1, SLC38A9, SLC39A11, TFR2, SLC38A6, KCNA1, KCNA6, KCNJ1, ANXA6, FTHL3, SLC30A4, PKD2, SLC39A7, KCNE2, SLC30A8, SLC31A1, HCN3, SCNN1A, SCNN1D, TRPC5, GRIN1, ATP1A3, ATP1A4, ITPR3, P2RX7, SLC17A1, NHEDC2, SCN4B, HEPH, …	1410	465	13528	1.15545	1	0.938706	97.0636
SP_PIR_KEYWORDS	voltage-gated channel	20	0.942063	0.197603	KCNMA1, KCNC4, KCNAB3, SCN3B, KCNA1, NOX1, KCNA6, CACNG2, KCNK13, KCNIP4, KCNK10, KCNJ1, KCNIP3, CLIC3, CATSPER3, SCN4B, KCNE2, HCN3, SCN4A, KCNH4	1975	150	19235	1.29857	1	0.89188	96.3307
SP_PIR_KEYWORDS	potassium transport	16	0.75365	0.199059	KCNMA1, KCNC4, KCNAB3, ATP1B2, KCNA1, ATP1A3, ATP1A4, KCNA6, KCNK13, KCNIP4, KCNJ1, KCNIP3, KCNK10, KCNE2, HCN3, KCNH4	1975	115	19235	1.35502	1	0.890286	96.4294
GOTERM_MF_FAT	GO:0005216~ion channel activity	46	2.16675	0.236671	ORAI1, KCNC4, KCNAB3, SCN3B, GRIK4, KCNA1, KCNA6, FXYD5, KCNK13, KCNIP4, KCNIP3, KCNJ1, KCNK10, CUL5, CHRNA9, GPM6A, GRIN2D, PKD2, CHRNA4, KCNE2, ANO5, MTMR6, HCN3, SCNN1A, SCNN1D, HTR3D, KCNMA1, TRPM3, TRPC5, NOX1, GRIN1, CACNG2, ITPR3, P2RX5, P2RX7, P2RX1, CLIC3, CATSPER3, TOMM40L, SCN4B, KCTD16, CLCN6, SCN4A, KCNH4, PKDREJ, CLCN5	1357	386	12983	1.14016	1	0.984893	98.77
GOTERM_MF_FAT	GO:0030955~potassium ion binding	17	0.800754	0.260396	KCNMA1, KCNC4, KCNAB3, ATP1B2, KCNA1, ATP1A3, ATP1A4, KCNA6, KCNK13, KCNIP4, KCNJ1, KCNIP3, KCNK10, HDAC4, KCNE2, HCN3, KCNH4	1357	128	12983	1.27067	1	0.985296	99.2645
SP_PIR_KEYWORDS	potassium channel	11	0.518135	0.276686	KCNMA1, KCNC4, KCNA1, KCNE2, KCNA6, KCNK13, HCN3, KCNIP4, KCNH4, KCNK10, KCNIP3	1975	78	19235	1.37348	1	0.924216	99.2272
GOTERM_MF_FAT	GO:0022838~substrate specific channel activity	46	2.16675	0.30722	ORAI1, KCNC4, KCNAB3, SCN3B, GRIK4, KCNA1, KCNA6, FXYD5, KCNK13, KCNIP4, KCNIP3, KCNJ1, KCNK10, CUL5, CHRNA9, GPM6A, GRIN2D, PKD2, CHRNA4, KCNE2, ANO5, MTMR6, HCN3, SCNN1A, SCNN1D, HTR3D, KCNMA1, TRPM3, TRPC5, NOX1, GRIN1, CACNG2, ITPR3, P2RX5, P2RX7, P2RX1, CLIC3, CATSPER3, TOMM40L, SCN4B, KCTD16, CLCN6, SCN4A, KCNH4, PKDREJ, CLCN5	1357	398	12983	1.10578	1	0.98881	99.7465
SP_PIR_KEYWORDS	potassium	16	0.75365	0.311278	KCNMA1, KCNC4, KCNAB3, ATP1B2, KCNA1, ATP1A3, ATP1A4, KCNA6, KCNK13, KCNIP4, KCNJ1, KCNIP3, KCNK10, KCNE2, HCN3, KCNH4	1975	126	19235	1.23673	1	0.935699	99.6297
GOTERM_MF_FAT	GO:0015267~channel activity	46	2.16675	0.395429	ORAI1, KCNC4, KCNAB3, SCN3B, GRIK4, KCNA1, KCNA6, FXYD5, KCNK13, KCNIP4, KCNIP3, KCNJ1, KCNK10, CUL5, CHRNA9, GPM6A, GRIN2D, PKD2, CHRNA4, KCNE2, ANO5, MTMR6, HCN3, SCNN1A, SCNN1D, HTR3D, KCNMA1, TRPM3, TRPC5, NOX1, GRIN1, CACNG2, ITPR3, P2RX5, P2RX7, P2RX1, CLIC3, CATSPER3, TOMM40L, SCN4B, KCTD16, CLCN6, SCN4A, KCNH4, PKDREJ, CLCN5	1357	412	12983	1.06821	1	0.993807	99.9724
GOTERM_MF_FAT	GO:0022803~passive transmembrane transporter activity	46	2.16675	0.401662	ORAI1, KCNC4, KCNAB3, SCN3B, GRIK4, KCNA1, KCNA6, FXYD5, KCNK13, KCNIP4, KCNIP3, KCNJ1, KCNK10, CUL5, CHRNA9, GPM6A, GRIN2D, PKD2, CHRNA4, KCNE2, ANO5, MTMR6, HCN3, SCNN1A, SCNN1D, HTR3D, KCNMA1, TRPM3, TRPC5, NOX1, GRIN1, CACNG2, ITPR3, P2RX5, P2RX7, P2RX1, CLIC3, CATSPER3, TOMM40L, SCN4B, KCTD16, CLCN6, SCN4A, KCNH4, PKDREJ, CLCN5	1357	413	12983	1.06562	1	0.993201	99.9767
GOTERM_MF_FAT	GO:0005267~potassium channel activity	16	0.75365	0.417135	KCNMA1, KCNC4, KCNAB3, KCNA1, KCNA6, KCNK13, KCNIP4, KCNJ1, KCNIP3, KCNK10, PKD2, KCNE2, KCTD16, MTMR6, HCN3, KCNH4	1357	133	12983	1.15097	1	0.994072	99.9848
GOTERM_MF_FAT	GO:0022834~ligand-gated channel activity	15	0.706547	0.457626	ORAI1, TRPC5, GRIK4, GRIN1, ITPR3, KCNJ1, P2RX5, P2RX7, CHRNA9, P2RX1, GRIN2D, CHRNA4, SCNN1A, SCNN1D, HTR3D	1357	127	12983	1.13001	1	0.995177	99.9953
GOTERM_MF_FAT	GO:0015276~ligand-gated ion channel activity	15	0.706547	0.457626	ORAI1, TRPC5, GRIK4, GRIN1, ITPR3, KCNJ1, P2RX5, P2RX7, CHRNA9, P2RX1, GRIN2D, CHRNA4, SCNN1A, SCNN1D, HTR3D	1357	127	12983	1.13001	1	0.995177	99.9953
GOTERM_MF_FAT	GO:0022843~voltage-gated cation channel activity	17	0.800754	0.470147	KCNMA1, KCNC4, KCNAB3, SCN3B, NOX1, KCNA1, KCNA6, CACNG2, KCNJ1, GRIN2D, PKD2, SCN4B, KCNE2, KCTD16, HCN3, SCN4A, KCNH4	1357	147	12983	1.10644	1	0.995915	99.9968
GOTERM_BP_FAT	GO:0006813~potassium ion transport	17	0.800754	0.607214	KCNMA1, KCNC4, KCNAB3, ATP1B2, KCNA1, ATP1A3, ATP1A4, KCNA6, KCNK13, KCNIP4, KCNJ1, KCNIP3, KCNK10, KCNE2, KCTD16, HCN3, KCNH4	1410	160	13528	1.0194	1	0.997352	100
PIR_SUPERFAMILY	PIRSF002449:potassium voltage-gated channel, alpha subunit, subfamilies A/C/D/F/G/S	3	0.141309	0.621116	KCNC4, KCNA1, KCNA6	757	20	7396	1.46552	1	1	100
INTERPRO	IPR003091:Voltage-dependent potassium channel	4	0.188413	0.686893	KCNMA1, KCNC4, KCNA1, KCNA6	1747	33	16659	1.15585	1	1	100
INTERPRO	IPR005821:Ion transport	11	0.518135	0.728568	KCNMA1, TRPM3, KCNC4, TRPC5, CATSPER3, KCNA1, KCNA6, ITPR3, HCN3, SCN4A, KCNH4	1747	110	16659	0.953578	1	1	100
GOTERM_MF_FAT	GO:0005249~voltage-gated potassium channel activity	10	0.471032	0.729734	KCNMA1, KCNC4, KCNAB3, KCNA1, KCNE2, KCNA6, KCTD16, HCN3, KCNH4, KCNJ1	1357	100	12983	0.956743	1	0.999519	100
GOTERM_CC_FAT	GO:0034703~cation channel complex	13	0.612341	0.740194	KCNMA1, KCNC4, KCNA1, KCNA6, CACNG2, KCNJ1, SCN4B, KCNE2, AKAP6, KCTD16, SCNN1A, KCNH4, SCN4A	1340	132	12782	0.939428	1	0.996872	100
INTERPRO	IPR003968:Potassium channel, voltage dependent, Kv	3	0.141309	0.790854	KCNC4, KCNA1, KCNA6	1747	27	16659	1.05953	1	1	100
GOTERM_CC_FAT	GO:0034705~potassium channel complex	8	0.376825	0.809948	KCNMA1, KCNC4, KCNA1, KCNE2, KCNA6, KCTD16, KCNH4, KCNJ1	1340	86	12782	0.887331	1	0.997781	100
GOTERM_CC_FAT	GO:0008076~voltage-gated potassium channel complex	8	0.376825	0.809948	KCNMA1, KCNC4, KCNA1, KCNE2, KCNA6, KCTD16, KCNH4, KCNJ1	1340	86	12782	0.887331	1	0.997781	100
UP_SEQ_FEATURE	short sequence motif:Selectivity filter	5	0.235516	0.853374	KCNC4, KCNA1, KCNA6, KCNH4, KCNJ1	1975	57	19113	0.848901	1	1	100
GOTERM_CC_FAT	GO:0034702~ion channel complex	17	0.800754	0.920059	KCNMA1, KCNC4, KCNA1, KCNA6, CACNG2, KCNJ1, CHRNA9, CLIC3, SCN4B, KCNE2, AKAP6, CHRNA4, ANO5, KCTD16, SCNN1A, SCN4A, KCNH4	1340	205	12782	0.791023	1	0.999489	100
INTERPRO	IPR003131:Potassium channel, voltage dependent, Kv, tetramerisation	4	0.188413	0.920496	KCNC4, KCNA1, KCNA6, KCTD16	1747	52	16659	0.733521	1	1	100
Annotation Cluster 129	Enrichment Score: 0.5174519676204743
Category	Term	Count	%	PValue	Genes	List Total	Pop Hits	Pop Total	Fold Enrichment	Bonferroni	Benjamini	FDR
UP_SEQ_FEATURE	domain:SH3 1	7	0.329722	0.161896	SH3RF1, NCF2, GRB2, BZRAP1, TRIO, ITSN1, KALRN	1975	36	19113	1.88173	1	0.999999	96.4043
UP_SEQ_FEATURE	domain:SH3 2	7	0.329722	0.177486	SH3RF1, NCF2, GRB2, BZRAP1, TRIO, ITSN1, KALRN	1975	37	19113	1.83087	1	0.999999	97.4751
INTERPRO	IPR000108:Neutrophil cytosol factor 2	4	0.188413	0.495306	SH3RF1, NCF2, GRB2, ITSN1	1747	25	16659	1.52572	1	0.999995	99.9993
UP_SEQ_FEATURE	domain:SH3 3	3	0.141309	0.598296	SH3RF1, BZRAP1, ITSN1	1975	19	19113	1.52802	1	1	100
Annotation Cluster 130	Enrichment Score: 0.5074924603164243
Category	Term	Count	%	PValue	Genes	List Total	Pop Hits	Pop Total	Fold Enrichment	Bonferroni	Benjamini	FDR
GOTERM_BP_FAT	GO:0034404~nucleobase, nucleoside and nucleotide biosynthetic process	30	1.41309	0.0275215	ADCY1, ADORA2A, ATP1B2, RP2, DTYMK, CAD, QTRT1, TYMS, QTRTD1, NT5E, ATP5L2, ATP8B4, ATP1A3, AK3, ATP1A4, ATP11C, PRPSAP1, GMPS, NME7, ATP6V1A, ATP6V0E2, UCN2, RRM1, NPPC, ATP8A2, ATP6V0A1, DPYD, ATP6AP1L, ATP6V0A2, PRPS1	1410	193	13528	1.49135	1	0.77181	40.3964
GOTERM_BP_FAT	GO:0034654~nucleobase, nucleoside, nucleotide and nucleic acid biosynthetic process	30	1.41309	0.0275215	ADCY1, ADORA2A, ATP1B2, RP2, DTYMK, CAD, QTRT1, TYMS, QTRTD1, NT5E, ATP5L2, ATP8B4, ATP1A3, AK3, ATP1A4, ATP11C, PRPSAP1, GMPS, NME7, ATP6V1A, ATP6V0E2, UCN2, RRM1, NPPC, ATP8A2, ATP6V0A1, DPYD, ATP6AP1L, ATP6V0A2, PRPS1	1410	193	13528	1.49135	1	0.77181	40.3964
GOTERM_BP_FAT	GO:0009165~nucleotide biosynthetic process	28	1.31889	0.0472652	ADCY1, ADORA2A, ATP1B2, RP2, DTYMK, CAD, TYMS, NT5E, ATP5L2, ATP8B4, ATP1A3, AK3, ATP1A4, ATP11C, PRPSAP1, GMPS, NME7, ATP6V1A, ATP6V0E2, UCN2, RRM1, NPPC, ATP8A2, ATP6V0A1, DPYD, ATP6AP1L, ATP6V0A2, PRPS1	1410	186	13528	1.44431	1	0.821753	59.2525
GOTERM_BP_FAT	GO:0006164~purine nucleotide biosynthetic process	22	1.03627	0.0883779	ADCY1, ADORA2A, ATP1B2, RP2, AK3, ATP1A3, ATP1A4, ATP11C, GMPS, NME7, ATP6V1A, UCN2, ATP6V0E2, ATP8A2, NPPC, ATP6V0A1, ATP6AP1L, NT5E, ATP6V0A2, ATP5L2, PRPS1, ATP8B4	1410	148	13528	1.42618	1	0.88295	82.0159
GOTERM_BP_FAT	GO:0015992~proton transport	11	0.518135	0.098022	ATP6V1A, NNT, ATP6V0E2, UCP2, NOX1, NHEDC2, ATP6V0A1, ATP1A4, ATP6AP1L, ATP6V0A2, ATP5L2	1410	61	13528	1.73012	1	0.891487	85.2346
GOTERM_BP_FAT	GO:0009142~nucleoside triphosphate biosynthetic process	16	0.75365	0.107006	ATP1B2, RP2, DTYMK, AK3, ATP1A3, ATP1A4, ATP11C, NME7, ATP6V1A, ATP6V0E2, ATP8A2, ATP6V0A1, ATP6AP1L, ATP6V0A2, ATP8B4, ATP5L2	1410	102	13528	1.50499	1	0.897096	87.7359
GOTERM_BP_FAT	GO:0006163~purine nucleotide metabolic process	26	1.22468	0.110094	ADCY1, ADORA2A, ATP1B2, RP2, PDE8B, NT5E, ENTPD2, ATP5L2, ATP8B4, ATP1A3, AK3, ATP1A4, PDE4D, MYH6, ATP11C, GMPS, NME7, ATP6V1A, ATP6V0E2, UCN2, NPPC, ATP8A2, ATP6V0A1, ATP6AP1L, ATP6V0A2, PRPS1	1410	186	13528	1.34114	1	0.898222	88.4988
GOTERM_BP_FAT	GO:0006818~hydrogen transport	11	0.518135	0.115508	ATP6V1A, NNT, ATP6V0E2, UCP2, NOX1, NHEDC2, ATP6V0A1, ATP1A4, ATP6AP1L, ATP6V0A2, ATP5L2	1410	63	13528	1.6752	1	0.902041	89.7293
GOTERM_BP_FAT	GO:0009150~purine ribonucleotide metabolic process	20	0.942063	0.125648	ATP1B2, RP2, AK3, ATP1A3, ATP1A4, MYH6, ATP11C, GMPS, NME7, ATP6V1A, ATP6V0E2, ATP8A2, ATP6V0A1, ATP6AP1L, ENTPD2, NT5E, ATP6V0A2, PRPS1, ATP8B4, ATP5L2	1410	138	13528	1.39048	1	0.908487	91.7063
GOTERM_BP_FAT	GO:0009259~ribonucleotide metabolic process	21	0.989166	0.129213	ATP1B2, RP2, AK3, ATP1A3, ATP1A4, MYH6, ATP11C, GMPS, NME7, ATP6V1A, ATP6V0E2, ATP8A2, ATP6V0A1, DPYD, ATP6AP1L, ENTPD2, NT5E, ATP6V0A2, PRPS1, ATP8B4, ATP5L2	1410	147	13528	1.37062	1	0.909156	92.3114
GOTERM_BP_FAT	GO:0009206~purine ribonucleoside triphosphate biosynthetic process	15	0.706547	0.138212	ATP1B2, RP2, AK3, ATP1A3, ATP1A4, ATP11C, NME7, ATP6V1A, ATP6V0E2, ATP8A2, ATP6V0A1, ATP6AP1L, ATP6V0A2, ATP8B4, ATP5L2	1410	98	13528	1.46852	1	0.918017	93.6585
GOTERM_BP_FAT	GO:0009260~ribonucleotide biosynthetic process	18	0.847857	0.145288	ATP1B2, RP2, AK3, ATP1A3, ATP1A4, ATP11C, GMPS, NME7, ATP6V1A, ATP6V0E2, ATP8A2, ATP6V0A1, DPYD, ATP6AP1L, ATP6V0A2, PRPS1, ATP8B4, ATP5L2	1410	124	13528	1.39272	1	0.922918	94.5574
GOTERM_BP_FAT	GO:0009145~purine nucleoside triphosphate biosynthetic process	15	0.706547	0.146479	ATP1B2, RP2, AK3, ATP1A3, ATP1A4, ATP11C, NME7, ATP6V1A, ATP6V0E2, ATP8A2, ATP6V0A1, ATP6AP1L, ATP6V0A2, ATP8B4, ATP5L2	1410	99	13528	1.45369	1	0.923025	94.6963
GOTERM_BP_FAT	GO:0009201~ribonucleoside triphosphate biosynthetic process	15	0.706547	0.146479	ATP1B2, RP2, AK3, ATP1A3, ATP1A4, ATP11C, NME7, ATP6V1A, ATP6V0E2, ATP8A2, ATP6V0A1, ATP6AP1L, ATP6V0A2, ATP8B4, ATP5L2	1410	99	13528	1.45369	1	0.923025	94.6963
GOTERM_BP_FAT	GO:0009152~purine ribonucleotide biosynthetic process	17	0.800754	0.156462	ATP1B2, RP2, AK3, ATP1A3, ATP1A4, ATP11C, GMPS, NME7, ATP6V1A, ATP6V0E2, ATP8A2, ATP6V0A1, ATP6AP1L, ATP6V0A2, PRPS1, ATP8B4, ATP5L2	1410	117	13528	1.39405	1	0.931251	95.7358
GOTERM_BP_FAT	GO:0044271~nitrogen compound biosynthetic process	40	1.88413	0.194712	ADCY1, ASS1, ADORA2A, ATP1B2, RP2, DTYMK, RSAD1, CAD, QTRT1, TYMS, ASMTL, QTRTD1, NOS2, PTS, NT5E, ATP8B4, ATP5L2, DDC, SPHK2, ATP1A3, AK3, ATP1A4, ATP11C, PRPSAP1, DBH, GMPS, NME7, ATP6V1A, ATP6V0E2, UCN2, RRM1, SLC25A38, NPPC, ATP8A2, ATP6V0A1, DPYD, FPGS, ATP6AP1L, ATP6V0A2, PRPS1	1410	325	13528	1.18084	1	0.94799	98.1963
GOTERM_BP_FAT	GO:0006754~ATP biosynthetic process	13	0.612341	0.213205	ATP6V1A, ATP6V0E2, ATP1B2, ATP8A2, AK3, ATP1A3, ATP6V0A1, ATP1A4, ATP11C, ATP6AP1L, ATP6V0A2, ATP8B4, ATP5L2	1410	89	13528	1.40142	1	0.954517	98.8276
GOTERM_BP_FAT	GO:0009205~purine ribonucleoside triphosphate metabolic process	16	0.75365	0.234661	ATP1B2, RP2, AK3, ATP1A3, ATP1A4, MYH6, ATP11C, NME7, ATP6V1A, ATP6V0E2, ATP8A2, ATP6V0A1, ATP6AP1L, ATP6V0A2, ATP8B4, ATP5L2	1410	117	13528	1.31204	1	0.959811	99.2979
GOTERM_BP_FAT	GO:0009199~ribonucleoside triphosphate metabolic process	16	0.75365	0.244865	ATP1B2, RP2, AK3, ATP1A3, ATP1A4, MYH6, ATP11C, NME7, ATP6V1A, ATP6V0E2, ATP8A2, ATP6V0A1, ATP6AP1L, ATP6V0A2, ATP8B4, ATP5L2	1410	118	13528	1.30093	1	0.961072	99.4526
GOTERM_BP_FAT	GO:0034220~ion transmembrane transport	8	0.376825	0.245119	ATP6V1A, ATP6V0E2, ATP6V0A1, ATP1A4, ATP6AP1L, SCARA5, ATP6V0A2, ATP5L2	1410	49	13528	1.56642	1	0.96085	99.456
GOTERM_BP_FAT	GO:0009144~purine nucleoside triphosphate metabolic process	16	0.75365	0.287291	ATP1B2, RP2, AK3, ATP1A3, ATP1A4, MYH6, ATP11C, NME7, ATP6V1A, ATP6V0E2, ATP8A2, ATP6V0A1, ATP6AP1L, ATP6V0A2, ATP8B4, ATP5L2	1410	122	13528	1.25827	1	0.969839	99.8126
GOTERM_BP_FAT	GO:0009141~nucleoside triphosphate metabolic process	17	0.800754	0.287792	ATP1B2, RP2, DTYMK, AK3, ATP1A3, ATP1A4, MYH6, ATP11C, NME7, ATP6V1A, ATP6V0E2, ATP8A2, ATP6V0A1, ATP6AP1L, ATP6V0A2, ATP8B4, ATP5L2	1410	131	13528	1.24507	1	0.969501	99.8151
GOTERM_BP_FAT	GO:0046034~ATP metabolic process	14	0.659444	0.297176	ATP1B2, ATP1A3, AK3, ATP1A4, ATP11C, MYH6, ATP6V1A, ATP6V0E2, ATP8A2, ATP6V0A1, ATP6AP1L, ATP6V0A2, ATP5L2, ATP8B4	1410	105	13528	1.27924	1	0.971851	99.8554
GOTERM_CC_FAT	GO:0016469~proton-transporting two-sector ATPase complex	7	0.329722	0.330859	ATP6V1A, ATP6V0E2, ATP6V0A1, ATPIF1, ATP6AP1L, ATP6V0A2, ATP5L2	1340	45	12782	1.48381	1	0.983541	99.7166
UP_SEQ_FEATURE	active site:4-aspartylphosphate intermediate	6	0.282619	0.376719	ATP8A2, ATP1A3, ATP1A4, CTDSP2, ATP11C, ATP8B4	1975	39	19113	1.48884	1	1	99.9864
GOTERM_BP_FAT	GO:0015986~ATP synthesis coupled proton transport	6	0.282619	0.40525	ATP6V1A, ATP6V0E2, ATP6V0A1, ATP6AP1L, ATP6V0A2, ATP5L2	1410	40	13528	1.43915	1	0.986732	99.9935
GOTERM_BP_FAT	GO:0015985~energy coupled proton transport, down electrochemical gradient	6	0.282619	0.40525	ATP6V1A, ATP6V0E2, ATP6V0A1, ATP6AP1L, ATP6V0A2, ATP5L2	1410	40	13528	1.43915	1	0.986732	99.9935
INTERPRO	IPR006539:ATPase, P-type, phospholipid-translocating, flippase	3	0.141309	0.439934	ATP8A2, ATP11C, ATP8B4	1747	14	16659	2.04338	1	0.999994	99.9957
GOTERM_CC_FAT	GO:0033177~proton-transporting two-sector ATPase complex, proton-transporting domain	4	0.188413	0.467159	ATP6V0E2, ATP6V0A1, ATP6V0A2, ATP5L2	1340	24	12782	1.5898	1	0.989035	99.9898
GOTERM_MF_FAT	GO:0015247~aminophospholipid transporter activity	3	0.141309	0.474532	ATP8A2, ATP11C, ATP8B4	1357	15	12983	1.91349	1	0.996052	99.9972
GOTERM_MF_FAT	GO:0004012~phospholipid-translocating ATPase activity	3	0.141309	0.474532	ATP8A2, ATP11C, ATP8B4	1357	15	12983	1.91349	1	0.996052	99.9972
GOTERM_MF_FAT	GO:0042625~ATPase activity, coupled to transmembrane movement of ions	9	0.423928	0.514665	ATP6V1A, ATP6V0E2, ATP1B2, ATP8A2, ATP1A3, ATP1A4, ATP11C, ATP6AP1L, ATP8B4	1357	74	12983	1.16361	1	0.996344	99.9992
GOTERM_MF_FAT	GO:0022890~inorganic cation transmembrane transporter activity	17	0.800754	0.515096	COX7A1, KCNA1, ATP1A3, RHD, ATP1A4, RHAG, ATP6V1A, NNT, ATP6V0E2, RHCG, SLC30A4, ATP6V0A1, ATP6AP1L, SLC30A8, SLC31A1, ATP6V0A2, ATP5L2	1357	151	12983	1.07713	1	0.996243	99.9992
INTERPRO	IPR018303:ATPase, P-type phosphorylation site	5	0.235516	0.529983	ATP8A2, ATP1A3, ATP1A4, ATP11C, ATP8B4	1747	36	16659	1.32441	1	0.999997	99.9998
INTERPRO	IPR008250:ATPase, P-type, ATPase-associated region	5	0.235516	0.529983	ATP8A2, ATP1A3, ATP1A4, ATP11C, ATP8B4	1747	36	16659	1.32441	1	0.999997	99.9998
INTERPRO	IPR001757:ATPase, P-type, K/Mg/Cd/Cu/Zn/Na/Ca/Na/H-transporter	5	0.235516	0.529983	ATP8A2, ATP1A3, ATP1A4, ATP11C, ATP8B4	1747	36	16659	1.32441	1	0.999997	99.9998
SP_PIR_KEYWORDS	Hydrogen ion transport	6	0.282619	0.555595	ATP6V1A, ATP6V0E2, NHEDC2, ATP6V0A1, ATP6V0A2, ATP5L2	1975	48	19235	1.21741	1	0.974278	99.9995
GOTERM_CC_FAT	GO:0033176~proton-transporting V-type ATPase complex	3	0.141309	0.634947	ATP6V1A, ATP6V0E2, ATP6AP1L	1340	20	12782	1.43082	1	0.99474	100
GOTERM_MF_FAT	GO:0005319~lipid transporter activity	7	0.329722	0.655523	APOF, PLEKHA9, ATP8A2, FABP3, ATP11C, ATP8B4, SLC27A4	1357	63	12983	1.06305	1	0.998905	100
GOTERM_MF_FAT	GO:0015077~monovalent inorganic cation transmembrane transporter activity	11	0.518135	0.656698	ATP6V1A, NNT, ATP6V0E2, COX7A1, KCNA1, ATP1A3, ATP6V0A1, ATP1A4, ATP6AP1L, ATP6V0A2, ATP5L2	1357	104	12983	1.01194	1	0.998892	100
GOTERM_MF_FAT	GO:0015662~ATPase activity, coupled to transmembrane movement of ions, phosphorylative mechanism	6	0.282619	0.661595	ATP1B2, ATP8A2, ATP1A3, ATP1A4, ATP11C, ATP8B4	1357	53	12983	1.08311	1	0.99888	100
GOTERM_BP_FAT	GO:0015914~phospholipid transport	4	0.188413	0.682689	P2RX7, ATP8A2, ATP11C, ATP8B4	1410	33	13528	1.16295	1	0.998958	100
GOTERM_MF_FAT	GO:0042626~ATPase activity, coupled to transmembrane movement of substances	11	0.518135	0.71403	ATP6V1A, ATP6V0E2, ATP1B2, ATP8A2, ATP1A3, ABCD3, ATP1A4, ATP11C, ATP6AP1L, ATP8B4, ABCB4	1357	109	12983	0.96552	1	0.999437	100
KEGG_PATHWAY	hsa05110:Vibrio cholerae infection	6	0.282619	0.716228	ATP6V1A, ATP6V0E2, PLCG1, ATP6V0A1, PRKACB, ATP6V0A2	536	56	5085	1.01646	1	0.966087	100
GOTERM_MF_FAT	GO:0043492~ATPase activity, coupled to movement of substances	11	0.518135	0.724723	ATP6V1A, ATP6V0E2, ATP1B2, ATP8A2, ATP1A3, ABCD3, ATP1A4, ATP11C, ATP6AP1L, ATP8B4, ABCB4	1357	110	12983	0.956743	1	0.999483	100
KEGG_PATHWAY	hsa05120:Epithelial cell signaling in Helicobacter pylori infection	7	0.329722	0.734941	ATP6V1A, ATP6V0E2, PLCG1, CXCR1, ATP6V0A1, MAPK11, ATP6V0A2	536	68	5085	0.976597	1	0.965482	100
GOTERM_MF_FAT	GO:0016820~hydrolase activity, acting on acid anhydrides, catalyzing transmembrane movement of substances	11	0.518135	0.735152	ATP6V1A, ATP6V0E2, ATP1B2, ATP8A2, ATP1A3, ABCD3, ATP1A4, ATP11C, ATP6AP1L, ATP8B4, ABCB4	1357	111	12983	0.948124	1	0.999525	100
GOTERM_MF_FAT	GO:0015399~primary active transmembrane transporter activity	12	0.565238	0.740503	ATP6V1A, ATP6V0E2, ATP1B2, TIMM17A, ATP8A2, ATP1A3, ABCD3, ATP1A4, ATP11C, ATP6AP1L, ATP8B4, ABCB4	1357	122	12983	0.941059	1	0.999532	100
GOTERM_MF_FAT	GO:0015405~P-P-bond-hydrolysis-driven transmembrane transporter activity	12	0.565238	0.740503	ATP6V1A, ATP6V0E2, ATP1B2, TIMM17A, ATP8A2, ATP1A3, ABCD3, ATP1A4, ATP11C, ATP6AP1L, ATP8B4, ABCB4	1357	122	12983	0.941059	1	0.999532	100
GOTERM_MF_FAT	GO:0005548~phospholipid transporter activity	3	0.141309	0.821519	ATP8A2, ATP11C, ATP8B4	1357	29	12983	0.989734	1	0.999861	100
GOTERM_MF_FAT	GO:0015078~hydrogen ion transmembrane transporter activity	8	0.376825	0.842836	ATP6V1A, NNT, ATP6V0E2, COX7A1, ATP6V0A1, ATP6AP1L, ATP6V0A2, ATP5L2	1357	90	12983	0.850438	1	0.99991	100
GOTERM_BP_FAT	GO:0006119~oxidative phosphorylation	6	0.282619	0.979993	ATP6V1A, ATP6V0E2, ATP6V0A1, ATP6AP1L, ATP6V0A2, ATP5L2	1410	98	13528	0.587408	1	1	100
KEGG_PATHWAY	hsa00190:Oxidative phosphorylation	5	0.235516	0.999666	ATP6V1A, ATP6V0E2, COX7A1, ATP6V0A1, ATP6V0A2	536	130	5085	0.364882	1	0.999991	100
Annotation Cluster 131	Enrichment Score: 0.5066922381474828
Category	Term	Count	%	PValue	Genes	List Total	Pop Hits	Pop Total	Fold Enrichment	Bonferroni	Benjamini	FDR
GOTERM_BP_FAT	GO:0042100~B cell proliferation	4	0.188413	0.14645	BCL2, CD79A, IL7R, IL10	1410	13	13528	2.9521	1	0.923797	94.693
GOTERM_BP_FAT	GO:0046651~lymphocyte proliferation	7	0.329722	0.269459	P2RX7, BCL2, IL15, CD79A, IL7R, ITGAM, IL10	1410	42	13528	1.59905	1	0.96719	99.7037
GOTERM_BP_FAT	GO:0032943~mononuclear cell proliferation	7	0.329722	0.306868	P2RX7, BCL2, IL15, CD79A, IL7R, ITGAM, IL10	1410	44	13528	1.52637	1	0.97339	99.8882
GOTERM_BP_FAT	GO:0070661~leukocyte proliferation	7	0.329722	0.306868	P2RX7, BCL2, IL15, CD79A, IL7R, ITGAM, IL10	1410	44	13528	1.52637	1	0.97339	99.8882
GOTERM_BP_FAT	GO:0042098~T cell proliferation	3	0.141309	0.787871	P2RX7, IL15, ITGAM	1410	27	13528	1.06604	1	0.99977	100
Annotation Cluster 132	Enrichment Score: 0.5062881505452602
Category	Term	Count	%	PValue	Genes	List Total	Pop Hits	Pop Total	Fold Enrichment	Bonferroni	Benjamini	FDR
GOTERM_CC_FAT	GO:0044456~synapse part	33	1.5544	0.116079	RAB3B, ADORA2A, ERBB2, CABP1, GRIK4, C16ORF70, NUFIP1, PRR7, SLC1A2, SYPL1, DMXL2, CHRNA9, PTK2B, GRIN2D, CHRNA4, IFNGR1, HTR3D, KCNMA1, ANKS1B, SYT11, GRIN1, NLGN1, PCLO, SHANK3, LIN7A, P2RX1, SEMA4C, PEBP1, TRAPPC4, LRRK2, BIN1, FAIM2, F2R	1340	246	12782	1.2796	1	0.985834	83.4956
GOTERM_CC_FAT	GO:0045202~synapse	43	2.02544	0.213931	CDK5R1, RAB3B, ADORA2A, ERBB2, CABP1, GRIK4, C16ORF70, NUFIP1, ITSN1, ZNRF2, RIMS3, PRR7, SLC1A2, DMXL2, SYPL1, CHRNA9, PTK2B, GRIN2D, SNTB1, CHRNA4, IFNGR1, HTR3D, KCNMA1, ANKS1B, SYT11, GRIN1, NLGN1, PCLO, SHANK3, LIN7A, PRKCQ, P2RX7, P2RX1, CYFIP2, SEMA4C, PEBP1, TRAPPC4, CYFIP1, VAMP3, LRRK2, BIN1, FAIM2, F2R	1340	355	12782	1.1554	1	0.97992	97.0239
GOTERM_CC_FAT	GO:0045211~postsynaptic membrane	18	0.847857	0.24618	KCNMA1, ANKS1B, ADORA2A, ERBB2, GRIK4, CABP1, GRIN1, NLGN1, SHANK3, LIN7A, PRR7, CHRNA9, P2RX1, GRIN2D, CHRNA4, FAIM2, F2R, HTR3D	1340	135	12782	1.27184	1	0.979756	98.3855
GOTERM_CC_FAT	GO:0030054~cell junction	60	2.82619	0.254851	FERMT2, GRIK4, ITSN1, ZNRF2, DMXL2, CHRNA9, GRIN2D, SLC2A1, SNTB1, MS4A1, CHRNA4, ANKS1B, PTPRK, INADL, GJD3, MAGI1, MYH6, LIG4, PCLO, CTNNA3, TNS3, RND1, EVPL, XIRP2, EPB41L5, FAIM3, SDCBP, VAMP3, KBTBD10, DST, FAIM2, PARVA, CLDN17, PRKCZ, CLDN19, SLC38A6, CABP1, PANX3, MLF2, RIMS3, PRR7, PTK2B, NPHP1, APC, TES, SYT11, GRIN1, NLGN1, SHANK3, LIM2, LIN7A, ABCB4, DSG4, P2RX7, PKP3, CYFIP2, CDC42BPA…	1340	518	12782	1.10488	1	0.980947	98.6365
SP_PIR_KEYWORDS	cell junction	43	2.02544	0.45196	CLDN17, CLDN19, CABP1, GRIK4, FERMT2, PANX3, ITSN1, ZNRF2, RIMS3, PRR7, DMXL2, CHRNA9, GRIN2D, SNTB1, CHRNA4, NPHP1, TES, APC, PTPRK, ANKS1B, INADL, GJD3, MAGI1, SYT11, GRIN1, NLGN1, PCLO, SHANK3, LIN7A, TNS3, DSG4, EVPL, XIRP2, PKP3, EPB41L5, CYFIP2, SDCBP, CYFIP1, DSC1, VAMP3, PERP, FAIM2, PARVA	1975	399	19235	1.04959	1	0.961505	99.988
SP_PIR_KEYWORDS	postsynaptic cell membrane	12	0.565238	0.582683	PRR7, ANKS1B, CHRNA9, GRIN2D, GRIK4, GRIN1, CABP1, NLGN1, CHRNA4, SHANK3, FAIM2, LIN7A	1975	110	19235	1.06246	1	0.976353	99.9998
SP_PIR_KEYWORDS	synapse	21	0.989166	0.696437	ANKS1B, SYT11, GRIK4, CABP1, GRIN1, NLGN1, ITSN1, PCLO, SHANK3, RIMS3, LIN7A, ZNRF2, PRR7, DMXL2, CHRNA9, GRIN2D, CYFIP2, CHRNA4, CYFIP1, VAMP3, FAIM2	1975	213	19235	0.960207	1	0.984397	100
Annotation Cluster 133	Enrichment Score: 0.5051884043846576
Category	Term	Count	%	PValue	Genes	List Total	Pop Hits	Pop Total	Fold Enrichment	Bonferroni	Benjamini	FDR
GOTERM_BP_FAT	GO:0048598~embryonic morphogenesis	40	1.88413	0.110714	BBS4, NOG, TSHZ1, GDF5, JAG2, HIRA, TP63, ZEB2, GREM1, MEN1, RGMA, ACD, ECE1, CHRNA9, HOXA7, DYNC2H1, CEP290, GFI1, COL11A1, IPMK, C17ORF28, TBX6, MYF5, FTO, EOMES, LEF1, ZNF358, PROX1, SHANK3, HOXB3, ACVR2A, SALL4, TULP3, HOXC11, CDON, TXNRD1, IFT52, IFT88, WNT7A, KLF4	1410	307	13528	1.25008	1	0.898449	88.6466
GOTERM_BP_FAT	GO:0043009~chordate embryonic development	38	1.78992	0.349289	BBS4, NOG, ZEB2, BCL2L1, MEN1, HOXC6, RPA1, RGMA, ECE1, HAND2, HOXA7, PKD2, APBA2, AXIN2, COL11A1, IPMK, SOX10, MYO1E, MYF5, EOMES, DLL3, LEF1, MYH6, LIG4, ZNF358, PROX1, HOXB3, ACVR2A, SALL4, TULP3, PLCG1, HOPX, TGFBR3, PDGFRB, PYGO2, IFT52, RBPJ, IFT88	1410	331	13528	1.10146	1	0.979145	99.9653
GOTERM_BP_FAT	GO:0009792~embryonic development ending in birth or egg hatching	38	1.78992	0.370165	BBS4, NOG, ZEB2, BCL2L1, MEN1, HOXC6, RPA1, RGMA, ECE1, HAND2, HOXA7, PKD2, APBA2, AXIN2, COL11A1, IPMK, SOX10, MYO1E, MYF5, EOMES, DLL3, LEF1, MYH6, LIG4, ZNF358, PROX1, HOXB3, ACVR2A, SALL4, TULP3, PLCG1, HOPX, TGFBR3, PDGFRB, PYGO2, IFT52, RBPJ, IFT88	1410	334	13528	1.09157	1	0.982614	99.9811
GOTERM_BP_FAT	GO:0001701~in utero embryonic development	18	0.847857	0.665982	SOX10, MYO1E, EOMES, MYH6, BCL2L1, LIG4, RPA1, TULP3, SALL4, PLCG1, HAND2, PKD2, HOPX, PYGO2, APBA2, TGFBR3, PDGFRB, IFT88	1410	176	13528	0.981238	1	0.998666	100
Annotation Cluster 134	Enrichment Score: 0.5046071926063237
Category	Term	Count	%	PValue	Genes	List Total	Pop Hits	Pop Total	Fold Enrichment	Bonferroni	Benjamini	FDR
GOTERM_BP_FAT	GO:0015800~acidic amino acid transport	4	0.188413	0.228616	SLC1A2, SLC25A4, SLC6A1, SLC1A6	1410	16	13528	2.39858	1	0.958335	99.1876
GOTERM_BP_FAT	GO:0015711~organic anion transport	7	0.329722	0.306868	SLC16A3, SLC1A2, SLC16A5, SLC13A5, SLC25A4, SLC1A6, SLC16A8	1410	44	13528	1.52637	1	0.97339	99.8882
GOTERM_BP_FAT	GO:0015813~L-glutamate transport	3	0.141309	0.436637	SLC1A2, SLC25A4, SLC1A6	1410	14	13528	2.05593	1	0.989151	99.9976
Annotation Cluster 135	Enrichment Score: 0.49935634014332175
Category	Term	Count	%	PValue	Genes	List Total	Pop Hits	Pop Total	Fold Enrichment	Bonferroni	Benjamini	FDR
GOTERM_BP_FAT	GO:0042308~negative regulation of protein import into nucleus	5	0.235516	0.0771257	NFKBIL2, UACA, PKIG, NLRP3, IL10	1410	16	13528	2.99823	1	0.87539	77.4225
GOTERM_BP_FAT	GO:0046823~negative regulation of nucleocytoplasmic transport	5	0.235516	0.11004	NFKBIL2, UACA, PKIG, NLRP3, IL10	1410	18	13528	2.66509	1	0.899264	88.4859
GOTERM_BP_FAT	GO:0051222~positive regulation of protein transport	11	0.518135	0.155295	PRKCZ, PRKCQ, P2RX7, NOD2, UACA, ADORA2A, PLA2G1B, JAK2, NLRP3, IL10, ADAM9	1410	67	13528	1.57519	1	0.931234	95.625
GOTERM_BP_FAT	GO:0042347~negative regulation of NF-kappaB import into nucleus	3	0.141309	0.160055	UACA, NLRP3, IL10	1410	7	13528	4.11185	1	0.932867	96.0603
GOTERM_BP_FAT	GO:0042992~negative regulation of transcription factor import into nucleus	4	0.188413	0.172735	NFKBIL2, UACA, NLRP3, IL10	1410	14	13528	2.74124	1	0.939413	97.0286
GOTERM_BP_FAT	GO:0032387~negative regulation of intracellular transport	5	0.235516	0.190403	NFKBIL2, UACA, PKIG, NLRP3, IL10	1410	22	13528	2.18053	1	0.945737	98.0087
GOTERM_BP_FAT	GO:0042345~regulation of NF-kappaB import into nucleus	4	0.188413	0.287232	PRKCQ, UACA, NLRP3, IL10	1410	18	13528	2.13207	1	0.970091	99.8123
GOTERM_BP_FAT	GO:0042306~regulation of protein import into nucleus	7	0.329722	0.306868	NFKBIL2, PRKCQ, UACA, PKIG, JAK2, NLRP3, IL10	1410	44	13528	1.52637	1	0.97339	99.8882
GOTERM_BP_FAT	GO:0032880~regulation of protein localization	17	0.800754	0.363913	PRKCZ, ADORA2A, PKIG, NLRP3, IL10, PRKCQ, NFKBIL2, SUMO1, NOD2, P2RX7, UACA, BCL2, PLA2G1B, DPH3B, JAK2, APC, ADAM9	1410	138	13528	1.18191	1	0.981708	99.9773
GOTERM_BP_FAT	GO:0042990~regulation of transcription factor import into nucleus	5	0.235516	0.38203	NFKBIL2, PRKCQ, UACA, NLRP3, IL10	1410	30	13528	1.59905	1	0.98415	99.9867
GOTERM_BP_FAT	GO:0051224~negative regulation of protein transport	6	0.282619	0.40525	NFKBIL2, UACA, PKIG, DPH3B, NLRP3, IL10	1410	40	13528	1.43915	1	0.986732	99.9935
GOTERM_BP_FAT	GO:0051223~regulation of protein transport	14	0.659444	0.408529	NFKBIL2, PRKCZ, PRKCQ, P2RX7, NOD2, UACA, ADORA2A, PKIG, PLA2G1B, DPH3B, JAK2, NLRP3, IL10, ADAM9	1410	114	13528	1.17825	1	0.986854	99.9941
GOTERM_BP_FAT	GO:0033157~regulation of intracellular protein transport	7	0.329722	0.479549	NFKBIL2, PRKCQ, UACA, PKIG, JAK2, NLRP3, IL10	1410	53	13528	1.26718	1	0.9917	99.9994
GOTERM_BP_FAT	GO:0070201~regulation of establishment of protein localization	14	0.659444	0.496618	NFKBIL2, PRKCZ, PRKCQ, P2RX7, NOD2, UACA, ADORA2A, PKIG, PLA2G1B, DPH3B, JAK2, NLRP3, IL10, ADAM9	1410	121	13528	1.11009	1	0.992806	99.9997
GOTERM_BP_FAT	GO:0046822~regulation of nucleocytoplasmic transport	7	0.329722	0.570407	NFKBIL2, PRKCQ, UACA, PKIG, JAK2, NLRP3, IL10	1410	58	13528	1.15794	1	0.996129	100
GOTERM_BP_FAT	GO:0032386~regulation of intracellular transport	7	0.329722	0.76245	NFKBIL2, PRKCQ, UACA, PKIG, JAK2, NLRP3, IL10	1410	71	13528	0.945919	1	0.999645	100
GOTERM_BP_FAT	GO:0032388~positive regulation of intracellular transport	3	0.141309	0.834719	PRKCQ, UACA, JAK2	1410	30	13528	0.959433	1	0.999914	100
GOTERM_BP_FAT	GO:0051051~negative regulation of transport	12	0.565238	0.843992	EDN3, NFKBIL2, UACA, BCL2, ITGAV, PKIG, PKD2, DPH3B, PDE8B, NLRP3, ADIPOQ, IL10	1410	135	13528	0.852829	1	0.999931	100
Annotation Cluster 136	Enrichment Score: 0.4971788736280402
Category	Term	Count	%	PValue	Genes	List Total	Pop Hits	Pop Total	Fold Enrichment	Bonferroni	Benjamini	FDR
GOTERM_BP_FAT	GO:0006508~proteolysis	118	5.55817	0.234891	SCPEP1, IDE, PPP2R5C, RNF217, C1QC, ZNRF2, LNX1, USP27X, CUL5, ATG7, LCN1L1, FBXO21, RPS27A, ADAM9, F10, CTRB1, CTRB2, SOCS6, SKP1, C1QA, PSMA2, ADAMTS7, DCUN1D1, TRYX3, BACE2, BACE1, RNF25, ADAMTS1, ASB3, PIAS1, ASB2, KBTBD10, WFDC2, CTSL3, RAD23B, ASB12, UBE2V2, NEDD8, RFFL, PSMA7, ARIH2, UBE2D2, ECE1, KLKB1, ASB10, STAMBPL1, OTUD7B, ADAM30, RNF167, FBXO47, SEC11A, CDC20, TINAGL1, LCN1, P2RX7, …	1410	1054	13528	1.07413	1	0.95956	99.3018
GOTERM_BP_FAT	GO:0051603~proteolysis involved in cellular protein catabolic process	69	3.25012	0.240814	PPP2R5C, IDE, RNF217, RLIM, ZNRF2, LNX1, USP27X, CUL5, USP17, ATG7, USP12, USP11, FBXL14, FBXO21, RPS27A, ADAM9, BRCC3, FBXL20, SOCS6, ERLIN1, SKP1, UBE2C, RFWD2, PSMA2, PRKCQ, DCUN1D1, BACE2, BACE1, RNF25, UBE2W, USP20, ASB3, PIAS1, ASB2, SPOPL, KBTBD10, ZER1, RAD23B, ATG10, USP8, APH1A, USP3, ASB12, UBE2V2, NEDD8, RFFL, PSMA7, FEM1A, STUB1, EDEM1, PSMB11, SUMO1, ARIH2, UBE2D2, ASB10, STAMBPL1, …	1410	600	13528	1.10335	1	0.959364	99.3955
GOTERM_BP_FAT	GO:0044257~cellular protein catabolic process	69	3.25012	0.256137	PPP2R5C, IDE, RNF217, RLIM, ZNRF2, LNX1, USP27X, CUL5, USP17, ATG7, USP12, USP11, FBXL14, FBXO21, RPS27A, ADAM9, BRCC3, FBXL20, SOCS6, ERLIN1, SKP1, UBE2C, RFWD2, PSMA2, PRKCQ, DCUN1D1, BACE2, BACE1, RNF25, UBE2W, USP20, ASB3, PIAS1, ASB2, SPOPL, KBTBD10, ZER1, RAD23B, ATG10, USP8, APH1A, USP3, ASB12, UBE2V2, NEDD8, RFFL, PSMA7, FEM1A, STUB1, EDEM1, PSMB11, SUMO1, ARIH2, UBE2D2, ASB10, STAMBPL1, …	1410	603	13528	1.09786	1	0.964939	99.5858
GOTERM_BP_FAT	GO:0044265~cellular macromolecule catabolic process	82	3.86246	0.259137	PPP2R5C, IDE, RNF217, DNASE1L2, RLIM, DNASE1L3, ZNRF2, ISG20, LNX1, USP27X, CUL5, USP17, ATG7, USP12, USP11, FBXL14, FBXO21, RPS27A, ADAM9, BRCC3, CCNH, FBXL20, MAGOH, SOCS6, ZHX2, ERLIN1, SKP1, UBE2C, RFWD2, PSMA2, PRKCQ, EIF4A3, DCUN1D1, CD36, BACE2, BACE1, RNF25, USP20, UBE2W, ASB3, PIAS1, ASB2, SPOPL, KBTBD10, EIF2C3, ZER1, RAD23B, ATG10, USP8, APH1A, USP3, ASB12, UBE2V2, NEDD8, RFFL, PSMA7, …	1410	725	13528	1.08515	1	0.965181	99.6157
GOTERM_BP_FAT	GO:0006511~ubiquitin-dependent protein catabolic process	29	1.36599	0.305823	RAD23B, USP8, USP3, PPP2R5C, RNF217, NEDD8, PSMA7, STUB1, EDEM1, LNX1, USP27X, CUL5, ARIH2, USP17, UBE2D2, USP12, USP11, FBXO21, RPS27A, ERLIN1, CDC20, SKP1, UBE2C, PSMA2, PSMD12, FBXO31, USP20, SMURF1, USP43	1410	242	13528	1.14973	1	0.973481	99.885
SP_PIR_KEYWORDS	ubl conjugation pathway	57	2.68488	0.308487	RNF217, RLIM, LNX1, ZNRF2, USP27X, CUL5, USP17, ATG7, USP12, USP11, FBXL14, FBXO21, BRCC3, FBXL20, SOCS6, SKP1, UBE2C, RFWD2, DCAF4, DCUN1D1, RNF25, UBE2W, USP20, ASB3, ASB2, PIAS1, SPOPL, KBTBD10, ZER1, PMEPA1, RAD23B, ATG10, USP8, USP3, ASB12, NEDD8, UBE2V2, RFFL, FEM1A, STUB1, SUMO1, ARIH2, UBE2D2, TRIM68, ASB10, OTUD7B, STAMBPL1, RNF167, FBXO47, CDC20, UBE2Q2, WSB1, UBA2, FBXO31, FBXO32, SMUR…	1975	509	19235	1.09064	1	0.937635	99.6065
GOTERM_BP_FAT	GO:0009057~macromolecule catabolic process	86	4.05087	0.344449	PPP2R5C, IDE, RNF217, DNASE1L2, RLIM, DNASE1L3, ZNRF2, ISG20, LNX1, CUL5, USP27X, USP17, ATG7, USP12, USP11, FBXL14, FBXO21, RPS27A, ADAM9, BRCC3, CCNH, FBXL20, MAGOH, SOCS6, ZHX2, ERLIN1, SKP1, UBE2C, RFWD2, PSMA2, PRKCQ, EIF4A3, DCUN1D1, CD36, BACE2, BACE1, RNF25, USP20, UBE2W, ASB3, PIAS1, ASB2, SPOPL, KBTBD10, EIF2C3, ZER1, RAD23B, ATG10, USP8, APH1A, USP3, ASB12, UBE2V2, NEDD8, RFFL, PSMA7, …	1410	781	13528	1.05648	1	0.9798	99.9602
GOTERM_BP_FAT	GO:0030163~protein catabolic process	69	3.25012	0.34664	PPP2R5C, IDE, RNF217, RLIM, ZNRF2, LNX1, USP27X, CUL5, USP17, ATG7, USP12, USP11, FBXL14, FBXO21, RPS27A, ADAM9, BRCC3, FBXL20, SOCS6, ERLIN1, SKP1, UBE2C, RFWD2, PSMA2, PRKCQ, DCUN1D1, BACE2, BACE1, RNF25, UBE2W, USP20, ASB3, PIAS1, ASB2, SPOPL, KBTBD10, ZER1, RAD23B, ATG10, USP8, APH1A, USP3, ASB12, UBE2V2, NEDD8, RFFL, PSMA7, FEM1A, STUB1, EDEM1, PSMB11, SUMO1, ARIH2, UBE2D2, ASB10, STAMBPL1, …	1410	622	13528	1.06432	1	0.979682	99.9626
GOTERM_BP_FAT	GO:0043632~modification-dependent macromolecule catabolic process	61	2.87329	0.502315	PPP2R5C, RNF217, RLIM, ZNRF2, LNX1, USP27X, CUL5, USP17, ATG7, USP12, USP11, FBXL14, FBXO21, RPS27A, BRCC3, FBXL20, SOCS6, ERLIN1, SKP1, UBE2C, RFWD2, PSMA2, DCUN1D1, RNF25, UBE2W, USP20, ASB3, ASB2, PIAS1, SPOPL, KBTBD10, ZER1, RAD23B, ATG10, USP8, USP3, ASB12, UBE2V2, NEDD8, RFFL, PSMA7, FEM1A, STUB1, EDEM1, SUMO1, ARIH2, UBE2D2, ASB10, OTUD7B, STAMBPL1, RNF167, FBXO47, CDC20, UBE2Q2, WSB1, PSM…	1410	574	13528	1.01961	1	0.993062	99.9998
GOTERM_BP_FAT	GO:0019941~modification-dependent protein catabolic process	61	2.87329	0.502315	PPP2R5C, RNF217, RLIM, ZNRF2, LNX1, USP27X, CUL5, USP17, ATG7, USP12, USP11, FBXL14, FBXO21, RPS27A, BRCC3, FBXL20, SOCS6, ERLIN1, SKP1, UBE2C, RFWD2, PSMA2, DCUN1D1, RNF25, UBE2W, USP20, ASB3, ASB2, PIAS1, SPOPL, KBTBD10, ZER1, RAD23B, ATG10, USP8, USP3, ASB12, UBE2V2, NEDD8, RFFL, PSMA7, FEM1A, STUB1, EDEM1, SUMO1, ARIH2, UBE2D2, ASB10, OTUD7B, STAMBPL1, RNF167, FBXO47, CDC20, UBE2Q2, WSB1, PSM…	1410	574	13528	1.01961	1	0.993062	99.9998
Annotation Cluster 137	Enrichment Score: 0.4965883034067376
Category	Term	Count	%	PValue	Genes	List Total	Pop Hits	Pop Total	Fold Enrichment	Bonferroni	Benjamini	FDR
UP_SEQ_FEATURE	short sequence motif:LXXLL motif 4	3	0.141309	0.236479	CHD9, PELP1, AIRE	1975	9	19113	3.22582	1	1	99.3782
UP_SEQ_FEATURE	short sequence motif:LXXLL motif 3	3	0.141309	0.316624	CHD9, PELP1, AIRE	1975	11	19113	2.63931	1	1	99.9229
UP_SEQ_FEATURE	short sequence motif:LXXLL motif 1	4	0.188413	0.37124	CHD9, PELP1, AIRE, PPARGC1B	1975	21	19113	1.84333	1	1	99.9839
UP_SEQ_FEATURE	short sequence motif:LXXLL motif 2	4	0.188413	0.37124	CHD9, PELP1, AIRE, PPARGC1B	1975	21	19113	1.84333	1	1	99.9839
Annotation Cluster 138	Enrichment Score: 0.49559210398091424
Category	Term	Count	%	PValue	Genes	List Total	Pop Hits	Pop Total	Fold Enrichment	Bonferroni	Benjamini	FDR
GOTERM_MF_FAT	GO:0003714~transcription corepressor activity	21	0.989166	0.119319	ZNF274, HIRA, TLE1, PAWR, WWTR1, RLIM, PPP1R13L, PROX1, KCNIP3, GPS2, HOXC6, NFKBIL2, AES, PBXIP1, TFEC, BCL11A, MAP3K10, PIAS1, ID3, SKIL, HDAC9	1357	145	12983	1.38563	1	0.963152	87.3717
GOTERM_MF_FAT	GO:0016564~transcription repressor activity	38	1.78992	0.248776	HMGB2, ZNF274, ELF2, E2F7, HIRA, TP63, PAWR, RLIM, DAXX, NR2C1, KCNIP3, ZC3H8, HOXC6, AES, PBXIP1, TFEC, NMRAL1, HOXA7, BCL11A, SKIL, CTBP1, JARID2, ARID5B, TLE1, WWTR1, PROX1, PPP1R13L, GPS2, HDAC4, NFKBIL2, NAB1, MAP3K10, HOPX, ID3, PIAS1, HDAC9, ZNF256, KLF4	1357	316	12983	1.15051	1	0.984786	99.0519
GOTERM_MF_FAT	GO:0003712~transcription cofactor activity	42	1.97833	0.318335	DCC, ZNF274, HTATIP2, HIRA, PAWR, RLIM, TMF1, KCNIP3, MAGED1, HOXC6, TCF20, TCERG1, AES, PBXIP1, HAND2, TFEC, SMARCD1, BCL11A, TFDP2, MAML3, SKIL, CUTA, SOX10, LDB2, TLE1, HES6, WWTR1, PROX1, PPP1R13L, PPARGC1B, GPS2, MED6, NFKBIL2, MED30, MTF1, SMARCC2, MAP3K10, TFAP2B, VGLL1, ID3, PIAS1, HDAC9	1357	363	12983	1.10698	1	0.989078	99.8052
GOTERM_MF_FAT	GO:0008134~transcription factor binding	56	2.63778	0.437113	HTATIP2, E2F5, HIRA, PAWR, RLIM, DAXX, TMF1, KCNIP3, HOXC6, MAGED1, AES, PBXIP1, SMARCD1, SOX17, CUTA, SOX10, CTBP1, LDB2, TLE1, HES6, FOSB, PROX1, PPARGC1B, MED6, MTF1, MAP3K10, TFAP2B, VGLL1, JMJD1C, PIAS1, DCC, ZNF274, ENPP2, TCF20, TCERG1, HAND2, TFEC, BCL2, BCL11A, TFDP2, MAML3, SKIL, TCF3, CEBPG, WWTR1, PPP1R13L, GPS2, NFKBIL2, HDAC4, MED30, ETS1, UBA2, SMARCC2, ID3, HDAC9, HDAC8	1357	513	12983	1.0444	1	0.994622	99.9914
GOTERM_MF_FAT	GO:0003713~transcription coactivator activity	20	0.942063	0.805458	CUTA, DCC, SOX10, HTATIP2, WWTR1, PPARGC1B, MAGED1, MED6, TCF20, TCERG1, MED30, MTF1, HAND2, TFEC, SMARCD1, SMARCC2, TFAP2B, VGLL1, PIAS1, MAML3	1357	214	12983	0.894152	1	0.999824	100
Annotation Cluster 139	Enrichment Score: 0.483051096875123
Category	Term	Count	%	PValue	Genes	List Total	Pop Hits	Pop Total	Fold Enrichment	Bonferroni	Benjamini	FDR
GOTERM_BP_FAT	GO:0051259~protein oligomerization	27	1.27179	0.0375896	PRKCZ, BLM, SLC6A1, GRB2, IDE, TP63, AASS, TRIM72, MIF, LNX1, NOD2, ALOX5AP, SKIL, CUTA, ZFP91-CNTF, ALDH5A1, DGKH, NLRP3, ITPR3, ADIPOQ, P2RX7, P2RX1, RRM1, PEBP1, ATPIF1, SCARA5, PARVA	1410	174	13528	1.48877	1	0.814869	50.8563
GOTERM_BP_FAT	GO:0065003~macromolecular complex assembly	70	3.29722	0.533425	E2F3, SLC6A1, XPO6, IDE, TP63, TTN, SKAP2, NAP1L4, LNX1, NOD2, MAZ, HIST1H2BI, H2AFY, HIST3H2BB, TUBB3, CUTA, CD3G, MAGI1, ALDH5A1, CCNH, MPP6, MCM2, NLRP3, SLC9A3R1, SLC9A3R2, IPO7, IPO4, RRM1, PEBP1, VAMP3, ATPIF1, ATPAF1, SNRPE, PARVA, SNRPG, PRKCZ, POLR2F, HMGB2, BLM, GRB2, HIST1H2AE, AASS, NUFIP1, TRIM72, MIF, EIF3A, HIST1H4B, PTK2B, ALOX5AP, HIST1H4C, SKIL, APC, ZFP91-CNTF, HIST1H2BB, IL2RB…	1410	665	13528	1.00993	1	0.994797	99.9999
GOTERM_BP_FAT	GO:0070271~protein complex biogenesis	53	2.49647	0.557741	E2F3, SLC6A1, XPO6, IDE, TP63, SKAP2, TTN, LNX1, NOD2, MAZ, TUBB3, CUTA, CD3G, MAGI1, CCNH, ALDH5A1, MPP6, SLC9A3R1, NLRP3, SLC9A3R2, IPO7, IPO4, RRM1, PEBP1, VAMP3, ATPIF1, ATPAF1, PARVA, PRKCZ, POLR2F, BLM, GRB2, AASS, TRIM72, MIF, PTK2B, ALOX5AP, SKIL, APC, ZFP91-CNTF, IL2RB, DGKH, ITPR3, ADIPOQ, LIN7A, P2RX7, LOC729724, MED30, P2RX1, GTF2F2, MYH11, SCARA5, CHAF1B	1410	505	13528	1.00693	1	0.995685	100
GOTERM_BP_FAT	GO:0006461~protein complex assembly	53	2.49647	0.557741	E2F3, SLC6A1, XPO6, IDE, TP63, SKAP2, TTN, LNX1, NOD2, MAZ, TUBB3, CUTA, CD3G, MAGI1, CCNH, ALDH5A1, MPP6, SLC9A3R1, NLRP3, SLC9A3R2, IPO7, IPO4, RRM1, PEBP1, VAMP3, ATPIF1, ATPAF1, PARVA, PRKCZ, POLR2F, BLM, GRB2, AASS, TRIM72, MIF, PTK2B, ALOX5AP, SKIL, APC, ZFP91-CNTF, IL2RB, DGKH, ITPR3, ADIPOQ, LIN7A, P2RX7, LOC729724, MED30, P2RX1, GTF2F2, MYH11, SCARA5, CHAF1B	1410	505	13528	1.00693	1	0.995685	100
GOTERM_BP_FAT	GO:0043933~macromolecular complex subunit organization	73	3.43853	0.616224	E2F3, SLC6A1, XPO6, IDE, TP63, TTN, SKAP2, NAP1L4, LNX1, NOD2, MAZ, HIST1H2BI, H2AFY, HIST3H2BB, TUBB3, CUTA, C12ORF65, CD3G, MAGI1, ALDH5A1, CCNH, MPP6, MCM2, NLRP3, SLC9A3R1, SLC9A3R2, TTF2, IPO7, IPO4, MTRF1, RRM1, PEBP1, VAMP3, ATPIF1, ATPAF1, SNRPE, SNRPG, PARVA, PRKCZ, POLR2F, HMGB2, BLM, GRB2, HIST1H2AE, AASS, NUFIP1, TRIM72, MIF, EIF3A, HIST1H4B, PTK2B, ALOX5AP, HIST1H4C, SKIL, APC, ZFP91…	1410	710	13528	0.986459	1	0.997577	100
Annotation Cluster 140	Enrichment Score: 0.48170910220098045
Category	Term	Count	%	PValue	Genes	List Total	Pop Hits	Pop Total	Fold Enrichment	Bonferroni	Benjamini	FDR
SP_PIR_KEYWORDS	kinase	86	4.05087	0.0403955	DTYMK, PASK, PPIP5K2, ITPKB, FER, TTN, CDKN2B, MAPKAP1, AGPHD1, PRKACB, IPMK, TYRO3, BCR, MAPKSP1, ROCK1, ROCK2, PIK3C2A, STK24, PHKG1, PIK3C2B, KIAA1804, PKIG, PKN1, PRKCH, PIM2, NME7, MAP4K3, DDR1, PRKD2, MAST4, ACVR2A, PRKCQ, CKM, LCK, MAP3K10, AKAP5, ROR1, PDGFRB, AKAP6, NEK4, LRRK2, PRPS1, KALRN, PRKCZ, CHKA, CDK5R1, FGFR4, CDK5R2, NEK3, GNE, BLK, ERBB2, PFKFB1, HK2, AKAP9, STK17A, NAGK, SGK…	1975	688	19235	1.21741	1	0.658249	46.1547
UP_SEQ_FEATURE	binding site:ATP	63	2.9675	0.20935	PASK, ITPKB, FER, TTN, MCCC1, PRKACB, TYRO3, ROCK1, ROCK2, PHKG1, STK24, KIAA1804, LIG1, ACSM2A, PKN1, PRKCH, PIM2, LIG4, NME7, MAP4K3, DDR1, PRKCQ, ACVR2A, EIF4A3, MAST4, PRKD2, CKM, LCK, MAP3K10, ROR1, PDGFRB, NEK4, LRRK2, PCCA, KALRN, PRPS1, PRKCZ, CHKA, FGFR4, NEK3, BLK, ERBB2, HK2, STK17A, NAGK, SGK223, SBK1, PTK2B, ZAP70, ITK, TAOK2, FLT4, TRIO, MAPK11, GSG2, CDC42BPA, JAK1, TNK1, JAK2, CIT…	1975	542	19113	1.12487	1	1	98.8
GOTERM_MF_FAT	GO:0030554~adenyl nucleotide binding	174	8.19595	0.243828	GRPEL2, ADCY1, RP2, CLPB, LDHD, PASK, IDE, DTYMK, ITPKB, TTN, KIF13A, TOP1, NLRC3, AGPS, DHX37, DYNC2H1, DDX21, PRKACB, TYRO3, BCR, ROCK1, MAGI1, STK24, ROCK2, KIAA1804, LIG1, ACSM2A, PIM2, MYH6, LIG4, MYH8, NME7, MAP4K3, PNPLA8, DHX29, ROR1, DDX31, PDGFRB, NEK4, LRRK2, PCCA, KALRN, PRPS1, CHKA, FGFR4, GAL3ST4, NEK3, BLM, ASS1, GNE, ERBB2, BLK, PFKFB1, WARS2, STK17A, NAGK, KCNJ1, SGK223, UBE2D2, …	1357	1577	12983	1.05563	1	0.984789	98.9449
SP_PIR_KEYWORDS	atp-binding	144	6.78285	0.267944	ADCY1, CLPB, PASK, IDE, DTYMK, ITPKB, TTN, KIF13A, TOP1, NLRC3, DHX37, DYNC2H1, DDX21, PRKACB, TYRO3, BCR, ROCK1, MAGI1, STK24, ROCK2, KIAA1804, LIG1, ACSM2A, PIM2, MYH6, LIG4, MYH8, NME7, MAP4K3, DHX29, ROR1, DDX31, PDGFRB, NEK4, LRRK2, PCCA, KALRN, PRPS1, CHKA, FGFR4, BLM, ASS1, NEK3, GNE, BLK, ERBB2, PFKFB1, WARS2, STK17A, NAGK, KCNJ1, SGK223, UBE2D2, SBK1, ZAP70, DDX43, ITK, TAOK2, SPHK2, NIN…	1975	1326	19235	1.05766	1	0.926234	99.0745
GOTERM_MF_FAT	GO:0001883~purine nucleoside binding	175	8.24305	0.288243	GRPEL2, ADCY1, RP2, CLPB, LDHD, PASK, IDE, DTYMK, ITPKB, TTN, KIF13A, TOP1, NLRC3, AGPS, DHX37, DYNC2H1, DDX21, PRKACB, TYRO3, BCR, ROCK1, MAGI1, STK24, ROCK2, KIAA1804, LIG1, ACSM2A, PIM2, MYH6, LIG4, MYH8, NME7, MAP4K3, PNPLA8, DHX29, ROR1, DDX31, PDGFRB, NEK4, LRRK2, PCCA, KALRN, PRPS1, CHKA, FGFR4, GAL3ST4, NEK3, BLM, ASS1, GNE, ERBB2, BLK, PFKFB1, WARS2, STK17A, NAGK, KCNJ1, SGK223, UBE2D2, …	1357	1601	12983	1.04578	1	0.987376	99.6063
GOTERM_BP_FAT	GO:0016310~phosphorylation	89	4.19218	0.303885	GDF2, PASK, CAD, FER, TTN, DAXX, TOP1, PLA2G1B, PRKACB, IPMK, GHR, ADAM9, TYRO3, CTBP1, BCR, MAPKSP1, ROCK1, ROCK2, PIK3C2A, STK24, PHKG1, PIK3C2B, KIAA1804, PKN1, PRKCH, PIM2, MAP4K3, DDR1, PRKD2, MAST4, ACVR2A, PRKCQ, ATP6V1A, GADD45G, LCK, MAP3K10, ROR1, PDGFRB, NEK4, LRRK2, KALRN, PRKCZ, CDK5R1, FGFR4, NEK3, BLK, ERBB2, PFKFB1, HK2, AKAP9, STK17A, TRIB2, SGK223, STAT4, SBK1, PTK2B, BCL2, ZAP7…	1410	800	13528	1.06737	1	0.973232	99.8789
GOTERM_MF_FAT	GO:0001882~nucleoside binding	175	8.24305	0.330216	GRPEL2, ADCY1, RP2, CLPB, LDHD, PASK, IDE, DTYMK, ITPKB, TTN, KIF13A, TOP1, NLRC3, AGPS, DHX37, DYNC2H1, DDX21, PRKACB, TYRO3, BCR, ROCK1, MAGI1, STK24, ROCK2, KIAA1804, LIG1, ACSM2A, PIM2, MYH6, LIG4, MYH8, NME7, MAP4K3, PNPLA8, DHX29, ROR1, DDX31, PDGFRB, NEK4, LRRK2, PCCA, KALRN, PRPS1, CHKA, FGFR4, GAL3ST4, NEK3, BLM, ASS1, GNE, ERBB2, BLK, PFKFB1, WARS2, STK17A, NAGK, KCNJ1, SGK223, UBE2D2, …	1357	1612	12983	1.03865	1	0.989914	99.8537
UP_SEQ_FEATURE	nucleotide phosphate-binding region:ATP	104	4.89873	0.352431	CLPB, PASK, DTYMK, ITPKB, TTN, KIF13A, NLRC3, DHX37, DYNC2H1, DDX21, PRKACB, TYRO3, ROCK1, MAGI1, STK24, ROCK2, KIAA1804, ACSM2A, MYH6, PIM2, MYH8, MAP4K3, DHX29, ROR1, PDGFRB, DDX31, NEK4, LRRK2, PRPS1, KALRN, CHKA, FGFR4, ASS1, BLM, NEK3, GNE, BLK, ERBB2, PFKFB1, STK17A, NAGK, KCNJ1, SGK223, SBK1, ZAP70, DDX43, ITK, TAOK2, MYO1E, ACACA, TRIO, ATAD5, UBA2, GTF2F2, MYH11, CDC42BPA, SLFNL1, TNK1, …	1975	962	19113	1.04621	1	1	99.972
GOTERM_MF_FAT	GO:0005524~ATP binding	159	7.4894	0.39643	ADCY1, RP2, CLPB, PASK, IDE, DTYMK, ITPKB, TTN, KIF13A, TOP1, NLRC3, DHX37, DYNC2H1, DDX21, PRKACB, TYRO3, BCR, ROCK1, MAGI1, STK24, ROCK2, KIAA1804, LIG1, ACSM2A, PIM2, MYH6, LIG4, MYH8, NME7, MAP4K3, PNPLA8, DHX29, ROR1, DDX31, PDGFRB, NEK4, LRRK2, PCCA, KALRN, PRPS1, CHKA, FGFR4, NEK3, BLM, ASS1, GNE, ERBB2, BLK, PFKFB1, WARS2, STK17A, NAGK, KCNJ1, SGK223, UBE2D2, SBK1, ZAP70, RUNX3, DDX43, IT…	1357	1477	12983	1.02994	1	0.99366	99.9731
GOTERM_MF_FAT	GO:0032559~adenyl ribonucleotide binding	160	7.5365	0.412967	ADCY1, RP2, CLPB, PASK, IDE, DTYMK, ITPKB, TTN, KIF13A, TOP1, NLRC3, DHX37, DYNC2H1, DDX21, PRKACB, TYRO3, BCR, ROCK1, MAGI1, STK24, ROCK2, KIAA1804, LIG1, ACSM2A, PIM2, MYH6, LIG4, MYH8, NME7, MAP4K3, PNPLA8, DHX29, ROR1, DDX31, PDGFRB, NEK4, LRRK2, PCCA, KALRN, PRPS1, CHKA, FGFR4, NEK3, BLM, ASS1, GNE, ERBB2, BLK, PFKFB1, WARS2, STK17A, NAGK, KCNJ1, SGK223, UBE2D2, SBK1, ZAP70, HCN3, RUNX3, DDX…	1357	1497	12983	1.02257	1	0.993894	99.9829
GOTERM_MF_FAT	GO:0017076~purine nucleotide binding	202	9.51484	0.478712	ADCY1, RP2, LDHD, KIF13A, AGPS, DHX37, RAB28, DYNC2H1, TYRO3, BCR, ROCK1, MAGI1, ROCK2, KIAA1804, LIG1, ACSM2A, EIF2S3, PIM2, MYH6, LIG4, MYH8, NME7, RND1, DHX29, ROR1, PDGFRB, RAB12, NEK4, CHKA, NEK3, ERBB2, PFKFB1, WARS2, STK17A, NAGK, KCNJ1, SGK223, ZAP70, GNAT1, SPHK2, TAOK2, ACACA, TRIO, ATR, ATP11C, RAB7L1, HSPA12A, UBA2, CDC42BPA, SLFNL1, TNK1, HSPA14, CLCN6, CLCN5, ATAD2B, GRK1, RAB5B, PM…	1357	1918	12983	1.00762	1	0.995729	99.9975
SP_PIR_KEYWORDS	nucleotide-binding	175	8.24305	0.51879	GNA15, ADCY1, CLPB, PASK, IDE, DTYMK, ITPKB, TTN, KIF13A, TOP1, NLRC3, DHX37, RAB28, DYNC2H1, DDX21, PRKACB, GNL2, TYRO3, BCR, ROCK1, MAGI1, STK24, ROCK2, KIAA1804, LIG1, ACSM2A, EIF2S3, PIM2, MYH6, LIG4, MYH8, NME7, MAP4K3, RND1, DHX29, ROR1, DDX31, PDGFRB, RAB12, NEK4, LRRK2, PCCA, KALRN, PRPS1, GPN2, CHKA, FGFR4, GPN3, NEK3, BLM, ASS1, GNE, ERBB2, BLK, NT5C1A, PFKFB1, WARS2, STK17A, NAGK, RRAG…	1975	1686	19235	1.01089	1	0.970163	99.9983
GOTERM_MF_FAT	GO:0000166~nucleotide binding	233	10.975	0.586943	ADCY1, RP2, LDHD, KIF13A, SFRS7, AGPS, RAB28, DHX37, U2AF1, DYNC2H1, TYRO3, BCR, ROCK1, MAGI1, ROCK2, KIAA1804, LIG1, ACSM2A, EIF2S3, PIM2, MYH6, LIG4, MYH8, PPARGC1B, NME7, NNT, RND1, DHX29, ROR1, PDGFRB, RAB12, NEK4, CHKA, NEK3, ERBB2, PFKFB1, WARS2, STK17A, NAGK, KCNJ1, SGK223, ZAP70, IDH1, SFRS12, GNAT1, SPHK2, TAOK2, ACACA, TRIO, ATR, ATP11C, RAB7L1, HSPA12A, UPF3B, UBA2, CDC42BPA, SLFNL1, T…	1357	2245	12983	0.992967	1	0.997939	99.9999
GOTERM_MF_FAT	GO:0032553~ribonucleotide binding	188	8.85539	0.665231	GNA15, ADCY1, RP2, CLPB, DTYMK, PASK, IDE, ITPKB, TTN, KIF13A, TOP1, NLRC3, DHX37, RAB28, DYNC2H1, DDX21, PRKACB, GNL2, TYRO3, BCR, MAGI1, ROCK1, ROCK2, STK24, KIAA1804, LIG1, ACSM2A, EIF2S3, PIM2, MYH6, LIG4, MYH8, NME7, MAP4K3, PNPLA8, RND1, DHX29, ROR1, DDX31, PDGFRB, RAB12, NEK4, LRRK2, PCCA, KALRN, PRPS1, GPN2, CHKA, FGFR4, GPN3, NEK3, BLM, ASS1, GNE, ERBB2, BLK, PFKFB1, WARS2, STK17A, NAGK,…	1357	1836	12983	0.979671	1	0.998881	100
GOTERM_MF_FAT	GO:0032555~purine ribonucleotide binding	188	8.85539	0.665231	GNA15, ADCY1, RP2, CLPB, DTYMK, PASK, IDE, ITPKB, TTN, KIF13A, TOP1, NLRC3, DHX37, RAB28, DYNC2H1, DDX21, PRKACB, GNL2, TYRO3, BCR, MAGI1, ROCK1, ROCK2, STK24, KIAA1804, LIG1, ACSM2A, EIF2S3, PIM2, MYH6, LIG4, MYH8, NME7, MAP4K3, PNPLA8, RND1, DHX29, ROR1, DDX31, PDGFRB, RAB12, NEK4, LRRK2, PCCA, KALRN, PRPS1, GPN2, CHKA, FGFR4, GPN3, NEK3, BLM, ASS1, GNE, ERBB2, BLK, PFKFB1, WARS2, STK17A, NAGK,…	1357	1836	12983	0.979671	1	0.998881	100
Annotation Cluster 141	Enrichment Score: 0.4764731636223574
Category	Term	Count	%	PValue	Genes	List Total	Pop Hits	Pop Total	Fold Enrichment	Bonferroni	Benjamini	FDR
INTERPRO	IPR018378:C-type lectin, conserved site	12	0.565238	0.237634	KLRB1, REG3A, CLEC17A, OLR1, FCER2, PRG2, CLEC12B, CDC42BPA, KLRK1, VCAN, CLEC7A, CD72	1747	82	16659	1.39548	1	0.99968	99.0979
INTERPRO	IPR002353:Type II antifreeze protein	5	0.235516	0.239453	OLR1, FCER2, KLRK1, VCAN, CLEC7A	1747	24	16659	1.98662	1	0.999667	99.1345
INTERPRO	IPR016186:C-type lectin-like	13	0.612341	0.291093	COL18A1, KLRB1, HAPLN1, OLR1, FCER2, PRG2, KLRK1, CD72, REG3A, CLEC17A, CLEC12B, VCAN, CLEC7A	1747	95	16659	1.3049	1	0.999873	99.7445
UP_SEQ_FEATURE	domain:C-type lectin	11	0.518135	0.29697	KLRB1, REG3A, CLEC17A, OLR1, FCER2, PRG2, CLEC12B, KLRK1, VCAN, CLEC7A, CD72	1975	79	19113	1.3475	1	1	99.8686
INTERPRO	IPR001304:C-type lectin	11	0.518135	0.355974	KLRB1, REG3A, CLEC17A, OLR1, FCER2, PRG2, CLEC12B, KLRK1, VCAN, CLEC7A, CD72	1747	82	16659	1.27919	1	0.999972	99.9517
SMART	SM00034:CLECT	11	0.518135	0.396586	KLRB1, REG3A, CLEC17A, OLR1, FCER2, PRG2, CLEC12B, KLRK1, VCAN, CLEC7A, CD72	985	82	9079	1.23646	1	0.9916	99.9054
SP_PIR_KEYWORDS	Lectin	18	0.847857	0.467245	GALNT3, KLRB1, CRYBG3, LGALS3, GALNT7, OLR1, FCER2, PRG2, KLRK1, CD72, REG3A, CLEC17A, CD33, CLEC12B, CD22, CALR3, VCAN, CLEC7A	1975	159	19235	1.10256	1	0.961389	99.9922
GOTERM_MF_FAT	GO:0005529~sugar binding	22	1.03627	0.475378	GALNT3, KLRB1, CRYBG3, OLR1, LGALS3, GALNT7, FCER2, PFKFB1, PRG2, HK2, KLRK1, CD72, MANBA, REG3A, CLEC17A, CD33, CLEC12B, CD22, CALR3, VCAN, CLEC7A, PRPS1	1357	195	12983	1.0794	1	0.995808	99.9973
Annotation Cluster 142	Enrichment Score: 0.4759202047177095
Category	Term	Count	%	PValue	Genes	List Total	Pop Hits	Pop Total	Fold Enrichment	Bonferroni	Benjamini	FDR
GOTERM_BP_FAT	GO:0002220~innate immune response activating cell surface receptor signaling pathway	3	0.141309	0.0563773	TLR2, KLRK1, CLEC7A	1410	4	13528	7.19574	1	0.840151	65.9032
GOTERM_BP_FAT	GO:0002758~innate immune response-activating signal transduction	4	0.188413	0.316998	NOD2, TLR2, KLRK1, CLEC7A	1410	19	13528	2.01986	1	0.975213	99.9149
GOTERM_BP_FAT	GO:0002218~activation of innate immune response	4	0.188413	0.316998	NOD2, TLR2, KLRK1, CLEC7A	1410	19	13528	2.01986	1	0.975213	99.9149
GOTERM_BP_FAT	GO:0032680~regulation of tumor necrosis factor production	5	0.235516	0.406579	NOD2, TLR2, CLEC7A, ADIPOQ, IL10	1410	31	13528	1.54747	1	0.986614	99.9937
GOTERM_BP_FAT	GO:0032760~positive regulation of tumor necrosis factor production	3	0.141309	0.473011	NOD2, TLR2, CLEC7A	1410	15	13528	1.91887	1	0.991299	99.9993
GOTERM_BP_FAT	GO:0045088~regulation of innate immune response	7	0.329722	0.498256	SH2D1A, NOD2, TLR2, KLRK1, CLEC7A, NCR1, NCR3	1410	54	13528	1.24371	1	0.992909	99.9997
GOTERM_BP_FAT	GO:0045089~positive regulation of innate immune response	6	0.282619	0.530304	SH2D1A, NOD2, TLR2, KLRK1, CLEC7A, NCR3	1410	46	13528	1.25143	1	0.994602	99.9999
GOTERM_BP_FAT	GO:0002221~pattern recognition receptor signaling pathway	3	0.141309	0.541287	NOD2, TLR2, CLEC7A	1410	17	13528	1.69312	1	0.995014	99.9999
Annotation Cluster 143	Enrichment Score: 0.4728488196805081
Category	Term	Count	%	PValue	Genes	List Total	Pop Hits	Pop Total	Fold Enrichment	Bonferroni	Benjamini	FDR
GOTERM_BP_FAT	GO:0043270~positive regulation of ion transport	8	0.376825	0.141606	P2RX5, ORAI1, P2RX7, P2RX1, WFS1, PLA2G1B, PDZK1, F2R	1410	42	13528	1.82749	1	0.920733	94.1058
GOTERM_BP_FAT	GO:0051924~regulation of calcium ion transport	11	0.518135	0.177447	P2RX5, ORAI1, P2RX7, SLN, P2RX1, ADORA2A, WFS1, BCL2, PLA2G1B, PKD2, F2R	1410	69	13528	1.52953	1	0.94126	97.3271
GOTERM_BP_FAT	GO:0051928~positive regulation of calcium ion transport	6	0.282619	0.256409	P2RX5, ORAI1, P2RX7, WFS1, PLA2G1B, F2R	1410	33	13528	1.74442	1	0.964745	99.5886
GOTERM_BP_FAT	GO:0043269~regulation of ion transport	13	0.612341	0.334096	P2RX5, ORAI1, P2RX7, SLN, P2RX1, ADORA2A, WFS1, BCL2, PLA2G1B, PKD2, SLC9A3R1, PDZK1, F2R	1410	99	13528	1.25986	1	0.977879	99.9468
GOTERM_BP_FAT	GO:0010959~regulation of metal ion transport	11	0.518135	0.334265	P2RX5, ORAI1, P2RX7, SLN, P2RX1, ADORA2A, WFS1, BCL2, PLA2G1B, PKD2, F2R	1410	81	13528	1.30293	1	0.97773	99.9471
GOTERM_BP_FAT	GO:0010522~regulation of calcium ion transport into cytosol	4	0.188413	0.594139	P2RX5, P2RX7, BCL2, PLA2G1B	1410	29	13528	1.32336	1	0.996948	100
GOTERM_BP_FAT	GO:0032846~positive regulation of homeostatic process	5	0.235516	0.610659	P2RX5, AVP, P2RX7, PLA2G4A, PLA2G1B	1410	40	13528	1.19929	1	0.997447	100
GOTERM_BP_FAT	GO:0010524~positive regulation of calcium ion transport into cytosol	3	0.141309	0.631652	P2RX5, P2RX7, PLA2G1B	1410	20	13528	1.43915	1	0.997913	100
Annotation Cluster 144	Enrichment Score: 0.47183000936145875
Category	Term	Count	%	PValue	Genes	List Total	Pop Hits	Pop Total	Fold Enrichment	Bonferroni	Benjamini	FDR
GOTERM_BP_FAT	GO:0035282~segmentation	8	0.376825	0.229017	BMI1, ACD, MYF5, DLL3, LEF1, ZEB2, AXIN2, RBPJ	1410	48	13528	1.59905	1	0.958187	99.1954
GOTERM_BP_FAT	GO:0001756~somitogenesis	6	0.282619	0.277085	MYF5, DLL3, LEF1, ZEB2, AXIN2, RBPJ	1410	34	13528	1.69312	1	0.968987	99.7561
GOTERM_BP_FAT	GO:0009952~anterior/posterior pattern formation	15	0.706547	0.60538	TSHZ1, EMX2, MYF5, DLL3, LEF1, ZEB2, HOXC6, HOXB3, ACVR2A, HOXC11, HOXA7, AXIN2, RBPJ, IFT88, APC	1410	140	13528	1.02796	1	0.997299	100
Annotation Cluster 145	Enrichment Score: 0.468195636764733
Category	Term	Count	%	PValue	Genes	List Total	Pop Hits	Pop Total	Fold Enrichment	Bonferroni	Benjamini	FDR
UP_SEQ_FEATURE	short sequence motif:DEAH box	8	0.376825	0.137252	FANCM, CHD9, BLM, DHX29, DHX37, CHD1, TTF2, CHD3	1975	42	19113	1.84333	1	0.999997	93.7946
UP_SEQ_FEATURE	domain:Chromo 2	3	0.141309	0.236479	CHD9, CHD1, CHD3	1975	9	19113	3.22582	1	1	99.3782
UP_SEQ_FEATURE	domain:Chromo 1	3	0.141309	0.356082	CHD9, CHD1, CHD3	1975	12	19113	2.41937	1	1	99.9749
INTERPRO	IPR000953:Chromo domain	5	0.235516	0.435803	CHD9, SMARCC2, SUV39H1, CHD1, CHD3	1747	32	16659	1.48996	1	0.999994	99.9951
SMART	SM00298:CHROMO	5	0.235516	0.46241	CHD9, SMARCC2, SUV39H1, CHD1, CHD3	985	32	9079	1.4402	1	0.992348	99.9807
INTERPRO	IPR000330:SNF2-related	4	0.188413	0.666263	CHD9, CHD1, TTF2, CHD3	1747	32	16659	1.19197	1	1	100
Annotation Cluster 146	Enrichment Score: 0.4671001498029756
Category	Term	Count	%	PValue	Genes	List Total	Pop Hits	Pop Total	Fold Enrichment	Bonferroni	Benjamini	FDR
GOTERM_BP_FAT	GO:0046112~nucleobase biosynthetic process	4	0.188413	0.172735	CAD, DPYD, GMPS, PRPS1	1410	14	13528	2.74124	1	0.939413	97.0286
GOTERM_BP_FAT	GO:0009161~ribonucleoside monophosphate metabolic process	5	0.235516	0.259604	AK3, DPYD, NT5E, GMPS, PRPS1	1410	25	13528	1.91887	1	0.965094	99.6202
GOTERM_BP_FAT	GO:0009124~nucleoside monophosphate biosynthetic process	8	0.376825	0.261558	TYMS, ADCY1, UCN2, ADORA2A, NPPC, DPYD, GMPS, PRPS1	1410	50	13528	1.53509	1	0.965122	99.6383
GOTERM_BP_FAT	GO:0009112~nucleobase metabolic process	4	0.188413	0.434806	CAD, DPYD, GMPS, PRPS1	1410	23	13528	1.66858	1	0.989269	99.9975
GOTERM_BP_FAT	GO:0006144~purine base metabolic process	3	0.141309	0.436637	DPYD, GMPS, PRPS1	1410	14	13528	2.05593	1	0.989151	99.9976
GOTERM_BP_FAT	GO:0009156~ribonucleoside monophosphate biosynthetic process	3	0.141309	0.707491	DPYD, GMPS, PRPS1	1410	23	13528	1.25143	1	0.999195	100
Annotation Cluster 147	Enrichment Score: 0.4660010109092398
Category	Term	Count	%	PValue	Genes	List Total	Pop Hits	Pop Total	Fold Enrichment	Bonferroni	Benjamini	FDR
GOTERM_BP_FAT	GO:0001776~leukocyte homeostasis	6	0.282619	0.319317	MEN1, P2RX7, IL2RA, BCL2, TNFRSF13C, ZC3H8	1410	36	13528	1.59905	1	0.975795	99.9201
GOTERM_BP_FAT	GO:0002260~lymphocyte homeostasis	5	0.235516	0.332691	P2RX7, IL2RA, BCL2, TNFRSF13C, ZC3H8	1410	28	13528	1.71327	1	0.977845	99.9447
GOTERM_BP_FAT	GO:0043029~T cell homeostasis	4	0.188413	0.376473	P2RX7, IL2RA, BCL2, ZC3H8	1410	21	13528	1.82749	1	0.983487	99.9843
Annotation Cluster 148	Enrichment Score: 0.46183030956787885
Category	Term	Count	%	PValue	Genes	List Total	Pop Hits	Pop Total	Fold Enrichment	Bonferroni	Benjamini	FDR
GOTERM_BP_FAT	GO:0003002~regionalization	25	1.17758	0.236992	BMI1, NOG, TSHZ1, TP63, ZEB2, CXXC4, GREM1, HOXC6, ACD, HOXA7, DYNC2H1, AXIN2, APC, EMX2, MYF5, DLL3, LEF1, HOXB3, ACVR2A, TULP3, HOXC11, IFT52, RBPJ, IFT88, WNT7A	1410	197	13528	1.21755	1	0.958517	99.3365
GOTERM_BP_FAT	GO:0007389~pattern specification process	32	1.5073	0.286912	BMI1, NOG, TSHZ1, NRP1, TP63, CXXC4, ZEB2, GREM1, SEMA5A, HOXC6, ACD, HOXA7, DYNC2H1, PKD2, AXIN2, APC, RAX, MYF5, FTO, EMX2, DLL3, LEF1, HOXB3, ACVR2A, ASCL1, HOXC11, TULP3, VEGFA, IFT52, RBPJ, IFT88, WNT7A	1410	267	13528	1.14988	1	0.97023	99.8108
GOTERM_BP_FAT	GO:0009952~anterior/posterior pattern formation	15	0.706547	0.60538	TSHZ1, EMX2, MYF5, DLL3, LEF1, ZEB2, HOXC6, HOXB3, ACVR2A, HOXC11, HOXA7, AXIN2, RBPJ, IFT88, APC	1410	140	13528	1.02796	1	0.997299	100
Annotation Cluster 149	Enrichment Score: 0.4615414320749791
Category	Term	Count	%	PValue	Genes	List Total	Pop Hits	Pop Total	Fold Enrichment	Bonferroni	Benjamini	FDR
GOTERM_BP_FAT	GO:0034329~cell junction assembly	8	0.376825	0.128882	PTPRK, CLDN19, GJD3, TAOK2, PTK2B, BCL2, LIM2, APC	1410	41	13528	1.87206	1	0.909522	92.257
GOTERM_BP_FAT	GO:0048041~focal adhesion formation	4	0.188413	0.228616	PTPRK, TAOK2, PTK2B, BCL2	1410	16	13528	2.39858	1	0.958335	99.1876
GOTERM_BP_FAT	GO:0007043~cell-cell junction assembly	4	0.188413	0.287232	CLDN19, GJD3, LIM2, APC	1410	18	13528	2.13207	1	0.970091	99.8123
GOTERM_BP_FAT	GO:0034330~cell junction organization	8	0.376825	0.382749	PTPRK, CLDN19, GJD3, TAOK2, PTK2B, BCL2, LIM2, APC	1410	57	13528	1.34657	1	0.984165	99.987
GOTERM_BP_FAT	GO:0007044~cell-substrate junction assembly	4	0.188413	0.434806	PTPRK, TAOK2, PTK2B, BCL2	1410	23	13528	1.66858	1	0.989269	99.9975
GOTERM_BP_FAT	GO:0031589~cell-substrate adhesion	12	0.565238	0.444243	MIA, PTPRK, TAOK2, CTGF, PTK2B, BCL2, ITGAV, PPFIA1, ITGA7, PKD2, ANTXR1, ADAM9	1410	98	13528	1.17482	1	0.989512	99.9981
GOTERM_BP_FAT	GO:0007160~cell-matrix adhesion	11	0.518135	0.450032	MIA, PTPRK, TAOK2, CTGF, PTK2B, BCL2, ITGAV, PPFIA1, ITGA7, PKD2, ADAM9	1410	89	13528	1.18582	1	0.98988	99.9985
GOTERM_BP_FAT	GO:0045216~cell-cell junction organization	4	0.188413	0.721214	CLDN19, GJD3, LIM2, APC	1410	35	13528	1.09649	1	0.999364	100
Annotation Cluster 150	Enrichment Score: 0.45953006099097377
Category	Term	Count	%	PValue	Genes	List Total	Pop Hits	Pop Total	Fold Enrichment	Bonferroni	Benjamini	FDR
SP_PIR_KEYWORDS	nucleotide binding	16	0.75365	0.131955	GNAT1, RAB3B, GNA15, RAB5B, DTYMK, PFKFB1, EIF2S3, MYH6, ABCB4, EIF4A3, GNAL, RAB30, RAB28, EIF4A1, ABCD3, DDX21	1975	107	19235	1.45634	1	0.875405	88.0512
SP_PIR_KEYWORDS	P-loop	16	0.75365	0.208413	GNAT1, RAB3B, GNA15, RAB5B, DTYMK, PFKFB1, EIF2S3, MYH6, ABCB4, EIF4A3, GNAL, RAB30, RAB28, EIF4A1, ABCD3, DDX21	1975	116	19235	1.34334	1	0.895687	97.0067
SP_PIR_KEYWORDS	GTP binding	8	0.376825	0.539079	GNAT1, GNAL, RAB3B, GNA15, RAB30, RAB5B, RAB28, EIF2S3	1975	67	19235	1.16289	1	0.972442	99.9991
GOTERM_MF_FAT	GO:0003924~GTPase activity	15	0.706547	0.97921	GNAT1, RAB3B, GNA15, RAB5B, EIF2S3, RAB7L1, GNAL, RND1, RAB30, RAB28, GSPT2, GNL2, RHOF, AGAP2, TUBB3	1357	211	12983	0.680149	1	1	100
Annotation Cluster 151	Enrichment Score: 0.4589673901023489
Category	Term	Count	%	PValue	Genes	List Total	Pop Hits	Pop Total	Fold Enrichment	Bonferroni	Benjamini	FDR
GOTERM_BP_FAT	GO:0031960~response to corticosteroid stimulus	12	0.565238	0.268601	KCNMA1, PLA2G4A, BCL2, PFKFB1, PEBP1, MSTN, ADIPOQ, IL10, PPARGC1B, ADAM9, GHR, ABCB4	1410	85	13528	1.35449	1	0.968016	99.6972
GOTERM_BP_FAT	GO:0051384~response to glucocorticoid stimulus	11	0.518135	0.292143	PLA2G4A, BCL2, PFKFB1, PEBP1, MSTN, ADIPOQ, IL10, PPARGC1B, ADAM9, GHR, ABCB4	1410	78	13528	1.35305	1	0.970557	99.8349
GOTERM_BP_FAT	GO:0048545~response to steroid hormone stimulus	21	0.989166	0.535049	TXNIP, KCNMA1, HMGB2, SLC6A1, ERBB2, PFKFB1, MSTN, TSHB, ADIPOQ, IL10, PPARGC1B, ABCB4, TNFRSF11B, PLA2G4A, BCL2, GPX4, PEBP1, IDH1, CD24, ADAM9, GHR	1410	192	13528	1.04938	1	0.994826	99.9999
Annotation Cluster 152	Enrichment Score: 0.45815683580007854
Category	Term	Count	%	PValue	Genes	List Total	Pop Hits	Pop Total	Fold Enrichment	Bonferroni	Benjamini	FDR
GOTERM_BP_FAT	GO:0010721~negative regulation of cell development	8	0.376825	0.229017	PLXNA3, KLK8, NOG, NRP1, DLL3, TGFBR3, CD24, RUFY3	1410	48	13528	1.59905	1	0.958187	99.1954
GOTERM_BP_FAT	GO:0050770~regulation of axonogenesis	9	0.423928	0.238701	ZFP91-CNTF, PLXNA3, KLK8, NRP1, PLXNB1, GRIN1, CDH4, WNT7A, RUFY3	1410	57	13528	1.51489	1	0.959208	99.3635
GOTERM_BP_FAT	GO:0010975~regulation of neuron projection development	10	0.471032	0.303678	ZFP91-CNTF, PLXNA3, KLK8, NRP1, PLXNB1, GRIN1, CDH4, WNT7A, RUFY3, KALRN	1410	70	13528	1.37062	1	0.9734	99.8783
GOTERM_BP_FAT	GO:0050768~negative regulation of neurogenesis	7	0.329722	0.325905	PLXNA3, KLK8, NOG, NRP1, DLL3, CD24, RUFY3	1410	45	13528	1.49245	1	0.976707	99.9333
GOTERM_BP_FAT	GO:0010769~regulation of cell morphogenesis involved in differentiation	10	0.471032	0.410209	ZFP91-CNTF, PLXNA3, KLK8, NRP1, PLXNB1, GRIN1, TGFBR3, CDH4, WNT7A, RUFY3	1410	77	13528	1.24602	1	0.986802	99.9944
GOTERM_BP_FAT	GO:0050771~negative regulation of axonogenesis	4	0.188413	0.490981	PLXNA3, KLK8, NRP1, RUFY3	1410	25	13528	1.53509	1	0.992482	99.9996
GOTERM_BP_FAT	GO:0031345~negative regulation of cell projection organization	4	0.188413	0.569646	PLXNA3, KLK8, NRP1, RUFY3	1410	28	13528	1.37062	1	0.99612	100
Annotation Cluster 153	Enrichment Score: 0.4570393862875148
Category	Term	Count	%	PValue	Genes	List Total	Pop Hits	Pop Total	Fold Enrichment	Bonferroni	Benjamini	FDR
INTERPRO	IPR013513:Integrin alpha chain, C-terminal, cytoplasmic region	4	0.188413	0.148498	ITGAV, ITGA7, ITGA4, ITGAM	1747	13	16659	2.93408	1	0.998913	93.8545
GOTERM_BP_FAT	GO:0007229~integrin-mediated signaling pathway	11	0.518135	0.189044	ADAMTS7, LAT, CTGF, ITGAV, ITGA7, ADAMTS1, ITGA4, DST, ITGAM, CEACAM1, ADAM9	1410	70	13528	1.50768	1	0.945595	97.9459
UP_SEQ_FEATURE	short sequence motif:GFFKR motif	4	0.188413	0.196785	ITGAV, ITGA7, ITGA4, ITGAM	1975	15	19113	2.58066	1	1	98.3853
INTERPRO	IPR013517:FG-GAP	5	0.235516	0.216103	ITGAV, ITGA7, ITGA4, ITGAM, ITFG1	1747	23	16659	2.07299	1	0.99957	98.5373
PIR_SUPERFAMILY	PIRSF005666:integrin alpha, VLA protein type	3	0.141309	0.232771	ITGAV, ITGA7, ITGA4	757	9	7396	3.25672	1	1	98.2535
INTERPRO	IPR018184:Integrin alpha chain, C-terminal cytoplasmic region, conserved site	4	0.188413	0.29058	ITGAV, ITGA7, ITGA4, ITGAM	1747	18	16659	2.11906	1	0.999884	99.7413
INTERPRO	IPR013649:Integrin alpha-2	4	0.188413	0.29058	ITGAV, ITGA7, ITGA4, ITGAM	1747	18	16659	2.11906	1	0.999884	99.7413
INTERPRO	IPR000413:Integrin alpha chain	4	0.188413	0.29058	ITGAV, ITGA7, ITGA4, ITGAM	1747	18	16659	2.11906	1	0.999884	99.7413
UP_SEQ_FEATURE	repeat:FG-GAP 7	4	0.188413	0.312264	ITGAV, ITGA7, ITGA4, ITGAM	1975	19	19113	2.03736	1	1	99.9131
UP_SEQ_FEATURE	repeat:FG-GAP 6	4	0.188413	0.312264	ITGAV, ITGA7, ITGA4, ITGAM	1975	19	19113	2.03736	1	1	99.9131
UP_SEQ_FEATURE	repeat:FG-GAP 1	4	0.188413	0.312264	ITGAV, ITGA7, ITGA4, ITGAM	1975	19	19113	2.03736	1	1	99.9131
UP_SEQ_FEATURE	repeat:FG-GAP 2	4	0.188413	0.312264	ITGAV, ITGA7, ITGA4, ITGAM	1975	19	19113	2.03736	1	1	99.9131
UP_SEQ_FEATURE	repeat:FG-GAP 3	4	0.188413	0.312264	ITGAV, ITGA7, ITGA4, ITGAM	1975	19	19113	2.03736	1	1	99.9131
UP_SEQ_FEATURE	repeat:FG-GAP 4	4	0.188413	0.312264	ITGAV, ITGA7, ITGA4, ITGAM	1975	19	19113	2.03736	1	1	99.9131
UP_SEQ_FEATURE	repeat:FG-GAP 5	4	0.188413	0.312264	ITGAV, ITGA7, ITGA4, ITGAM	1975	19	19113	2.03736	1	1	99.9131
INTERPRO	IPR013519:Integrin alpha beta-propellor	4	0.188413	0.320554	ITGAV, ITGA7, ITGA4, ITGAM	1747	19	16659	2.00753	1	0.999947	99.8777
SMART	SM00191:Int_alpha	4	0.188413	0.340002	ITGAV, ITGA7, ITGA4, ITGAM	985	19	9079	1.94048	1	0.9917	99.6745
GOTERM_CC_FAT	GO:0008305~integrin complex	4	0.188413	0.598247	ITGAV, ITGA7, ITGA4, ITGAM	1340	29	12782	1.3157	1	0.993153	99.9998
SP_PIR_KEYWORDS	integrin	5	0.235516	0.618374	ADAMTS7, ITGAV, ITGA7, ITGA4, ITGAM	1975	41	19235	1.18771	1	0.977936	99.9999
REACTOME_PATHWAY	REACT_13552:Integrin cell surface interactions	8	0.376825	0.681774	COL4A2, RASGRP3, GRB2, ITGAV, ITGA7, ITGA4, PTPN1, ITGAM	330	81	3398	1.01698	1	0.972637	99.9992
KEGG_PATHWAY	hsa05414:Dilated cardiomyopathy	9	0.423928	0.7666	ADCY1, ITGAV, ITGA7, CACNG2, MYH6, ITGA4, PRKACB, TTN, TPM3	536	92	5085	0.92807	1	0.96667	100
KEGG_PATHWAY	hsa05412:Arrhythmogenic right ventricular cardiomyopathy (ARVC)	7	0.329722	0.825524	TCF7, ITGAV, ITGA7, LEF1, CACNG2, ITGA4, CTNNA3	536	76	5085	0.873797	1	0.975211	100
KEGG_PATHWAY	hsa05410:Hypertrophic cardiomyopathy (HCM)	7	0.329722	0.896036	ITGAV, ITGA7, CACNG2, MYH6, ITGA4, TTN, TPM3	536	85	5085	0.781277	1	0.986895	100
Annotation Cluster 154	Enrichment Score: 0.4548375739809342
Category	Term	Count	%	PValue	Genes	List Total	Pop Hits	Pop Total	Fold Enrichment	Bonferroni	Benjamini	FDR
GOTERM_BP_FAT	GO:0003091~renal water homeostasis	3	0.141309	0.280019	AVP, ADORA2A, WFS1	1410	10	13528	2.8783	1	0.969158	99.7738
GOTERM_BP_FAT	GO:0050891~multicellular organismal water homeostasis	3	0.141309	0.320348	AVP, ADORA2A, WFS1	1410	11	13528	2.61663	1	0.975484	99.9223
GOTERM_BP_FAT	GO:0003014~renal system process	5	0.235516	0.332691	KCNMA1, AVP, ADORA2A, WFS1, BCL2	1410	28	13528	1.71327	1	0.977845	99.9447
GOTERM_BP_FAT	GO:0030104~water homeostasis	3	0.141309	0.507924	AVP, ADORA2A, WFS1	1410	16	13528	1.79894	1	0.993423	99.9998
Annotation Cluster 155	Enrichment Score: 0.4519485580089798
Category	Term	Count	%	PValue	Genes	List Total	Pop Hits	Pop Total	Fold Enrichment	Bonferroni	Benjamini	FDR
INTERPRO	IPR001395:Aldo/keto reductase	4	0.188413	0.260819	AKR1C3, KCNAB3, AKR1C4, AKR7A3	1747	17	16659	2.24371	1	0.999796	99.4721
UP_SEQ_FEATURE	site:Lowers pKa of active site Tyr	3	0.141309	0.356082	AKR1C3, AKR1C4, AKR7A3	1975	12	19113	2.41937	1	1	99.9749
GOTERM_MF_FAT	GO:0004033~aldo-keto reductase activity	3	0.141309	0.474532	AKR1C3, AKR1C4, AKR7A3	1357	15	12983	1.91349	1	0.996052	99.9972
Annotation Cluster 156	Enrichment Score: 0.44864553736097196
Category	Term	Count	%	PValue	Genes	List Total	Pop Hits	Pop Total	Fold Enrichment	Bonferroni	Benjamini	FDR
REACTOME_PATHWAY	REACT_7970:Telomere Maintenance	11	0.518135	0.0397287	HIST1H2BB, HIST1H2BE, HIST1H2BF, LIG1, HIST1H2AE, RPA1, RPA2, ACD, HIST1H4B, HIST1H2BI, HIST1H3C, HIST1H4C, HIST1H3D, HIST3H2BB, HIST1H2AL	330	56	3398	2.02262	0.931135	0.737578	33.9324
GOTERM_BP_FAT	GO:0006333~chromatin assembly or disassembly	18	0.847857	0.168493	HIST1H2BB, HMGB2, HIST1H2BE, HIST1H2BF, HIST1H2AE, SUV39H1, MCM2, NAP1L4, CHD9, HIST1H4B, HIST1H2BI, SMARCC2, H2AFY, CHD1, HIST1H3C, HIST1H3D, HIST1H4C, HIST3H2BB, HIST1H2AL, CHAF1B, HDAC8, CHD3	1410	127	13528	1.35983	1	0.939973	96.7329
INTERPRO	IPR007125:Histone core	8	0.376825	0.187271	HIST1H2BB, HIST1H2BE, HIST1H2BF, HIST1H4B, HIST1H2BI, HIST1H2AE, H2AFY, HIST1H3C, HIST1H3D, HIST1H4C, HIST3H2BB, HIST1H2AL	1747	45	16659	1.69525	1	0.999504	97.2625
INTERPRO	IPR009072:Histone-fold	9	0.423928	0.200426	HIST1H2BB, HIST1H2BE, HIST1H2BF, HIST1H4B, HIST1H2BI, HIST1H2AE, H2AFY, HIST1H3C, HIST1H3D, NFYB, HIST1H4C, HIST3H2BB, HIST1H2AL	1747	54	16659	1.5893	1	0.999541	97.9376
SP_PIR_KEYWORDS	nucleosome core	8	0.376825	0.218128	HIST1H2BB, HIST1H2BE, HIST1H2BF, HIST1H4B, HIST1H2BI, HIST1H2AE, H2AFY, HIST1H3C, HIST1H3D, HIST1H4C, HIST3H2BB, HIST1H2AL	1975	48	19235	1.62321	1	0.904275	97.5133
KEGG_PATHWAY	hsa05322:Systemic lupus erythematosus	14	0.659444	0.23835	HIST1H2BB, HIST1H2BE, HIST1H2BF, HIST1H2AE, SSB, C1QC, IL10, C1QA, FCGR2B, HIST1H4B, HIST1H2BI, H2AFY, HIST1H3C, HIST1H4C, HIST1H3D, HIST3H2BB, HIST1H2AL, CD28	536	99	5085	1.34159	1	0.934301	96.5044
GOTERM_BP_FAT	GO:0006334~nucleosome assembly	12	0.565238	0.255965	HIST1H2BB, HMGB2, HIST1H2BE, HIST1H2BF, HIST1H2AE, MCM2, NAP1L4, HIST1H4B, HIST1H2BI, HIST1H3C, H2AFY, HIST1H4C, HIST1H3D, HIST3H2BB, CHAF1B, HIST1H2AL	1410	84	13528	1.37062	1	0.965186	99.584
GOTERM_BP_FAT	GO:0031497~chromatin assembly	12	0.565238	0.294445	HIST1H2BB, HMGB2, HIST1H2BE, HIST1H2BF, HIST1H2AE, MCM2, NAP1L4, HIST1H4B, HIST1H2BI, HIST1H3C, H2AFY, HIST1H4C, HIST1H3D, HIST3H2BB, CHAF1B, HIST1H2AL	1410	87	13528	1.32336	1	0.971255	99.8446
SP_PIR_KEYWORDS	chromosomal protein	18	0.847857	0.317984	HIST1H2BB, HMGB2, HIST1H2BE, HIST1H2BF, HIST1H2AE, SUV39H1, ATR, RAD50, CDCA8, ACD, PRDM9, RIF1, HIST1H4B, HIST1H2BI, TELO2, H2AFY, SETD7, HIST1H3C, HIST1H4C, HIST1H3D, HIST3H2BB, HIST1H2AL	1975	145	19235	1.20901	1	0.934602	99.6803
INTERPRO	IPR002119:Histone H2A	4	0.188413	0.320554	HIST1H2AE, H2AFY, HIST1H3C, HIST1H3D, HIST1H2AL	1747	19	16659	2.00753	1	0.999947	99.8777
SMART	SM00414:H2A	4	0.188413	0.340002	HIST1H2AE, H2AFY, HIST1H3C, HIST1H3D, HIST1H2AL	985	19	9079	1.94048	1	0.9917	99.6745
GOTERM_BP_FAT	GO:0065004~protein-DNA complex assembly	12	0.565238	0.347916	HIST1H2BB, HMGB2, HIST1H2BE, HIST1H2BF, HIST1H2AE, MCM2, NAP1L4, HIST1H4B, HIST1H2BI, HIST1H3C, H2AFY, HIST1H4C, HIST1H3D, HIST3H2BB, CHAF1B, HIST1H2AL	1410	91	13528	1.26519	1	0.979307	99.964
GOTERM_BP_FAT	GO:0034728~nucleosome organization	12	0.565238	0.375258	HIST1H2BB, HMGB2, HIST1H2BE, HIST1H2BF, HIST1H2AE, MCM2, NAP1L4, HIST1H4B, HIST1H2BI, HIST1H3C, H2AFY, HIST1H4C, HIST1H3D, HIST3H2BB, CHAF1B, HIST1H2AL	1410	93	13528	1.23798	1	0.983357	99.9837
SP_PIR_KEYWORDS	citrullination	4	0.188413	0.396341	HIST1H4B, HIST1H2AE, HIST1H3C, HIST1H3D, HIST1H4C, HIST1H2AL	1975	22	19235	1.77077	1	0.955242	99.9488
GOTERM_CC_FAT	GO:0032993~protein-DNA complex	11	0.518135	0.413676	HIST1H2BB, HIST1H2BE, HIST1H2BF, HIST1H2AE, RPA1, RPA2, ACD, HIST1H4B, HIST1H2BI, HIST1H3C, H2AFY, HIST1H4C, HIST1H3D, HIST3H2BB, HIST1H2AL	1340	86	12782	1.22008	1	0.986883	99.9588
GOTERM_BP_FAT	GO:0006323~DNA packaging	14	0.659444	0.446434	HIST1H2BB, HMGB2, HIST1H2BE, HIST1H2BF, HIST1H2AE, MCM2, TTN, NAP1L4, SMC4, HIST1H4B, HIST1H2BI, H2AFY, HIST1H3C, HIST1H4C, HIST1H3D, HIST3H2BB, HIST1H2AL, CHAF1B	1410	117	13528	1.14804	1	0.989735	99.9983
PIR_SUPERFAMILY	PIRSF002048:histone H2A	3	0.141309	0.462888	HIST1H2AE, HIST1H3C, HIST1H3D, HIST1H2AL	757	15	7396	1.95403	1	1	99.9925
PIR_SUPERFAMILY	PIRSF002050:histone H2B	3	0.141309	0.462888	HIST1H2BB, HIST1H2BE, HIST1H2BF, HIST1H2BI, HIST3H2BB	757	15	7396	1.95403	1	1	99.9925
GOTERM_CC_FAT	GO:0000786~nucleosome	8	0.376825	0.494482	HIST1H2BB, HIST1H2BE, HIST1H2BF, HIST1H4B, HIST1H2BI, HIST1H2AE, H2AFY, HIST1H3C, HIST1H3D, HIST1H4C, HIST3H2BB, HIST1H2AL	1340	63	12782	1.21128	1	0.990968	99.9953
GOTERM_CC_FAT	GO:0000785~chromatin	22	1.03627	0.530027	MAF, HIST1H2BB, HIST1H2BE, HIST1H2BF, HIST1H2AE, SUV39H1, HIRA, NUFIP1, ATR, MCM2, DAXX, MEN1, CHD9, HIST1H4B, HIST1H2BI, SMARCC2, H2AFY, CHD1, HIST1H3C, HIST1H3D, HIST1H4C, HIST3H2BB, HIST1H2AL, KLF4, CHD3, PBX4	1340	200	12782	1.04927	1	0.99123	99.9984
INTERPRO	IPR000558:Histone H2B	3	0.141309	0.576592	HIST1H2BB, HIST1H2BE, HIST1H2BF, HIST1H2BI, HIST3H2BB	1747	18	16659	1.5893	1	0.999999	100
SMART	SM00427:H2B	3	0.141309	0.595912	HIST1H2BB, HIST1H2BE, HIST1H2BF, HIST1H2BI, HIST3H2BB	985	18	9079	1.53621	1	0.995451	99.9996
GOTERM_CC_FAT	GO:0005694~chromosome	48	2.26095	0.596353	HIRA, TTN, DAXX, MEN1, TOP1, CDCA8, HIST1H2BI, H2AFY, POLG2, TPR, HIST3H2BB, LIG4, MCM2, RAD50, PRDM9, RIF1, C14ORF106, TELO2, CLIP1, HMGB2, BLM, HIST1H2AE, NUFIP1, SYCP2, RPA1, RPA2, CHD9, ACD, HIST1H4B, ORC6L, CHD1, HIST1H4C, CHD3, APC, MAF, HIST1H2BB, HIST1H2BE, HIST1H2BF, MSH4, SUN2, JRKL, SUV39H1, ATR, SMC4, SMARCC2, SETD7, HIST1H3C, HIST1H3D, HIST1H2AL, HDAC8, KLF4, PBX4	1340	460	12782	0.995354	1	0.993644	99.9998
GOTERM_CC_FAT	GO:0044427~chromosomal part	40	1.88413	0.6209	BLM, HIST1H2AE, HIRA, NUFIP1, SYCP2, DAXX, MEN1, RPA1, RPA2, CHD9, CDCA8, ACD, HIST1H4B, HIST1H2BI, ORC6L, H2AFY, CHD1, HIST1H4C, HIST3H2BB, TPR, CHD3, APC, MAF, HIST1H2BB, HIST1H2BE, HIST1H2BF, MSH4, SUV39H1, JRKL, SUN2, MCM2, ATR, RAD50, SMC4, RIF1, C14ORF106, SMARCC2, TELO2, HIST1H3C, CLIP1, HIST1H3D, HIST1H2AL, KLF4, PBX4	1340	386	12782	0.988477	1	0.99419	99.9999
GOTERM_BP_FAT	GO:0034621~cellular macromolecular complex subunit organization	29	1.36599	0.959833	HMGB2, XPO6, HIST1H2AE, NUFIP1, TTN, NAP1L4, EIF3A, MAZ, PTK2B, HIST1H4B, HIST1H2BI, H2AFY, HIST1H4C, HIST3H2BB, TUBB3, C12ORF65, HIST1H2BB, HIST1H2BE, HIST1H2BF, MCM2, SF3A2, SF3A1, TTF2, IPO7, MTRF1, IPO4, MYH11, HIST1H3C, HIST1H3D, HIST1H2AL, CHAF1B, SNRPE, SNRPG	1410	357	13528	0.779371	1	1	100
GOTERM_BP_FAT	GO:0034622~cellular macromolecular complex assembly	25	1.17758	0.967709	HMGB2, XPO6, HIST1H2AE, NUFIP1, TTN, NAP1L4, EIF3A, HIST1H4B, PTK2B, HIST1H2BI, H2AFY, HIST1H4C, HIST3H2BB, TUBB3, HIST1H2BB, HIST1H2BE, HIST1H2BF, MCM2, SF3A2, SF3A1, IPO7, IPO4, MYH11, HIST1H3C, HIST1H3D, HIST1H2AL, CHAF1B, SNRPE, SNRPG	1410	318	13528	0.754271	1	1	100
Annotation Cluster 157	Enrichment Score: 0.4470897953224905
Category	Term	Count	%	PValue	Genes	List Total	Pop Hits	Pop Total	Fold Enrichment	Bonferroni	Benjamini	FDR
INTERPRO	IPR001315:Caspase Recruitment	6	0.282619	0.181764	CARD11, NOD2, NOL3, CASP4, CARD16, CARD18	1747	29	16659	1.97292	1	0.999509	96.9222
SMART	SM00114:CARD	6	0.282619	0.199961	CARD11, NOD2, NOL3, CASP4, CARD16, CARD18	985	29	9079	1.90702	1	0.967616	95.3819
UP_SEQ_FEATURE	domain:CARD	5	0.235516	0.351375	CARD11, NOL3, CASP4, CARD16, CARD18	1975	29	19113	1.66853	1	1	99.9712
INTERPRO	IPR002398:Peptidase C14, caspase precursor p45	3	0.141309	0.635178	CASP4, CARD16, CARD18	1747	20	16659	1.43037	1	1	100
INTERPRO	IPR011029:DEATH-like	7	0.329722	0.716858	NOD2, CASP4, TNFRSF10B, CARD16, CARD18, LRDD, NLRP3	1747	67	16659	0.996275	1	1	100
Annotation Cluster 158	Enrichment Score: 0.4461773740911964
Category	Term	Count	%	PValue	Genes	List Total	Pop Hits	Pop Total	Fold Enrichment	Bonferroni	Benjamini	FDR
GOTERM_MF_FAT	GO:0001784~phosphotyrosine binding	3	0.141309	0.160786	GRB2, ZAP70, SAMSN1	1357	7	12983	4.10033	1	0.975743	94.2425
GOTERM_MF_FAT	GO:0045309~protein phosphorylated amino acid binding	3	0.141309	0.361421	GRB2, ZAP70, SAMSN1	1357	12	12983	2.39186	1	0.991753	99.9327
GOTERM_MF_FAT	GO:0051219~phosphoprotein binding	3	0.141309	0.789235	GRB2, ZAP70, SAMSN1	1357	27	12983	1.06305	1	0.999741	100
Annotation Cluster 159	Enrichment Score: 0.44445056958978424
Category	Term	Count	%	PValue	Genes	List Total	Pop Hits	Pop Total	Fold Enrichment	Bonferroni	Benjamini	FDR
GOTERM_BP_FAT	GO:0006497~protein amino acid lipidation	10	0.471032	0.0951466	PGAP2, ATG10, ZDHHC17, ATG7, PIGU, CHM, MBOAT4, PIGQ, PGGT1B, PIGA	1410	53	13528	1.81025	1	0.893378	84.337
GOTERM_BP_FAT	GO:0042158~lipoprotein biosynthetic process	10	0.471032	0.145002	PGAP2, ATG10, ZDHHC17, ATG7, PIGU, CHM, MBOAT4, PIGQ, PGGT1B, PIGA	1410	58	13528	1.65419	1	0.92332	94.5236
GOTERM_BP_FAT	GO:0046474~glycerophospholipid biosynthetic process	11	0.518135	0.166192	CHKA, PGAP2, PLA2G4A, PLD1, PIK3C2A, PIGU, FABP3, PLA2G6, PIGQ, CHPT1, PIGA	1410	68	13528	1.55202	1	0.938737	96.5612
GOTERM_BP_FAT	GO:0008654~phospholipid biosynthetic process	15	0.706547	0.172824	PGAP2, CHKA, PLD1, SPHK2, PIK3C2A, FADS1, PIGU, PIGQ, CDS1, CHPT1, PLA2G4A, MBOAT1, FABP3, PLA2G6, PIGA	1410	102	13528	1.41093	1	0.938868	97.0345
GOTERM_BP_FAT	GO:0042157~lipoprotein metabolic process	12	0.565238	0.207702	PGAP2, ATG10, ZDHHC17, CD36, OLR1, ATG7, PIGU, CHM, MBOAT4, PIGQ, PGGT1B, PIGA	1410	80	13528	1.43915	1	0.95364	98.6659
GOTERM_BP_FAT	GO:0045017~glycerolipid biosynthetic process	11	0.518135	0.320083	CHKA, PGAP2, PLA2G4A, PLD1, PIK3C2A, PIGU, FABP3, PLA2G6, PIGQ, CHPT1, PIGA	1410	80	13528	1.31922	1	0.975615	99.9218
GOTERM_BP_FAT	GO:0006644~phospholipid metabolic process	23	1.08337	0.331956	CHKA, PGAP2, PLD1, SPHK2, ALDH5A1, PIK3C2A, FADS1, PIK3C2B, PIGU, CDS1, PIGQ, CHPT1, PLA2G4A, PLCG1, GPX4, MBOAT1, FABP3, PLA2G1B, PLA2G6, PIP4K2A, SMPD3, PLA2G4D, PIGA	1410	190	13528	1.16142	1	0.978022	99.9436
GOTERM_BP_FAT	GO:0006650~glycerophospholipid metabolic process	15	0.706547	0.344596	PGAP2, CHKA, PLD1, PIK3C2A, ALDH5A1, PIK3C2B, PIGU, PIGQ, CHPT1, PLA2G4A, FABP3, PLA2G1B, PLA2G6, PIP4K2A, PIGA	1410	118	13528	1.21962	1	0.979656	99.9604
GOTERM_BP_FAT	GO:0019637~organophosphate metabolic process	23	1.08337	0.426547	CHKA, PGAP2, PLD1, SPHK2, ALDH5A1, PIK3C2A, FADS1, PIK3C2B, PIGU, CDS1, PIGQ, CHPT1, PLA2G4A, PLCG1, GPX4, MBOAT1, FABP3, PLA2G1B, PLA2G6, PIP4K2A, SMPD3, PLA2G4D, PIGA	1410	200	13528	1.10335	1	0.988596	99.9967
SP_PIR_KEYWORDS	gpi-anchor biosynthesis	4	0.188413	0.453151	PGAP2, PIGU, PIGQ, PIGA	1975	24	19235	1.62321	1	0.960956	99.9884
GOTERM_BP_FAT	GO:0046489~phosphoinositide biosynthetic process	5	0.235516	0.610659	PGAP2, PIK3C2A, PIGU, PIGQ, PIGA	1410	40	13528	1.19929	1	0.997447	100
GOTERM_BP_FAT	GO:0006506~GPI anchor biosynthetic process	4	0.188413	0.702427	PGAP2, PIGU, PIGQ, PIGA	1410	34	13528	1.12874	1	0.999147	100
GOTERM_BP_FAT	GO:0006505~GPI anchor metabolic process	4	0.188413	0.721214	PGAP2, PIGU, PIGQ, PIGA	1410	35	13528	1.09649	1	0.999364	100
GOTERM_BP_FAT	GO:0046486~glycerolipid metabolic process	16	0.75365	0.723319	PGAP2, CHKA, PLD1, PIK3C2A, ALDH5A1, PIK3C2B, PIGU, PIGQ, CHPT1, CEL, PLA2G4A, FABP3, PLA2G1B, PLA2G6, PIP4K2A, PIGA	1410	162	13528	0.947588	1	0.999371	100
KEGG_PATHWAY	hsa00563:Glycosylphosphatidylinositol(GPI)-anchor biosynthesis	3	0.141309	0.756134	PIGU, PIGQ, PIGA	536	25	5085	1.13843	1	0.96464	100
GOTERM_BP_FAT	GO:0030384~phosphoinositide metabolic process	7	0.329722	0.785436	PGAP2, PIK3C2A, PIK3C2B, PIGU, PIP4K2A, PIGQ, PIGA	1410	73	13528	0.920004	1	0.999761	100
Annotation Cluster 160	Enrichment Score: 0.4422350840655051
Category	Term	Count	%	PValue	Genes	List Total	Pop Hits	Pop Total	Fold Enrichment	Bonferroni	Benjamini	FDR
SP_PIR_KEYWORDS	sarcoplasmic reticulum	5	0.235516	0.183508	TMEM109, SLN, MRVI1, AKAP6, CASQ1	1975	22	19235	2.21346	1	0.882883	95.2343
GOTERM_CC_FAT	GO:0016528~sarcoplasm	6	0.282619	0.431721	TMEM109, NOL3, SLN, MRVI1, AKAP6, CASQ1	1340	41	12782	1.39592	1	0.987646	99.9739
GOTERM_CC_FAT	GO:0016529~sarcoplasmic reticulum	5	0.235516	0.594892	TMEM109, SLN, MRVI1, AKAP6, CASQ1	1340	39	12782	1.22292	1	0.994155	99.9998
Annotation Cluster 161	Enrichment Score: 0.43960098906039896
Category	Term	Count	%	PValue	Genes	List Total	Pop Hits	Pop Total	Fold Enrichment	Bonferroni	Benjamini	FDR
PIR_SUPERFAMILY	PIRSF002477:complement subcomponent C1q chain A	4	0.188413	0.0558753	C1QA, C1QL3, C1QC, ADIPOQ	757	9	7396	4.34229	1	0.999985	58.4511
SP_PIR_KEYWORDS	hydroxyproline	7	0.329722	0.173844	C1QA, COL9A2, COL4A2, COL6A2, C1QC, COL11A1, ADIPOQ	1975	37	19235	1.84256	1	0.879906	94.3136
SP_PIR_KEYWORDS	hydroxylysine	6	0.282619	0.207682	C1QA, COL9A2, COL4A2, COL6A2, C1QC, COL11A1	1975	31	19235	1.88501	1	0.898131	96.965
SP_PIR_KEYWORDS	triple helix	6	0.282619	0.207682	C1QA, COL9A2, COL4A2, COL6A2, C1QC, COL11A1	1975	31	19235	1.88501	1	0.898131	96.965
INTERPRO	IPR008160:Collagen triple helix repeat	12	0.565238	0.262643	C1QA, COL18A1, COL9A2, COL4A2, COL6A2, C1QL1, COL28A1, C1QL3, C1QC, COL11A1, SCARA5, ADIPOQ	1747	84	16659	1.36225	1	0.999788	99.4943
UP_SEQ_FEATURE	domain:Collagen-like	6	0.282619	0.312943	C1QA, C1QL1, C1QL3, C1QC, SCARA5, ADIPOQ	1975	36	19113	1.61291	1	1	99.9147
SP_PIR_KEYWORDS	collagen	12	0.565238	0.383664	C1QA, COL18A1, COL9A2, COL4A2, CD36, COL6A2, C1QL1, COL28A1, C1QL3, C1QC, COL11A1, ADIPOQ	1975	95	19235	1.23022	1	0.957165	99.9301
UP_SEQ_FEATURE	domain:C1q	5	0.235516	0.400183	C1QA, C1QL1, C1QL3, C1QC, ADIPOQ	1975	31	19113	1.56088	1	1	99.9934
INTERPRO	IPR001073:Complement C1q protein	5	0.235516	0.435803	C1QA, C1QL1, C1QL3, C1QC, ADIPOQ	1747	32	16659	1.48996	1	0.999994	99.9951
SP_PIR_KEYWORDS	hydroxylation	9	0.423928	0.446153	C1QA, COL18A1, COL9A2, COL4A2, F10, COL6A2, C1QC, COL11A1, ADIPOQ	1975	71	19235	1.23455	1	0.960282	99.986
SMART	SM00110:C1Q	5	0.235516	0.46241	C1QA, C1QL1, C1QL3, C1QC, ADIPOQ	985	32	9079	1.4402	1	0.992348	99.9807
UP_SEQ_FEATURE	region of interest:Triple-helical region	3	0.141309	0.702817	COL4A2, COL6A2, COL11A1	1975	23	19113	1.26228	1	1	100
INTERPRO	IPR008983:Tumour necrosis factor-like	5	0.235516	0.708104	C1QA, C1QL1, C1QL3, C1QC, ADIPOQ	1747	45	16659	1.05953	1	1	100
REACTOME_PATHWAY	REACT_18266:Axon guidance	5	0.235516	0.712897	COL9A2, COL4A2, GRB2, ST8SIA4, COL6A2	330	49	3398	1.05071	1	0.972151	99.9997
GOTERM_CC_FAT	GO:0005581~collagen	4	0.188413	0.725017	COL18A1, COL9A2, COL4A2, COL11A1	1340	35	12782	1.09015	1	0.996808	100
REACTOME_PATHWAY	REACT_16888:Signaling by PDGF	6	0.282619	0.756917	COL9A2, COL4A2, PLCG1, GRB2, COL6A2, PDGFRB	330	64	3398	0.965341	1	0.972409	99.9999
Annotation Cluster 162	Enrichment Score: 0.4342821330538369
Category	Term	Count	%	PValue	Genes	List Total	Pop Hits	Pop Total	Fold Enrichment	Bonferroni	Benjamini	FDR
GOTERM_MF_FAT	GO:0004843~ubiquitin-specific protease activity	5	0.235516	0.214264	BRCC3, USP8, USP3, USP12, USP11	1357	23	12983	2.07988	1	0.984207	98.0297
GOTERM_MF_FAT	GO:0008234~cysteine-type peptidase activity	19	0.89496	0.216823	CTSL3, SOLH, BRCC3, USP8, USP3, TINAGL1, CTSW, CTSK, USP27X, USP17, CASP4, CARD16, CARD18, USP12, OTUD7B, USP11, USP20, USP43, CTSF	1357	141	12983	1.28923	1	0.982411	98.1316
GOTERM_MF_FAT	GO:0019783~small conjugating protein-specific protease activity	5	0.235516	0.237482	BRCC3, USP8, USP3, USP12, USP11	1357	24	12983	1.99321	1	0.984367	98.7911
GOTERM_MF_FAT	GO:0004221~ubiquitin thiolesterase activity	11	0.518135	0.254322	USP27X, BRCC3, USP8, USP17, USP3, STAMBPL1, OTUD7B, USP12, USP11, USP20, USP43	1357	75	12983	1.40322	1	0.985667	99.1597
INTERPRO	IPR018200:Peptidase C19, ubiquitin carboxyl-terminal hydrolase 2, conserved site	8	0.376825	0.424713	USP27X, USP8, USP17, USP3, USP12, USP11, USP20, USP43	1747	59	16659	1.29299	1	0.999993	99.9932
INTERPRO	IPR001394:Peptidase C19, ubiquitin carboxyl-terminal hydrolase 2	8	0.376825	0.460093	USP27X, USP8, USP17, USP3, USP12, USP11, USP20, USP43	1747	61	16659	1.25059	1	0.999993	99.9977
GOTERM_MF_FAT	GO:0016790~thiolester hydrolase activity	12	0.565238	0.502835	USP27X, BRCC3, USP8, USP17, USP3, ACOT11, STAMBPL1, OTUD7B, USP12, USP11, USP20, USP43	1357	102	12983	1.12558	1	0.996152	99.9989
GOTERM_BP_FAT	GO:0016579~protein deubiquitination	4	0.188413	0.518018	BRCC3, OTUD7B, USP12, USP20	1410	26	13528	1.47605	1	0.993942	99.9999
SP_PIR_KEYWORDS	thiol protease	14	0.659444	0.535194	SOLH, USP8, USP3, CTSW, USP27X, CTSK, CASP4, USP17, USP12, OTUD7B, USP11, USP20, USP43, CTSF	1975	126	19235	1.08214	1	0.972728	99.999
GOTERM_BP_FAT	GO:0070646~protein modification by small protein removal	4	0.188413	0.594139	BRCC3, OTUD7B, USP12, USP20	1410	29	13528	1.32336	1	0.996948	100
Annotation Cluster 163	Enrichment Score: 0.4293578118540952
Category	Term	Count	%	PValue	Genes	List Total	Pop Hits	Pop Total	Fold Enrichment	Bonferroni	Benjamini	FDR
GOTERM_BP_FAT	GO:0030510~regulation of BMP signaling pathway	6	0.282619	0.197073	ACVR2A, RGMA, NOG, FSTL3, SMURF1, GREM1	1410	30	13528	1.91887	1	0.948986	98.2919
REACTOME_PATHWAY	REACT_12034:Signaling by BMP	4	0.188413	0.387573	ACVR2A, NOG, ZFYVE16, SMURF1	330	23	3398	1.79078	1	0.947237	99.3351
GOTERM_BP_FAT	GO:0030509~BMP signaling pathway	6	0.282619	0.489698	ACVR2A, GDF2, NOG, ZFYVE16, TGFBR3, SMURF1	1410	44	13528	1.30832	1	0.992412	99.9996
GOTERM_BP_FAT	GO:0007178~transmembrane receptor protein serine/threonine kinase signaling pathway	12	0.565238	0.51246	PTPRK, ACVR2A, GDF2, NOG, ZFYVE16, GDF5, TGFBR3, MSTN, SMURF1, GDF15, STUB1, ADAM9	1410	103	13528	1.11779	1	0.993611	99.9998
Annotation Cluster 164	Enrichment Score: 0.42903051695678873
Category	Term	Count	%	PValue	Genes	List Total	Pop Hits	Pop Total	Fold Enrichment	Bonferroni	Benjamini	FDR
UP_SEQ_FEATURE	domain:SOCS box	6	0.282619	0.355389	WSB1, ASB10, SOCS6, ASB12, ASB3, ASB2	1975	38	19113	1.52802	1	1	99.9743
INTERPRO	IPR001496:SOCS protein, C-terminal	6	0.282619	0.367364	WSB1, ASB10, SOCS6, ASB12, ASB3, ASB2	1747	38	16659	1.50565	1	0.999974	99.9646
SMART	SM00253:SOCS	6	0.282619	0.395464	WSB1, ASB10, SOCS6, ASB12, ASB3, ASB2	985	38	9079	1.45536	1	0.992458	99.9029
Annotation Cluster 165	Enrichment Score: 0.42683818273772034
Category	Term	Count	%	PValue	Genes	List Total	Pop Hits	Pop Total	Fold Enrichment	Bonferroni	Benjamini	FDR
GOTERM_BP_FAT	GO:0031099~regeneration	10	0.471032	0.28894	PRKCQ, BCL2, PFKFB1, SOX15, MSTN, VCAN, JAK2, RTN4RL2, IGFBP1, PLAU	1410	69	13528	1.39048	1	0.969448	99.8205
GOTERM_BP_FAT	GO:0048589~developmental growth	11	0.518135	0.420991	SOX10, PRKCQ, BCL2, SOX15, MSTN, CYFIP1, PYGO2, IGFBP1, KRTAP21-1, PLAU, IGFBP5	1410	87	13528	1.21308	1	0.988116	99.996
GOTERM_BP_FAT	GO:0042246~tissue regeneration	5	0.235516	0.430929	PRKCQ, SOX15, MSTN, IGFBP1, PLAU	1410	32	13528	1.49911	1	0.988976	99.9971
Annotation Cluster 166	Enrichment Score: 0.4200748363869839
Category	Term	Count	%	PValue	Genes	List Total	Pop Hits	Pop Total	Fold Enrichment	Bonferroni	Benjamini	FDR
GOTERM_BP_FAT	GO:0042102~positive regulation of T cell proliferation	9	0.423928	0.0447657	CARD11, PRKCQ, IL2RA, BLM, ZAP70, TNFRSF13C, IL15, CD24, CD28	1410	39	13528	2.21408	1	0.827819	57.2241
GOTERM_BP_FAT	GO:0045086~positive regulation of interleukin-2 biosynthetic process	3	0.141309	0.398937	CARD11, PRKCQ, CD28	1410	13	13528	2.21408	1	0.986157	99.992
GOTERM_BP_FAT	GO:0042108~positive regulation of cytokine biosynthetic process	6	0.282619	0.569399	CARD11, PRKCQ, REL, CEBPG, TNFRSF13C, CD28	1410	48	13528	1.19929	1	0.996178	100
GOTERM_BP_FAT	GO:0045076~regulation of interleukin-2 biosynthetic process	3	0.141309	0.603167	CARD11, PRKCQ, CD28	1410	19	13528	1.51489	1	0.99728	100
GOTERM_BP_FAT	GO:0032663~regulation of interleukin-2 production	4	0.188413	0.617707	CARD11, PRKCQ, IL20RB, CD28	1410	30	13528	1.27924	1	0.997589	100
GOTERM_BP_FAT	GO:0042035~regulation of cytokine biosynthetic process	7	0.329722	0.796276	CARD11, PRKCQ, REL, CEBPG, TNFRSF13C, IL10, CD28	1410	74	13528	0.907571	1	0.999809	100
Annotation Cluster 167	Enrichment Score: 0.417941158701744
Category	Term	Count	%	PValue	Genes	List Total	Pop Hits	Pop Total	Fold Enrichment	Bonferroni	Benjamini	FDR
UP_SEQ_FEATURE	binding site:2-oxoglutarate	4	0.188413	0.169681	OGFOD1, P4HA3, EGLN3, TET2	1975	14	19113	2.76499	1	0.999999	96.9837
INTERPRO	IPR005123:Oxoglutarate and iron-dependent oxygenase	4	0.188413	0.260819	OGFOD1, ALKBH6, P4HA3, EGLN3	1747	17	16659	2.24371	1	0.999796	99.4721
SP_PIR_KEYWORDS	vitamin c	4	0.188413	0.308714	OGFOD1, P4HA3, EGLN3, DBH	1975	19	19235	2.05037	1	0.935861	99.6085
SP_PIR_KEYWORDS	dioxygenase	9	0.423928	0.365435	OGFOD1, ALOXE3, JMJD6, P4HA3, EGLN3, HGD, JMJD1C, TET2, BCO2	1975	66	19235	1.32808	1	0.952575	99.8917
UP_SEQ_FEATURE	domain:Fe2OG dioxygenase	4	0.188413	0.37124	OGFOD1, ALKBH6, P4HA3, EGLN3	1975	21	19113	1.84333	1	1	99.9839
GOTERM_MF_FAT	GO:0031418~L-ascorbic acid binding	4	0.188413	0.378208	OGFOD1, P4HA3, EGLN3, DBH	1357	21	12983	1.82237	1	0.993255	99.9564
GOTERM_MF_FAT	GO:0016702~oxidoreductase activity, acting on single donors with incorporation of molecular oxygen, incorporation of two atoms of oxygen	9	0.423928	0.384256	OGFOD1, ALOXE3, JMJD6, P4HA3, EGLN3, HGD, JMJD1C, TET2, BCO2	1357	66	12983	1.30465	1	0.993114	99.9628
GOTERM_MF_FAT	GO:0016701~oxidoreductase activity, acting on single donors with incorporation of molecular oxygen	9	0.423928	0.40074	OGFOD1, ALOXE3, JMJD6, P4HA3, EGLN3, HGD, JMJD1C, TET2, BCO2	1357	67	12983	1.28518	1	0.993357	99.9761
INTERPRO	IPR006620:Prolyl 4-hydroxylase, alpha subunit	3	0.141309	0.476413	OGFOD1, P4HA3, EGLN3	1747	15	16659	1.90716	1	0.999993	99.9987
UP_SEQ_FEATURE	metal ion-binding site:Iron; catalytic	4	0.188413	0.48511	ALOXE3, JMJD6, JMJD1C, TET2	1975	25	19113	1.54839	1	1	99.9996
SMART	SM00702:P4Hc	3	0.141309	0.494965	OGFOD1, P4HA3, EGLN3	985	15	9079	1.84345	1	0.992153	99.9919
UP_SEQ_FEATURE	metal ion-binding site:Iron	6	0.282619	0.522449	OGFOD1, PPP6C, P4HA3, EGLN3, HGD, BCO2	1975	46	19113	1.26228	1	1	99.9999
GOTERM_MF_FAT	GO:0016706~oxidoreductase activity, acting on paired donors, with incorporation or reduction of molecular oxygen, 2-oxoglutarate as one donor, and incorporation of one atom each of oxygen into both donors	4	0.188413	0.57163	OGFOD1, JMJD6, P4HA3, TET2	1357	28	12983	1.36678	1	0.997902	99.9999
Annotation Cluster 168	Enrichment Score: 0.41604633346656317
Category	Term	Count	%	PValue	Genes	List Total	Pop Hits	Pop Total	Fold Enrichment	Bonferroni	Benjamini	FDR
GOTERM_MF_FAT	GO:0005044~scavenger receptor activity	8	0.376825	0.199879	ENPP2, C8ORF84, TINAGL1, CD6, LOC619207, SCARA5, CD5, SCARF2	1357	46	12983	1.6639	1	0.982669	97.3524
UP_SEQ_FEATURE	domain:SRCR 2	3	0.141309	0.356082	CD6, LOC619207, CD5	1975	12	19113	2.41937	1	1	99.9749
UP_SEQ_FEATURE	domain:SRCR 1	3	0.141309	0.356082	CD6, LOC619207, CD5	1975	12	19113	2.41937	1	1	99.9749
INTERPRO	IPR017448:Speract/scavenger receptor related	4	0.188413	0.467471	CD6, LOC619207, SCARA5, CD5	1747	24	16659	1.5893	1	0.999994	99.9982
SMART	SM00202:SR	4	0.188413	0.49068	CD6, LOC619207, SCARA5, CD5	985	24	9079	1.53621	1	0.99312	99.9909
INTERPRO	IPR001190:Speract/scavenger receptor	4	0.188413	0.548659	CD6, LOC619207, SCARA5, CD5	1747	27	16659	1.41271	1	0.999998	99.9999
Annotation Cluster 169	Enrichment Score: 0.4136497097938568
Category	Term	Count	%	PValue	Genes	List Total	Pop Hits	Pop Total	Fold Enrichment	Bonferroni	Benjamini	FDR
GOTERM_BP_FAT	GO:0043624~cellular protein complex disassembly	4	0.188413	0.2577	C12ORF65, MAZ, MTRF1, TTF2	1410	17	13528	2.25749	1	0.964757	99.6016
GOTERM_BP_FAT	GO:0043241~protein complex disassembly	4	0.188413	0.2577	C12ORF65, MAZ, MTRF1, TTF2	1410	17	13528	2.25749	1	0.964757	99.6016
GOTERM_BP_FAT	GO:0022411~cellular component disassembly	7	0.329722	0.479549	C12ORF65, MAZ, GZMA, MTRF1, GZMB, DNASE1L3, TTF2	1410	53	13528	1.26718	1	0.9917	99.9994
GOTERM_BP_FAT	GO:0034623~cellular macromolecular complex disassembly	4	0.188413	0.518018	C12ORF65, MAZ, MTRF1, TTF2	1410	26	13528	1.47605	1	0.993942	99.9999
GOTERM_BP_FAT	GO:0032984~macromolecular complex disassembly	4	0.188413	0.518018	C12ORF65, MAZ, MTRF1, TTF2	1410	26	13528	1.47605	1	0.993942	99.9999
Annotation Cluster 170	Enrichment Score: 0.41310813467846
Category	Term	Count	%	PValue	Genes	List Total	Pop Hits	Pop Total	Fold Enrichment	Bonferroni	Benjamini	FDR
GOTERM_MF_FAT	GO:0005343~organic acid:sodium symporter activity	6	0.282619	0.112708	SLC1A2, SLC6A9, SLC13A5, SLC6A1, SLC1A6, SLC38A1	1357	25	12983	2.29618	1	0.960792	85.7361
GOTERM_MF_FAT	GO:0017153~sodium:dicarboxylate symporter activity	3	0.141309	0.281147	SLC1A2, SLC13A5, SLC1A6	1357	10	12983	2.87023	1	0.98744	99.5373
GOTERM_BP_FAT	GO:0015711~organic anion transport	7	0.329722	0.306868	SLC16A3, SLC1A2, SLC16A5, SLC13A5, SLC25A4, SLC1A6, SLC16A8	1410	44	13528	1.52637	1	0.97339	99.8882
GOTERM_BP_FAT	GO:0006835~dicarboxylic acid transport	3	0.141309	0.473011	SLC1A2, SLC13A5, SLC1A6	1410	15	13528	1.91887	1	0.991299	99.9993
GOTERM_MF_FAT	GO:0005310~dicarboxylic acid transmembrane transporter activity	3	0.141309	0.509482	SLC1A2, SLC13A5, SLC1A6	1357	16	12983	1.79389	1	0.996162	99.9991
GOTERM_MF_FAT	GO:0015370~solute:sodium symporter activity	6	0.282619	0.644685	SLC1A2, SLC6A9, SLC13A5, SLC6A1, SLC1A6, SLC38A1	1357	52	12983	1.10393	1	0.998794	100
GOTERM_MF_FAT	GO:0015296~anion:cation symporter activity	3	0.141309	0.849291	SLC1A2, SLC13A5, SLC1A6	1357	31	12983	0.92588	1	0.999921	100
Annotation Cluster 171	Enrichment Score: 0.41145103122375776
Category	Term	Count	%	PValue	Genes	List Total	Pop Hits	Pop Total	Fold Enrichment	Bonferroni	Benjamini	FDR
GOTERM_BP_FAT	GO:0021766~hippocampus development	5	0.235516	0.190403	BBS4, PLXNA3, EMX2, LEF1, ZEB2	1410	22	13528	2.18053	1	0.945737	98.0087
GOTERM_BP_FAT	GO:0021761~limbic system development	6	0.282619	0.23613	BBS4, PLXNA3, RAX, EMX2, LEF1, ZEB2	1410	32	13528	1.79894	1	0.959157	99.3224
GOTERM_BP_FAT	GO:0021543~pallium development	7	0.329722	0.345093	ASCL1, BBS4, PLXNA3, EMX2, GRIN1, LEF1, ZEB2	1410	46	13528	1.46001	1	0.979612	99.961
GOTERM_BP_FAT	GO:0021537~telencephalon development	9	0.423928	0.364853	ASCL1, BBS4, PLXNA3, SLC1A2, EMX2, GRIN1, LEF1, ZEB2, IFT88	1410	65	13528	1.32845	1	0.981617	99.9779
GOTERM_BP_FAT	GO:0021987~cerebral cortex development	4	0.188413	0.682689	ASCL1, BBS4, EMX2, GRIN1	1410	33	13528	1.16295	1	0.998958	100
GOTERM_BP_FAT	GO:0030900~forebrain development	13	0.612341	0.879414	BBS4, NOG, PLXNA3, RAX, GRIN1, EMX2, LEF1, ZEB2, ASCL1, SLC1A2, DYNC2H1, IFT88, PITX1	1410	152	13528	0.820567	1	0.999974	100
Annotation Cluster 172	Enrichment Score: 0.4113169465307825
Category	Term	Count	%	PValue	Genes	List Total	Pop Hits	Pop Total	Fold Enrichment	Bonferroni	Benjamini	FDR
GOTERM_BP_FAT	GO:0007498~mesoderm development	13	0.612341	0.0797912	TBX6, ACVR2A, IKZF3, OSR1, VEGFA, EPB41L5, DLL3, EOMES, LEF1, TP63, JAK2, TXNRD1, KLF4	1410	74	13528	1.68549	1	0.874463	78.6015
GOTERM_BP_FAT	GO:0001707~mesoderm formation	5	0.235516	0.524871	TBX6, EOMES, LEF1, TXNRD1, KLF4	1410	36	13528	1.33255	1	0.994468	99.9999
GOTERM_BP_FAT	GO:0048332~mesoderm morphogenesis	5	0.235516	0.568953	TBX6, EOMES, LEF1, TXNRD1, KLF4	1410	38	13528	1.26241	1	0.996188	100
GOTERM_BP_FAT	GO:0007369~gastrulation	8	0.376825	0.6033	TBX6, ACVR2A, BBS4, HIRA, EOMES, LEF1, TXNRD1, KLF4	1410	70	13528	1.09649	1	0.99726	100
GOTERM_BP_FAT	GO:0001704~formation of primary germ layer	5	0.235516	0.610659	TBX6, EOMES, LEF1, TXNRD1, KLF4	1410	40	13528	1.19929	1	0.997447	100
Annotation Cluster 173	Enrichment Score: 0.4110183259641889
Category	Term	Count	%	PValue	Genes	List Total	Pop Hits	Pop Total	Fold Enrichment	Bonferroni	Benjamini	FDR
GOTERM_BP_FAT	GO:0050909~sensory perception of taste	8	0.376825	0.168757	GNAT1, LCN1, TAS2R50, TAS2R14, LCN1L1, TAS2R42, ITPR3, SCNN1A, SCNN1D	1410	44	13528	1.74442	1	0.93895	96.7521
SP_PIR_KEYWORDS	Taste	6	0.282619	0.266858	LCN1, TAS2R50, TAS2R14, LCN1L1, TAS2R42, SCNN1A, SCNN1D	1975	34	19235	1.71869	1	0.927697	99.0537
KEGG_PATHWAY	hsa04742:Taste transduction	6	0.282619	0.652008	TAS2R50, TAS2R14, TAS2R42, PRKACB, ITPR3, SCNN1A	536	52	5085	1.09465	1	0.962218	99.9998
INTERPRO	IPR007960:Mammalian taste receptor	3	0.141309	0.772914	TAS2R50, TAS2R14, TAS2R42	1747	26	16659	1.10028	1	1	100
Annotation Cluster 174	Enrichment Score: 0.4081562272353809
Category	Term	Count	%	PValue	Genes	List Total	Pop Hits	Pop Total	Fold Enrichment	Bonferroni	Benjamini	FDR
GOTERM_BP_FAT	GO:0050714~positive regulation of protein secretion	8	0.376825	0.128882	PRKCQ, P2RX7, NOD2, ADORA2A, PLA2G1B, NLRP3, IL10, ADAM9	1410	41	13528	1.87206	1	0.909522	92.257
GOTERM_BP_FAT	GO:0032651~regulation of interleukin-1 beta production	5	0.235516	0.148101	P2RX7, NOD2, JAK2, NLRP3, F2R	1410	20	13528	2.39858	1	0.924558	94.8801
GOTERM_BP_FAT	GO:0051222~positive regulation of protein transport	11	0.518135	0.155295	PRKCZ, PRKCQ, P2RX7, NOD2, UACA, ADORA2A, PLA2G1B, JAK2, NLRP3, IL10, ADAM9	1410	67	13528	1.57519	1	0.931234	95.625
GOTERM_BP_FAT	GO:0032731~positive regulation of interleukin-1 beta production	4	0.188413	0.172735	P2RX7, NOD2, JAK2, NLRP3	1410	14	13528	2.74124	1	0.939413	97.0286
GOTERM_BP_FAT	GO:0032652~regulation of interleukin-1 production	5	0.235516	0.212831	P2RX7, NOD2, JAK2, NLRP3, F2R	1410	23	13528	2.08572	1	0.954701	98.8172
GOTERM_BP_FAT	GO:0050708~regulation of protein secretion	9	0.423928	0.253693	PRKCQ, P2RX7, NOD2, ADORA2A, PLA2G1B, DPH3B, NLRP3, IL10, ADAM9	1410	58	13528	1.48877	1	0.964306	99.5598
GOTERM_BP_FAT	GO:0032732~positive regulation of interleukin-1 production	4	0.188413	0.2577	P2RX7, NOD2, JAK2, NLRP3	1410	17	13528	2.25749	1	0.964757	99.6016
GOTERM_BP_FAT	GO:0042306~regulation of protein import into nucleus	7	0.329722	0.306868	NFKBIL2, PRKCQ, UACA, PKIG, JAK2, NLRP3, IL10	1410	44	13528	1.52637	1	0.97339	99.8882
GOTERM_BP_FAT	GO:0051047~positive regulation of secretion	14	0.659444	0.345872	ZFP91-CNTF, EDN3, AVP, ADORA2A, NLRP3, IL10, PRKCQ, NOD2, P2RX7, CRH, PLA2G1B, JAK2, SERP1, ADAM9	1410	109	13528	1.2323	1	0.979649	99.9618
GOTERM_BP_FAT	GO:0050718~positive regulation of interleukin-1 beta secretion	3	0.141309	0.360093	P2RX7, NOD2, NLRP3	1410	12	13528	2.39858	1	0.981226	99.9746
GOTERM_BP_FAT	GO:0032880~regulation of protein localization	17	0.800754	0.363913	PRKCZ, ADORA2A, PKIG, NLRP3, IL10, PRKCQ, NFKBIL2, SUMO1, NOD2, P2RX7, UACA, BCL2, PLA2G1B, DPH3B, JAK2, APC, ADAM9	1410	138	13528	1.18191	1	0.981708	99.9773
GOTERM_BP_FAT	GO:0051050~positive regulation of transport	26	1.22468	0.37928	ORAI1, PRKCZ, EDN3, ADORA2A, WFS1, IL10, SLC1A2, NOD2, PLA2G1B, ADAM9, ZFP91-CNTF, AVP, NLRP3, ADIPOQ, P2RX5, PRKCQ, P2RX7, PLA2G4A, UACA, P2RX1, CRH, JAK2, CLEC7A, PDZK1, SERP1, F2R	1410	223	13528	1.11862	1	0.983975	99.9855
GOTERM_BP_FAT	GO:0050706~regulation of interleukin-1 beta secretion	3	0.141309	0.398937	P2RX7, NOD2, NLRP3	1410	13	13528	2.21408	1	0.986157	99.992
GOTERM_BP_FAT	GO:0051223~regulation of protein transport	14	0.659444	0.408529	NFKBIL2, PRKCZ, PRKCQ, P2RX7, NOD2, UACA, ADORA2A, PKIG, PLA2G1B, DPH3B, JAK2, NLRP3, IL10, ADAM9	1410	114	13528	1.17825	1	0.986854	99.9941
GOTERM_BP_FAT	GO:0050715~positive regulation of cytokine secretion	4	0.188413	0.434806	P2RX7, NOD2, NLRP3, IL10	1410	23	13528	1.66858	1	0.989269	99.9975
GOTERM_BP_FAT	GO:0050716~positive regulation of interleukin-1 secretion	3	0.141309	0.436637	P2RX7, NOD2, NLRP3	1410	14	13528	2.05593	1	0.989151	99.9976
GOTERM_BP_FAT	GO:0050704~regulation of interleukin-1 secretion	3	0.141309	0.473011	P2RX7, NOD2, NLRP3	1410	15	13528	1.91887	1	0.991299	99.9993
GOTERM_BP_FAT	GO:0033157~regulation of intracellular protein transport	7	0.329722	0.479549	NFKBIL2, PRKCQ, UACA, PKIG, JAK2, NLRP3, IL10	1410	53	13528	1.26718	1	0.9917	99.9994
GOTERM_BP_FAT	GO:0070201~regulation of establishment of protein localization	14	0.659444	0.496618	NFKBIL2, PRKCZ, PRKCQ, P2RX7, NOD2, UACA, ADORA2A, PKIG, PLA2G1B, DPH3B, JAK2, NLRP3, IL10, ADAM9	1410	121	13528	1.11009	1	0.992806	99.9997
GOTERM_BP_FAT	GO:0051046~regulation of secretion	22	1.03627	0.538056	ZFP91-CNTF, EDN3, RAB3B, AVP, ADORA2A, STXBP1, NLRP3, ADIPOQ, PCLO, IL10, PRKCQ, NOD2, P2RX7, CRH, PLA2G1B, CHRNA4, DPH3B, JAK2, PDE8B, NOS2, SERP1, ADAM9	1410	202	13528	1.04493	1	0.994912	99.9999
GOTERM_BP_FAT	GO:0046822~regulation of nucleocytoplasmic transport	7	0.329722	0.570407	NFKBIL2, PRKCQ, UACA, PKIG, JAK2, NLRP3, IL10	1410	58	13528	1.15794	1	0.996129	100
GOTERM_BP_FAT	GO:0060341~regulation of cellular localization	26	1.22468	0.600297	EDN3, RAB3B, ADORA2A, IL10, NOD2, PLA2G1B, DPH3B, CHRNA4, PDE8B, NOS2, APC, ADAM9, ZFP91-CNTF, AVP, PKIG, STXBP1, NLRP3, PCLO, ADIPOQ, NFKBIL2, PRKCQ, P2RX7, UACA, CRH, JAK2, SERP1	1410	248	13528	1.00586	1	0.997179	100
GOTERM_BP_FAT	GO:0032755~positive regulation of interleukin-6 production	3	0.141309	0.603167	P2RX7, NOD2, TLR2	1410	19	13528	1.51489	1	0.99728	100
GOTERM_BP_FAT	GO:0050707~regulation of cytokine secretion	4	0.188413	0.617707	P2RX7, NOD2, NLRP3, IL10	1410	30	13528	1.27924	1	0.997589	100
GOTERM_BP_FAT	GO:0032675~regulation of interleukin-6 production	4	0.188413	0.739064	P2RX7, NOD2, TLR2, IL10	1410	36	13528	1.06604	1	0.999497	100
GOTERM_BP_FAT	GO:0032386~regulation of intracellular transport	7	0.329722	0.76245	NFKBIL2, PRKCQ, UACA, PKIG, JAK2, NLRP3, IL10	1410	71	13528	0.945919	1	0.999645	100
GOTERM_BP_FAT	GO:0002237~response to molecule of bacterial origin	8	0.376825	0.805072	P2RX7, PLA2G4A, NOD2, TLR2, CD24, IL10, MGST1, F2R	1410	86	13528	0.892495	1	0.999836	100
GOTERM_BP_FAT	GO:0032496~response to lipopolysaccharide	6	0.282619	0.914202	P2RX7, PLA2G4A, NOD2, IL10, MGST1, F2R	1410	77	13528	0.74761	1	0.999993	100
Annotation Cluster 175	Enrichment Score: 0.40812728020135036
Category	Term	Count	%	PValue	Genes	List Total	Pop Hits	Pop Total	Fold Enrichment	Bonferroni	Benjamini	FDR
INTERPRO	IPR008957:Fibronectin, type III-like fold	23	1.08337	0.288349	DCC, TYRO3, PTPRK, IL2RB, IL9R, OSMR, BZRAP1, CNTFR, NEO1, TTN, IL7R, IL20RB, CDON, KAL1, MYBPH, IL2RG, IFNGR2, CHL1, IFNGR1, FNDC3B, IL22RA2, GHR, KALRN	1747	184	16659	1.19197	1	0.999887	99.7268
UP_SEQ_FEATURE	domain:Fibronectin type-III 3	11	0.518135	0.353014	DCC, PTPRK, OSMR, CDON, KAL1, BZRAP1, NEO1, TTN, CHL1, FNDC3B, IL22RA2	1975	83	19113	1.28256	1	1	99.9725
UP_SEQ_FEATURE	domain:Fibronectin type-III 2	16	0.75365	0.36529	DCC, TYRO3, PTPRK, OSMR, BZRAP1, CNTFR, NEO1, TTN, IL20RB, CDON, KAL1, MYBPH, IFNGR2, CHL1, FNDC3B, IL22RA2	1975	130	19113	1.19107	1	1	99.9808
UP_SEQ_FEATURE	domain:Fibronectin type-III 1	16	0.75365	0.376758	DCC, TYRO3, PTPRK, OSMR, BZRAP1, CNTFR, NEO1, TTN, IL20RB, CDON, KAL1, MYBPH, IFNGR2, CHL1, FNDC3B, IL22RA2	1975	131	19113	1.18198	1	1	99.9864
INTERPRO	IPR003961:Fibronectin, type III	22	1.03627	0.432597	FLRT3, DCC, TYRO3, PTPRK, IL2RB, OSMR, MDGA1, BZRAP1, CNTFR, NEO1, TTN, IL7R, IL20RB, CDON, KAL1, MYBPH, IL2RG, IFNGR2, CHL1, FNDC3B, GHR, KALRN	1747	190	16659	1.10414	1	0.999994	99.9946
UP_SEQ_FEATURE	domain:Fibronectin type-III 4	8	0.376825	0.461722	DCC, PTPRK, OSMR, KAL1, NEO1, TTN, CHL1, FNDC3B	1975	62	19113	1.24871	1	1	99.9991
SMART	SM00060:FN3	22	1.03627	0.49686	FLRT3, DCC, TYRO3, PTPRK, IL2RB, OSMR, MDGA1, BZRAP1, CNTFR, NEO1, TTN, IL7R, IL20RB, CDON, KAL1, MYBPH, IL2RG, IFNGR2, CHL1, FNDC3B, GHR, KALRN	985	190	9079	1.06726	1	0.990848	99.9923
Annotation Cluster 176	Enrichment Score: 0.40684901822501446
Category	Term	Count	%	PValue	Genes	List Total	Pop Hits	Pop Total	Fold Enrichment	Bonferroni	Benjamini	FDR
GOTERM_BP_FAT	GO:0007616~long-term memory	4	0.188413	0.121626	PRKCZ, ADCY1, GRIN1, CRH	1410	12	13528	3.19811	1	0.904849	90.9695
GOTERM_BP_FAT	GO:0007613~memory	7	0.329722	0.215814	PRKCZ, ADCY1, KLK8, GRIN1, CRH, ATP1A3, DBH	1410	39	13528	1.72206	1	0.955069	98.8976
GOTERM_BP_FAT	GO:0008542~visual learning	4	0.188413	0.544258	PDE1B, GRIN1, ATP1A3, DBH	1410	27	13528	1.42138	1	0.995095	100
GOTERM_BP_FAT	GO:0007611~learning or memory	11	0.518135	0.731886	PRKCZ, ADCY1, KLK8, PDE1B, SLC6A1, S100B, GRIN1, CRH, ATP1A3, AFF2, DBH	1410	111	13528	0.950789	1	0.999445	100
GOTERM_BP_FAT	GO:0007612~learning	5	0.235516	0.883895	PDE1B, SLC6A1, GRIN1, ATP1A3, DBH	1410	60	13528	0.799527	1	0.999977	100
Annotation Cluster 177	Enrichment Score: 0.40189919626751636
Category	Term	Count	%	PValue	Genes	List Total	Pop Hits	Pop Total	Fold Enrichment	Bonferroni	Benjamini	FDR
GOTERM_MF_FAT	GO:0050660~FAD binding	12	0.565238	0.126852	FMO5, ACOXL, AGPS, SQLE, LDHD, NOX1, MGC87042, TXNRD1, NOS2, DPYD, ACAD9, DUS4L	1357	72	12983	1.59457	1	0.959149	89.0203
GOTERM_MF_FAT	GO:0050661~NADP or NADPH binding	7	0.329722	0.167935	FMO5, NNT, NOX1, IDH1, TXNRD1, NOS2, DPYD	1357	36	12983	1.86033	1	0.977057	94.9913
UP_SEQ_FEATURE	nucleotide phosphate-binding region:FAD	8	0.376825	0.444366	FMO5, ACOXL, SQLE, MICAL3, NOX1, TXNRD1, NOS2, DPYD	1975	61	19113	1.26918	1	1	99.9984
SP_PIR_KEYWORDS	FAD	13	0.612341	0.508269	ACOXL, NOX1, MICAL3, LDHD, FMO5, AGPS, SQLE, TXNRD1, NOS2, DPYD, QSOX2, ACAD9, DUS4L	1975	114	19235	1.11062	1	0.969262	99.9976
GOTERM_MF_FAT	GO:0050662~coenzyme binding	19	0.89496	0.623781	CTBP1, ACOXL, LDHD, NOX1, GRHPR, SIRT3, FMO5, NNT, AGPS, SQLE, TDH, IDH1, MGC87042, TXNRD1, DPYD, NOS2, DUS4L, ACAD9, GLYR1	1357	181	12983	1.00432	1	0.99857	100
SP_PIR_KEYWORDS	Flavoprotein	11	0.518135	0.669788	FMO5, ACOXL, AGPS, SQLE, MICAL3, LDHD, TXNRD1, DPYD, QSOX2, ACAD9, DUS4L	1975	107	19235	1.00123	1	0.981892	100
GOTERM_MF_FAT	GO:0048037~cofactor binding	24	1.13048	0.764651	DDC, CCBL1, CTBP1, ACOXL, LDHD, NOX1, GRHPR, SIRT3, TYMS, FMO5, NNT, AGPS, SQLE, GADL1, TDH, IDH1, MGC87042, TXNRD1, DPYD, NOS2, DUS4L, ACAD9, GLYR1, OAT	1357	249	12983	0.922162	1	0.999643	100
Annotation Cluster 178	Enrichment Score: 0.39906587078561534
Category	Term	Count	%	PValue	Genes	List Total	Pop Hits	Pop Total	Fold Enrichment	Bonferroni	Benjamini	FDR
UP_SEQ_FEATURE	domain:Ig-like 5	3	0.141309	0.316624	MDGA1, MYPN, TTN	1975	11	19113	2.63931	1	1	99.9229
UP_SEQ_FEATURE	domain:Ig-like 1	5	0.235516	0.351375	ALPK3, MDGA1, MYPN, TTN, NCR1	1975	29	19113	1.66853	1	1	99.9712
UP_SEQ_FEATURE	domain:Ig-like 2	5	0.235516	0.351375	ALPK3, MDGA1, MYPN, TTN, NCR1	1975	29	19113	1.66853	1	1	99.9712
UP_SEQ_FEATURE	domain:Ig-like 4	3	0.141309	0.432184	MDGA1, MYPN, TTN	1975	14	19113	2.07374	1	1	99.9976
UP_SEQ_FEATURE	domain:Ig-like 3	3	0.141309	0.598296	MDGA1, MYPN, TTN	1975	19	19113	1.52802	1	1	100
Annotation Cluster 179	Enrichment Score: 0.3983957868767862
Category	Term	Count	%	PValue	Genes	List Total	Pop Hits	Pop Total	Fold Enrichment	Bonferroni	Benjamini	FDR
GOTERM_CC_FAT	GO:0031982~vesicle	74	3.48563	0.375534	RAB5B, HIP1R, AP1AR, C16ORF70, FSTL3, ITSN1, WHAMM, NOD2, DMXL2, MAPKAP1, SLC2A1, PLA2G1B, SMAGP, NECAP1, IFNGR1, AP3B1, PLD1, AVP, CCDC88A, NCF2, PIK3C2A, PIK3C2B, SEMG2, STXBP1, PKN1, OPTN, CACNG2, PCLO, VEGFB, ZDHHC17, CD36, RHCG, CATSPER3, BACE1, VEGFA, SEMA4C, SDCBP, SORT1, TRAPPC4, PEBP1, ADAMTS1, BIN1, LRRK2, DST, IFT74, PRF1, RAB3B, AGFG1, GRB2, SPESP1, CXXC4, RFFL, TRIM72, ANXA6, SYPL1, …	1340	670	12782	1.05354	1	0.987788	99.8967
GOTERM_CC_FAT	GO:0016023~cytoplasmic membrane-bounded vesicle	61	2.87329	0.387249	RAB5B, HIP1R, AP1AR, C16ORF70, FSTL3, ITSN1, WHAMM, DMXL2, MAPKAP1, SLC2A1, PLA2G1B, NECAP1, AVP, CCDC88A, NCF2, PIK3C2A, PIK3C2B, SEMG2, STXBP1, PKN1, OPTN, CACNG2, PCLO, VEGFB, CD36, CATSPER3, VEGFA, SEMA4C, SDCBP, SORT1, TRAPPC4, PEBP1, BIN1, LRRK2, DST, IFT74, PRF1, RAB3B, AGFG1, SPESP1, CXXC4, RFFL, TRIM72, ANXA6, SYPL1, ECE1, TMEM33, SLC30A4, SLC30A8, TAOK2, SYT11, GRIN1, GOLIM4, DBH, PLA2G…	1340	550	12782	1.05794	1	0.987231	99.9216
GOTERM_CC_FAT	GO:0031410~cytoplasmic vesicle	70	3.29722	0.415903	RAB5B, HIP1R, AP1AR, C16ORF70, FSTL3, ITSN1, WHAMM, DMXL2, MAPKAP1, SLC2A1, PLA2G1B, SMAGP, NECAP1, AP3B1, AVP, CCDC88A, NCF2, PIK3C2A, PIK3C2B, SEMG2, STXBP1, PKN1, OPTN, CACNG2, PCLO, VEGFB, ZDHHC17, CD36, RHCG, CATSPER3, BACE1, VEGFA, SEMA4C, SDCBP, SORT1, TRAPPC4, PEBP1, ADAMTS1, BIN1, LRRK2, DST, IFT74, PRF1, RAB3B, AGFG1, SPESP1, CXXC4, RFFL, TRIM72, ANXA6, SYPL1, ECE1, TMEM33, SLC30A4, SLC…	1340	642	12782	1.04006	1	0.986452	99.961
GOTERM_CC_FAT	GO:0031988~membrane-bounded vesicle	62	2.9204	0.421488	RAB5B, HIP1R, AP1AR, C16ORF70, FSTL3, ITSN1, WHAMM, DMXL2, MAPKAP1, SLC2A1, PLA2G1B, NECAP1, AVP, CCDC88A, NCF2, PIK3C2A, PIK3C2B, SEMG2, STXBP1, PKN1, OPTN, CACNG2, PCLO, VEGFB, CD36, CATSPER3, VEGFA, SEMA4C, SDCBP, SORT1, TRAPPC4, PEBP1, BIN1, LRRK2, DST, IFT74, PRF1, RAB3B, AGFG1, GRB2, SPESP1, CXXC4, RFFL, TRIM72, ANXA6, SYPL1, ECE1, TMEM33, SLC30A4, SLC30A8, TAOK2, SYT11, GRIN1, GOLIM4, DBH,…	1340	568	12782	1.04121	1	0.986644	99.9661
Annotation Cluster 180	Enrichment Score: 0.3881833084074492
Category	Term	Count	%	PValue	Genes	List Total	Pop Hits	Pop Total	Fold Enrichment	Bonferroni	Benjamini	FDR
GOTERM_BP_FAT	GO:0019229~regulation of vasoconstriction	8	0.376825	0.0575808	EDN3, PRKCQ, AVP, ECE1, P2RX1, NPPC, DBH, F2R	1410	34	13528	2.25749	1	0.841833	66.7006
SP_PIR_KEYWORDS	vasoactive	3	0.141309	0.313833	EDN3, AVP, NPPC	1975	11	19235	2.65616	1	0.933634	99.6498
GOTERM_BP_FAT	GO:0003014~renal system process	5	0.235516	0.332691	KCNMA1, AVP, ADORA2A, WFS1, BCL2	1410	28	13528	1.71327	1	0.977845	99.9447
GOTERM_BP_FAT	GO:0045981~positive regulation of nucleotide metabolic process	3	0.141309	0.473011	AVP, ADORA2A, NPPC	1410	15	13528	1.91887	1	0.991299	99.9993
GOTERM_BP_FAT	GO:0030804~positive regulation of cyclic nucleotide biosynthetic process	3	0.141309	0.473011	AVP, ADORA2A, NPPC	1410	15	13528	1.91887	1	0.991299	99.9993
GOTERM_BP_FAT	GO:0030801~positive regulation of cyclic nucleotide metabolic process	3	0.141309	0.473011	AVP, ADORA2A, NPPC	1410	15	13528	1.91887	1	0.991299	99.9993
GOTERM_BP_FAT	GO:0030810~positive regulation of nucleotide biosynthetic process	3	0.141309	0.473011	AVP, ADORA2A, NPPC	1410	15	13528	1.91887	1	0.991299	99.9993
GOTERM_BP_FAT	GO:0042310~vasoconstriction	3	0.141309	0.541287	EDN3, AVP, P2RX1	1410	17	13528	1.69312	1	0.995014	99.9999
GOTERM_BP_FAT	GO:0007589~body fluid secretion	4	0.188413	0.544258	KCNMA1, CEL, AVP, ADORA2A	1410	27	13528	1.42138	1	0.995095	100
GOTERM_BP_FAT	GO:0003018~vascular process in circulatory system	7	0.329722	0.570407	KCNMA1, EDN3, AVP, P2RX1, ADORA2A, VEGFA, NPPC	1410	58	13528	1.15794	1	0.996129	100
GOTERM_BP_FAT	GO:0035150~regulation of tube size	6	0.282619	0.659084	KCNMA1, EDN3, AVP, P2RX1, ADORA2A, NPPC	1410	53	13528	1.08615	1	0.998551	100
GOTERM_BP_FAT	GO:0050880~regulation of blood vessel size	6	0.282619	0.659084	KCNMA1, EDN3, AVP, P2RX1, ADORA2A, NPPC	1410	53	13528	1.08615	1	0.998551	100
Annotation Cluster 181	Enrichment Score: 0.3878709780780295
Category	Term	Count	%	PValue	Genes	List Total	Pop Hits	Pop Total	Fold Enrichment	Bonferroni	Benjamini	FDR
GOTERM_BP_FAT	GO:0048739~cardiac muscle fiber development	3	0.141309	0.0875676	MYH11, MYH6, TTN	1410	5	13528	5.7566	1	0.882016	81.7172
GOTERM_BP_FAT	GO:0014866~skeletal myofibril assembly	3	0.141309	0.122499	MYH11, TTN, PROX1	1410	6	13528	4.79716	1	0.905525	91.1345
GOTERM_BP_FAT	GO:0048747~muscle fiber development	6	0.282619	0.29808	ERBB2, MYH11, CACNG2, MYH6, TTN, F2R	1410	35	13528	1.64474	1	0.971957	99.8588
GOTERM_BP_FAT	GO:0060415~muscle tissue morphogenesis	5	0.235516	0.308097	TGFBR3, MYH6, TTN, PROX1, COL11A1	1410	27	13528	1.77673	1	0.97337	99.8918
GOTERM_BP_FAT	GO:0055008~cardiac muscle tissue morphogenesis	5	0.235516	0.308097	TGFBR3, MYH6, TTN, PROX1, COL11A1	1410	27	13528	1.77673	1	0.97337	99.8918
GOTERM_BP_FAT	GO:0010927~cellular component assembly involved in morphogenesis	6	0.282619	0.319317	AGFG1, MYH11, MYH6, FLJ45949, TTN, PROX1	1410	36	13528	1.59905	1	0.975795	99.9201
GOTERM_BP_FAT	GO:0003007~heart morphogenesis	10	0.471032	0.348817	BBS4, HAND2, TGFBR3, ADAMTS1, IFT52, MYH6, TTN, PROX1, COL11A1, IFT88	1410	73	13528	1.31429	1	0.979194	99.9649
GOTERM_BP_FAT	GO:0030239~myofibril assembly	4	0.188413	0.376473	MYH11, MYH6, TTN, PROX1	1410	21	13528	1.82749	1	0.983487	99.9843
GOTERM_BP_FAT	GO:0042692~muscle cell differentiation	15	0.706547	0.380535	ERBB2, CACNG2, NEO1, MYH6, TTN, PROX1, BARX2, CDON, SEMA4C, MYH11, SOX15, SORT1, BIN1, PITX1, F2R	1410	121	13528	1.18938	1	0.983963	99.9861
GOTERM_BP_FAT	GO:0055010~ventricular cardiac muscle morphogenesis	4	0.188413	0.405853	TGFBR3, MYH6, PROX1, COL11A1	1410	22	13528	1.74442	1	0.986722	99.9936
GOTERM_BP_FAT	GO:0060537~muscle tissue development	15	0.706547	0.429039	ERBB2, MYF5, TP63, CACNG2, MYH6, TTN, CSRP3, PROX1, MYH11, TGFBR3, PDGFRB, COL11A1, PITX1, F2R, IGFBP5	1410	125	13528	1.15132	1	0.988886	99.9969
GOTERM_BP_FAT	GO:0051146~striated muscle cell differentiation	11	0.518135	0.435526	BARX2, ERBB2, CDON, MYH11, SORT1, CACNG2, MYH6, NEO1, TTN, PROX1, F2R	1410	88	13528	1.19929	1	0.989279	99.9975
GOTERM_BP_FAT	GO:0007517~muscle organ development	24	1.13048	0.44135	ZFP91-CNTF, FKTN, AEBP1, ARID5B, ERBB2, MYF5, TP63, MSTN, CACNG2, MYH6, TRIM72, TTN, CSRP3, PROX1, ITGA7, MYH11, TGFBR3, PDGFRB, COL11A1, PITX1, UNC45B, F2R, SERP1, IGFBP5	1410	211	13528	1.0913	1	0.989467	99.998
GOTERM_BP_FAT	GO:0055002~striated muscle cell development	7	0.329722	0.460639	ERBB2, MYH11, CACNG2, MYH6, TTN, PROX1, F2R	1410	52	13528	1.29154	1	0.990792	99.9989
GOTERM_BP_FAT	GO:0055001~muscle cell development	7	0.329722	0.534924	ERBB2, MYH11, CACNG2, MYH6, TTN, PROX1, F2R	1410	56	13528	1.19929	1	0.994864	99.9999
GOTERM_BP_FAT	GO:0048738~cardiac muscle tissue development	7	0.329722	0.552827	MYH11, TGFBR3, MYH6, TTN, PROX1, CSRP3, COL11A1	1410	57	13528	1.17825	1	0.995439	100
GOTERM_BP_FAT	GO:0031032~actomyosin structure organization	4	0.188413	0.569646	MYH11, MYH6, TTN, PROX1	1410	28	13528	1.37062	1	0.99612	100
GOTERM_BP_FAT	GO:0014706~striated muscle tissue development	13	0.612341	0.591876	ERBB2, MYF5, CACNG2, MYH6, TTN, CSRP3, PROX1, MYH11, TGFBR3, COL11A1, PITX1, IGFBP5, F2R	1410	119	13528	1.04812	1	0.996867	100
GOTERM_BP_FAT	GO:0007528~neuromuscular junction development	3	0.141309	0.631652	ERBB2, CACNG2, F2R	1410	20	13528	1.43915	1	0.997913	100
GOTERM_MF_FAT	GO:0008307~structural constituent of muscle	5	0.235516	0.652038	MYBPH, MYH11, MYH6, TTN, MYH8	1357	42	12983	1.13898	1	0.99891	100
GOTERM_BP_FAT	GO:0060538~skeletal muscle organ development	7	0.329722	0.697216	ERBB2, MYF5, CACNG2, CSRP3, PITX1, F2R, IGFBP5	1410	66	13528	1.01758	1	0.999114	100
GOTERM_BP_FAT	GO:0007519~skeletal muscle tissue development	7	0.329722	0.697216	ERBB2, MYF5, CACNG2, CSRP3, PITX1, F2R, IGFBP5	1410	66	13528	1.01758	1	0.999114	100
GOTERM_BP_FAT	GO:0048741~skeletal muscle fiber development	3	0.141309	0.804658	ERBB2, CACNG2, F2R	1410	28	13528	1.02796	1	0.999836	100
Annotation Cluster 182	Enrichment Score: 0.3869247204670165
Category	Term	Count	%	PValue	Genes	List Total	Pop Hits	Pop Total	Fold Enrichment	Bonferroni	Benjamini	FDR
GOTERM_CC_FAT	GO:0070161~anchoring junction	23	1.08337	0.189086	PTPRK, FERMT2, MYH6, LIG4, MLF2, CTNNA3, TNS3, DSG4, RND1, EVPL, PTK2B, PKP3, EPB41L5, MS4A1, FAIM3, SDCBP, DSC1, PERP, KBTBD10, TES, PARVA, APC, NPHP1	1340	172	12782	1.27554	1	0.978859	95.3122
GOTERM_CC_FAT	GO:0016323~basolateral plasma membrane	24	1.13048	0.377476	SLC13A5, CLDN19, ERBB2, FERMT2, CA11, PDZD11, MYH6, LIG4, MLF2, LIN7A, TNS3, RHCG, PTK2B, SLC2A1, SLC16A8, MS4A1, FAIM3, SDCBP, SLC4A1, KBTBD10, DST, PARVA, TES, ADAM9	1340	203	12782	1.12774	1	0.987229	99.9012
GOTERM_CC_FAT	GO:0005912~adherens junction	18	0.847857	0.458888	PTPRK, FERMT2, MYH6, LIG4, MLF2, CTNNA3, TNS3, RND1, PTK2B, EPB41L5, MS4A1, SDCBP, FAIM3, KBTBD10, TES, PARVA, APC, NPHP1	1340	155	12782	1.10773	1	0.989756	99.9872
GOTERM_CC_FAT	GO:0005925~focal adhesion	12	0.565238	0.506983	TNS3, PTK2B, FERMT2, MS4A1, FAIM3, SDCBP, MYH6, LIG4, KBTBD10, MLF2, PARVA, TES	1340	102	12782	1.12221	1	0.990413	99.9967
GOTERM_CC_FAT	GO:0030055~cell-substrate junction	13	0.612341	0.512605	TNS3, PTK2B, FERMT2, MS4A1, FAIM3, SDCBP, MYH6, LIG4, KBTBD10, DST, MLF2, PARVA, TES	1340	112	12782	1.10718	1	0.990601	99.9972
GOTERM_CC_FAT	GO:0005924~cell-substrate adherens junction	12	0.565238	0.560298	TNS3, PTK2B, FERMT2, MS4A1, FAIM3, SDCBP, MYH6, LIG4, KBTBD10, MLF2, PARVA, TES	1340	106	12782	1.07986	1	0.99238	99.9994
Annotation Cluster 183	Enrichment Score: 0.3867618580861349
Category	Term	Count	%	PValue	Genes	List Total	Pop Hits	Pop Total	Fold Enrichment	Bonferroni	Benjamini	FDR
SP_PIR_KEYWORDS	extracellular matrix	29	1.36599	0.271267	KERA, SPOCK2, ENAM, COL28A1, SPOCK1, TIMP2, COL9A2, CTGF, COMP, COL6A2, SPON2, COL11A1, DPT, COL18A1, HAPLN1, COL4A2, WNT10B, NTN4, NTN3, ADAMTS7, MMP10, LAMA4, FREM3, FBLN2, ADAMTS1, VCAN, WNT7A, DST, CHL1	1975	241	19235	1.17194	1	0.924313	99.1356
GOTERM_CC_FAT	GO:0005578~proteinaceous extracellular matrix	37	1.74282	0.338441	KERA, SPOCK2, ADAMTSL4, ENAM, COL28A1, SPOCK1, TIMP2, TNFRSF11B, COL9A2, CTGF, KAL1, COMP, COL6A2, SPON2, COL11A1, ENTPD2, DPT, FLRT3, COL18A1, HAPLN1, COL4A2, WNT10B, LGALS3, NTN4, NTN3, ADAMTS7, MMP10, LAMA4, FREM3, MMP23B, FBLN2, VEGFA, ADAMTS1, VCAN, WNT7A, DST, CHL1	1340	320	12782	1.10292	1	0.981704	99.76
GOTERM_CC_FAT	GO:0031012~extracellular matrix	37	1.74282	0.536715	KERA, SPOCK2, ADAMTSL4, ENAM, COL28A1, SPOCK1, TIMP2, TNFRSF11B, COL9A2, CTGF, KAL1, COMP, COL6A2, SPON2, COL11A1, ENTPD2, DPT, FLRT3, COL18A1, HAPLN1, COL4A2, WNT10B, LGALS3, NTN4, NTN3, ADAMTS7, MMP10, LAMA4, FREM3, MMP23B, FBLN2, VEGFA, ADAMTS1, VCAN, WNT7A, DST, CHL1	1340	345	12782	1.023	1	0.991076	99.9987
GOTERM_CC_FAT	GO:0044420~extracellular matrix part	13	0.612341	0.575875	COL18A1, COL4A2, NTN4, COL28A1, TIMP2, COL9A2, LAMA4, FREM3, VEGFA, ADAMTS1, ENTPD2, DST, COL11A1	1340	117	12782	1.05987	1	0.993506	99.9996
Annotation Cluster 184	Enrichment Score: 0.3862040313468116
Category	Term	Count	%	PValue	Genes	List Total	Pop Hits	Pop Total	Fold Enrichment	Bonferroni	Benjamini	FDR
GOTERM_MF_FAT	GO:0005516~calmodulin binding	18	0.847857	0.291964	PHKA2, ADCY1, PHKG1, MYO1E, GRIN1, ITPKB, EEA1, MYH6, TTN, MYH8, PDE1B, SNTB1, AKAP5, MYH11, ATPIF1, MAP6, NOS2, EWSR1	1357	140	12983	1.2301	1	0.986553	99.6385
SP_PIR_KEYWORDS	calmodulin-binding	15	0.706547	0.347614	PHKA2, ADCY1, PHKG1, MYO1E, ITPKB, MYH6, TTN, MYH8, PDE1B, SNTB1, AKAP5, MYH11, MAP6, NOS2, EWSR1	1975	120	19235	1.21741	1	0.947692	99.8359
UP_SEQ_FEATURE	region of interest:Calmodulin-binding	6	0.282619	0.68385	PHKA2, PDE1B, SNTB1, ITPKB, NOS2, MAP6	1975	55	19113	1.05572	1	1	100
Annotation Cluster 185	Enrichment Score: 0.38556401419698105
Category	Term	Count	%	PValue	Genes	List Total	Pop Hits	Pop Total	Fold Enrichment	Bonferroni	Benjamini	FDR
GOTERM_BP_FAT	GO:0019932~second-messenger-mediated signaling	33	1.5544	0.0690208	EDN3, HMGB2, ADCY1, GNA15, ADORA2A, ERBB2, TYMS, HRH1, S1PR1, HRH2, HIST1H4B, S1PR4, GPR44, CNR2, HIST1H4C, NOS2, PRKACB, TUBB3, OPRL1, PIK3C2A, PIK3C2B, NPR3, UBE2C, PCLO, RCAN2, MCTP1, CRHR1, LAT, GNAL, CRHR2, CD36, HTR2B, OPRD1, F2R	1410	235	13528	1.34729	1	0.866798	73.4486
GOTERM_BP_FAT	GO:0019935~cyclic-nucleotide-mediated signaling	18	0.847857	0.193503	ADCY1, ADORA2A, OPRL1, NPR3, PCLO, CRHR1, GNAL, CRHR2, S1PR1, CD36, HRH2, GPR44, S1PR4, CNR2, NOS2, PRKACB, TUBB3, OPRD1	1410	130	13528	1.32845	1	0.947996	98.1455
GOTERM_BP_FAT	GO:0007187~G-protein signaling, coupled to cyclic nucleotide second messenger	16	0.75365	0.214797	ADCY1, ADORA2A, OPRL1, NPR3, CRHR1, CRHR2, GNAL, S1PR1, HRH2, GPR44, S1PR4, CNR2, NOS2, PRKACB, TUBB3, OPRD1	1410	115	13528	1.33486	1	0.954777	98.8708
GOTERM_BP_FAT	GO:0006140~regulation of nucleotide metabolic process	16	0.75365	0.224635	AVP, ADCY1, ADORA2A, OPRL1, NPR3, TIMP2, CRHR1, GNAL, S1PR1, GPR44, S1PR4, CCR2, NPPC, PKD2, ATPIF1, OPRD1	1410	116	13528	1.32336	1	0.956914	99.1062
GOTERM_BP_FAT	GO:0007193~inhibition of adenylate cyclase activity by G-protein signaling	7	0.329722	0.233295	GNAL, ADCY1, S1PR1, OPRL1, GPR44, NPR3, OPRD1	1410	40	13528	1.67901	1	0.959741	99.2742
GOTERM_BP_FAT	GO:0007188~G-protein signaling, coupled to cAMP nucleotide second messenger	12	0.565238	0.268601	CRHR1, CRHR2, GNAL, ADCY1, S1PR1, ADORA2A, OPRL1, GPR44, S1PR4, NPR3, PRKACB, OPRD1	1410	85	13528	1.35449	1	0.968016	99.6972
GOTERM_BP_FAT	GO:0030814~regulation of cAMP metabolic process	14	0.659444	0.273601	AVP, ADCY1, ADORA2A, OPRL1, NPR3, TIMP2, CRHR1, GNAL, S1PR1, GPR44, S1PR4, CCR2, PKD2, OPRD1	1410	103	13528	1.30408	1	0.96826	99.7334
GOTERM_BP_FAT	GO:0019933~cAMP-mediated signaling	13	0.612341	0.283671	CRHR1, CRHR2, GNAL, ADCY1, S1PR1, ADORA2A, OPRL1, GPR44, S1PR4, NPR3, PRKACB, PCLO, OPRD1	1410	95	13528	1.31291	1	0.970214	99.7942
GOTERM_BP_FAT	GO:0030799~regulation of cyclic nucleotide metabolic process	15	0.706547	0.286489	AVP, ADCY1, ADORA2A, OPRL1, NPR3, TIMP2, CRHR1, GNAL, S1PR1, GPR44, S1PR4, CCR2, NPPC, PKD2, OPRD1	1410	113	13528	1.27358	1	0.970324	99.8087
GOTERM_BP_FAT	GO:0051350~negative regulation of lyase activity	8	0.376825	0.34743	GNAL, ADCY1, S1PR1, OPRL1, GPR44, CCR2, NPR3, OPRD1	1410	55	13528	1.39554	1	0.979352	99.9635
GOTERM_BP_FAT	GO:0007194~negative regulation of adenylate cyclase activity	8	0.376825	0.34743	GNAL, ADCY1, S1PR1, OPRL1, GPR44, CCR2, NPR3, OPRD1	1410	55	13528	1.39554	1	0.979352	99.9635
GOTERM_BP_FAT	GO:0031280~negative regulation of cyclase activity	8	0.376825	0.34743	GNAL, ADCY1, S1PR1, OPRL1, GPR44, CCR2, NPR3, OPRD1	1410	55	13528	1.39554	1	0.979352	99.9635
GOTERM_BP_FAT	GO:0030808~regulation of nucleotide biosynthetic process	13	0.612341	0.478237	CRHR1, GNAL, ADCY1, AVP, S1PR1, ADORA2A, OPRL1, GPR44, S1PR4, CCR2, NPPC, NPR3, OPRD1	1410	110	13528	1.13387	1	0.991845	99.9994
GOTERM_BP_FAT	GO:0030802~regulation of cyclic nucleotide biosynthetic process	13	0.612341	0.478237	CRHR1, GNAL, ADCY1, AVP, S1PR1, ADORA2A, OPRL1, GPR44, S1PR4, CCR2, NPPC, NPR3, OPRD1	1410	110	13528	1.13387	1	0.991845	99.9994
GOTERM_BP_FAT	GO:0030817~regulation of cAMP biosynthetic process	12	0.565238	0.48539	CRHR1, GNAL, ADCY1, AVP, S1PR1, ADORA2A, OPRL1, GPR44, S1PR4, CCR2, NPR3, OPRD1	1410	101	13528	1.13992	1	0.992149	99.9996
GOTERM_BP_FAT	GO:0045761~regulation of adenylate cyclase activity	11	0.518135	0.54927	CRHR1, GNAL, ADCY1, S1PR1, ADORA2A, OPRL1, GPR44, S1PR4, CCR2, NPR3, OPRD1	1410	96	13528	1.09935	1	0.995277	100
GOTERM_BP_FAT	GO:0031279~regulation of cyclase activity	11	0.518135	0.589719	CRHR1, GNAL, ADCY1, S1PR1, ADORA2A, OPRL1, GPR44, S1PR4, CCR2, NPR3, OPRD1	1410	99	13528	1.06604	1	0.996819	100
GOTERM_BP_FAT	GO:0051339~regulation of lyase activity	11	0.518135	0.615734	CRHR1, GNAL, ADCY1, S1PR1, ADORA2A, OPRL1, GPR44, S1PR4, CCR2, NPR3, OPRD1	1410	101	13528	1.04493	1	0.997605	100
GOTERM_BP_FAT	GO:0007189~activation of adenylate cyclase activity by G-protein signaling pathway	4	0.188413	0.801498	GNAL, ADCY1, ADORA2A, S1PR4	1410	40	13528	0.959433	1	0.99983	100
GOTERM_BP_FAT	GO:0010578~regulation of adenylate cyclase activity involved in G-protein signaling	4	0.188413	0.801498	GNAL, ADCY1, ADORA2A, S1PR4	1410	40	13528	0.959433	1	0.99983	100
GOTERM_BP_FAT	GO:0010579~positive regulation of adenylate cyclase activity by G-protein signaling pathway	4	0.188413	0.801498	GNAL, ADCY1, ADORA2A, S1PR4	1410	40	13528	0.959433	1	0.99983	100
GOTERM_BP_FAT	GO:0007190~activation of adenylate cyclase activity	5	0.235516	0.838454	CRHR1, GNAL, ADCY1, ADORA2A, S1PR4	1410	55	13528	0.872211	1	0.999922	100
GOTERM_BP_FAT	GO:0045762~positive regulation of adenylate cyclase activity	5	0.235516	0.848588	CRHR1, GNAL, ADCY1, ADORA2A, S1PR4	1410	56	13528	0.856636	1	0.999938	100
GOTERM_BP_FAT	GO:0031281~positive regulation of cyclase activity	5	0.235516	0.85818	CRHR1, GNAL, ADCY1, ADORA2A, S1PR4	1410	57	13528	0.841608	1	0.999952	100
GOTERM_BP_FAT	GO:0051349~positive regulation of lyase activity	5	0.235516	0.875813	CRHR1, GNAL, ADCY1, ADORA2A, S1PR4	1410	59	13528	0.813078	1	0.999971	100
Annotation Cluster 186	Enrichment Score: 0.38426785609620834
Category	Term	Count	%	PValue	Genes	List Total	Pop Hits	Pop Total	Fold Enrichment	Bonferroni	Benjamini	FDR
GOTERM_MF_FAT	GO:0030528~transcription regulator activity	167	7.86623	0.233321	HIRA, ADH1B, CNOT2, FOXO1, RORB, LASS6, ZXDA, MAGED1, HOXC6, GABPB1, TCEB3CL, SMARCD1, CEP290, PITX1, RPS27A, CUTA, L3MBTL4, EMX2, ZHX2, EOMES, HES6, PROX1, PPARGC1B, ZNF37A, ASCL1, PA2G4, TCFL5, MTF1, BHLHA9, MLLT10, VGLL1, TFAP2B, PIAS1, NFE2L2, HMGB2, TSHZ1, ELK1, ZC3H8, NR2C1, TCF20, ZNF323, TCERG1, NMRAL1, TFEC, HOXA7, TFDP2, ZNF71, ARNTL2, SKIL, MAML3, TCF25, TCF3, EWSR1, RUNX3, ZNF69, KLF6…	1357	1512	12983	1.05672	1	0.985415	98.6791
GOTERM_MF_FAT	GO:0003700~transcription factor activity	109	5.13424	0.266032	HIRA, FOXO1, RORB, LASS6, ZXDA, HOXC6, GABPB1, PITX1, L3MBTL4, EMX2, EOMES, ZHX2, HES6, PROX1, ZNF37A, ASCL1, PA2G4, MTF1, TCFL5, MLLT10, TFAP2B, NFE2L2, HMGB2, TSHZ1, ELK1, ZC3H8, NR2C1, ZNF323, TFEC, HOXA7, TFDP2, ZNF71, ARNTL2, TCF3, TCF25, EWSR1, RUNX3, ZNF69, KLF6, IKZF3, GCFC1, SHOX2, HOXB3, PHF1, LASS4, ZNF211, ETS1, SALL1, EBF1, HOPX, TCF19, RBPJ, ZNF117, KLF2, KLF4, KLF3, SOLH, E2F3, AEB…	1357	975	12983	1.06959	1	0.9855	99.3506
SP_PIR_KEYWORDS	nucleus	451	21.2435	0.299942	PPP2R5C, FSTL3, ZNF250, SELENBP1, RORB, ZNF638, INTS3, ISG20, MAMSTR, CDCA8, HIST1H2BI, L3MBTL4, ZNF644, LIG1, ZHX2, EOMES, LIG4, PROX1, BTBD8, ZNF37A, ZNF233, RPS19, BHLHA9, VGLL1, PELO, TP53TG3, RAD23B, ZNF76, DUSP10, BCL2L1, KIAA1009, ARIH2, ZNF225, UBASH3A, ZNF71, ARNTL2, TCF3, SFRS12, ZNF69, TCF7, ZNF521, ATR, GCFC1, SHOX2, UPF3B, ZNF211, PKP3, ZNF214, UBA2, BTBD10, ZNF117, STOX1, TAF1A, HTA…	1975	4283	19235	1.02554	1	0.933629	99.5269
GOTERM_BP_FAT	GO:0006355~regulation of transcription, DNA-dependent	190	8.9496	0.390894	PASK, MORF4L2, HIRA, ZNF250, CNOT2, FOXO1, RORB, LASS6, IL10, MAGED1, HOXC6, GABPB1, S1PR1, SMARCD1, PLA2G1B, ZNF443, PITX1, L3MBTL4, ZNF850P, PKIG, EMX2, ZHX2, EOMES, HES6, PROX1, PPARGC1B, ZNF37A, ASCL1, ZNF233, ZFP82, PA2G4, PRDM9, TCFL5, MTF1, VEGFA, VGLL1, TFAP2B, PIAS1, NFE2L2, HMGB2, TSHZ1, ADORA2A, ZNF76, ELK1, NEDD8, NR2C1, PLAGL1, TCF20, ZNF323, ZNF225, HOXA7, ZNF596, TFDP2, ZNF71, ARNT…	1410	1773	13528	1.02816	1	0.98534	99.9898
GOTERM_BP_FAT	GO:0051252~regulation of RNA metabolic process	193	9.09091	0.406105	MORF4L2, PASK, HIRA, FOXO1, ZNF250, CNOT2, RORB, LASS6, IL10, MAGED1, HOXC6, GABPB1, S1PR1, SMARCD1, PLA2G1B, ZNF443, PITX1, L3MBTL4, ZNF850P, PKIG, EMX2, ZHX2, EOMES, HES6, PROX1, PPARGC1B, ZNF37A, ASCL1, ZFP82, ZNF233, PA2G4, PRDM9, TCFL5, MTF1, CELF6, CELF4, VEGFA, TFAP2B, VGLL1, PIAS1, NFE2L2, HMGB2, TSHZ1, ADORA2A, ZNF76, ELK1, NEDD8, NR2C1, PLAGL1, TCF20, ZNF323, ZNF225, HOXA7, TFDP2, ZNF59…	1410	1813	13528	1.02135	1	0.986647	99.9936
SP_PIR_KEYWORDS	transcription regulation	213	10.033	0.412466	FSTL3, HIRA, ZNF250, RORB, MAMSTR, FIZ1, PITX1, ZNF644, ZHX2, EOMES, PROX1, PPARGC1B, ZNF37A, ZNF233, ZFP82, PRDM9, CCR6, MTF1, BHLHA9, MLLT10, VGLL1, PIAS1, MCTS1, ZNF76, PLAGL1, TCF20, ZNF225, ZNF71, MAML3, ARNTL2, TCF3, TCF25, ZNF69, KLF6, IKZF3, TCF7, KLF8, ZNF521, GCFC1, TCEB3C, ZNF211, ETS1, ZNF214, HOPX, AIRE, TCF19, KLF2, ZNF117, RBPJ, CHAF1B, KLF4, KLF3, ELF2, ZNF18, BACH2, TAF1A, ZFP41,…	1975	2026	19235	1.02392	1	0.960978	99.9659
SP_PIR_KEYWORDS	Transcription	216	10.1743	0.428758	FSTL3, HIRA, ZNF250, RORB, MAMSTR, FIZ1, PITX1, ZNF644, ZHX2, EOMES, PROX1, PPARGC1B, ZNF37A, ZNF233, ZFP82, PRDM9, CCR6, MTF1, BHLHA9, MLLT10, VGLL1, PIAS1, MCTS1, ZNF76, PLAGL1, TCF20, ZNF225, ZNF71, MAML3, ARNTL2, TCF3, TCF25, ZNF69, KLF6, IKZF3, TCF7, KLF8, ZNF521, GCFC1, POLRMT, TCEB3C, ZNF211, ETS1, ZNF214, HOPX, AIRE, TCF19, KLF2, ZNF117, RBPJ, CHAF1B, KLF4, KLF3, ELF2, ZNF18, BACH2, TAF1A…	1975	2071	19235	1.01578	1	0.961915	99.9777
SP_PIR_KEYWORDS	dna-binding	193	9.09091	0.514975	ZNF250, RORB, ZNF638, HIST1H2BI, H2AFY, PITX1, POLK, POLH, ZNF644, EMX2, EOMES, ZHX2, PROX1, ZNF37A, ZFP82, ZNF233, MTF1, BHLHA9, C14ORF106, MLLT10, PIAS1, ZNF76, PIN4, OBFC2A, PLAGL1, TCF20, ACD, ZNF225, ZNF71, ARNTL2, TCF3, TCF25, ZNF69, KLF6, TCF7, IKZF3, KLF8, ZNF521, ATR, GCFC1, OBFC2B, SHOX2, ZNF211, ETS1, ZNF214, AIRE, RBPJ, ZNF117, KLF2, KLF4, AHDC1, KLF3, STOX1, TAF1A, ZNF18, ELF2, BACH2…	1975	1868	19235	1.00625	1	0.96977	99.9981
GOTERM_MF_FAT	GO:0003677~DNA binding	244	11.4932	0.526092	HIRA, ZNF250, RORB, ZNF638, DNASE1L2, DNASE1L3, HIST1H2BI, H2AFY, PITX1, POLK, L3MBTL4, ZNF644, POLH, LIG1, EMX2, ZHX2, EOMES, LHFP, LIG4, PROX1, ZNF37A, ZNF233, ZFP82, MTF1, BHLHA9, MLLT10, C14ORF106, PIAS1, RAD23B, LENEP, MRE11A, ZNF76, OBFC2A, PIN4, PLAGL1, TCF20, ACD, ZNF225, ZNF71, ARNTL2, TCF3, TCF25, ZNF69, KLF6, TCF7, IKZF3, KLF8, ZNF521, ATR, C1ORF124, GCFC1, SHOX2, OBFC2B, POLRMT, YY1AP…	1357	2331	12983	1.00148	1	0.996512	99.9995
GOTERM_BP_FAT	GO:0045449~regulation of transcription	270	12.7179	0.565984	GDF2, HIRA, ZNF250, RORB, MAGED1, MAMSTR, S1PR1, PLA2G1B, FIZ1, PITX1, PTPRK, L3MBTL4, ZNF644, EMX2, ZHX2, EOMES, PROX1, PPARGC1B, ZNF37A, ZFP82, ZNF233, CCR6, PRDM9, MTF1, BHLHA9, VEGFA, VGLL1, PIAS1, MCTS1, ZNF76, PLAGL1, TCF20, ZNF225, ZNF71, MAML3, ARNTL2, TCF3, TCF25, ARHGEF10L, ZNF69, KLF6, TCF7, IKZF3, KLF8, MSTN, ZNF521, GCFC1, SHOX2, YY1AP1, TCEB3C, TULP3, ETS1, ZNF211, ZNF214, HOPX, AIR…	1410	2601	13528	0.995951	1	0.996048	100
GOTERM_BP_FAT	GO:0006350~transcription	212	9.98587	0.739908	HIRA, ZNF250, RORB, MAMSTR, FIZ1, PITX1, ZNF644, ZHX2, EOMES, PROX1, PPARGC1B, ZNF37A, ZNF233, ZFP82, PRDM9, CCR6, MTF1, BHLHA9, VGLL1, PIAS1, MCTS1, ZNF76, PLAGL1, TCF20, ZNF225, ZNF71, MAML3, ARNTL2, TCF3, TCF25, ZNF69, KLF6, IKZF3, TCF7, KLF8, ZNF521, GCFC1, POLRMT, TCEB3C, ZNF211, ETS1, ZNF214, HOPX, AIRE, TCF19, KLF2, ZNF117, RBPJ, CHAF1B, KLF4, KLF3, ELF2, ZNF18, BACH2, TAF1A, ZFP41, TBX21,…	1410	2101	13528	0.968109	1	0.999501	100
Annotation Cluster 187	Enrichment Score: 0.38357645252789385
Category	Term	Count	%	PValue	Genes	List Total	Pop Hits	Pop Total	Fold Enrichment	Bonferroni	Benjamini	FDR
GOTERM_BP_FAT	GO:0048762~mesenchymal cell differentiation	8	0.376825	0.278296	EDN3, NOG, HAND2, BCL2, EOMES, TGFBR3, LEF1, ZEB2	1410	51	13528	1.50499	1	0.969248	99.7636
GOTERM_BP_FAT	GO:0014031~mesenchymal cell development	8	0.376825	0.278296	EDN3, NOG, HAND2, BCL2, EOMES, TGFBR3, LEF1, ZEB2	1410	51	13528	1.50499	1	0.969248	99.7636
GOTERM_BP_FAT	GO:0001837~epithelial to mesenchymal transition	4	0.188413	0.287232	NOG, EOMES, TGFBR3, LEF1	1410	18	13528	2.13207	1	0.970091	99.8123
GOTERM_BP_FAT	GO:0060485~mesenchyme development	8	0.376825	0.295293	EDN3, NOG, HAND2, BCL2, EOMES, TGFBR3, LEF1, ZEB2	1410	52	13528	1.47605	1	0.971342	99.848
GOTERM_BP_FAT	GO:0014032~neural crest cell development	3	0.141309	0.872008	EDN3, HAND2, ZEB2	1410	33	13528	0.872211	1	0.999969	100
GOTERM_BP_FAT	GO:0014033~neural crest cell differentiation	3	0.141309	0.872008	EDN3, HAND2, ZEB2	1410	33	13528	0.872211	1	0.999969	100
Annotation Cluster 188	Enrichment Score: 0.380232268777879
Category	Term	Count	%	PValue	Genes	List Total	Pop Hits	Pop Total	Fold Enrichment	Bonferroni	Benjamini	FDR
GOTERM_MF_FAT	GO:0016307~phosphatidylinositol phosphate kinase activity	3	0.141309	0.321583	PIK3C2A, PIK3C2B, PIP4K2A	1357	11	12983	2.6093	1	0.988781	99.8198
GOTERM_MF_FAT	GO:0004428~inositol or phosphatidylinositol kinase activity	6	0.282619	0.342925	PIK3C2A, PIK3C2B, PPIP5K2, ITPKB, PIP4K2A, IPMK	1357	37	12983	1.55147	1	0.991183	99.8929
KEGG_PATHWAY	hsa04070:Phosphatidylinositol signaling system	10	0.471032	0.37536	INPP1, PLCG1, PIK3C2A, DGKG, PIK3C2B, DGKH, ITPKB, ITPR3, CDS1, PIP4K2A	536	74	5085	1.28202	1	0.940601	99.6961
KEGG_PATHWAY	hsa00562:Inositol phosphate metabolism	7	0.329722	0.508817	INPP1, PLCG1, PIK3C2A, PIK3C2B, ITPKB, PIP4K2A, IPMK	536	54	5085	1.22979	1	0.945436	99.9843
GOTERM_MF_FAT	GO:0001727~lipid kinase activity	4	0.188413	0.596123	SPHK2, PIK3C2A, PIK3C2B, PIP4K2A	1357	29	12983	1.31965	1	0.998048	100
Annotation Cluster 189	Enrichment Score: 0.3798568280717188
Category	Term	Count	%	PValue	Genes	List Total	Pop Hits	Pop Total	Fold Enrichment	Bonferroni	Benjamini	FDR
INTERPRO	IPR012340:Nucleic acid-binding, OB-fold	9	0.423928	0.18664	RPA1, OBFC2B, RPA2, CARHSP1, LIG1, MCM2, LIG4, OBFC2A, EIF5A2	1747	53	16659	1.61928	1	0.999552	97.2254
GOTERM_BP_FAT	GO:0006297~nucleotide-excision repair, DNA gap filling	4	0.188413	0.2577	RPA1, RPA2, LIG1, LIG4	1410	17	13528	2.25749	1	0.964757	99.6016
KEGG_PATHWAY	hsa03030:DNA replication	6	0.282619	0.326947	RPA1, RPA2, LIG1, MCM2, RNASEH2B, RNASEH2C	536	36	5085	1.58116	1	0.928606	99.2379
REACTOME_PATHWAY	REACT_216:DNA Repair	12	0.565238	0.400052	RPA1, RAD23B, FANCM, RPA2, POLR2F, POLH, CCNH, TDP1, MRE11A, LIG1, LIG4, RAD50	330	102	3398	1.21141	1	0.939796	99.4613
GOTERM_BP_FAT	GO:0000718~nucleotide-excision repair, DNA damage removal	4	0.188413	0.405853	RPA1, RAD23B, RPA2, CCNH	1410	22	13528	1.74442	1	0.986722	99.9936
GOTERM_BP_FAT	GO:0006308~DNA catabolic process	8	0.376825	0.435817	RPA1, RAD23B, RPA2, CCNH, UBE2V2, DNASE1L2, DNASE1L3, ISG20	1410	60	13528	1.27924	1	0.989224	99.9975
GOTERM_BP_FAT	GO:0006289~nucleotide-excision repair	6	0.282619	0.691372	RPA1, RAD23B, RPA2, CCNH, LIG1, LIG4	1410	55	13528	1.04665	1	0.999059	100
KEGG_PATHWAY	hsa03420:Nucleotide excision repair	5	0.235516	0.694795	RPA1, RAD23B, RPA2, CCNH, LIG1	536	44	5085	1.07806	1	0.966317	100
KEGG_PATHWAY	hsa03430:Mismatch repair	3	0.141309	0.7134	RPA1, RPA2, LIG1	536	23	5085	1.23743	1	0.966899	100
Annotation Cluster 190	Enrichment Score: 0.37445837831062145
Category	Term	Count	%	PValue	Genes	List Total	Pop Hits	Pop Total	Fold Enrichment	Bonferroni	Benjamini	FDR
INTERPRO	IPR000418:Ets	5	0.235516	0.361867	ELF2, ETS1, ELK1, SPIB, EWSR1	1747	29	16659	1.6441	1	0.999974	99.9588
SMART	SM00413:ETS	5	0.235516	0.386453	ELF2, ETS1, ELK1, SPIB, EWSR1	985	29	9079	1.58918	1	0.99234	99.881
UP_SEQ_FEATURE	DNA-binding region:ETS	4	0.188413	0.538245	ELF2, ETS1, ELK1, SPIB	1975	27	19113	1.4337	1	1	100
Annotation Cluster 191	Enrichment Score: 0.3720481205943744
Category	Term	Count	%	PValue	Genes	List Total	Pop Hits	Pop Total	Fold Enrichment	Bonferroni	Benjamini	FDR
GOTERM_BP_FAT	GO:0007623~circadian rhythm	7	0.329722	0.345093	KCNMA1, DDC, PRF1, PTGDS, CRH, PER3, CRX	1410	46	13528	1.46001	1	0.979612	99.961
GOTERM_BP_FAT	GO:0048512~circadian behavior	3	0.141309	0.436637	KCNMA1, PTGDS, CRH	1410	14	13528	2.05593	1	0.989151	99.9976
GOTERM_BP_FAT	GO:0007622~rhythmic behavior	3	0.141309	0.507924	KCNMA1, PTGDS, CRH	1410	16	13528	1.79894	1	0.993423	99.9998
Annotation Cluster 192	Enrichment Score: 0.3647860881304621
Category	Term	Count	%	PValue	Genes	List Total	Pop Hits	Pop Total	Fold Enrichment	Bonferroni	Benjamini	FDR
KEGG_PATHWAY	hsa05332:Graft-versus-host disease	8	0.376825	0.109098	PRF1, KIR3DS1, KIR2DL5A, GZMB, KIR2DL1, KIR2DL3, KIR2DL2, KIR3DL1, CD28, KIR3DL2	536	39	5085	1.94604	1	0.848979	75.8992
KEGG_PATHWAY	hsa05320:Autoimmune thyroid disease	7	0.329722	0.451639	PRF1, TPO, GZMB, TSHB, IFNA14, IL10, CD28	536	51	5085	1.30213	1	0.941924	99.9389
KEGG_PATHWAY	hsa05330:Allograft rejection	4	0.188413	0.746148	PRF1, GZMB, IL10, CD28	536	36	5085	1.0541	1	0.964381	100
KEGG_PATHWAY	hsa04940:Type I diabetes mellitus	3	0.141309	0.944982	PRF1, GZMB, CD28	536	42	5085	0.677639	1	0.993706	100
Annotation Cluster 193	Enrichment Score: 0.3620318828432781
Category	Term	Count	%	PValue	Genes	List Total	Pop Hits	Pop Total	Fold Enrichment	Bonferroni	Benjamini	FDR
INTERPRO	IPR000648:Oxysterol-binding protein	3	0.141309	0.36308	OSBP2, OSBPL8, OSBPL10	1747	12	16659	2.38394	1	0.999973	99.9602
INTERPRO	IPR018494:Oxysterol-binding protein, conserved site	3	0.141309	0.36308	OSBP2, OSBPL8, OSBPL10	1747	12	16659	2.38394	1	0.999973	99.9602
SP_PIR_KEYWORDS	lipid transport	7	0.329722	0.622155	OSBP2, STARD4, OSBPL8, APOF, OSBPL10, C11ORF2, SLC27A4	1975	62	19235	1.09959	1	0.977332	100
Annotation Cluster 194	Enrichment Score: 0.3619398163520269
Category	Term	Count	%	PValue	Genes	List Total	Pop Hits	Pop Total	Fold Enrichment	Bonferroni	Benjamini	FDR
INTERPRO	IPR001440:Tetratricopeptide TPR-1	14	0.659444	0.246559	TTC12, TTC22, BBS4, IFIT1B, NCF2, TTC9, KLC4, SGTB, STUB1, NFKBIL2, SRP72, TMTC2, IFT88, UNC45B	1747	100	16659	1.33501	1	0.999686	99.2646
UP_SEQ_FEATURE	repeat:TPR 10	4	0.188413	0.341805	BBS4, TMTC2, TTN, IFT88	1975	20	19113	1.93549	1	1	99.962
SP_PIR_KEYWORDS	tpr repeat	19	0.89496	0.376867	TTC12, TTC22, BBS4, IFIT1B, NCF2, TTC9, KLC4, TTN, FEM1A, SGTB, STUB1, ZFC3H1, NFKBIL2, C10ORF93, P4HA3, SRP72, TMTC2, IFT88, UNC45B	1975	160	19235	1.15653	1	0.955351	99.9176
INTERPRO	IPR011990:Tetratricopeptide-like helical	19	0.89496	0.380274	TTC12, IFIT1B, TTC22, BBS4, NCF2, TTC9, KLC4, PRPF39, SEL1L3, STUB1, SGTB, ZFC3H1, NFKBIL2, P4HA3, SRP72, TMTC2, CLTCL1, IFT88, UNC45B	1747	157	16659	1.15401	1	0.999979	99.9752
UP_SEQ_FEATURE	repeat:TPR 5	10	0.471032	0.385037	ZFC3H1, BBS4, TTC22, NFKBIL2, IFIT1B, KLC4, SRP72, TMTC2, TTN, IFT88	1975	76	19113	1.27335	1	1	99.9894
UP_SEQ_FEATURE	repeat:TPR 2	18	0.847857	0.391411	TTC12, TTC22, BBS4, IFIT1B, NCF2, TTC9, KLC4, TTN, FEM1A, SGTB, STUB1, ZFC3H1, NFKBIL2, C10ORF93, SRP72, TMTC2, IFT88, UNC45B	1975	151	19113	1.15361	1	1	99.9913
UP_SEQ_FEATURE	repeat:TPR 1	18	0.847857	0.391411	TTC12, TTC22, BBS4, IFIT1B, NCF2, TTC9, KLC4, TTN, FEM1A, SGTB, STUB1, ZFC3H1, NFKBIL2, C10ORF93, SRP72, TMTC2, IFT88, UNC45B	1975	151	19113	1.15361	1	1	99.9913
UP_SEQ_FEATURE	repeat:TPR 7	8	0.376825	0.409402	BBS4, TTC22, NFKBIL2, IFIT1B, KLC4, TMTC2, TTN, IFT88	1975	59	19113	1.3122	1	1	99.9951
INTERPRO	IPR019734:Tetratricopeptide repeat	14	0.659444	0.455692	TTC12, TTC22, BBS4, IFIT1B, NCF2, TTC9, KLC4, SGTB, STUB1, NFKBIL2, SRP72, TMTC2, IFT88, UNC45B	1747	117	16659	1.14103	1	0.999994	99.9974
UP_SEQ_FEATURE	repeat:TPR 3	16	0.75365	0.457781	TTC12, TTC22, BBS4, IFIT1B, NCF2, TTC9, KLC4, TTN, SGTB, STUB1, ZFC3H1, NFKBIL2, SRP72, TMTC2, IFT88, UNC45B	1975	138	19113	1.12203	1	1	99.999
SMART	SM00028:TPR	14	0.659444	0.493247	TTC12, TTC22, BBS4, IFIT1B, NCF2, TTC9, KLC4, SGTB, STUB1, NFKBIL2, SRP72, TMTC2, IFT88, UNC45B	985	116	9079	1.11243	1	0.992687	99.9915
INTERPRO	IPR013026:Tetratricopeptide region	14	0.659444	0.506014	TTC12, BBS4, IFIT1B, NCF2, TTC9, KLC4, SGTB, STUB1, ZFC3H1, NFKBIL2, SRP72, TMTC2, IFT88, UNC45B	1747	121	16659	1.10331	1	0.999996	99.9995
UP_SEQ_FEATURE	repeat:TPR 4	11	0.518135	0.551638	ZFC3H1, BBS4, TTC22, NFKBIL2, IFIT1B, KLC4, SRP72, TMTC2, TTN, SGTB, IFT88	1975	97	19113	1.09744	1	1	100
UP_SEQ_FEATURE	repeat:TPR 8	6	0.282619	0.561497	BBS4, NFKBIL2, IFIT1B, TMTC2, TTN, IFT88	1975	48	19113	1.20968	1	1	100
UP_SEQ_FEATURE	repeat:TPR 6	8	0.376825	0.562318	BBS4, TTC22, NFKBIL2, IFIT1B, KLC4, TMTC2, TTN, IFT88	1975	68	19113	1.13853	1	1	100
UP_SEQ_FEATURE	repeat:TPR 9	4	0.188413	0.611675	BBS4, TMTC2, TTN, IFT88	1975	30	19113	1.29033	1	1	100
Annotation Cluster 195	Enrichment Score: 0.36122834362819073
Category	Term	Count	%	PValue	Genes	List Total	Pop Hits	Pop Total	Fold Enrichment	Bonferroni	Benjamini	FDR
GOTERM_BP_FAT	GO:0019226~transmission of nerve impulse	39	1.83702	0.418706	KCNC4, CLDN19, SLC6A1, ADORA2A, ERBB2, GRIK4, KCNA1, AKAP9, HCRTR1, SLC1A2, HRH1, SYPL1, S1PR1, SLC1A6, GRIN2D, CHRNA4, APBA2, CD24, POU3F1, RPS27A, KCNMA1, KLK8, PCDHB5, SLC25A4, ALDH5A1, GRIN1, NLGN1, CACNG2, DBH, PCLO, LIN7A, P2RX7, P2RX1, NAB1, CRH, AKAP5, PEBP1, SDCBP, WNT7A	1410	350	13528	1.06908	1	0.987842	99.9957
GOTERM_BP_FAT	GO:0007267~cell-cell signaling	65	3.06171	0.432748	EDN3, KCNC4, NRP1, SLC6A1, FGF17, GRIK4, GDF5, FCRL2, TP63, IL15, IL10, SLC1A2, SH2D1A, WISP3, GRIN2D, SLC1A6, CEACAM6, CHRNA4, RPS27A, KCNMA1, AVP, PCDHB5, SLC25A4, ALDH5A1, PCLO, C1QA, HOXC11, CD33, GPR56, AKAP5, GPR50, SDCBP, PEBP1, GAL3ST4, FGFR4, ADORA2A, GRB2, KCNA1, AKAP9, TSHB, PANX3, GREM1, CCL24, SEMA5A, HCRTR1, HRH1, SYPL1, APBA2, CD24, SLC30A8, KLK8, FADS1, DLGAP5, GRIN1, NLGN1, DBH, …	1410	600	13528	1.03939	1	0.989155	99.9973
GOTERM_BP_FAT	GO:0007268~synaptic transmission	33	1.5544	0.455166	KCNC4, SLC6A1, ADORA2A, GRIK4, KCNA1, AKAP9, HCRTR1, SLC1A2, HRH1, SYPL1, SLC1A6, GRIN2D, CHRNA4, APBA2, CD24, RPS27A, KCNMA1, KLK8, SLC25A4, PCDHB5, ALDH5A1, GRIN1, NLGN1, DBH, PCLO, LIN7A, P2RX7, P2RX1, CRH, AKAP5, PEBP1, SDCBP, WNT7A	1410	298	13528	1.06246	1	0.990147	99.9987
Annotation Cluster 196	Enrichment Score: 0.3606895890082106
Category	Term	Count	%	PValue	Genes	List Total	Pop Hits	Pop Total	Fold Enrichment	Bonferroni	Benjamini	FDR
SP_PIR_KEYWORDS	sodium/potassium transport	3	0.141309	0.19472	ATP1B2, ATP1A3, ATP1A4	1975	8	19235	3.65222	1	0.891547	96.1277
GOTERM_MF_FAT	GO:0005391~sodium:potassium-exchanging ATPase activity	3	0.141309	0.281147	ATP1B2, ATP1A3, ATP1A4	1357	10	12983	2.87023	1	0.98744	99.5373
KEGG_PATHWAY	hsa04960:Aldosterone-regulated sodium reabsorption	6	0.282619	0.435648	ATP1B2, ATP1A3, ATP1A4, SCNN1A, SLC9A3R2, KCNJ1	536	41	5085	1.38833	1	0.942753	99.913
GOTERM_MF_FAT	GO:0042625~ATPase activity, coupled to transmembrane movement of ions	9	0.423928	0.514665	ATP6V1A, ATP6V0E2, ATP1B2, ATP8A2, ATP1A3, ATP1A4, ATP11C, ATP6AP1L, ATP8B4	1357	74	12983	1.16361	1	0.996344	99.9992
GOTERM_MF_FAT	GO:0015662~ATPase activity, coupled to transmembrane movement of ions, phosphorylative mechanism	6	0.282619	0.661595	ATP1B2, ATP8A2, ATP1A3, ATP1A4, ATP11C, ATP8B4	1357	53	12983	1.08311	1	0.99888	100
KEGG_PATHWAY	hsa04260:Cardiac muscle contraction	7	0.329722	0.843851	COX7A1, ATP1B2, ATP1A3, ATP1A4, CACNG2, MYH6, TPM3	536	78	5085	0.851392	1	0.976614	100
Annotation Cluster 197	Enrichment Score: 0.3594626800270469
Category	Term	Count	%	PValue	Genes	List Total	Pop Hits	Pop Total	Fold Enrichment	Bonferroni	Benjamini	FDR
GOTERM_BP_FAT	GO:0009719~response to endogenous stimulus	48	2.26095	0.235271	HMGB2, ADCY1, SLC6A1, ADORA2A, GRB2, ERBB2, PFKFB1, HMGCS1, FOXO1, TSHB, BCL2L1, IL10, PHIP, TNFRSF11B, SLC1A2, PTK2B, GPX4, BCL2, PLA2G1B, IDH1, CD24, PRKACB, GNG7, GHR, ADAM9, KCNMA1, TXNIP, PLD1, FADS1, GRIN1, ADIPOR2, MSTN, DBH, ADIPOQ, PPARGC1B, ABCB4, GNAL, PRKCQ, PLA2G4A, FABP3, PEBP1, TGFBR3, SORT1, JAK2, IGFBP1, PTPN1, HDAC9, MGST1	1410	405	13528	1.13711	1	0.959404	99.3082
GOTERM_BP_FAT	GO:0032868~response to insulin stimulus	14	0.659444	0.239497	PHIP, PRKCQ, GRB2, FADS1, PFKFB1, PLA2G1B, FABP3, SORT1, FOXO1, IGFBP1, PTPN1, HDAC9, IL10, GHR	1410	100	13528	1.34321	1	0.959317	99.3757
GOTERM_BP_FAT	GO:0009725~response to hormone stimulus	41	1.93123	0.404936	HMGB2, ADCY1, SLC6A1, GRB2, ERBB2, PFKFB1, FOXO1, TSHB, BCL2L1, IL10, PHIP, TNFRSF11B, PTK2B, GPX4, BCL2, PLA2G1B, IDH1, CD24, PRKACB, GNG7, GHR, ADAM9, KCNMA1, TXNIP, PLD1, FADS1, ADIPOR2, MSTN, ADIPOQ, PPARGC1B, ABCB4, PRKCQ, PLA2G4A, FABP3, PEBP1, TGFBR3, SORT1, JAK2, IGFBP1, PTPN1, HDAC9	1410	367	13528	1.07185	1	0.986917	99.9934
GOTERM_BP_FAT	GO:0043434~response to peptide hormone stimulus	18	0.847857	0.438067	PLD1, GRB2, FADS1, PFKFB1, FOXO1, BCL2L1, IL10, PHIP, PRKCQ, BCL2, FABP3, PLA2G1B, SORT1, JAK2, PTPN1, IGFBP1, HDAC9, GHR	1410	154	13528	1.12141	1	0.989269	99.9977
GOTERM_BP_FAT	GO:0008286~insulin receptor signaling pathway	5	0.235516	0.547192	PHIP, GRB2, FOXO1, IGFBP1, PTPN1	1410	37	13528	1.29653	1	0.995218	100
GOTERM_BP_FAT	GO:0032869~cellular response to insulin stimulus	8	0.376825	0.571719	PHIP, GRB2, PLA2G1B, FOXO1, IGFBP1, PTPN1, HDAC9, GHR	1410	68	13528	1.12874	1	0.996171	100
GOTERM_BP_FAT	GO:0010033~response to organic substance	75	3.53274	0.573629	ADCY1, SLC6A1, OSMR, TLR2, FOXO1, IL10, TNFRSF11B, SLC1A2, NOD2, VN1R2, AES, CDKN2B, GPX4, PLA2G1B, CHRNA4, PRKACB, GNG7, ADAM9, GHR, KCNMA1, PLD1, AVP, ADIPOR2, LEF1, PPARGC1B, GNAL, DDR1, PRKCQ, SQLE, NPPC, SORT1, PEBP1, NFE2L2, PRF1, HMGB2, ADORA2A, GRB2, ERBB2, PFKFB1, HMGCS1, NEDD8, TSHB, BCL2L1, EDEM1, PHIP, PTK2B, BCL2, COL6A2, IDH1, CD24, SLC30A8, PGGT1B, TXNIP, FADS1, GRIN1, ACACA, MSTN,…	1410	721	13528	0.998023	1	0.996105	100
GOTERM_BP_FAT	GO:0032870~cellular response to hormone stimulus	13	0.612341	0.742249	ADCY1, GRB2, ADIPOR2, FOXO1, PHIP, PLA2G1B, JAK2, PTPN1, IGFBP1, PRKACB, HDAC9, GNG7, GHR	1410	133	13528	0.937791	1	0.999505	100
Annotation Cluster 198	Enrichment Score: 0.35899443452547447
Category	Term	Count	%	PValue	Genes	List Total	Pop Hits	Pop Total	Fold Enrichment	Bonferroni	Benjamini	FDR
GOTERM_CC_FAT	GO:0000228~nuclear chromosome	20	0.942063	0.336269	HMGB2, BLM, MSH4, SUN2, HIRA, SUV39H1, NUFIP1, ATR, MCM2, TTN, SYCP2, RAD50, RPA1, TOP1, RPA2, ACD, ORC6L, H2AFY, HDAC8, PBX4	1340	162	12782	1.17763	1	0.983653	99.7482
GOTERM_CC_FAT	GO:0044454~nuclear chromosome part	15	0.706547	0.401152	BLM, MSH4, HIRA, SUN2, NUFIP1, ATR, MCM2, SYCP2, RAD50, RPA1, RPA2, ACD, ORC6L, H2AFY, PBX4	1340	122	12782	1.1728	1	0.987995	99.9439
GOTERM_CC_FAT	GO:0044427~chromosomal part	40	1.88413	0.6209	BLM, HIST1H2AE, HIRA, NUFIP1, SYCP2, DAXX, MEN1, RPA1, RPA2, CHD9, CDCA8, ACD, HIST1H4B, HIST1H2BI, ORC6L, H2AFY, CHD1, HIST1H4C, HIST3H2BB, TPR, CHD3, APC, MAF, HIST1H2BB, HIST1H2BE, HIST1H2BF, MSH4, SUV39H1, JRKL, SUN2, MCM2, ATR, RAD50, SMC4, RIF1, C14ORF106, SMARCC2, TELO2, HIST1H3C, CLIP1, HIST1H3D, HIST1H2AL, KLF4, PBX4	1340	386	12782	0.988477	1	0.99419	99.9999
Annotation Cluster 199	Enrichment Score: 0.3580132828011365
Category	Term	Count	%	PValue	Genes	List Total	Pop Hits	Pop Total	Fold Enrichment	Bonferroni	Benjamini	FDR
[truncated: 2,117 more rows]

## Sheet: 506FC>1.2DAVID
Annotation Cluster 1	Enrichment Score: 10.425049636090504
Category	Term	Count	%	PValue	Genes	List Total	Pop Hits	Pop Total	Fold Enrichment	Bonferroni	Benjamini	FDR
GOTERM_BP_FAT	GO:0002684~positive regulation of immune system process	29	5.97938	2.88669e-12	TBX21, FCER2, CD247, KLRK1, TLR2, IL15, IL7R, C1QC, SKAP1, SH2D1A, NOD2, CD2, ZAP70, IL2RG, CD24, CD5, CD28, IL2RA, NCR3, C1QA, CARD11, PRKCQ, P2RX7, CD19, LAX1, VEGFA, LCK, CLEC7A, CD79A	324	238	13528	5.08756	6.72599e-09	1.3452e-09	5.05164e-09
GOTERM_CC_FAT	GO:0009897~external side of plasma membrane	24	4.94845	1.57057e-11	KCNMA1, IL2RB, IL2RA, CD8A, FCER2, KLRK1, TLR2, IL7R, BTLA, P2RX7, S1PR1, CD19, CD2, CD22, SORT1, TGFBR3, IL2RG, CLEC7A, CD24, CD79A, CD6, CD5, CD28, ADAM9	307	170	12782	5.87791	4.55467e-09	2.27734e-09	2.08791e-08
GOTERM_CC_FAT	GO:0009986~cell surface	31	6.39175	1.17056e-09	CYP3A4, CD8A, FCER2, KLRK1, TLR2, IL7R, NOD2, S1PR1, GPM6A, CD2, CEP290, CD22, IL2RG, CD24, CD6, CD5, CD28, ADAM9, KCNMA1, IL2RB, IL2RA, TIGIT, BTLA, P2RX7, CD19, CD36, VEGFA, SORT1, TGFBR3, CLEC7A, CD79A	307	348	12782	3.70888	3.39462e-07	1.13154e-07	1.55613e-06
Annotation Cluster 2	Enrichment Score: 10.26029597861151
Category	Term	Count	%	PValue	Genes	List Total	Pop Hits	Pop Total	Fold Enrichment	Bonferroni	Benjamini	FDR
GOTERM_BP_FAT	GO:0045321~leukocyte activation	36	7.42268	5.75417e-18	KIR3DS1, CD8A, TLR2, KLRK1, IL15, IL7R, TPD52, IL10, CXCR5, BCL11B, BCL2, ZAP70, CD2, MS4A1, CD24, CD28, ADAM9, BLNK, CD7, APC, RHOH, KLF6, CD3G, CD3D, KIR2DS2, EOMES, KIR2DS4, NCR1, CARD11, LAT, P2RX7, LAX1, LCK, CD79A, BANK1, CLEC7A, HDAC9, KIR3DL1	324	242	13528	6.2112	1.34072e-14	1.34072e-14	1.00696e-14
[truncated: 1,660 more rows]

## Sheet: 79FC>1.5DAVID
Annotation Cluster 1	Enrichment Score: 10.270370796174495
Category	Term	Count	%	PValue	Genes	List Total	Pop Hits	Pop Total	Fold Enrichment	Bonferroni	Benjamini	FDR
[truncated: 280 more rows]
