# Supplementary material for: Transcriptome Analysis on Monocytes from Patients with Neovascular Age-Related Macular Degeneration
Source: Sci Rep. 2016 Jul 4;6:29046. doi: 10.1038/srep29046 (PMC4931446; doi:10.1038/srep29046)
Supplement: Supplementary Table S5 [file srep29046-s6.xls]

## Sheet: 2165P<0.05EnrichrGOBioProcess
GO Biological Process 2015
Term	Overlap	P-value	Adjusted P-value	Z-score	Combined Score	Genes
lymphocyte activation (GO:0046649)	57/304	8.30814e-06	0.0382258	-2.32901	7.60247	ITK;KIR3DS1;ITGAM;DOCK8;CD3G;RBPJ;CD3D;IKZF3;BLNK;TPD52;IL10;EOMES;IFNA14;ITGA4;IL15;ATP11C;LIG4;RHOH;LAX1;JMJD6;NCR1;ZAP70;BANK1;LCK;CD8A;TYRO3;MS4A1;SKAP2;HDAC4;BLM;CHRNA4;LEF1;CEBPG;TCF7;CXCR5;NLRC3;HDAC9;CD79A;EXOSC6;KLRK1;CLEC7A;TBX21;PTK2B;LRRC8A;JAG2;BCL11B;BCL11A;CD2;KLF6;APC;CD7;TREML2;BCL2;CD28;TCF3;IL7R;LAT
leukocyte activation (GO:0045321)	64/373	2.78099e-05	0.0426511	-2.37445	7.49069	ITK;ITGAM;CSF2;KIR3DS1;DOCK8;CD3G;RBPJ;CD3D;IKZF3;BLNK;EOMES;TPD52;IL10;IFNA14;ITGA4;IL15;ATP11C;LIG4;RHOH;LAX1;JMJD6;NCR1;ZAP70;BANK1;LCK;CD8A;TYRO3;ADAM9;MS4A1;SKAP2;TLR2;HDAC4;BLM;CHRNA4;LEF1;TCF7;CEBPG;CXCR5;NLRC3;NOD2;RASGRP1;HDAC9;CD79A;EXOSC6;KLRK1;CLEC7A;TBX21;PTK2B;LRRC8A;JAG2;BCL11B;BCL11A;CEP152;SH2D1B;CD2;KLF6;APC;TREML2;CD7;BCL2;CD28;TCF3;IL7R;LAT
lymphocyte differentiation (GO:0030098)	37/172	2.64626e-05	0.0426511	-2.26094	7.13261	HDAC4;ITK;BLM;TCF7;LEF1;CEBPG;RBPJ;CD3D;HDAC9;CD79A;TBX21;BLNK;PTK2B;LRRC8A;TPD52;IL10;EOMES;JAG2;IFNA14;ITGA4;BCL11B;IL15;BCL11A;LIG4;RHOH;ATP11C;JMJD6;ZAP70;KLF6;APC;LCK;CD8A;CD28;TYRO3;BCL2;TCF3;IL7R
platelet-derived growth factor receptor signaling pathway (GO:0048008)	2016-12-30	0.00017655	0.160689	-2.78606	5.09371	PDGFRB;BCR;MYO1E;PTPN1;NRP1;FER;PLEKHA1;TXNIP;ARID5B;JAK2;PIK3C2A;VEGFA
B cell activation (GO:0042113)	29/128	8.74141e-05	0.100548	-2.17111	4.9873	HDAC4;CHRNA4;LEF1;CEBPG;CXCR5;RBPJ;HDAC9;IKZF3;EXOSC6;CD79A;BLNK;PTK2B;LRRC8A;TPD52;IL10;IFNA14;ITGA4;BCL11A;LIG4;ATP11C;LAX1;ZAP70;KLF6;BANK1;BCL2;TCF3;IL7R;MS4A1;SKAP2
kidney development (GO:0001822)	27/122	0.000209549	0.160689	-2.22286	4.06401	LRP4;PKD2;HOXC11;FSTL3;APH1A;NIPBL;SALL1;ADAMTS1;CEP290;KCNJ1;TFAP2B;WFS1;SLC34A1;OSR1;ADIPOQ;TET2;ARID5B;PROX1;ASS1;VEGFA;JMJD6;IFT20;PYGO2;IFT88;APC;BCL2;ID3
cellular response to interleukin-15 (GO:0071350)	2016-07-10	0.000341423	0.200075	-2.38642	3.8399	CXCR1;IL2RA;IL2RB;IL7R;IL2RG;IL9R;JAK1
taxis (GO:0042330)	45/263	0.000434852	0.200075	-2.38318	3.83469	SEMA5A;NRP1;DOCK4;ITGAM;PLA2G1B;LECT2;LEF1;HMGB2;CXCR5;FPR2;PLA2G6;PLD1;LYST;LGALS3;HRH1;CXCR1;RPS19;FLRT3;PLAU;CXCR3;ENPP2;KAL1;S1PR1;CCR8;ITGAV;CCR7;CCR6;PLXNA4;CCR2;PLXNA3;IL10;PDGFRB;CCL24;OR1D2;EDN3;PDE4D;VEGFB;PARVA;IL16;MIF;VEGFA;FER;SCG2;CCL28;ARHGEF5
chemotaxis (GO:0006935)	45/263	0.000434852	0.200075	-2.38054	3.83043	SEMA5A;NRP1;DOCK4;ITGAM;PLA2G1B;LECT2;LEF1;HMGB2;CXCR5;FPR2;PLA2G6;PLD1;LYST;LGALS3;HRH1;CXCR1;RPS19;FLRT3;PLAU;CXCR3;ENPP2;KAL1;S1PR1;CCR8;ITGAV;CCR7;CCR6;PLXNA4;CCR2;PLXNA3;IL10;PDGFRB;CCL24;OR1D2;EDN3;PDE4D;VEGFB;PARVA;IL16;MIF;VEGFA;FER;SCG2;CCL28;ARHGEF5
cellular component morphogenesis (GO:0032989)	66/437	0.00054678	0.228703	-2.40327	3.54561	NRP1;COL18A1;ATP8A2;AVIL;LRRK2;RBPJ;ANTXR1;IFT52;SALL1;SOX17;TCTN1;ITGAV;CEP290;BBS4;EOMES;DST;ITGA4;DCC;NOG;FNDC3B;PROX1;TGFBR3;GREM1;SFRP4;IFT88;ADORA2A;RILPL1;RP2;TYRO3;SHANK3;VAMP3;GPM6A;UNC119B;LEF1;LRP4;ADCY1;KLK8;GRK1;EPB41L5;ARL13B;PCDP1;HRH2;SLITRK3;SLITRK6;MAP6;ZSWIM6;SRGAP2;ATG7;PLXNA4;FARP1;WWTR1;DMRT1;BCL11B;DCDC2;TBCC;PARVA;S100B;KLF2;FER;APC;BCL2;PLXNB1;C21ORF2;IL7R;FERMT2;BCL2L1
phosphatidylcholine metabolic process (GO:0046470)	17/62	0.000397639	0.200075	-2.07722	3.34238	CDS1;CHKA;PLA2G4D;PLA2G1B;PNPLA8;SLC44A2;MBOAT1;PLA2G4A;PLA2G6;CHKB-CPT1B;PLB1;PHOSPHO1;FABP5;ENPP2;PLBD1;CHPT1;LPIN3
response to interleukin-15 (GO:0070672)	2016-07-13	0.00107698	0.353943	-2.62489	2.72626	CXCR1;IL2RA;IL2RB;IL7R;IL2RG;IL9R;JAK1
cellular defense response (GO:0006968)	16/60	0.000751922	0.288299	-2.08492	2.59313	ITK;NCF2;SH2D1A;PRF1;DCDC2;KIR3DL2;FAIM3;KIR2DL4;NCR1;ADORA2A;GNLY;CD19;PTK2B;MNDA;CCR6;CCR2
response to fluid shear stress (GO:0034405)	2016-10-28	0.00122848	0.370307	-2.56351	2.54665	PDGFRB;IFT88;NCF2;ADAM9;KLF4;PKD2;ETS1;ASS1;KLF2;NFE2L2
leukocyte differentiation (GO:0002521)	42/251	0.000978737	0.346398	-2.32219	2.46192	HDAC4;ITK;BLM;CSF2;PDE1B;LEF1;CEBPG;TCF7;SNX10;RBPJ;CD3D;HDAC9;CD79A;TBX21;BLNK;PTK2B;CCR7;LRRC8A;TPD52;IL10;JAG2;EOMES;IFNA14;ITGA4;BCL11B;IL15;BCL11A;ATP11C;LIG4;RHOH;VEGFA;JMJD6;ZAP70;KLF6;APC;LCK;CD8A;TYRO3;BCL2;CD28;TCF3;IL7R
regulation of leukocyte activation (GO:0002694)	58/390	0.00158499	0.383817	-2.48384	2.3785	ZC3H8;CD3G;TNFRSF13C;CD3D;IKZF3;LYST;LGALS3;SIT1;CCR7;CCR2;IL10;IL15;PAWR;ATP11C;AP3B1;MIF;LAX1;BCR;ITPKB;ZAP70;ADORA2A;LCK;TYRO3;TFF2;PRKCQ;CARD11;BLM;MAPKAP1;IL20RB;VTCN1;NOD2;SAMSN1;PRKCZ;CRHR1;KLRK1;CNR2;TBX21;ERBB2;BTLA;TIGIT;SOCS6;SH2D1B;NFATC2;CD2;PTPRE;FER;CD5;IL2RA;CD28;BCL2;MNDA;GRB2;TCF3;CD247;RLTPR;IL7R;CD24;LAT
regulation of neuron death (GO:1901214)	38/225	0.00143783	0.383817	-2.44274	2.33915	CNTFR;NRP1;ROCK1;NCF2;STXBP1;LRRK2;ITSN1;AGAP2;FAIM2;ASCL1;CRHR1;GHR;CHL1;PTK2B;JAK2;TP63;TFAP2B;DAXX;EGLN3;DCC;WFS1;KCNIP3;F2R;VEGFB;LIG4;BTBD10;GDF5;GRIN1;VEGFA;ADORA2A;RILPL1;TYRO3;REL;UBE2V2;BCL2;NAIP;BCL2L1;CDK5R1
response to laminar fluid shear stress (GO:0034616)	2016-07-15	0.00202838	0.424208	-2.57976	2.21222	NCF2;ADAM9;KLF4;ETS1;ASS1;KLF2;NFE2L2
T cell differentiation (GO:0030217)	21/97	0.00128774	0.370307	-2.18439	2.17002	EOMES;JAG2;ITK;BLM;BCL11B;BCL11A;LEF1;TCF7;LIG4;RHOH;CD3D;JMJD6;ZAP70;APC;CD8A;LCK;TBX21;CD28;BCL2;TCF3;IL7R
leukocyte migration (GO:0050900)	38/226	0.00154176	0.383817	-2.22779	2.13331	ITGAM;ROCK1;PLA2G1B;DOCK8;DBH;LYST;LGALS3;HRH1;RPS19;CXCR1;TBX21;CXCR3;S1PR1;OLR1;ITGAV;CCR7;SLC16A8;CCR6;PLCG1;CD58;SLC16A3;CCR2;IL10;CCL24;ITGA4;EDN3;PDE4D;IL16;ATP1B2;VEGFA;CD2;ZAP70;FER;SLC7A8;LCK;GRB2;SCG2;ARHGEF5
regulation of cell activation (GO:0050865)	61/420	0.00200018	0.424208	-2.47786	2.12484	ZC3H8;CD3G;TNFRSF13C;CD3D;IKZF3;LYST;CTGF;LGALS3;SIT1;SOX15;CCR7;JAK2;CCR2;IL10;IL15;PAWR;ATP11C;AP3B1;MIF;LAX1;BCR;ITPKB;ZAP70;ADORA2A;LCK;TYRO3;TFF2;PRKCQ;CARD11;BLM;MAPKAP1;IL20RB;VTCN1;NOD2;SAMSN1;PRKCZ;CRHR1;KLRK1;CNR2;TBX21;ERBB2;BTLA;TIGIT;SOCS6;SH2D1B;NFATC2;CD2;PTPRE;FER;CD5;IL2RA;CD28;BCL2;MNDA;GRB2;TCF3;CD247;RLTPR;IL7R;CD24;LAT
regulation of lymphocyte activation (GO:0051249)	52/344	0.00198965	0.424208	-2.45588	2.106	ZC3H8;CD3G;TNFRSF13C;LYST;CD3D;IKZF3;LGALS3;SIT1;CCR7;CCR2;IL10;IL15;PAWR;ATP11C;AP3B1;MIF;LAX1;ITPKB;ZAP70;ADORA2A;LCK;TYRO3;PRKCQ;CARD11;BLM;MAPKAP1;IL20RB;VTCN1;NOD2;SAMSN1;PRKCZ;KLRK1;TBX21;ERBB2;BTLA;TIGIT;SOCS6;SH2D1B;NFATC2;CD2;CD5;IL2RA;BCL2;CD28;MNDA;GRB2;TCF3;CD247;RLTPR;IL7R;CD24;LAT
V(D)J recombination (GO:0033151)	2016-07-16	0.00269835	0.459819	-2.64641	2.05605	BCL11B;LIG1;TCF7;LEF1;HMGB2;LIG4;TCF3
negative regulation of neuron death (GO:1901215)	28/155	0.00250684	0.443615	-2.32368	1.88869	CNTFR;NRP1;ROCK1;STXBP1;ITSN1;AGAP2;FAIM2;CRHR1;GHR;CHL1;PTK2B;JAK2;TFAP2B;WFS1;F2R;VEGFB;LIG4;BTBD10;GDF5;GRIN1;VEGFA;ADORA2A;TYRO3;REL;UBE2V2;BCL2;NAIP;BCL2L1
negative regulation of inflammatory response (GO:0050728)	19/89	0.00245535	0.443615	-2.24277	1.82292	IL10;FEM1A;ADIPOQ;IL20RB;NOD2;KLF4;UACA;IL22RA2;BCR;NT5E;DUSP10;SHARPIN;RPS19;ADORA2A;CNR2;IL2RA;TYRO3;NLRP3;TFF2
cell morphogenesis involved in differentiation (GO:0000904)	27/147	0.00241858	0.443615	-2.19848	1.78692	COL18A1;LEF1;RBPJ;ANTXR1;GRK1;EPB41L5;SALL1;ARL13B;SOX17;HRH2;SLITRK6;ITGAV;SRGAP2;EOMES;ITGA4;BCL11B;NOG;FNDC3B;PARVA;PROX1;TGFBR3;IFT88;FER;RILPL1;TYRO3;FERMT2;VAMP3
T cell selection (GO:0045058)	2016-09-27	0.00313131	0.480238	-2.40572	1.76453	ITPKB;JAG2;ZAP70;BCL11B;IL15;CD28;CCR7;CD3D;CARD11
ethanolamine-containing compound metabolic process (GO:0042439)	18/81	0.00216665	0.433424	-2.08559	1.74363	CDS1;CHKA;PLA2G4D;PLA2G1B;PNPLA8;SLC44A2;MBOAT1;PLA2G4A;PLA2G6;CHKB-CPT1B;PLB1;SMPD3;PHOSPHO1;FABP5;ENPP2;PLBD1;CHPT1;LPIN3
antigen receptor-mediated signaling pathway (GO:0050851)	24/127	0.00297927	0.472677	-2.18794	1.63952	BLK;ITK;PLEKHA1;PDE4D;NFATC2;CD3G;CD3D;LAX1;CD79A;ZAP70;LCK;CD19;CD28;BCL2;PRKD2;MNDA;PRKCQ;CD247;PLCG1;RLTPR;RPS27A;LAT;SKAP1;CARD11
positive regulation of muscle cell differentiation (GO:0051149)	16/70	0.00293046	0.472677	-2.17412	1.62916	MAMSTR;SHOX2;AKAP6;PROX1;RBPJ;HOPX;NTN3;PIAS1;GREM1;MAPK11;MORF4L2;BCL2;TCF3;NEO1;CDON;MYF5
negative regulation of ossification (GO:0030279)	15/65	0.0036139	0.536372	-2.01076	1.25256	HDAC4;IGFBP5;SMURF1;NOG;FNDC3B;LRP4;RORB;AXIN2;RBPJ;GREM1;HAND2;BCL2;PTK2B;ID3;MEN1
sprouting angiogenesis (GO:0002040)	2016-08-24	0.00525213	0.65311	-2.58598	1.10165	NRP1;FLT4;LEF1;PTK2B;PARVA;E2F7;JMJD6;VEGFA
cell projection morphogenesis (GO:0048858)	36/228	0.00500098	0.651445	-2.29787	0.984779	GPM6A;UNC119B;NRP1;ATP8A2;AVIL;LRRK2;LRP4;ADCY1;KLK8;IFT52;PCDP1;SLITRK3;TCTN1;SLITRK6;MAP6;ZSWIM6;SRGAP2;CEP290;ATG7;PLXNA4;BBS4;FARP1;WWTR1;DST;DCC;DCDC2;PARVA;S100B;SFRP4;IFT88;APC;ADORA2A;BCL2;PLXNB1;C21ORF2;SHANK3
gland development (GO:0048732)	35/220	0.00504279	0.651445	-2.26031	0.968684	LEF1;CEBPG;ZDHHC21;RBPJ;PKD2;ETS1;CRHR1;FSTL3;SALL1;DBP;HRH2;RB1CC1;FPGS;UCP2;JARID2;ATG7;PITX1;UPF2;PDGFRB;CDKN2B;HMGCS1;BCL11B;NOG;ARID5B;PROX1;ASS1;TGFBR3;PYGO2;IFT88;APC;HAND2;CRH;BCL2;HOXB3;RLTPR
negative regulation of neuron apoptotic process (GO:0043524)	24/133	0.00495304	0.651445	-2.24849	0.963617	CNTFR;NRP1;TFAP2B;ROCK1;WFS1;STXBP1;ITSN1;F2R;VEGFB;AGAP2;LIG4;FAIM2;GDF5;GRIN1;VEGFA;ADORA2A;CHL1;TYRO3;UBE2V2;BCL2;PTK2B;JAK2;NAIP;BCL2L1
chemokine-mediated signaling pathway (GO:0070098)	1936-10-01	0.00558194	0.675855	-2.43161	0.952647	CXCR1;CXCR3;CXCR5;TFF2;CCR8;PTK2B;CCR7;CIB1;CCR6;CCR2
cell morphogenesis (GO:0000902)	33/204	0.00509716	0.651445	-2.20427	0.944667	COL18A1;LEF1;RBPJ;ANTXR1;GRK1;EPB41L5;SALL1;SOX17;ARL13B;HRH2;SLITRK6;ITGAV;SRGAP2;EOMES;DMRT1;ITGA4;BCL11B;NOG;FNDC3B;TBCC;PARVA;PROX1;KLF2;TGFBR3;GREM1;IFT88;FER;RILPL1;RP2;TYRO3;IL7R;FERMT2;VAMP3
cell chemotaxis (GO:0060326)	27/155	0.00456801	0.651445	-2.17782	0.933328	SEMA5A;NRP1;DOCK4;ITGAM;PLA2G1B;LEF1;HMGB2;LYST;LGALS3;HRH1;RPS19;CXCR1;CXCR3;CCR7;CCR6;CCR2;PDGFRB;IL10;CCL24;EDN3;PDE4D;PARVA;IL16;VEGFA;SCG2;CCL28;ARHGEF5
T cell activation (GO:0042110)	32/198	0.0058195	0.680452	-2.19584	0.845394	ITK;BLM;ITGAM;DOCK8;LEF1;TCF7;CD3G;NLRC3;CD3D;CLEC7A;TBX21;JAG2;EOMES;IFNA14;BCL11B;IL15;BCL11A;LIG4;RHOH;JMJD6;CD2;ZAP70;APC;LCK;CD8A;TREML2;CD7;BCL2;CD28;TCF3;IL7R;LAT
visual behavior (GO:0007632)	1949-12-01	0.00591569	0.680452	-2.03541	0.783629	IFT20;HRH1;PDE1B;HRH2;NPHP1;SLC1A2;ATP1A3;DCDC2;NPHP4;DBH;CRHR1;GRIN1
regulation of T cell activation (GO:0050863)	39/259	0.00717084	0.748211	-2.35417	0.682873	BLM;MAPKAP1;ZC3H8;IL20RB;CD3G;VTCN1;TNFRSF13C;NOD2;CD3D;PRKCZ;LGALS3;KLRK1;SIT1;ERBB2;BTLA;TIGIT;SOCS6;CCR2;IL10;IL15;PAWR;AP3B1;LAX1;CD2;ITPKB;ZAP70;ADORA2A;LCK;CD5;IL2RA;CD28;GRB2;PRKCQ;CD247;RLTPR;IL7R;CD24;LAT;CARD11
thymic T cell selection (GO:0045061)	2016-07-20	0.00717814	0.748211	-2.32466	0.674314	ITPKB;JAG2;ZAP70;CD28;CCR7;CD3D;CARD11
substrate adhesion-dependent cell spreading (GO:0034446)	1937-10-01	0.00654743	0.734749	-2.1396	0.65948	FER;ITGA4;FNDC3B;TYRO3;PARVA;ITGAV;SRGAP2;ANTXR1;FERMT2;VAMP3
regulation of cell-matrix adhesion (GO:0001952)	16/78	0.00719428	0.748211	-2.10366	0.610209	DDR1;MYOC;ROCK1;ROCK2;CIB1;PRKCZ;VEGFA;EPB41L5;PLAU;BCL2;PTK2B;CCR7;CD36;HOXA7;CCL28;MYF5
leukocyte chemotaxis (GO:0030595)	19/100	0.00731786	0.748211	-2.07326	0.601391	IL10;CCL24;ITGAM;EDN3;PLA2G1B;PDE4D;IL16;LYST;VEGFA;LGALS3;HRH1;RPS19;CXCR1;CXCR3;CCR7;CCR6;SCG2;ARHGEF5;CCR2
phosphatidylcholine biosynthetic process (GO:0006656)	2016-08-26	0.0077555	0.775718	-2.27725	0.578342	CDS1;PHOSPHO1;FABP5;CHKA;SLC44A2;CHPT1;CHKB-CPT1B;LPIN3
regulation of neuron apoptotic process (GO:0043523)	30/188	0.00862645	0.800779	-2.31902	0.515217	CNTFR;NRP1;ROCK1;NCF2;STXBP1;ITSN1;AGAP2;FAIM2;ASCL1;CHL1;PTK2B;JAK2;TP63;TFAP2B;EGLN3;WFS1;KCNIP3;F2R;VEGFB;LIG4;GDF5;GRIN1;VEGFA;ADORA2A;UBE2V2;TYRO3;BCL2;NAIP;CDK5R1;BCL2L1
cell part morphogenesis (GO:0032990)	37/248	0.0097941	0.800779	-2.26683	0.503623	GPM6A;UNC119B;NRP1;ATP8A2;AVIL;LRRK2;LRP4;ADCY1;KLK8;IFT52;PCDP1;SLITRK3;TCTN1;SLITRK6;MAP6;ZSWIM6;SRGAP2;CEP290;ATG7;PLXNA4;BBS4;FARP1;WWTR1;DST;DCC;DCDC2;PARVA;S100B;SFRP4;IFT88;APC;ADORA2A;BCL2;PLXNB1;C21ORF2;SHANK3;BCL2L1
somatic cell DNA recombination (GO:0016444)	1934-09-01	0.0107917	0.800779	-2.25358	0.500678	EXOSC6;BCL11B;LIG1;TCF7;LEF1;HMGB2;LIG4;TCF3;UNG
somatic diversification of immune receptors via germline recombination within a single locus (GO:0002562)	1934-09-01	0.0107917	0.800779	-2.25039	0.49997	EXOSC6;BCL11B;LIG1;LEF1;TCF7;HMGB2;LIG4;TCF3;UNG
positive regulation of cell-matrix adhesion (GO:0001954)	1939-10-01	0.0088625	0.800779	-2.24607	0.49901	EPB41L5;ROCK1;MYOC;PTK2B;CCR7;CIB1;CD36;CCL28;PRKCZ;VEGFA
cytolysis (GO:0019835)	2016-07-22	0.0108204	0.800779	-2.22173	0.493603	GZMM;PCCA;GZMA;PRF1;GZMB;LYZ;GZMH
regulation of ossification (GO:0030278)	28/173	0.00929383	0.800779	-2.19202	0.487002	HDAC4;IFITM1;LRP4;RORB;RBPJ;NPPC;NIPBL;S1PR1;PTK2B;TP63;MEN1;WNT10B;IGFBP5;SMURF1;OSR1;NOG;FNDC3B;GDF2;AXIN2;DHRS3;ACVR2A;P2RX7;GREM1;PHOSPHO1;APC;HAND2;BCL2;ID3
response to amine (GO:0014075)	1940-10-01	0.0102323	0.800779	-2.18604	0.485674	GNAL;ADORA2A;CNR2;PDE1B;DCC;CAD;DBH;HNMT;ASS1;GRIN1
regulation of DNA biosynthetic process (GO:2000278)	1934-09-01	0.0107917	0.800779	-2.18476	0.485389	PDGFRB;GREM1;DNAJC2;ACD;ADIPOQ;GDF2;PRKD2;FGFR4;MEN1
response to reactive oxygen species (GO:0000302)	24/141	0.00917126	0.800779	-2.17105	0.482344	PDGFRB;LIG1;PLEKHA1;GPX4;AKR1C3;PTPRK;PKD2;KLF4;ETS1;KLF2;FOXO1;TPO;FER;LCK;UCP2;BCL2;PTK2B;ADAM9;TXNIP;OLR1;CCR7;CYP2E1;PPARGC1B;NFE2L2
negative regulation of leukocyte activation (GO:0002695)	21/120	0.0109648	0.800779	-2.1499	0.477644	IL10;IL20RB;ZC3H8;PAWR;VTCN1;SAMSN1;LAX1;BCR;LGALS3;FER;CNR2;ADORA2A;IL2RA;ERBB2;TYRO3;BTLA;TFF2;MNDA;TIGIT;SOCS6;CCR2
negative regulation of defense response (GO:0031348)	21/120	0.0109648	0.800779	-2.09442	0.465319	IL10;FEM1A;ADIPOQ;SH2D1B;IL20RB;NOD2;KLF4;UACA;IL22RA2;BCR;NT5E;DUSP10;SHARPIN;RPS19;ADORA2A;CNR2;IL2RA;TSPAN6;TYRO3;NLRP3;TFF2
heterotypic cell-cell adhesion (GO:0034113)	2016-07-22	0.0108204	0.800779	-2.08675	0.463614	CD2;ITGA4;PERP;ITGA7;PARVA;ITGAV;CD58
positive regulation of cytosolic calcium ion concentration (GO:0007204)	25/152	0.011394	0.806519	-2.15119	0.462566	HTR2B;CHRNA9;OPRL1;ITPR3;PLA2G6;PKD2;CRHR1;GNA15;CXCR3;S1PR1;PTK2B;CCR8;CCR7;CCR6;JAK2;S1PR4;CCR2;BCAP31;RIC3;CD52;F2R;LCK;AVP;CD24;CCL28
B cell differentiation (GO:0030183)	16/80	0.00880813	0.800779	-2.05362	0.456254	HDAC4;TPD52;IL10;IFNA14;ITGA4;BCL11A;CEBPG;ATP11C;RBPJ;HDAC9;CD79A;KLF6;BLNK;PTK2B;LRRC8A;TCF3
positive regulation of interleukin-2 production (GO:0032743)	2016-08-29	0.0130599	0.823975	-2.33748	0.45257	PDE4D;CD28;PRKCQ;PRKD2;RLTPR;VTCN1;CARD11;CCR2
positive regulation of organelle organization (GO:0010638)	47/340	0.0132602	0.824461	-2.32694	0.449159	SEMA5A;CYFIP1;PRDM9;CSF2;CTBP1;ROCK2;PHF1;GPR65;ARHGEF10L;PLA2G6;CTGF;NIPBL;BAIAP2L1;CFL2;TPR;PTK2B;CCR7;WHAMM;JARID2;DLGAP5;BBS4;MEN1;PLXNA3;PDGFRB;CCL24;MYOC;EDN3;DMRT1;UBE2C;ATPIF1;GZMB;PROX1;DYNLL2;VEGFA;P2RX7;MLLT11;CLIP1;FER;APC;CNOT2;BCL2;CD28;PRKD2;GRB2;PHIP;ARHGEF5;PFN2
cytokine production (GO:0001816)	14/68	0.0111876	0.804283	-1.98326	0.431962	EOMES;ITK;GPR56;PLA2G1B;CEP152;NFATC2;DBH;NOD2;RUNX3;RASGRP1;MAF;CXCR3;REL;NLRP3
cellular ion homeostasis (GO:0006873)	54/402	0.0134883	0.827463	-2.27621	0.431092	HTR2B;SLC4A1;PKD2;CSRP3;HEPH;CCR8;CCR7;CCR6;JAK2;CCR2;CD52;SLC30A8;SCARA5;F2R;ATP1B2;TFR2;LCK;KCNMA1;AVP;RHCG;PVALB;ATP6V1A;CUL5;ATP1A4;OPRL1;CHRNA9;ATP1A3;ITPR3;PLA2G6;CRHR1;TMEM165;SLC9A3R1;GNA15;CXCR3;ATP6V0A2;S1PR1;PTK2B;ATP6V0E2;S1PR4;HMOX2;ATP6V0A1;BCAP31;RIC3;TFAP2B;WFS1;SLC31A1;EPHX2;GDF2;GRIN1;BCL2;RHAG;CD24;CCL28;NOX1
purinergic receptor signaling pathway (GO:0035587)	2016-07-25	0.0185536	0.828275	-2.25542	0.424945	P2RY8;P2RX7;P2RX5;P2RY10;ADORA2A;P2RX1;P2RY14
positive regulation of cell activation (GO:0050867)	39/272	0.0140349	0.828275	-2.24973	0.423873	BLM;MAPKAP1;CD3G;VTCN1;TNFRSF13C;NOD2;CD3D;LYST;PRKCZ;CRHR1;CTGF;KLRK1;TBX21;SOX15;BTLA;CCR7;JAK2;CCR2;IL15;ATP11C;NFATC2;AP3B1;MIF;ITPKB;CD2;ZAP70;LCK;CD5;IL2RA;BCL2;CD28;GRB2;PRKCQ;CD247;TCF3;RLTPR;IL7R;CD24;CARD11
metal ion homeostasis (GO:0055065)	56/422	0.0147198	0.828275	-2.23853	0.421762	HTR2B;PKD2;CSRP3;HEPH;CCR8;CCR7;CCR6;JAK2;NEO1;CCR2;CD52;SLC30A8;SCARA5;SLC30A4;F2R;ATP1B2;SLC7A8;TFR2;LCK;KCNMA1;SCNN1A;AVP;PVALB;ATP6V1A;CUL5;CHRNA9;OPRL1;ATP1A3;TMTC2;ITPR3;PLA2G6;CRHR1;TMEM165;GNA15;CXCR3;ATP6V0A2;S1PR1;PTK2B;ATP6V0E2;CNNM2;S1PR4;HMOX2;ATP6V0A1;BCAP31;RIC3;TFAP2B;SLC31A1;WFS1;EPHX2;GDF2;GRIN1;LCN2;BCL2;RHAG;CD24;CCL28
response to inorganic substance (GO:0010035)	49/370	0.0220528	0.828275	-2.21715	0.417735	COL18A1;LRRK2;SLC6A1;PKD2;ETS1;OLR1;CCR7;TSHB;PDGFRB;GPX4;HMGCS1;LIG1;SLC34A1;ANXA11;LCK;MTF1;KCNMA1;ADAM9;TXNIP;MT1H;CYP2E1;PTGES;CUTA;BLM;DTYMK;ITPR3;TNFRSF11B;ADCY1;ASCL1;FOXO1;TTN;FSTL3;TPO;UCP2;PTK2B;WNT10B;TFAP2B;PLEKHA1;AKR1C3;KLF4;ASS1;KLF2;GRIN1;KRT16;CYP11B1;ALOX5AP;BCL2;FOSB;NFE2L2
phosphate ion homeostasis (GO:0055062)	2016-05-11	0.00977977	0.800779	-1.87815	0.417269	SFRP4;SLC9A3R1;TFAP2B;SLC34A1;FGFR4
phosphatidylethanolamine acyl-chain remodeling (GO:0036152)	2016-07-23	0.0130733	0.823975	-2.14992	0.416257	PLA2G4D;PLA2G1B;PNPLA8;MBOAT1;PLBD1;PLA2G4A;PLA2G6
regulation of protein kinase A signaling (GO:0010738)	2016-05-11	0.00977977	0.800779	-1.87219	0.415944	LRRK2;ADIPOQ;AKAP6;AKAP5;MIF
regulation of system process (GO:0044057)	49/371	0.0229214	0.828275	-2.20761	0.415937	MSTN;ECE1;DBH;CTGF;NPPC;SCPEP1;CSRP3;SLN;UCN2;ANXA6;JAK2;IL10;EDN3;PDE4D;ADIPOQ;F2R;ADORA2A;LCK;CRH;TFF2;AVP;CASQ1;ACPP;SCN4B;MYH6;FTO;OPRD1;HDAC4;NLGN1;KCNE2;TMF1;AKAP6;PLA2G6;KLK8;CRHR1;TTN;SLC9A3R1;HRH1;HRH2;SCN3B;NOS2;EPHX2;MYBPH;KLF4;HOPX;GRIN2D;P2RX1;RANGRF;MRVI1
regulation of response to wounding (GO:1903034)	46/347	0.0255371	0.828275	-2.19508	0.413576	REG3A;SETD6;IL20RB;NOD2;UACA;KLK8;IL22RA2;NT5E;DUSP10;LBH;SHARPIN;CNR2;RPS19;PLAU;SOX15;CASP4;NLRP3;CCR7;CD36;JAK2;CCR2;IL10;CCL24;GPX4;SCARA5;FEM1A;IL15;ADIPOQ;F2R;VEGFB;KLF4;OSMR;HOPX;BCR;ADORA2A;STK24;IL2RA;ALOX5AP;ANKRD42;TYRO3;CD28;TFF2;PRKCQ;KLKB1;NFE2L2;TLR2
trivalent inorganic anion homeostasis (GO:0072506)	2016-05-11	0.00977977	0.800779	-1.85753	0.412689	SFRP4;SLC9A3R1;TFAP2B;SLC34A1;FGFR4
negative regulation of cell cycle G1/S phase transition (GO:1902807)	18/99	0.0128813	0.823975	-2.12726	0.411868	PSMB11;CDKN2B;PSMD12;PRMT2;RPA2;PPP2R5C;PKD2;PSMA7;FBXO31;SLFN11;RFWD2;PSMA2;PCBP4;GSG2;BCL2;RPS27A;TP63;E2F7
negative regulation of G1/S transition of mitotic cell cycle (GO:2000134)	18/99	0.0128813	0.823975	-2.12442	0.411318	PSMB11;CDKN2B;PSMD12;PRMT2;RPA2;PPP2R5C;PKD2;PSMA7;FBXO31;SLFN11;PCBP4;RFWD2;PSMA2;GSG2;BCL2;RPS27A;TP63;E2F7
nucleus organization (GO:0006997)	1943-10-01	0.0153142	0.828275	-2.14645	0.404414	SUN2;PYGO2;SUN1;IFT88;TMF1;SUMO1;RPS19;TPR;HMGB2;ETS1
response to oxidative stress (GO:0006979)	40/290	0.0216382	0.828275	-2.13046	0.401401	DIABLO;CHRNA4;LRRK2;PON2;MGST1;PTPRK;PKD2;UACA;ETS1;FOXO1;CYGB;TPO;UCP2;PTK2B;OLR1;CCR7;CD36;JAK2;PPARGC1B;HMOX2;PDGFRB;LIG1;PLEKHA1;GPX4;IDH1;ADIPOQ;AKR1C3;GPX7;KLF4;KLF2;FER;STK24;LCK;RCAN2;MTF1;BCL2;ADAM9;TXNIP;CYP2E1;NFE2L2
cation homeostasis (GO:0055080)	59/465	0.026138	0.828275	-2.11622	0.398717	HTR2B;PKD2;CSRP3;HEPH;CCR8;CCR7;CCR6;JAK2;NEO1;CCR2;CD52;SLC30A8;SCARA5;SLC30A4;F2R;ATP1B2;SLC7A8;TFR2;LCK;KCNMA1;SCNN1A;AVP;RHCG;PVALB;ATP6V1A;CUL5;ATP1A4;CHRNA9;OPRL1;ATP1A3;TMTC2;ITPR3;PLA2G6;CRHR1;TMEM165;GNA15;CXCR3;ATP6V0A2;S1PR1;PTK2B;CNNM2;ATP6V0E2;S1PR4;HMOX2;ATP6V0A1;BCAP31;RIC3;TFAP2B;SLC31A1;WFS1;EPHX2;GDF2;GRIN1;LCN2;BCL2;RHAG;CD24;CCL28;NOX1
purinergic nucleotide receptor signaling pathway (GO:0035590)	2016-06-19	0.0184038	0.828275	-2.11589	0.398656	P2RY8;P2RX7;P2RX5;P2RY10;P2RX1;P2RY14
positive regulation of lymphocyte activation (GO:0051251)	34/243	0.0274501	0.828275	-2.11365	0.398233	BLM;MAPKAP1;CD3G;VTCN1;NOD2;TNFRSF13C;CD3D;LYST;PRKCZ;KLRK1;TBX21;BTLA;CCR7;CCR2;IL15;ATP11C;NFATC2;AP3B1;MIF;ITPKB;ZAP70;LCK;CD5;IL2RA;BCL2;CD28;GRB2;PRKCQ;TCF3;CD247;RLTPR;CD24;IL7R;CARD11
cellular metal ion homeostasis (GO:0006875)	47/361	0.0309345	0.828275	-2.09901	0.395474	ATP6V1A;CUL5;OPRL1;HTR2B;CHRNA9;ATP1A3;ITPR3;PLA2G6;PKD2;CRHR1;TMEM165;CSRP3;GNA15;HEPH;CXCR3;ATP6V0A2;S1PR1;PTK2B;CCR8;CCR7;CCR6;JAK2;ATP6V0E2;S1PR4;HMOX2;ATP6V0A1;CCR2;BCAP31;RIC3;CD52;SLC30A8;SCARA5;WFS1;SLC31A1;EPHX2;F2R;GDF2;ATP1B2;GRIN1;TFR2;LCK;KCNMA1;BCL2;AVP;CD24;CCL28;PVALB
positive regulation of leukocyte activation (GO:0002696)	36/262	0.0294522	0.828275	-2.0906	0.393891	BLM;MAPKAP1;CD3G;VTCN1;TNFRSF13C;NOD2;CD3D;LYST;PRKCZ;CRHR1;KLRK1;TBX21;BTLA;CCR7;CCR2;IL15;ATP11C;NFATC2;AP3B1;MIF;ITPKB;CD2;ZAP70;LCK;CD5;IL2RA;BCL2;CD28;GRB2;PRKCQ;TCF3;CD247;RLTPR;IL7R;CD24;CARD11
cytosolic calcium ion homeostasis (GO:0051480)	27/176	0.0185451	0.828275	-2.08421	0.392687	CUL5;HTR2B;CHRNA9;OPRL1;ITPR3;PLA2G6;PKD2;CRHR1;GNA15;CXCR3;S1PR1;PTK2B;CCR8;CCR7;CCR6;JAK2;S1PR4;CCR2;BCAP31;RIC3;CD52;F2R;LCK;AVP;CD24;CCL28;PVALB
actin cytoskeleton organization (GO:0030036)	36/253	0.019464	0.828275	-2.08212	0.392293	ROCK1;EPB41;ROCK2;GPR65;ANTXR1;PRKCZ;MYPN;TRIOBP;TTN;EPB41L5;SDCBP;FGD4;SLC9A3R1;CSRP3;FGD6;CAPZB;EPB41L2;CFL2;NPHP1;S1PR1;XIRP2;MYH11;NPHP4;PDGFRB;PTPN1;PARVA;PROX1;CDC42BPA;CORO2B;BCR;FER;TAOK2;CASQ1;ARHGEF5;MYH6;PFN2
cellular chemical homeostasis (GO:0055082)	57/452	0.031155	0.828275	-2.08178	0.392229	HTR2B;SLC4A1;PKD2;HK2;CSRP3;HEPH;CCR8;CCR7;CCR6;JAK2;CCR2;CD52;SLC30A8;SCARA5;F2R;ATP1B2;TFR2;LCK;KCNMA1;AVP;RHCG;PVALB;ATP6V1A;CUL5;ATP1A4;OPRL1;CHRNA9;ATP1A3;ITPR3;PLA2G6;CRHR1;FOXO1;TMEM165;SLC9A3R1;GNA15;CXCR3;UCP2;ATP6V0A2;S1PR1;PTK2B;ATP6V0E2;S1PR4;HMOX2;ATP6V0A1;BCAP31;RIC3;TFAP2B;WFS1;SLC31A1;EPHX2;GDF2;GRIN1;BCL2;RHAG;CD24;CCL28;NOX1
liver development (GO:0001889)	16/86	0.0154273	0.828275	-2.08133	0.392143	UPF2;CDKN2B;HMGCS1;CEBPG;ARID5B;PROX1;PKD2;ASS1;TGFBR3;IFT88;DBP;RB1CC1;UCP2;FPGS;JARID2;ATG7
intraciliary transport (GO:0042073)	2016-07-24	0.0156439	0.828275	-2.08019	0.391929	IFT20;DYNC2H1;IFT52;IFT74;NME7;BBS12;LCA5
Notch signaling pathway (GO:0007219)	22/131	0.013888	0.828275	-2.07555	0.391055	JAG2;TLE1;GZMB;DTX3;RBPJ;ASCL1;WDR12;HDAC9;DLL3;TNRC6C;APH1A;FCER2;IFT74;IFT88;TFDP2;IL2RA;E2F3;CHAC1;MAML3;RPS27A;TP63;SKP1
regulation of behavior (GO:0050795)	25/166	0.0271802	0.828275	-2.07035	0.390075	SEMA5A;NRP1;HTR2B;NOD2;CRHR1;CXCR3;S1PR1;PTK2B;CCR7;PTGDS;PLXNA4;CCR2;PLXNA3;PDGFRB;ANKRD26;EDN3;VEGFB;IL16;VEGFA;GREM1;PER3;ADORA2A;CRH;PRKD2;SCG2
cellular cation homeostasis (GO:0030003)	50/389	0.0319635	0.828275	-2.06493	0.389055	HTR2B;PKD2;CSRP3;HEPH;CCR8;CCR7;CCR6;JAK2;CCR2;CD52;SLC30A8;SCARA5;F2R;ATP1B2;TFR2;LCK;KCNMA1;AVP;PVALB;ATP6V1A;CUL5;ATP1A4;OPRL1;CHRNA9;ATP1A3;ITPR3;PLA2G6;CRHR1;TMEM165;GNA15;CXCR3;ATP6V0A2;S1PR1;PTK2B;ATP6V0E2;S1PR4;HMOX2;ATP6V0A1;BCAP31;RIC3;TFAP2B;WFS1;SLC31A1;EPHX2;GDF2;GRIN1;BCL2;CD24;CCL28;NOX1
angiogenesis (GO:0001525)	34/236	0.0196113	0.828275	-2.0647	0.389011	COL18A1;NRP1;SH2D2A;FLT4;LEF1;TNFAIP2;CIB1;RBPJ;ETS1;CTGF;SOX17;SOX18;CXCR3;S1PR1;PTK2B;ITGAV;HOXA7;E2F7;HTATIP2;GPR56;ATPIF1;VEGFB;GDF2;PARVA;VEGFA;JMJD6;CEACAM1;COL4A2;HAND2;HOXB3;PRKD2;SCG2;RAMP1;NOX1
positive regulation of striated muscle cell differentiation (GO:0051155)	1939-09-01	0.0216934	0.828275	-2.06404	0.388887	GREM1;MAMSTR;MORF4L2;SHOX2;BCL2;AKAP6;PROX1;RBPJ;HOPX
negative regulation of response to wounding (GO:1903035)	22/138	0.022337	0.828275	-2.05226	0.386667	IL10;FEM1A;ADIPOQ;IL20RB;NOD2;KLF4;KLK8;UACA;IL22RA2;BCR;NT5E;DUSP10;SHARPIN;ADORA2A;CNR2;RPS19;PLAU;IL2RA;TYRO3;NLRP3;TFF2;KLKB1
somatic diversification of immune receptors (GO:0002200)	1937-09-01	0.0166623	0.828275	-2.05125	0.386477	EXOSC6;BCL11B;LIG1;TCF7;LEF1;HMGB2;LIG4;TCF3;UNG
regulation of interleukin-2 production (GO:0032663)	1945-10-01	0.0196146	0.828275	-2.04357	0.385029	PDE4D;CD28;IL20RB;PRKCQ;PRKD2;NOD2;RLTPR;VTCN1;CARD11;CCR2
hematopoietic or lymphoid organ development (GO:0048534)	27/175	0.017485	0.828275	-2.04318	0.384956	CXCR5;BMI1;TPO;EBP;PGM3;AHSP;JARID2;MEN1;IL10;CDKN2B;BCL11B;IL15;GLRX5;RPA1;KLF4;TNRC6C;TGFBR3;MYO1E;APC;LCK;HAND2;BCL2;HOXB3;TCF3;RLTPR;CIAPIN1;IL7R
hair cycle process (GO:0022405)	14/69	0.0124069	0.823975	-1.98737	0.384784	KRT71;IGFBP5;LRP4;ZDHHC21;LDB2;RBPJ;RUNX3;SOX21;APC;SOX18;BCL2;DSG4;DNASE1L2;TP63
positive regulation of blood circulation (GO:1903524)	14/72	0.0166892	0.828275	-2.04207	0.384747	EDN3;NOS2;EPHX2;PDE4D;F2R;DBH;PLA2G6;CTGF;SCPEP1;NPPC;HRH1;HRH2;AVP;SCN3B
positive regulation of response to external stimulus (GO:0032103)	29/201	0.028923	0.828275	-2.03913	0.384193	SEMA5A;NRP1;ZC3HAV1;NOD2;RPS19;CXCR3;S1PR1;PTK2B;CCR7;JAK2;ATG7;CCR2;PDGFRB;CCL24;EDN3;IL15;VEGFB;IL16;MIF;OSMR;VEGFA;ALOX5AP;CD28;ANKRD42;WDFY3;PRKD2;SCG2;KLKB1;TLR2
molting cycle process (GO:0022404)	14/69	0.0124069	0.823975	-1.98383	0.384098	KRT71;IGFBP5;LRP4;ZDHHC21;LDB2;RBPJ;RUNX3;SOX21;APC;SOX18;BCL2;DSG4;DNASE1L2;TP63
actin filament-based process (GO:0030029)	41/303	0.0259277	0.828275	-2.03521	0.383454	ROCK1;EPB41;ROCK2;GPR65;ANTXR1;PRKCZ;MYPN;TRIOBP;TTN;EPB41L5;SDCBP;FGD4;SLC9A3R1;CSRP3;FGD6;CAPZB;EPB41L2;CFL2;NPHP1;S1PR1;XIRP2;MYH11;NPHP4;SRGAP2;PDGFRB;PTPN1;SUN2;TPM3;PARVA;PROX1;CDC42BPA;CORO2B;BCR;MYO1E;FER;TAOK2;MYH8;CASQ1;ARHGEF5;MYH6;PFN2
phosphatidylcholine acyl-chain remodeling (GO:0036151)	2016-07-26	0.0218226	0.828275	-2.02906	0.382295	PLA2G4D;PLA2G1B;PNPLA8;PLBD1;PLA2G4A;PLA2G6;PLB1
regulation of epithelial cell proliferation (GO:0050678)	35/258	0.0362478	0.828275	-2.02424	0.381388	SEMA5A;REG3A;NRP1;MAGED1;FLT4;HMGB2;HTR2B;AGAP2;NOD2;PTPRK;IFT52;IFT74;CXCR3;ERBB2;TP63;CCL24;WNT10B;CDKN2B;BCL11B;OSR1;ATPIF1;NOG;VEGFB;GDF2;WNT7A;PROX1;RUNX3;GDF5;VEGFA;TGFBR3;PYGO2;IFT88;APC;PRKD2;SCG2
positive chemotaxis (GO:0050918)	2016-08-31	0.0178247	0.828275	-2.01714	0.380051	SEMA5A;LGALS3;NRP1;HMGB2;VEGFB;MIF;SCG2;VEGFA
negative regulation of osteoblast differentiation (GO:0045668)	1938-09-01	0.0190579	0.828275	-2.01013	0.378729	HDAC4;IGFBP5;HAND2;NOG;FNDC3B;ID3;AXIN2;RORB;MEN1
regulation of ERK1 and ERK2 cascade (GO:0070372)	24/161	0.0328614	0.828275	-2.00288	0.377362	PDGFRB;PTPN1;NRP1;ANKRD26;DCC;FLT4;ADIPOQ;F2R;HTR2B;VEGFB;CIB1;MIF;NOD2;KLF4;PRKCZ;VEGFA;CTGF;SLC9A3R1;ERBB2;PTK2B;TFF2;CCR7;PRKD2;FGFR4
cilium morphogenesis (GO:0060271)	1950-11-01	0.0156803	0.828275	-1.99912	0.376656	UNC119B;IFT52;WWTR1;IFT88;PCDP1;AVIL;TCTN1;C21ORF2;PARVA;CEP290;BBS4
apoptotic signaling pathway (GO:0097190)	43/327	0.033259	0.828275	-1.98645	0.374267	TRIO;PGAP2;CUL5;MAGED1;ROCK2;DIABLO;ITSN1;CIB1;FHIT;UACA;KALRN;APH1A;FGD4;BAG3;PCBP4;PERP;DPF2;TMEM109;ITGAV;CHAC1;RPS27A;JAK2;TP63;BOK;DAXX;SORT1;GZMB;TNFRSF10B;PAWR;PPP2R5C;DYNLL2;MLLT11;P2RX7;ARHGEF9;STK24;CD5;CRH;BCL2;ARHGEF3;CD28;ST20;CD24;BCL2L1
positive regulation of ion transport (GO:0043270)	27/186	0.0321548	0.828275	-1.98143	0.373323	RAB3B;ATP8A2;PLA2G1B;AKAP6;SLC6A1;PLA2G6;PKD2;LGALS3;CXCR3;PLCG1;SCN3B;PDGFRB;WFS1;SLC34A1;F2R;PDZK1;ATP1B2;MIF;P2RX7;P2RX5;ADORA2A;P2RX1;CRH;ORAI1;AVP;SCN4B;SHANK3
positive regulation of Ras GTPase activity (GO:0032320)	39/292	0.0341787	0.828275	-1.97029	0.371224	DENND1B;DOCK4;TRIO;DENND5B;GPR65;ITSN1;HTR2B;ARHGEF10L;RASAL3;RASGRP1;KALRN;RASGRP3;RCBTB2;FGD4;FGD6;RASGEF1A;ERBB2;S1PR1;PTK2B;CCR7;TBC1D12;SBF1;SRGAP2;TBC1D17;TBC1D10A;CCL24;DENND2C;FARP1;PLEKHG1;CEP152;RGP1;BCR;TBC1D2;ARHGEF9;TBC1D7;ARHGEF3;PLXNB1;TBC1D29;ARHGEF5
negative regulation of cell activation (GO:0050866)	21/135	0.030954	0.828275	-1.9685	0.370885	IL10;IL20RB;ZC3H8;PAWR;VTCN1;SAMSN1;LAX1;BCR;LGALS3;FER;CNR2;ADORA2A;IL2RA;ERBB2;TYRO3;BTLA;TFF2;MNDA;TIGIT;SOCS6;CCR2
regulation of interferon-gamma-mediated signaling pathway (GO:0060334)	2016-07-24	0.0156439	0.828275	-1.96824	0.370837	PTPN1;SUMO1;IFNGR1;IFNGR2;JAK2;PIAS1;JAK1
regulation of homeostatic process (GO:0032844)	41/314	0.0401648	0.828275	-1.96392	0.370023	PLA2G1B;LRRK2;HMGB2;HTR2B;AKAP6;TNFRSF11B;PLA2G6;PKD2;ETS1;FOXO1;CXCR3;UCP2;S1PR1;PTK2B;CCR7;PLCG1;SCN3B;PPARGC1B;ACD;SLC30A8;MYOC;PDE4D;SLC30A4;F2R;MIF;PASK;ACVR2A;VEGFA;MLLT11;P2RX7;P2RX5;ADORA2A;LCK;IL2RA;NDUFAF2;BCL2;CRH;RANGRF;CASQ1;AVP;FGFR4
regulation of ion homeostasis (GO:2000021)	24/160	0.0310754	0.828275	-1.96295	0.369841	SLC30A8;MYOC;PLA2G1B;LRRK2;PDE4D;SLC30A4;F2R;HTR2B;AKAP6;PKD2;MLLT11;P2RX7;P2RX5;ADORA2A;LCK;CXCR3;BCL2;RANGRF;PTK2B;CCR7;AVP;PLCG1;CASQ1;SCN3B
regulation of epithelial cell differentiation (GO:0030856)	18/109	0.0277719	0.828275	-1.94552	0.366556	WNT10B;REG3A;WWTR1;CDKN2B;PRKCH;ROCK1;ROCK2;OSR1;ADIPOQ;GDF2;ASCL1;SFRP4;ZEB2;APC;BCL2;CD24;HOXA7;TP63
regulation of stress-activated MAPK cascade (GO:0032872)	25/170	0.0338803	0.828275	-1.94298	0.366078	FLT4;GPS2;NOD2;FOXO1;SH3RF1;CTGF;SDCBP;DUSP10;PTK2B;CCR7;MEN1;FKTN;DAXX;SEMA4C;WNT7A;VEGFA;GADD45G;GREM1;SFRP4;ZEB2;TAOK2;MAP3K10;PKN1;ZMYND11;NOX1
neuron projection morphogenesis (GO:0048812)	26/175	0.0281123	0.828275	-1.94113	0.36573	GPM6A;NRP1;ATP8A2;LRRK2;LRP4;ADCY1;KLK8;SLITRK3;TCTN1;SLITRK6;MAP6;ZSWIM6;SRGAP2;ATG7;PLXNA4;FARP1;DST;DCC;DCDC2;S100B;SFRP4;APC;ADORA2A;BCL2;PLXNB1;SHANK3
monovalent inorganic cation transport (GO:0015672)	49/384	0.0368821	0.828275	-1.93029	0.363688	KCNC4;PKD2;ATP5L2;NNT;SLC38A1;KCNH4;SLC15A2;KCNK10;SLC34A1;KCNK13;ATP1B2;KCNAB3;SCNN1D;KCNMA1;SCNN1A;SCN4A;RHCG;SCN4B;ATP6V1A;HCN3;CATSPER3;SLC47A1;KCNE2;CSH2;KCNA1;ATP1A4;ATP1A3;KCNA6;COX7A1;MTMR6;SLC5A4;RHD;ATP6AP1L;SLC9A3R1;UCP2;ATP6V0A2;SLC38A6;SLC38A9;SLC17A1;ATP6V0E2;SCN3B;SLC13A5;KCNJ1;ATP6V0A1;SLC35A3;KCNIP3;KCNIP4;RHAG;NOX1
regulation of stress-activated protein kinase signaling cascade (GO:0070302)	25/171	0.0357346	0.828275	-1.91918	0.361593	FLT4;GPS2;NOD2;FOXO1;SH3RF1;CTGF;SDCBP;DUSP10;PTK2B;CCR7;MEN1;FKTN;DAXX;SEMA4C;WNT7A;GADD45G;VEGFA;GREM1;SFRP4;ZEB2;TAOK2;MAP3K10;PKN1;ZMYND11;NOX1
lamellipodium assembly (GO:0030032)	1933-08-01	0.0237213	0.828275	-1.9179	0.361352	CYFIP1;FGD4;CCDC88A;ABLIM1;CAPZB;S1PR1;WHAMM;SRGAP2
arachidonic acid metabolic process (GO:0019369)	1955-12-01	0.0125552	0.823975	-1.8589	0.35991	GPX4;PNPLA8;EPHX2;ALOX5AP;AKR1C3;PLA2G4A;PTGDS;LTC4S;DAGLB;ALOXE3;FADS1;PTGES
regulation of B cell activation (GO:0050864)	16/92	0.0253702	0.828275	-1.90492	0.358906	IL10;PAWR;NFATC2;ATP11C;MIF;TNFRSF13C;NOD2;IKZF3;SAMSN1;TBX21;CD28;BTLA;BCL2;MNDA;TCF3;CARD11
positive regulation of Rho GTPase activity (GO:0032321)	23/149	0.0265975	0.828275	-1.90448	0.358823	CCL24;FARP1;DOCK4;PLEKHG1;TRIO;GPR65;CEP152;ITSN1;ARHGEF10L;RASGRP1;KALRN;BCR;FGD4;ARHGEF9;FGD6;TBC1D7;ERBB2;ARHGEF3;PTK2B;PLXNB1;CCR7;SRGAP2;ARHGEF5
transmembrane receptor protein serine/threonine kinase signaling pathway (GO:0007178)	28/196	0.034591	0.828275	-1.89288	0.356638	MSTN;LEF1;NEDD8;PTPRK;PRKCZ;PMEPA1;RPS27A;E2F5;SKIL;MEN1;PDGFRB;WWTR1;CDKN2B;SMURF1;GDF15;NOG;GDF2;GDF5;ACVR2A;RGMA;TGFBR3;ZFYVE16;TFDP2;ADAM9;STUB1;DSG4;MYH6;FERMT2
positive regulation of cytokine secretion (GO:0050715)	13/69	0.0251899	0.828275	-1.89167	0.35641	IL10;F2R;HTR2B;MIF;NOD2;VTCN1;PRKCZ;CD2;P2RX7;NLRP3;CD58;RLTPR;TLR2
regulation of response to interferon-gamma (GO:0060330)	2016-07-25	0.0185536	0.828275	-1.891	0.356283	PTPN1;SUMO1;IFNGR1;IFNGR2;JAK2;JAK1;PIAS1
cellular biogenic amine metabolic process (GO:0006576)	20/125	0.0275696	0.828275	-1.88956	0.356012	CDS1;DDC;PLA2G4D;CHKA;PLA2G1B;PNPLA8;SLC44A2;MBOAT1;CCBL1;PLA2G4A;PLA2G6;CHKB-CPT1B;PLB1;SMPD3;PHOSPHO1;FABP5;ENPP2;PLBD1;CHPT1;LPIN3
regulation of G1/S transition of mitotic cell cycle (GO:2000045)	20/129	0.0355276	0.828275	-1.88727	0.355581	PSMB11;CDKN2B;PSMD12;PRMT2;RPA2;PPP2R5C;CDC6;PKD2;PSMA7;FBXO31;SLFN11;PCBP4;RFWD2;PSMA2;GSG2;BCL2;TCF3;RPS27A;TP63;E2F7
cellular amine metabolic process (GO:0044106)	20/125	0.0275696	0.828275	-1.88705	0.355539	CDS1;DDC;CHKA;PLA2G4D;PLA2G1B;PNPLA8;SLC44A2;MBOAT1;CCBL1;PLA2G4A;PLA2G6;CHKB-CPT1B;PLB1;SMPD3;PHOSPHO1;FABP5;ENPP2;PLBD1;CHPT1;LPIN3
positive regulation of endothelial cell migration (GO:0010595)	1955-11-01	0.0270744	0.828275	-1.88156	0.354506	SEMA5A;NRP1;FLT4;PTK2B;CIB1;PRKD2;PROX1;PLCG1;HDAC9;ETS1;VEGFA
regulation of cell adhesion (GO:0030155)	43/336	0.046385	0.828275	-1.87772	0.353783	DDR1;SEMA5A;ROCK1;ROCK2;LAMA4;LEF1;CIB1;FBLN2;PRKCZ;TRIOBP;RND1;FSTL3;EPB41L5;IFT74;PLAU;SPOCK2;ERBB2;S1PR1;PTK2B;SPOCK1;ITGAV;CCR7;CD36;JAK2;HOXA7;JAG2;PPP1R12A;MYOC;GPR56;ADIPOQ;AP1AR;KLF4;ASS1;VEGFA;APC;BCL2;ADAM9;PRKD2;PLXNB1;PRKCQ;FXYD5;CCL28;MYF5
positive regulation of cell cycle process (GO:0090068)	30/220	0.0470884	0.828275	-1.85092	0.348732	OR1A2;PSMB11;PSMD12;PRDM9;ROCK2;LEF1;CXCR5;PKD2;PSMA7;CTGF;PCBP4;SOX15;TPR;RPS27A;DLGAP5;E2F7;TP63;GEN1;PDGFRB;WNT10B;EDN3;DMRT1;UBE2C;PPP2R5C;CDC6;PROX1;PSMA2;RFWD2;CD28;PHIP
cellular response to fluid shear stress (GO:0071498)	2016-05-12	0.0128745	0.823975	-1.79918	0.348349	PKD2;KLF4;ASS1;KLF2;NFE2L2
glycerophospholipid biosynthetic process (GO:0046474)	26/178	0.0330218	0.828275	-1.84595	0.347796	CDS1;PIGU;PGAP2;PLA2G1B;SLC44A2;PIGQ;PLA2G6;PIK3C2A;PLD1;CHKB-CPT1B;MTMR6;PLB1;PIK3C2B;PIP4K2A;CHKA;PLA2G4D;PNPLA8;MBOAT1;PLA2G4A;PHOSPHO1;FABP5;PIGA;PLBD1;CHPT1;FAR1;LPIN3
B cell receptor signaling pathway (GO:0050853)	1933-08-01	0.0237213	0.828275	-1.83468	0.345673	BLK;CD79A;PLEKHA1;LCK;CD19;BCL2;NFATC2;MNDA
regulation of inflammatory response (GO:0050727)	33/247	0.04803	0.828275	-1.83037	0.34486	SETD6;IL20RB;NOD2;UACA;IL22RA2;NT5E;DUSP10;SHARPIN;CNR2;RPS19;CASP4;NLRP3;CCR7;JAK2;CCR2;IL10;CCL24;GPX4;FEM1A;IL15;ADIPOQ;KLF4;OSMR;BCR;ADORA2A;IL2RA;ALOX5AP;ANKRD42;TYRO3;CD28;TFF2;KLKB1;TLR2
regulation of B cell proliferation (GO:0030888)	1954-11-01	0.0244236	0.828275	-1.82636	0.344104	IL10;BTLA;BCL2;PAWR;NFATC2;MNDA;MIF;TNFRSF13C;TCF3;IKZF3;CARD11
regulation of cell cycle G1/S phase transition (GO:1902806)	20/131	0.0400909	0.828275	-1.82627	0.344088	PSMB11;CDKN2B;PSMD12;PRMT2;RPA2;PPP2R5C;CDC6;PKD2;PSMA7;FBXO31;SLFN11;PCBP4;RFWD2;PSMA2;GSG2;BCL2;TCF3;RPS27A;TP63;E2F7
regulation of cell-substrate adhesion (GO:0010810)	22/149	0.0429836	0.828275	-1.8249	0.343831	DDR1;ROCK1;MYOC;ROCK2;AP1AR;CIB1;FBLN2;PRKCZ;TRIOBP;VEGFA;EPB41L5;PLAU;SPOCK2;BCL2;PTK2B;SPOCK1;CCR7;CD36;JAK2;HOXA7;CCL28;MYF5
stem cell maintenance (GO:0019827)	18/109	0.0277719	0.828275	-1.82292	0.343457	EOMES;ZHX2;RIF1;NOG;LIG4;WNT7A;PROX1;HOOK3;LDB2;RBPJ;KLF4;MED6;NIPBL;TCL1A;APC;MED30;SALL4;ZNF358
regulation of DNA metabolic process (GO:0051052)	35/265	0.0483626	0.828275	-1.82165	0.343218	BLM;PRDM9;CSF2;PLA2G1B;CEBPG;BRCC3;NPPC;TBX21;TPR;POLH;E2F7;MEN1;IL10;PDGFRB;APOBEC3D;ACD;APOBEC3H;GZMA;ADIPOQ;GDF2;RPA2;MRE11A;CDC6;AXIN2;GREM1;DNAJC2;CCDC88A;RAD50;UBE2V2;CD28;ID3;PRKD2;FGFR4;IL7R;ATR
negative regulation of cell cycle phase transition (GO:1901988)	28/200	0.0419868	0.828275	-1.81919	0.342755	PSMB11;BLM;PSMD12;PKD2;PSMA7;CDC20;PCBP4;GSG2;TPR;RPS27A;TP63;E2F7;CDKN2B;H2AFY;PRMT2;UBE2C;INTS3;KLHL22;MRE11A;RPA2;PPP2R5C;FBXO31;SLFN11;APC;RFWD2;PSMA2;BCL2;BCL2L1
regulation of leukocyte proliferation (GO:0070663)	25/176	0.0461632	0.828275	-1.81787	0.342505	BLM;IL20RB;VTCN1;TNFRSF13C;IKZF3;LGALS3;ERBB2;BTLA;CCR2;IL10;IL15;NFATC2;PAWR;MIF;GREM1;ZAP70;IL2RA;CD28;BCL2;MNDA;PRKCQ;TCF3;RLTPR;CD24;CARD11
positive regulation of ERK1 and ERK2 cascade (GO:0070374)	18/115	0.041434	0.828275	-1.81629	0.342208	PDGFRB;NRP1;DCC;FLT4;F2R;HTR2B;VEGFB;CIB1;MIF;NOD2;PRKCZ;VEGFA;CTGF;PTK2B;TFF2;CCR7;PRKD2;FGFR4
divalent inorganic cation homeostasis (GO:0072507)	38/291	0.0467037	0.828275	-1.81534	0.342028	CUL5;HTR2B;CHRNA9;OPRL1;TMTC2;ITPR3;PLA2G6;PKD2;CRHR1;TMEM165;CSRP3;GNA15;CXCR3;S1PR1;CCR8;PTK2B;CCR7;CCR6;JAK2;CNNM2;S1PR4;CCR2;BCAP31;RIC3;CD52;TFAP2B;SLC30A8;WFS1;EPHX2;SLC30A4;F2R;GRIN1;LCK;BCL2;AVP;CD24;CCL28;PVALB
glucosamine-containing compound metabolic process (GO:1901071)	2016-07-25	0.0185536	0.828275	-1.81248	0.341491	CHIT1;NANP;NAGK;LARGE;PGM3;CHI3L2;GNE
positive regulation of endothelial cell proliferation (GO:0001938)	1963-12-01	0.0288256	0.828275	-1.80777	0.340602	SEMA5A;NRP1;CCL24;FLT4;HMGB2;HTR2B;GDF2;VEGFB;PRKD2;PROX1;SCG2;VEGFA
protein lipidation (GO:0006497)	13/70	0.0275639	0.828275	-1.80273	0.339653	PIGU;PGAP2;PIGQ;ZDHHC12;ATG10;ZDHHC23;ZDHHC21;MBOAT4;ZDHHC22;ZDHHC17;ZDHHC18;PIGA;ATG7
negative regulation of mitotic cell cycle phase transition (GO:1901991)	27/192	0.0433553	0.828275	-1.80262	0.339633	PSMB11;BLM;PSMD12;PKD2;PSMA7;CDC20;PCBP4;GSG2;TPR;RPS27A;E2F7;TP63;CDKN2B;PRMT2;UBE2C;INTS3;KLHL22;MRE11A;RPA2;PPP2R5C;FBXO31;SLFN11;APC;PSMA2;RFWD2;BCL2;BCL2L1
hemopoiesis (GO:0030097)	16/95	0.0318531	0.828275	-1.79225	0.337679	IL10;GLRX5;RPA1;KLF4;BMI1;TNRC6C;TGFBR3;MYO1E;TPO;EBP;LCK;PGM3;HOXB3;AHSP;CIAPIN1;MEN1
regulation of muscle cell differentiation (GO:0051147)	19/122	0.0383655	0.828275	-1.79103	0.337449	HDAC4;MAMSTR;SHOX2;AKAP6;PROX1;RBPJ;HDAC9;HOPX;PIAS1;NTN3;GREM1;MAPK11;MORF4L2;BCL2;ID3;TCF3;NEO1;CDON;MYF5
regulation of actin cytoskeleton organization (GO:0032956)	32/240	0.051928	0.828275	-1.79008	0.337269	SEMA5A;CYFIP1;PLEKHH2;ROCK1;ROCK2;GPR65;AVIL;ARHGEF10L;TRIOBP;CTGF;BAIAP2L2;BAIAP2L1;CAPZB;CFL2;PPFIA1;S1PR1;PTK2B;CCR7;WHAMM;PDGFRB;CCL24;MYOC;RDX;AP1AR;PROX1;CIT;CCDC88A;FER;GRB2;SHANK3;CDK5R1;PFN2
regulation of cAMP metabolic process (GO:0030814)	18/113	0.0364301	0.828275	-1.78953	0.337166	GPR65;NPR3;AKAP6;AKAP5;PKD2;CRHR1;NPPC;GNAL;ADORA2A;GNG7;GPR161;CXCR3;TIMP2;CRH;AVP;RAMP1;CEP290;CCR2
response to alkaloid (GO:0043279)	18/111	0.0318836	0.828275	-1.78875	0.337018	BLM;DDC;CHRNA4;SLC34A1;CAD;SLC6A1;HNMT;CRHR1;GRIN1;GHR;GNAL;ADORA2A;CRH;BCL2;PTK2B;FOSB;AVP;BCL2L1
negative regulation of T cell activation (GO:0050868)	13/73	0.0356641	0.828275	-1.78594	0.33649	IL10;PAWR;IL20RB;ZC3H8;VTCN1;LAX1;LGALS3;ADORA2A;IL2RA;ERBB2;BTLA;TIGIT;SOCS6
embryonic digit morphogenesis (GO:0042733)	1955-11-01	0.0270744	0.828275	-1.78496	0.336305	IFT52;IFT88;SALL1;HAND2;OSR1;NOG;TULP3;LRP4;WNT7A;ECE1;HOXC11
alcohol biosynthetic process (GO:0046165)	17/104	0.0342656	0.828275	-1.7834	0.336011	CDS1;HMGCS1;CHKA;SLC44A2;IPMK;AKR1C3;PLA2G4A;CYP3A4;CHKB-CPT1B;SQLE;PHOSPHO1;EBP;FABP5;CYP11B1;ACER3;CHPT1;LPIN3
semaphorin-plexin signaling pathway (GO:0071526)	2016-06-21	0.0264948	0.828275	-1.77991	0.335353	NRP1;SEMA4C;PLXNA1;PLXNB1;PLXNA4;PLXNA3
regulation of lymphocyte proliferation (GO:0050670)	24/170	0.0525702	0.828275	-1.76458	0.332465	IL10;BLM;IL15;NFATC2;IL20RB;PAWR;VTCN1;MIF;TNFRSF13C;IKZF3;LGALS3;ZAP70;IL2RA;ERBB2;CD28;BTLA;BCL2;MNDA;PRKCQ;TCF3;RLTPR;CD24;CARD11;CCR2
hypothalamus development (GO:0021854)	2016-05-13	0.0165685	0.828275	-1.76058	0.331711	LEF1;CRH;RAX;ETS1;CRHR1
fatty acid derivative biosynthetic process (GO:1901570)	1942-09-01	0.0311525	0.828275	-1.75498	0.330656	PLA2G1B;PNPLA8;ALOX5AP;PLA2G4A;MIF;PTGDS;LTC4S;FADS1;PTGES
response to corticosteroid (GO:0031960)	21/140	0.0416246	0.828275	-1.75449	0.330564	IL10;PFKFB1;MSTN;ADIPOQ;CAD;AKR1C3;GRIK4;HNMT;FBXO32;S100B;TYMS;ASS1;CTGF;GHR;UCN2;CRH;BCL2;ADAM9;FOSB;PTGDS;PPARGC1B
icosanoid biosynthetic process (GO:0046456)	1942-09-01	0.0311525	0.828275	-1.75125	0.329954	PLA2G1B;PNPLA8;ALOX5AP;PLA2G4A;MIF;PTGDS;LTC4S;FADS1;PTGES
regeneration (GO:0031099)	16/97	0.0368035	0.828275	-1.747	0.329152	UPF2;IGFBP1;PFKFB1;EIF4A1;MSTN;CAD;RTN4RL2;TYMS;TGFBR3;CHL1;SOX15;UCP2;FPGS;BCL2;JAK2;EYS
organ morphogenesis (GO:0009887)	50/405	0.054467	0.828275	-1.74484	0.328747	NRP1;COL18A1;SYCP2;EIF4A3;HTR2B;HCCS;HOXC11;COMP;NIPBL;SERP1;HOXA7;TP63;BBS4;MEN1;PDGFRB;GAMT;TLE1;OSR1;SLC34A1;NOG;ARID5B;AXIN2;PAX5;AES;TGFBR3;ENAM;HAND2;PAX9;HOXB3;SHANK3;COL11A1;LEF1;TCF7;SHOX2;CRX;TULP3;LRP4;TTN;ABLIM1;PERP;E2F5;JAG2;PLEKHA1;BCL11B;TMEM176B;WNT7A;VEGFA;ID3;DCHS1;MYF5
regulation of proteasomal ubiquitin-dependent protein catabolic process (GO:0032434)	18/116	0.0441142	0.828275	-1.73636	0.327149	WNT10B;UBE2C;LRRK2;KLHL22;CDC6;FHIT;RAD23B;HSPBP1;PIAS1;CDC20;SUMO1;APC;RFWD2;TPR;UBE2V2;STUB1;TRIB2;DLGAP5
vacuolar transport (GO:0007034)	1950-10-01	0.0341242	0.828275	-1.73359	0.326627	ZFYVE16;HMGXB4;SNX16;HOOK2;SORT1;RAB12;KIF13A;AP3B1;HOOK3;CHMP7
fatty acid derivative metabolic process (GO:1901568)	15/88	0.0340528	0.828275	-1.72993	0.325937	GPX4;PLA2G1B;PNPLA8;EPHX2;AKR1C3;PLA2G4A;MIF;LTC4S;ALOX5AP;DAGLB;PTGDS;ALOXE3;FADS1;TLR2;PTGES
icosanoid metabolic process (GO:0006690)	15/88	0.0340528	0.828275	-1.72731	0.325443	GPX4;PLA2G1B;PNPLA8;EPHX2;AKR1C3;PLA2G4A;MIF;LTC4S;ALOX5AP;PTGDS;DAGLB;ALOXE3;FADS1;TLR2;PTGES
regulation of mononuclear cell proliferation (GO:0032944)	24/171	0.0551934	0.828275	-1.71895	0.323868	IL10;BLM;IL15;NFATC2;IL20RB;PAWR;VTCN1;TNFRSF13C;MIF;IKZF3;LGALS3;ZAP70;IL2RA;ERBB2;CD28;BTLA;BCL2;MNDA;PRKCQ;TCF3;RLTPR;CD24;CARD11;CCR2
regulation of calcium ion transport (GO:0051924)	24/171	0.0551934	0.828275	-1.70959	0.322105	PDGFRB;OPRD1;WFS1;PLA2G1B;PDE4D;F2R;AKAP6;CABP1;PLA2G6;PKD2;CRHR1;P2RX7;LGALS3;P2RX5;ADORA2A;SLN;P2RX1;CXCR3;CRH;BCL2;PTK2B;ORAI1;PLCG1;CASQ1
negative regulation of response to external stimulus (GO:0032102)	29/215	0.0555953	0.828275	-1.7083	0.321861	SEMA5A;NRP1;IL20RB;NOD2;UACA;KLK8;IL22RA2;NT5E;DUSP10;SHARPIN;CNR2;RPS19;PLAU;TSPAN6;NLRP3;BBS4;PLXNA3;IL10;FEM1A;ADIPOQ;KLF4;GRIN1;BCR;GREM1;ADORA2A;IL2RA;TYRO3;TFF2;KLKB1
sodium ion transport (GO:0006814)	21/141	0.0440466	0.828275	-1.70727	0.321668	HCN3;SLC38A1;CATSPER3;CSH2;SLC34A1;ATP1A4;ATP1A3;ATP1B2;PKD2;SLC5A4;SLC9A3R1;SCNN1D;SCNN1A;SLC38A6;SCN4A;SLC38A9;SCN3B;SLC13A5;SLC17A1;SCN4B;KCNJ1
cytokine-mediated signaling pathway (GO:0019221)	43/342	0.0570809	0.828275	-1.70579	0.321389	CNTFR;EIF4A1;IFITM1;EIF4A3;CXCR5;CIB1;IL2RG;ADIPOR2;IL22RA2;GHR;SUMO1;CXCR1;CXCR3;TPR;STAT4;CCR8;PTK2B;CCR7;CCR6;PLCG1;JAK2;RPS27A;BBS4;JAK1;CCR2;PTPN1;IFNA14;IFNGR1;IFNGR2;TNFRSF18;ADIPOQ;OSMR;PIAS1;ISG20;KLF6;FER;IL2RA;IL2RB;IRF2;TFF2;IL7R;NUPL1;IL9R
regulation of cyclic nucleotide metabolic process (GO:0030799)	20/133	0.0450684	0.828275	-1.70384	0.321022	NOS2;GPR65;NPR3;AKAP6;AKAP5;PKD2;GUCA2A;CRHR1;NPPC;GNAL;ADORA2A;GNG7;GPR161;CXCR3;TIMP2;CRH;AVP;RAMP1;CEP290;CCR2
negative regulation of intracellular signal transduction (GO:1902532)	43/345	0.0630609	0.828275	-1.70341	0.320941	PGAP2;MAPKAP1;OTUD7B;GPS2;CIB1;NLRC3;RASAL3;UACA;FOXO1;CRHR2;SPRED3;SLC9A3R2;SLC9A3R1;SPRED1;DUSP10;TSPAN6;TIMP2;NLRP3;RFFL;MEN1;FKTN;IL10;PTPN1;ANKRD26;TLE1;MYOC;PLEKHA1;WFS1;ADIPOQ;TNK1;RHOH;MIF;KLF4;LAX1;P2RX7;SFRP4;APC;TBC1D7;BCL2;ST20;ZMYND11;NFE2L2;BCL2L1
pyrimidine-containing compound metabolic process (GO:0072527)	14/81	0.0363446	0.828275	-1.7028	0.320825	PRPS1;RRM1;DTYMK;APOBEC3H;CAD;TET2;AK3;TYMS;NT5E;NME7;RP2;NT5C1A;DPYD;ACPP
regulation of cell morphogenesis (GO:0022604)	50/408	0.05975	0.828275	-1.70042	0.320377	SEMA5A;NRP1;CYFIP1;LRRK2;CIB1;TRIOBP;CAPZB;CFL2;BBS4;TBC1D10A;MYOC;DCC;AP1AR;AXIN2;CIT;TGFBR3;GREM1;IFT88;TBC1D2;RUFY3;TBC1D7;ITGA7;PHIP;SHANK3;LEF1;SHOX2;LRP4;FGD4;EPB41L5;FGD6;PTK2B;TBC1D17;SKIL;PLXNA4;PLXNA3;CCL24;WWTR1;BCL11A;WNT7A;PARVA;S100B;GRIN1;VEGFA;IFT20;TAOK2;C21ORF2;PLXNB1;FERMT2;CDK5R1;SLC26A5
positive regulation of cytoskeleton organization (GO:0051495)	21/142	0.0465693	0.828275	-1.69978	0.320256	SEMA5A;CCL24;CYFIP1;MYOC;ROCK2;GPR65;ARHGEF10L;PROX1;CTGF;P2RX7;CLIP1;FER;BAIAP2L1;APC;CFL2;PTK2B;GRB2;CCR7;WHAMM;PFN2;PLXNA3
positive regulation of cytokine production (GO:0001819)	41/327	0.0638619	0.828275	-1.69656	0.319649	SPON2;TMF1;CSF2;FLT4;CEBPG;HTR2B;IL20RB;ZC3HAV1;VTCN1;TNFRSF13C;NOD2;PRKCZ;POLR2F;NLRP3;CCR7;CD36;CD58;RPS27A;JAK2;TIGIT;CCR2;IL10;IL15;PDE4D;ADIPOQ;F2R;PRG2;GDF2;MRE11A;MIF;CD2;P2RX7;ANKRD42;REL;CD28;PRKD2;PRKCQ;RLTPR;NOX1;CARD11;TLR2
T cell receptor signaling pathway (GO:0050852)	16/99	0.0422891	0.828275	-1.68788	0.318015	ITK;PDE4D;CD3G;CD3D;ZAP70;LCK;CD28;PRKD2;PRKCQ;CD247;PLCG1;RLTPR;RPS27A;LAT;SKAP1;CARD11
regulation of proteasomal protein catabolic process (GO:0061136)	20/135	0.0504771	0.828275	-1.68658	0.317769	WNT10B;KCNE2;TMF1;UBE2C;LRRK2;KLHL22;CDC6;FHIT;RAD23B;HSPBP1;PIAS1;CDC20;SUMO1;APC;RFWD2;TPR;UBE2V2;STUB1;TRIB2;DLGAP5
memory (GO:0007613)	15/90	0.0394982	0.828275	-1.6864	0.317735	ATP1A3;ITPR3;DBH;ADCY1;PLA2G6;S100B;KLK8;PRKCZ;CRHR1;GRIN1;HRH1;HRH2;RCAN2;CRH;SHANK3
dendritic cell migration (GO:0036336)	2016-06-21	0.0264948	0.828275	-1.68478	0.31743	CXCR1;DOCK8;CCR7;CCR6;ARHGEF5;CCR2
lymphocyte migration (GO:0072676)	2016-07-28	0.029512	0.828275	-1.6759	0.315758	ZAP70;ITGA4;TBX21;CXCR3;S1PR1;CCR7;CCR2
lamellipodium organization (GO:0097581)	1936-08-01	0.0349373	0.828275	-1.65486	0.311794	CYFIP1;FGD4;CCDC88A;ABLIM1;CAPZB;S1PR1;WHAMM;SRGAP2
negative regulation of I-kappaB kinase/NF-kappaB signaling (GO:0043124)	1944-09-01	0.0388558	0.828275	-1.64826	0.31055	IL10;TLE1;ADIPOQ;OTUD7B;NLRP3;RHOH;NLRC3;ZMYND11;UACA
positive regulation of T cell activation (GO:0050870)	26/189	0.0566506	0.828275	-1.64586	0.310097	BLM;MAPKAP1;CD3G;TNFRSF13C;VTCN1;NOD2;CD3D;PRKCZ;KLRK1;BTLA;CCR2;IL15;AP3B1;ITPKB;ZAP70;LCK;CD5;IL2RA;CD28;GRB2;PRKCQ;CD247;RLTPR;IL7R;CD24;CARD11
positive regulation of growth (GO:0045927)	26/189	0.0566506	0.828275	-1.64374	0.309698	SEMA5A;NRP1;ATP8A2;LEF1;NOL8;AKAP6;CIB1;RBPJ;GHR;NIPBL;SERP1;SOX15;ERBB2;PTK2B;BBS4;IGFBP1;WNT10B;WFS1;BCL11A;DIO3;PROX1;HOPX;VEGFA;BCL2;AVP;IL9R
amine metabolic process (GO:0009308)	20/134	0.0477178	0.828275	-1.6376	0.30854	CDS1;DDC;PLA2G4D;CHKA;PLA2G1B;PNPLA8;SLC44A2;MBOAT1;CCBL1;PLA2G4A;PLA2G6;CHKB-CPT1B;PLB1;SMPD3;PHOSPHO1;FABP5;ENPP2;PLBD1;CHPT1;LPIN3
vascular endothelial growth factor signaling pathway (GO:0038084)	2016-05-13	0.0165685	0.828275	-1.63666	0.308363	PDGFRB;NRP1;FLT4;PRKD2;VEGFA
response to ammonium ion (GO:0060359)	1966-12-01	0.0377431	0.828275	-1.63358	0.307783	GHR;HRH1;SLC34A1;LRRK2;CRH;FOSB;PTK2B;SLC6A1;HNMT;ASS1;CRHR1;GRIN1
transforming growth factor beta receptor signaling pathway (GO:0007179)	20/134	0.0477178	0.828275	-1.62276	0.305745	PDGFRB;WWTR1;CDKN2B;MSTN;GDF15;SMURF1;NEDD8;PTPRK;GDF5;PRKCZ;TGFBR3;TFDP2;ADAM9;PMEPA1;STUB1;RPS27A;E2F5;SKIL;FERMT2;MEN1
regulation of cellular protein catabolic process (GO:1903362)	22/155	0.0588778	0.828275	-1.6212	0.305451	WNT10B;KCNE2;TMF1;UBE2C;LRRK2;KLHL22;CDC6;FHIT;RAD23B;HSPBP1;PIAS1;RGP1;CDC20;SUMO1;APC;RFWD2;TPR;UBE2V2;PTK2B;STUB1;TRIB2;DLGAP5
anatomical structure homeostasis (GO:0060249)	28/208	0.0601974	0.828275	-1.61889	0.305016	BLM;IL20RB;LDB2;NOD2;ACACA;CTGF;GYLTL1B;CTSK;LARGE;CFL2;PTK2B;KCNJ1;BBS4;PDGFRB;ACD;LIG1;F2R;RPA1;MRE11A;RPA2;LYZ;VEGFA;RAD50;APC;CD7;TYRO3;BCL2;LCN1
negative regulation of lymphocyte activation (GO:0051250)	16/102	0.051576	0.828275	-1.61655	0.304575	IL10;IL20RB;ZC3H8;PAWR;VTCN1;SAMSN1;LAX1;LGALS3;ADORA2A;IL2RA;ERBB2;TYRO3;BTLA;MNDA;TIGIT;SOCS6
regulation of chemotaxis (GO:0050920)	18/120	0.0560808	0.828275	-1.61116	0.30356	SEMA5A;PDGFRB;NRP1;EDN3;VEGFB;IL16;NOD2;VEGFA;GREM1;CXCR3;S1PR1;PTK2B;CCR7;PRKD2;SCG2;PLXNA4;PLXNA3;CCR2
response to amphetamine (GO:0001975)	2016-07-29	0.0339653	0.828275	-1.61065	0.303462	GNAL;ADORA2A;CNR2;PDE1B;DCC;DBH;GRIN1
regulation of axon extension involved in axon guidance (GO:0048841)	2016-05-15	0.0259156	0.828275	-1.60742	0.302854	SEMA5A;NRP1;PLXNA4;VEGFA;PLXNA3
regulation of cellular response to stress (GO:0080135)	49/404	0.0700593	0.828275	-1.60637	0.302656	PGAP2;LRRK2;FLT4;SH3RF1;CTGF;SPRED1;DUSP10;CCR7;CD36;POLH;TP63;MEN1;DAXX;AXIN2;MIF;GREM1;SFRP4;ZEB2;IFT88;UBE2V2;WDFY3;ZMYND11;RNASEH2B;CEBPG;GPS2;BRCC3;NOD2;KLK8;FOXO1;SDCBP;PTK2B;ATG7;SKIL;FKTN;WFS1;SEMA4C;WNT7A;RPA2;VEGFA;GADD45G;IFT20;STK24;TAOK2;MAP3K10;PKN1;NOX1;BCL2L1;NFE2L2;ATR
negative regulation of immune system process (GO:0002683)	39/311	0.0691283	0.828275	-1.59534	0.300578	ZC3H8;IL20RB;CIB1;VTCN1;NOD2;SAMSN1;FSTL3;LGALS3;DUSP10;CNR2;RPS19;TSPAN6;ERBB2;BTLA;PTK2B;UBASH3A;SOCS6;TIGIT;HOXA7;CCR2;IL10;TMEM176B;ADIPOQ;TMEM176A;SH2D1B;PAWR;MIF;LAX1;BCR;GREM1;FER;ADORA2A;IL2RA;TYRO3;TFF2;MNDA;IL7R;CCL28;C1QC
phospholipid biosynthetic process (GO:0008654)	28/206	0.0551938	0.828275	-1.59491	0.300497	CDS1;PIGU;PGAP2;SLC44A2;PLA2G1B;PIGQ;PLA2G6;PIK3C2A;PLD1;CHKB-CPT1B;PLB1;MTMR6;PIK3C2B;PIP4K2A;FADS1;CHKA;PLA2G4D;PNPLA8;SPHK2;MBOAT1;PLA2G4A;PHOSPHO1;FABP5;PIGA;PLBD1;FAR1;CHPT1;LPIN3
unsaturated fatty acid metabolic process (GO:0033559)	16/100	0.0452406	0.828275	-1.59459	0.300438	GPX4;PLA2G1B;PNPLA8;EPHX2;AKR1C3;PLA2G4A;MIF;LTC4S;ALOX5AP;PTGDS;DAGLB;ACAA1;ALOXE3;FADS1;TLR2;PTGES
embryonic morphogenesis (GO:0048598)	49/403	0.0680131	0.828275	-1.5892	0.299422	ATP8A2;GFI1;EIF4A3;HTR2B;ECE1;PKD2;HOXC11;IFT52;NIPBL;SALL1;SOX17;SOX18;SALL4;HOXA7;PITX1;TP63;BBS4;MEN1;CDON;IL10;DYNC2H1;EOMES;OSR1;NOG;PROX1;BCR;IFT88;HAND2;HOXB3;ZNF358;COL11A1;TSHZ1;LEF1;TCF7;SHOX2;CHRNA9;TULP3;LRP4;EPB41L5;HIRA;ARL13B;SLITRK6;LRIG3;JAG2;WNT7A;GDF5;ACVR2A;GRB2;MYF5
T cell costimulation (GO:0031295)	13/76	0.0453359	0.828275	-1.58746	0.299094	MAPKAP1;CD3G;TNFRSF13C;CD3D;KLRK1;CD5;LCK;BTLA;CD28;GRB2;CD247;CD24;CARD11
protein kinase C signaling (GO:0070528)	2016-05-13	0.0165685	0.828275	-1.58055	0.297792	PRKCH;GPR56;HTR2B;AVP;PRKCZ
lymphocyte costimulation (GO:0031294)	13/77	0.04893	0.828275	-1.55922	0.293774	MAPKAP1;CD3G;TNFRSF13C;CD3D;KLRK1;CD5;LCK;BTLA;CD28;GRB2;CD247;CD24;CARD11
calcium ion homeostasis (GO:0055074)	35/274	0.0680373	0.828275	-1.5585	0.293637	CUL5;HTR2B;CHRNA9;OPRL1;TMTC2;ITPR3;PLA2G6;PKD2;CRHR1;TMEM165;CSRP3;GNA15;CXCR3;S1PR1;CCR8;PTK2B;CCR7;CCR6;JAK2;S1PR4;CCR2;BCAP31;RIC3;CD52;TFAP2B;WFS1;EPHX2;F2R;GRIN1;LCK;BCL2;AVP;CD24;CCL28;PVALB
positive regulation of epithelial cell differentiation (GO:0030858)	1952-10-01	0.0416132	0.828275	-1.55807	0.293557	WNT10B;SFRP4;CDKN2B;ZEB2;PRKCH;APC;ADIPOQ;GDF2;BCL2;CD24
regulation of keratinocyte differentiation (GO:0045616)	2016-06-23	0.0366469	0.828275	-1.55418	0.292823	REG3A;PRKCH;ROCK1;ROCK2;HOXA7;TP63
regulation of proteolysis involved in cellular protein catabolic process (GO:1903050)	21/148	0.0639211	0.828275	-1.55057	0.292144	WNT10B;KCNE2;TMF1;UBE2C;LRRK2;KLHL22;CDC6;FHIT;RAD23B;HSPBP1;PIAS1;CDC20;SUMO1;APC;RFWD2;TPR;UBE2V2;PTK2B;STUB1;TRIB2;DLGAP5
cellular response to oxidative stress (GO:0034599)	21/148	0.0639211	0.828275	-1.53895	0.289954	PLEKHA1;GPX4;DIABLO;LRRK2;MGST1;AKR1C3;PTPRK;KLF4;PKD2;UACA;ETS1;FOXO1;KLF2;TPO;FER;STK24;BCL2;CD36;JAK2;PPARGC1B;NFE2L2
axon guidance (GO:0007411)	45/367	0.070528	0.828275	-1.53595	0.289388	SEMA5A;SPON2;NRP1;TRIO;ROCK1;ROCK2;NTN4;AGAP2;NTN3;RND1;SDCBP;ABLIM1;FLRT3;CHL1;TUBB3;ERBB2;ST8SIA4;KAL1;PLXNA1;ITGAV;MYH11;PLCG1;SRGAP2;SCN3B;NEO1;PLXNA4;PLXNA3;TRPC5;CD72;BCL11B;PSPN;DCC;NOG;RUNX3;VEGFA;RGMA;COL4A2;COL6A2;FEZ2;GRB2;PLXNB1;PRKCQ;COL9A2;CD24;CDK5R1
regulation of JNK cascade (GO:0046328)	21/148	0.0639211	0.828275	-1.53568	0.289338	DAXX;FLT4;GPS2;WNT7A;NOD2;SH3RF1;GADD45G;CTGF;SDCBP;SFRP4;ZEB2;DUSP10;TAOK2;PTK2B;MAP3K10;CCR7;PKN1;ZMYND11;NOX1;MEN1;FKTN
neuron projection guidance (GO:0097485)	45/367	0.070528	0.828275	-1.53345	0.288918	SEMA5A;SPON2;NRP1;TRIO;ROCK1;ROCK2;NTN4;AGAP2;NTN3;RND1;SDCBP;ABLIM1;FLRT3;CHL1;TUBB3;ERBB2;ST8SIA4;KAL1;PLXNA1;ITGAV;MYH11;PLCG1;SRGAP2;SCN3B;NEO1;PLXNA4;PLXNA3;TRPC5;CD72;PSPN;BCL11B;DCC;NOG;RUNX3;VEGFA;RGMA;COL4A2;COL6A2;FEZ2;GRB2;PLXNB1;PRKCQ;COL9A2;CD24;CDK5R1
positive regulation of response to wounding (GO:1903036)	19/130	0.0611511	0.828275	-1.53192	0.28863	CCL24;REG3A;IL15;F2R;VEGFB;OSMR;HOPX;RPS19;SOX15;ALOX5AP;CD28;ANKRD42;CCR7;CD36;JAK2;KLKB1;NFE2L2;TLR2;CCR2
inorganic cation transmembrane transport (GO:0098662)	53/440	0.0672986	0.828275	-1.52834	0.287955	KCNC4;PKD2;ATP5L2;NNT;ITGAV;KCNH4;TRPC5;SLC30A8;KCNK10;SCARA5;SLC30A4;KCNK13;ATP1B2;KCNAB3;SCNN1D;KCNMA1;SCNN1A;ORAI1;SCN4A;RHCG;SCN4B;ATP6V1A;GPM6A;HCN3;CATSPER3;KCNE2;SLC47A1;CUL5;CSH2;KCNA1;ATP1A4;CHRNA9;ATP1A3;ITPR3;KCNA6;COX7A1;MTMR6;RHD;ATP6AP1L;ATP6V0A2;ATP6V0E2;SCN3B;CACNG2;KCNJ1;TRPM3;ATP6V0A1;SLC31A1;KCNIP3;KCNIP4;PKDREJ;GRIN1;P2RX1;RHAG
regulation of actin filament-based process (GO:0032970)	33/257	0.0709977	0.828275	-1.52013	0.286409	SEMA5A;CYFIP1;PLEKHH2;ROCK1;ROCK2;GPR65;AVIL;ARHGEF10L;TRIOBP;CTGF;BAIAP2L2;BAIAP2L1;CAPZB;CFL2;PPFIA1;S1PR1;PTK2B;CCR7;WHAMM;PDGFRB;CCL24;MYOC;PDE4D;RDX;AP1AR;PROX1;CIT;CCDC88A;FER;GRB2;SHANK3;CDK5R1;PFN2
visual learning (GO:0008542)	1944-09-01	0.0388558	0.828275	-1.50328	0.283233	IFT20;HRH1;PDE1B;HRH2;DCDC2;ATP1A3;DBH;CRHR1;GRIN1
regulation of membrane potential (GO:0042391)	34/266	0.0707867	0.828275	-1.50076	0.282758	OPRD1;HCN3;CATSPER3;NLGN1;KCNE2;CHRNA4;LRRK2;CELF4;ATP1A4;AKAP6;SLC1A6;PRKCZ;RIMS3;UCP2;PTK2B;BCO2;SCN3B;CACNG2;KCNH4;SLC34A1;ADIPOQ;ATP1B2;GRIN1;P2RX7;ADORA2A;P2RX1;KCNMA1;BCL2;RANGRF;SCN4A;SCN4B;SHANK3;BCL2L1;SLC26A5
negative regulation of extrinsic apoptotic signaling pathway (GO:2001237)	15/97	0.0634237	0.828275	-1.49735	0.282116	NRP1;CSF2;HMGB2;AGAP2;SH3RF1;VEGFA;LGALS3;RB1CC1;BCL2;PHIP;ITGAV;RFFL;ZMYND11;SCG2;BCL2L1
regulation of Ras GTPase activity (GO:0032318)	43/349	0.0717219	0.828275	-1.49532	0.281733	DENND1B;DOCK4;TRIO;DENND5B;GPR65;ITSN1;AGAP2;HTR2B;ARHGEF10L;RASAL3;RASGRP1;KALRN;RASGRP3;RCBTB2;FGD4;ADAP2;FGD6;RASGEF1A;ERBB2;S1PR1;PTK2B;CCR7;TBC1D12;SBF1;SRGAP2;TBC1D17;AGFG2;TBC1D10A;AGFG1;CCL24;FARP1;DENND2C;PLEKHG1;CEP152;RGP1;BCR;ARHGEF9;TBC1D2;TBC1D7;ARHGEF3;PLXNB1;TBC1D29;ARHGEF5
response to hydrogen peroxide (GO:0042542)	15/95	0.0557797	0.828275	-1.4912	0.280957	PDGFRB;LIG1;PLEKHA1;GPX4;KLF4;ETS1;KLF2;TPO;LCK;BCL2;PTK2B;TXNIP;ADAM9;OLR1;NFE2L2
forebrain neuron differentiation (GO:0021879)	2016-05-15	0.0259156	0.828275	-1.49098	0.280917	SALL1;BCL11B;LEF1;ASCL1;SHANK3
positive regulation of GTPase activity (GO:0043547)	57/482	0.0759056	0.828275	-1.48789	0.280333	DENND1B;DOCK4;TRIO;DENND5B;DOCK8;GPR65;LRRK2;ITSN1;HTR2B;CHM;SNX13;ARHGEF10L;SIPA1L3;RCBTB2;RASGEF1A;CCR7;SBF1;AGFG2;TBC1D10A;AGFG1;DENND2C;PLEKHG1;AXIN2;BCR;ARHGEF9;TBC1D2;BIN1;RP2;TBC1D7;ARHGEF3;TBC1D29;ARHGEF5;RGS13;AGAP2;RASAL3;RASGRP1;KALRN;RASGRP3;FGD4;ADAP2;FGD6;SH3BP1;ERBB2;S1PR1;PTK2B;CHML;TBC1D12;SRGAP2;TBC1D17;CCL24;FARP1;CEP152;ARHGAP28;ARHGAP23;RGP1;RANGRF;PLXNB1
response to transforming growth factor beta (GO:0071559)	23/166	0.0658843	0.828275	-1.48594	0.279966	PDGFRB;WWTR1;CDKN2B;MSTN;GDF15;SMURF1;WNT7A;NEDD8;PTPRK;GDF5;PRKCZ;TGFBR3;EPB41L5;COL4A2;TFDP2;ADAM9;PMEPA1;STUB1;RPS27A;E2F5;SKIL;FERMT2;MEN1
epithelial cell differentiation (GO:0030855)	38/303	0.0719369	0.828275	-1.48586	0.279952	GFI1;LEF1;RBPJ;ASCL1;EVPL;CRHR1;SCEL;LGALS3;SOX17;SOX18;PGK1;S1PR1;SKIL;TP63;E2F7;EDN3;DMRT1;FNDC3B;AKR1C3;C10ORF11;HPS6;PROX1;KLF4;POU3F1;SOX10;KLF2;VEGFA;FA2H;MAF;KRT16;BCL2;ID3;ADAM9;TXNIP;HNRNPH3;CD24;DSG4;RHCG
cellular response to transforming growth factor beta stimulus (GO:0071560)	23/166	0.0658843	0.828275	-1.48341	0.279489	PDGFRB;WWTR1;CDKN2B;MSTN;GDF15;SMURF1;WNT7A;NEDD8;PTPRK;PRKCZ;GDF5;TGFBR3;EPB41L5;COL4A2;TFDP2;ADAM9;PMEPA1;STUB1;RPS27A;E2F5;SKIL;FERMT2;MEN1
positive regulation of epithelial cell migration (GO:0010634)	13/79	0.0566965	0.828275	-1.48098	0.279032	SEMA5A;NRP1;FLT4;CIB1;PROX1;HDAC9;ETS1;VEGFA;EPB41L5;PTK2B;ADAM9;PRKD2;PLCG1
positive regulation of GTP catabolic process (GO:0033126)	57/483	0.0779365	0.828275	-1.47216	0.277371	DENND1B;DOCK4;TRIO;DENND5B;DOCK8;GPR65;LRRK2;ITSN1;HTR2B;CHM;SNX13;ARHGEF10L;SIPA1L3;RCBTB2;RASGEF1A;CCR7;SBF1;AGFG2;TBC1D10A;AGFG1;DENND2C;PLEKHG1;AXIN2;BCR;ARHGEF9;TBC1D2;BIN1;RP2;TBC1D7;ARHGEF3;TBC1D29;ARHGEF5;RGS13;AGAP2;RASAL3;RASGRP1;KALRN;RASGRP3;FGD4;ADAP2;FGD6;SH3BP1;ERBB2;S1PR1;PTK2B;CHML;TBC1D12;SRGAP2;TBC1D17;CCL24;FARP1;CEP152;ARHGAP28;ARHGAP23;RGP1;RANGRF;PLXNB1
glycerophospholipid metabolic process (GO:0006650)	30/229	0.0685495	0.828275	-1.46267	0.275582	CDS1;PIGU;PGAP2;SLC44A2;PLA2G1B;INPP1;PIGQ;PLA2G6;PIK3C2A;PLD1;CHKB-CPT1B;PLB1;MTMR6;PIK3C2B;ENPP2;PIP4K2A;PDGFRB;CHKA;PLA2G4D;PNPLA8;MBOAT1;PLA2G4A;PHOSPHO1;ALDH5A1;FABP5;PIGA;PLBD1;FAR1;CHPT1;LPIN3
T cell migration (GO:0072678)	2016-05-14	0.0209035	0.828275	-1.45913	0.274915	ZAP70;ITGA4;CXCR3;S1PR1;CCR2
regulation of endothelial cell proliferation (GO:0001936)	14/88	0.0603314	0.828275	-1.456	0.274326	SEMA5A;NRP1;CCL24;FLT4;ATPIF1;GDF2;HMGB2;HTR2B;VEGFB;PROX1;VEGFA;CXCR3;PRKD2;SCG2
hair follicle development (GO:0001942)	1938-08-01	0.0441353	0.828275	-1.4479	0.2728	APC;SOX18;LRP4;ZDHHC21;LDB2;DSG4;DNASE1L2;SOX21
central nervous system neuron differentiation (GO:0021953)	14/87	0.0563802	0.828275	-1.4432	0.271913	EOMES;DYNC2H1;BCL11B;LEF1;TULP3;WNT7A;FAIM2;PROX1;ASCL1;SALL1;TCTN1;SPOCK1;MDGA1;SHANK3
regulation of transmembrane transporter activity (GO:0022898)	20/141	0.0694406	0.828275	-1.43505	0.270379	NLGN1;KCNE2;PDE4D;AKAP6;ATP1B2;CABP1;PLA2G6;PKD2;CRHR1;SLC9A3R1;SLN;CRH;BCL2;RANGRF;PTK2B;SCN3B;CACNG2;SCN4B;KCNJ1;SHANK3
regulation of protein complex disassembly (GO:0043244)	13/80	0.0608756	0.828275	-1.43447	0.270268	SEMA5A;PLEKHH2;AVIL;RDX;EIF5A2;CIB1;TRIOBP;MTRF1;APC;CAPZB;SLN;CFL2;OGFOD1
glycerolipid biosynthetic process (GO:0045017)	27/202	0.0680385	0.828275	-1.43025	0.269475	CDS1;PIGU;PGAP2;PLA2G1B;SLC44A2;PIGQ;PLA2G6;PIK3C2A;PLD1;CHKB-CPT1B;MTMR6;ACACA;PLB1;PIK3C2B;PIP4K2A;CHKA;PLA2G4D;PNPLA8;MBOAT1;PLA2G4A;PHOSPHO1;FABP5;PIGA;PLBD1;CHPT1;FAR1;LPIN3
positive regulation of protein secretion (GO:0050714)	16/106	0.0660485	0.828275	-1.42484	0.268455	IL10;PLA2G1B;F2R;HTR2B;MIF;VTCN1;NOD2;PRKCZ;CD2;P2RX7;ADORA2A;ADAM9;NLRP3;CD58;RLTPR;TLR2
long-chain fatty acid metabolic process (GO:0001676)	14/86	0.0526092	0.828275	-1.42436	0.268363	GPX4;PNPLA8;EPHX2;AKR1C3;PLA2G4A;LTC4S;ALOX5AP;DAGLB;PTGDS;ACAA1;ALOXE3;FADS1;SLC27A4;PTGES
regulation of ion transmembrane transport (GO:0034765)	39/314	0.0763895	0.828275	-1.42303	0.268113	HCN3;CATSPER3;NLGN1;KCNE2;CLIC3;KCNA1;KCNC4;AKAP6;CABP1;KCNA6;PLA2G6;PKD2;CRHR1;LGALS3;SLC9A3R1;SLN;PTK2B;SCN3B;CACNG2;KCNJ1;PDGFRB;KCNH4;KCNK10;KCNIP3;PDE4D;SLC34A1;KCNK13;KCNIP4;PDZK1;ATP1B2;KCNAB3;GRIN1;KCNMA1;CRH;RANGRF;SCN4A;SCN4B;SHANK3;NOX1
amino sugar metabolic process (GO:0006040)	1938-08-01	0.0441353	0.828275	-1.40832	0.265342	CHIT1;NANP;NAGK;SLC35A3;LARGE;CHI3L2;PGM3;GNE
negative regulation of fat cell differentiation (GO:0045599)	1939-08-01	0.0492794	0.828275	-1.38413	0.260784	WNT10B;WWTR1;ANKRD26;CCDC85B;BBS12;ADIPOQ;TRIB2;FOXO1
positive regulation of behavior (GO:0048520)	16/107	0.070055	0.828275	-1.38234	0.260448	SEMA5A;PDGFRB;NRP1;EDN3;VEGFB;IL16;VEGFA;ADORA2A;CXCR3;CRH;S1PR1;PTK2B;CCR7;PRKD2;SCG2;CCR2
smooth muscle contraction (GO:0006939)	1947-09-01	0.0526786	0.828275	-1.38148	0.260284	EDN3;ROCK1;ROCK2;PDE4D;KCNMA1;HTR2B;MYH11;PIK3C2A;PLA2G6
negative regulation of cell projection organization (GO:0031345)	16/106	0.0660485	0.828275	-1.38039	0.26008	SEMA5A;NRP1;DCC;BCL11A;GFI1;LRP4;CIB1;TBX6;KLK8;CIT;RUFY3;TBC1D7;SPOCK1;CDK5R1;PFN2;PLXNA3
cell projection assembly (GO:0030031)	28/213	0.0740995	0.828275	-1.37867	0.259756	CYFIP1;ROCK1;SNX10;IFT74;SDCBP;FGD4;SLC9A3R1;ABLIM1;BAIAP2L2;BAIAP2L1;FGD6;CAPZB;ARL13B;S1PR1;HYDIN;WHAMM;SRGAP2;CEP290;BBS4;DYNC2H1;RDX;SCLT1;IFT20;P2RX7;CCDC88A;IFT88;FXYD5;DZIP1
regulation of nitric-oxide synthase biosynthetic process (GO:0051769)	2016-05-15	0.0259156	0.828275	-1.37672	0.259387	FCER2;PGGT1B;NOD2;JAK2;TLR2
regulation of mitotic cell cycle phase transition (GO:1901990)	32/251	0.0795129	0.828275	-1.3766	0.259366	PSMB11;BLM;PSMD12;RNASEH2B;PKD2;PSMA7;CDC20;PCBP4;GSG2;TPR;RPS27A;DLGAP5;E2F7;TP63;WNT10B;CDKN2B;PRMT2;UBE2C;INTS3;KLHL22;RPA2;MRE11A;PPP2R5C;CDC6;FBXO31;SLFN11;APC;PSMA2;RFWD2;BCL2;TCF3;BCL2L1
positive regulation of immune effector process (GO:0002699)	19/133	0.0717117	0.828275	-1.37447	0.258963	SPON2;NOS2;SH2D1A;SH2D1B;MIF;ZC3HAV1;NOD2;PRKCZ;CRHR1;FCER2;FER;NCR3;KLRK1;RPS19;TBX21;CD28;CD36;TLR2;CCR2
negative regulation of DNA metabolic process (GO:0051053)	13/80	0.0608756	0.828275	-1.36945	0.258018	APOBEC3D;ACD;BLM;APOBEC3H;GZMA;ADIPOQ;GDF2;MRE11A;CDC6;NPPC;DNAJC2;MEN1;ATR
regulation of smooth muscle cell migration (GO:0014910)	2016-07-31	0.0441575	0.828275	-1.36547	0.257269	PDGFRB;NRP1;IGFBP5;PLAU;ADIPOQ;BCL2;PLXNA1
termination of RNA polymerase II transcription (GO:0006369)	1946-09-01	0.0477591	0.828275	-1.36468	0.25712	CPSF1;CSTF3;MAGOH;MAZ;SNRPG;UPF3B;U2AF1;SNRPE;TTF2
endosome to lysosome transport (GO:0008333)	2016-07-31	0.0441575	0.828275	-1.3636	0.256916	HMGXB4;SNX16;HOOK2;SORT1;RAB12;KIF13A;HOOK3
membrane depolarization (GO:0051899)	16/106	0.0660485	0.828275	-1.36178	0.256573	NLGN1;CATSPER3;CHRNA4;LRRK2;ADIPOQ;CELF4;PRKCZ;GRIN1;P2RX7;ADORA2A;PTK2B;SCN4A;SCN3B;CACNG2;SCN4B;SHANK3
forelimb morphogenesis (GO:0035136)	1940-08-01	0.0547966	0.828275	-1.35931	0.256108	TFAP2B;NIPBL;SALL1;OSR1;SHOX2;WNT7A;ZNF358;GDF5
ceramide metabolic process (GO:0006672)	1964-11-01	0.060753	0.828275	-1.35283	0.254887	NEU2;ALDH5A1;P2RX1;ORMDL3;ACER3;ST8SIA3;ST8SIA4;ORMDL1;DEGS2;CEL;ALOXE3
regulation of osteoblast differentiation (GO:0045667)	16/106	0.0660485	0.828275	-1.35273	0.254869	HDAC4;WNT10B;IFITM1;IGFBP5;NOG;FNDC3B;GDF2;RORB;AXIN2;ACVR2A;NPPC;APC;HAND2;ID3;TP63;MEN1
phospholipid metabolic process (GO:0006644)	36/288	0.0806304	0.828275	-1.34176	0.252802	CDS1;PIGU;PGAP2;SLC44A2;PLA2G1B;INPP1;PIGQ;PLA2G6;PIK3C2A;CHKB-CPT1B;PLD1;LYST;PLB1;MTMR6;PIK3C2B;SMPD3;ENPP2;PIP4K2A;PLCG1;FADS1;PDGFRB;CHKA;GPX4;PLA2G4D;PNPLA8;SPHK2;MBOAT1;PLA2G4A;PHOSPHO1;ALDH5A1;FABP5;PIGA;PLBD1;FAR1;CHPT1;LPIN3
regulation of apoptotic signaling pathway (GO:2001233)	43/356	0.0888504	0.828275	-1.34031	0.252529	NRP1;PLEKHF1;CSF2;PGAP2;MAGED1;HMGB2;AGAP2;FAIM2;DBH;PLA2G6;SH3RF1;LGALS3;SLC9A3R1;RB1CC1;ITGAV;JAK2;RFFL;SKIL;TP63;BCL2L14;BCAP31;DAXX;WFS1;ATPIF1;NOG;TNFRSF10B;GZMB;MIF;DYNLL2;RUNX3;VEGFA;MLLT11;ADORA2A;LCK;BCL2;ST20;PHIP;AVP;ZMYND11;SCG2;NOX1;BCL2L1;NFE2L2
negative regulation of immune effector process (GO:0002698)	13/81	0.0652556	0.828275	-1.33563	0.251647	IL10;SH2D1B;IL20RB;NOD2;BCR;LGALS3;FER;DUSP10;RPS19;IL2RA;TSPAN6;IL7R;CCR2
positive regulation of chemotaxis (GO:0050921)	14/90	0.0687836	0.828275	-1.32982	0.250552	SEMA5A;PDGFRB;NRP1;EDN3;VEGFB;IL16;VEGFA;CXCR3;S1PR1;PTK2B;CCR7;PRKD2;SCG2;CCR2
sympathetic nervous system development (GO:0048485)	2016-05-16	0.031634	0.828275	-1.32936	0.250465	TFAP2B;HAND2;ASCL1;TP63;PLXNA4
adrenal gland development (GO:0030325)	2016-06-24	0.0425403	0.828275	-1.32064	0.248823	PDGFRB;SALL1;CRH;ARID5B;CRHR1;FSTL3
positive regulation of DNA biosynthetic process (GO:2000573)	2016-05-15	0.0259156	0.828275	-1.31897	0.248507	PDGFRB;GREM1;ACD;PRKD2;FGFR4
positive regulation of epithelial cell proliferation (GO:0050679)	20/144	0.0805387	0.828275	-1.31367	0.247508	SEMA5A;CCL24;REG3A;NRP1;FLT4;OSR1;NOG;HTR2B;VEGFB;AGAP2;HMGB2;GDF2;WNT7A;PROX1;NOD2;VEGFA;ERBB2;PRKD2;SCG2;TP63
regulation of T cell proliferation (GO:0042129)	18/125	0.0739985	0.828275	-1.30705	0.246261	IL10;BLM;IL15;IL20RB;PAWR;VTCN1;TNFRSF13C;LGALS3;ZAP70;IL2RA;ERBB2;CD28;BTLA;PRKCQ;RLTPR;CD24;CARD11;CCR2
activation of Rho GTPase activity (GO:0032862)	2016-06-24	0.0425403	0.828275	-1.30701	0.246254	GPR65;CEP152;TBC1D7;PTK2B;CCR7;RASGRP1
secondary metabolic process (GO:0019748)	1940-08-01	0.0547966	0.828275	-1.30104	0.24513	SLC45A2;DDC;DDT;EPHX2;CRH;AKR1C3;BCL2;AKR1C4
cell-substrate adherens junction assembly (GO:0007045)	2016-06-23	0.0366469	0.828275	-1.30058	0.245043	TAOK2;BCL2;PTK2B;PTPRK;WHAMM;FERMT2
focal adhesion assembly (GO:0048041)	2016-06-23	0.0366469	0.828275	-1.29415	0.243831	TAOK2;BCL2;PTK2B;WHAMM;PTPRK;FERMT2
regulation of developmental growth (GO:0048638)	19/133	0.0717117	0.828275	-1.29377	0.24376	SEMA5A;WNT10B;NRP1;MSTN;DCC;BCL11A;NOG;AKAP6;PPP2R3A;PROX1;RBPJ;HOPX;VEGFA;NIPBL;SOX15;MYH6;PLXNA4;PLXNA3;CDK5R1
lysosomal transport (GO:0007041)	1948-09-01	0.0579176	0.828275	-1.28518	0.242141	ZFYVE16;HMGXB4;SNX16;HOOK2;SORT1;RAB12;KIF13A;AP3B1;HOOK3
cellular calcium ion homeostasis (GO:0006874)	33/261	0.0820516	0.828275	-1.28353	0.24183	CUL5;HTR2B;CHRNA9;OPRL1;ITPR3;PLA2G6;PKD2;CRHR1;TMEM165;CSRP3;GNA15;CXCR3;S1PR1;CCR8;PTK2B;CCR7;CCR6;JAK2;S1PR4;CCR2;BCAP31;RIC3;CD52;WFS1;EPHX2;F2R;GRIN1;LCK;BCL2;AVP;CD24;CCL28;PVALB
peptidyl-tyrosine phosphorylation (GO:0018108)	21/152	0.0777127	0.828275	-1.27917	0.241008	BLK;DDR1;PDGFRB;ITK;FLT4;F2R;TNK1;SH2D1B;GHR;BCR;ZAP70;SGK223;FER;LCK;ERBB2;TYRO3;PTK2B;ROR1;FGFR4;JAK2;JAK1
regulation of cyclic nucleotide biosynthetic process (GO:0030802)	17/116	0.0722029	0.828275	-1.27585	0.240384	NOS2;GPR65;NPR3;AKAP6;AKAP5;GUCA2A;CRHR1;NPPC;GNAL;ADORA2A;GNG7;GPR161;TIMP2;CRH;AVP;RAMP1;CCR2
negative regulation of Wnt signaling pathway (GO:0030178)	18/126	0.0779937	0.828275	-1.27206	0.23967	WWTR1;TLE1;NXN;LECT2;NOG;LEF1;LRP4;PPP2R3A;AXIN2;SOX10;CXXC4;AES;GREM1;SFRP4;HMGXB4;SOX17;APC;NPHP4
drug transport (GO:0015893)	2016-06-23	0.0366469	0.828275	-1.26696	0.238708	EBP;SLC47A1;SLC15A2;ABCB4;PDZK1;TLR2
second-messenger-mediated signaling (GO:0019932)	19/134	0.0754895	0.828275	-1.2547	0.236399	HDAC4;BCAP31;MCTP1;EDN3;NOS2;PDE4D;HTR2B;AKAP6;ITPR3;HRH1;PCLO;RCAN2;CXCR3;TFF2;MRVI1;CD36;PLCG1;CASQ1;LAT
cellular divalent inorganic cation homeostasis (GO:0072503)	34/271	0.0844923	0.828275	-1.25431	0.236325	CUL5;HTR2B;CHRNA9;OPRL1;ITPR3;PLA2G6;PKD2;CRHR1;TMEM165;CSRP3;GNA15;CXCR3;S1PR1;CCR8;PTK2B;CCR7;CCR6;JAK2;S1PR4;CCR2;BCAP31;RIC3;CD52;SLC30A8;WFS1;EPHX2;F2R;GRIN1;LCK;BCL2;AVP;CD24;CCL28;PVALB
divalent metal ion transport (GO:0070838)	30/234	0.0830646	0.828275	-1.2512	0.23574	GPM6A;CATSPER3;CUL5;CHRNA4;HTR2B;CHRNA9;ITPR3;PKD2;CTGF;TMEM165;NIPAL4;SLN;NIPAL2;ANXA6;CCR7;ITGAV;CNNM2;CACNG2;TRPM3;TRPC5;F2R;PKDREJ;ZDHHC17;GRIN1;BSPRY;LCK;P2RX1;CACHD1;ORAI1;RAMP1
positive regulation of cell adhesion (GO:0045785)	23/171	0.0826994	0.828275	-1.24117	0.23385	GPR56;MYOC;ROCK1;LEF1;CIB1;FBLN2;PRKCZ;TRIOBP;FSTL3;VEGFA;IFT74;EPB41L5;APC;SPOCK2;ERBB2;PTK2B;ADAM9;ITGAV;CCR7;PRKD2;CD36;JAK2;CCL28
dendritic cell chemotaxis (GO:0002407)	2016-05-16	0.031634	0.828275	-1.2392	0.233479	CXCR1;CCR7;CCR6;ARHGEF5;CCR2
regulation of transmembrane transport (GO:0034762)	40/327	0.0861019	0.828275	-1.2375	0.233158	HCN3;CATSPER3;NLGN1;KCNE2;CLIC3;KCNA1;KCNC4;AKAP6;CABP1;KCNA6;PLA2G6;PKD2;CRHR1;LGALS3;SLC9A3R1;SLN;PTK2B;SCN3B;CACNG2;KCNJ1;PDGFRB;KCNH4;KCNK10;KCNIP3;PDE4D;SLC34A1;KCNK13;KCNIP4;PDZK1;ATP1B2;KCNAB3;GRIN1;KCNMA1;CRH;BCL2;RANGRF;SCN4A;SCN4B;SHANK3;NOX1
negative regulation of sequence-specific DNA binding transcription factor activity (GO:0043433)	18/126	0.0779937	0.828275	-1.23599	0.232874	HDAC4;PRMT2;WFS1;SETD6;GFI1;CEBPG;NLRC3;PROX1;NOD2;KLF4;SFRP4;SUMO1;HAND2;RLIM;NLRP3;ID3;MAP3K10;MEN1
phospholipid catabolic process (GO:0009395)	2016-06-24	0.0425403	0.828275	-1.21616	0.229137	SMPD3;PLA2G4D;PNPLA8;ENPP2;PLA2G4A;PLCG1
positive regulation of cyclic nucleotide biosynthetic process (GO:0030804)	13/82	0.0698391	0.828275	-1.21218	0.228387	NOS2;GPR65;AKAP5;GUCA2A;CRHR1;NPPC;GNAL;ADORA2A;GPR161;TIMP2;CRH;AVP;RAMP1
regulation of cell cycle phase transition (GO:1901987)	33/264	0.0910787	0.828275	-1.20135	0.226348	PSMB11;BLM;PSMD12;RNASEH2B;PKD2;PSMA7;CDC20;PCBP4;GSG2;TPR;RPS27A;DLGAP5;E2F7;TP63;WNT10B;CDKN2B;PRMT2;H2AFY;UBE2C;INTS3;KLHL22;RPA2;MRE11A;PPP2R5C;CDC6;FBXO31;SLFN11;APC;PSMA2;RFWD2;BCL2;TCF3;BCL2L1
early endosome to late endosome transport (GO:0045022)	2016-05-16	0.031634	0.828275	-1.20055	0.226196	EEA1;SNX16;HOOK2;HOOK3;LYST
vascular endothelial growth factor receptor signaling pathway (GO:0048010)	2016-06-24	0.0425403	0.828275	-1.19597	0.225332	NRP1;FLT4;VEGFB;PTK2B;PRKD2;VEGFA
positive regulation of cyclic nucleotide metabolic process (GO:0030801)	14/91	0.0732891	0.828275	-1.18758	0.223753	NOS2;GPR65;AKAP5;GUCA2A;CRHR1;NPPC;GNAL;ADORA2A;GPR161;CXCR3;TIMP2;CRH;AVP;RAMP1
ionotropic glutamate receptor signaling pathway (GO:0035235)	2016-06-24	0.0425403	0.828275	-1.18643	0.223536	PTK2B;GRIK4;ATP1A3;CDK5R1;GRIN1;GRIN2D
sensory perception of taste (GO:0050909)	1932-07-01	0.0499178	0.828275	-1.18273	0.222839	WNT10B;SCNN1D;SCNN1A;LEF1;LCN1;ITPR3;GNAT1
actin cytoskeleton reorganization (GO:0031532)	1941-08-01	0.0606924	0.828275	-1.18171	0.222646	PTPN1;FER;GPR65;S1PR1;PARVA;CDC42BPA;ANTXR1;PRKCZ
cellular response to cytokine stimulus (GO:0071345)	55/471	0.0933182	0.828275	-1.17298	0.221002	CNTFR;EIF4A1;IFITM1;EIF4A3;CIB1;GHR;SUMO1;CCR8;CCR7;CCR6;JAK2;BBS4;JAK1;ADAMTS7;CCR2;IFNA14;IFNGR1;IFNGR2;TNFRSF18;ADIPOQ;OSMR;PIAS1;IRF2;TFF2;IL9R;MCM2;PDE1B;LEF1;TCF7;CXCR5;AKAP6;IL2RG;ADIPOR2;IL22RA2;CXCR1;CXCR3;TPR;STAT4;PTK2B;ST3GAL6;PLCG1;CD58;RPS27A;PTPN1;NOS2;ASS1;KLF2;ISG20;KLF6;FER;IL2RA;IL2RB;IL7R;NUPL1;NFE2L2
response to X-ray (GO:0010165)	2016-06-24	0.0425403	0.828275	-1.16606	0.219698	IKBIP;BLM;NIPBL;LIG4;BRCC3;TP63
negative regulation of neuron projection development (GO:0010977)	14/91	0.0732891	0.828275	-1.16264	0.219053	SEMA5A;NRP1;DCC;BCL11A;GFI1;LRP4;CIB1;TBX6;KLK8;CIT;RUFY3;SPOCK1;PLXNA3;CDK5R1
phosphatidylinositol-mediated signaling (GO:0048015)	19/136	0.0834386	0.828275	-1.15138	0.216932	PDGFRB;PLEKHA1;MAPKAP1;NPR3;HTR2B;PIK3C2A;FOXO1;PIK3C2B;TNRC6C;FGF17;LCK;NRG4;CD19;ERBB2;CD28;TYRO3;GRB2;FGFR4;FGF22
regulation of binding (GO:0051098)	28/218	0.0900728	0.828275	-1.15068	0.2168	HDAC4;NRP1;BLM;EPB41;LRRK2;ANKRD33;LEF1;CEBPG;HMGB2;EPB41L5;SUMO1;SLN;JAK2;MEN1;CDON;ACD;ITGA4;GZMA;ADIPOQ;NOG;EBF2;HOPX;AES;TGFBR3;PYGO2;HAND2;BCL2;ATR
inositol lipid-mediated signaling (GO:0048017)	19/136	0.0834386	0.828275	-1.14871	0.216429	PDGFRB;PLEKHA1;MAPKAP1;NPR3;HTR2B;PIK3C2A;FOXO1;PIK3C2B;TNRC6C;FGF17;NRG4;LCK;CD19;ERBB2;CD28;TYRO3;GRB2;FGFR4;FGF22
negative regulation of cell-cell adhesion (GO:0022408)	1941-08-01	0.0606924	0.828275	-1.13324	0.213514	EPB41L5;ADIPOQ;LEF1;FXYD5;KLF4;JAK2;CCL28;ASS1
regulation of cell killing (GO:0031341)	1950-09-01	0.0693708	0.828275	-1.13261	0.213395	P2RX7;NCR1;FCER2;NCR3;KLRK1;NOS2;SH2D1A;SH2D1B;IL7R
extrinsic apoptotic signaling pathway (GO:0097191)	14/92	0.0779831	0.828275	-1.12682	0.212305	DAXX;DIABLO;ROCK2;SORT1;TNFRSF10B;CIB1;MLLT11;BAG3;BCL2;ST20;ITGAV;JAK2;BCL2L1;BOK
pyrimidine nucleotide biosynthetic process (GO:0006221)	1933-07-01	0.0561316	0.828275	-1.11061	0.20925	PRPS1;DTYMK;RP2;NME7;CAD;DPYD;TYMS
regulation of ion transmembrane transporter activity (GO:0032412)	19/137	0.0876117	0.828275	-1.10924	0.208993	NLGN1;KCNE2;PDE4D;AKAP6;ATP1B2;CABP1;PLA2G6;PKD2;CRHR1;SLC9A3R1;SLN;CRH;RANGRF;PTK2B;SCN3B;CACNG2;SCN4B;KCNJ1;SHANK3
regionalization (GO:0003002)	31/247	0.0955119	0.828275	-1.10345	0.207902	TSHZ1;LEF1;TULP3;LRP4;RBPJ;HOXC11;TTN;DLL3;IFT52;ARL13B;SOX17;TCTN1;HOXA7;TP63;CDON;HOXC6;DYNC2H1;EOMES;EMX2;OSR1;NOG;WNT7A;AXIN2;ACVR2A;GREM1;ZEB2;IFT88;APC;NME7;HOXB3;MYF5
peptidyl-tyrosine modification (GO:0018212)	21/154	0.0853051	0.828275	-1.10256	0.207734	BLK;DDR1;PDGFRB;ITK;FLT4;F2R;TNK1;SH2D1B;GHR;BCR;ZAP70;SGK223;FER;LCK;ERBB2;TYRO3;PTK2B;ROR1;FGFR4;JAK2;JAK1
regulation of phosphatidylinositol 3-kinase signaling (GO:0014066)	1966-11-01	0.0708695	0.828275	-1.09974	0.207203	PDGFRB;SLC9A3R2;SLC9A3R1;MYOC;ENTPD5;CEP152;F2R;PLXNB1;KLF4;JAK2;RASGRP1
actomyosin structure organization (GO:0031032)	1957-10-01	0.0650259	0.828275	-1.09869	0.207005	PDGFRB;EPB41L5;CSRP3;CFL2;PROX1;CASQ1;CDC42BPA;MYH6;MYPN;TTN
positive regulation of locomotion (GO:0040017)	37/304	0.100312	0.828275	-1.08852	0.205088	SEMA5A;COL18A1;NRP1;FLT4;LEF1;CIB1;HDAC9;ETS1;EPB41L5;LGALS3;CXCR3;S1PR1;PTK2B;ITGAV;CCR7;PLCG1;JAK2;CCR2;PDGFRB;CCL24;SUN2;F10;EDN3;MYOC;F2R;VEGFB;IL16;PROX1;VEGFA;FER;APC;BCL2;ADAM9;PRKD2;LGR6;SCG2;TLR2
positive regulation of proteolysis (GO:0045862)	29/228	0.0931491	0.828275	-1.07708	0.202934	CYFIP2;KCNE2;DIABLO;LRRK2;UACA;HSPBP1;CTGF;SUMO1;PERP;NLRP3;JAK2;DLGAP5;TBC1D10A;MEN1;BOK;BCAP31;EGLN3;WFS1;F2R;TNFRSF10B;PIAS1;LCK;RFWD2;P2RX1;UBE2V2;ADAM9;STUB1;FGFR4;TRIB2
regulation of response to cytokine stimulus (GO:0060759)	15/101	0.0807541	0.828275	-1.07567	0.202668	PTPN1;IFNA14;IFNGR1;IFNGR2;GFI1;ADIPOQ;KLF4;AES;PIAS1;SHARPIN;SUMO1;JAK2;RFFL;CD24;JAK1
exploration behavior (GO:0035640)	2016-05-16	0.031634	0.828275	-1.07537	0.202611	CHRNA4;CHL1;LRRK2;CRH;CRHR1
muscle system process (GO:0003012)	30/237	0.0927103	0.828275	-1.07523	0.202585	HDAC4;TRIM72;ATP8A2;MSTN;ROCK1;ROCK2;HTR2B;PLA2G6;PIK3C2A;RCSD1;TTN;CSRP3;PPP1R13L;MYH11;SCN3B;GAMT;MYOC;EDN3;IL15;TPM3;PDE4D;MYOF;VEGFB;KCNMA1;MYH8;SCN4A;MRVI1;SCN4B;SNTB1;MYH6
organophosphate biosynthetic process (GO:0090407)	51/436	0.100816	0.828275	-1.07288	0.202142	PIGU;PGAP2;SLC44A2;PIGQ;HTR2B;PIK3C2A;CHKB-CPT1B;PLB1;PIK3C2B;NPPC;ATP5L2;UCN2;PGM3;PIP4K2A;FADS1;PLA2G4D;SPHK2;CAD;IPMK;PLA2G4A;PHOSPHO1;ADORA2A;NME7;RP2;PIGA;DPYD;PLBD1;FAR1;CDS1;PRPS1;DTYMK;PLA2G1B;GMPS;ATP1A4;AK3;ATP1A3;ADCY1;PLD1;PLA2G6;TYMS;ACACA;MTMR6;PRPSAP1;RRM1;CKM;CHKA;PNPLA8;MBOAT1;FABP5;CHPT1;LPIN3
divalent inorganic cation transport (GO:0072511)	30/238	0.0960845	0.828275	-1.07034	0.201663	GPM6A;CATSPER3;CUL5;CHRNA4;HTR2B;CHRNA9;ITPR3;PKD2;CTGF;TMEM165;NIPAL4;SLN;NIPAL2;ANXA6;CCR7;ITGAV;CNNM2;CACNG2;TRPM3;TRPC5;F2R;PKDREJ;ZDHHC17;GRIN1;BSPRY;LCK;P2RX1;CACHD1;ORAI1;RAMP1
regulation of purine nucleotide biosynthetic process (GO:1900371)	17/119	0.0848967	0.828275	-1.06992	0.201583	NOS2;GPR65;NPR3;AKAP6;AKAP5;CRHR1;GUCA2A;NPPC;GNAL;ADORA2A;GNG7;GPR161;TIMP2;CRH;AVP;RAMP1;CCR2
regulation of leukocyte mediated immunity (GO:0002703)	17/120	0.0894299	0.828275	-1.06924	0.201455	IL10;NOS2;SH2D1A;SH2D1B;IL20RB;NOD2;PRKCZ;CRHR1;BCR;NCR1;FCER2;NCR3;KLRK1;TBX21;CD28;IL7R;CCR2
negative regulation of mitotic cell cycle (GO:0045930)	28/219	0.0935231	0.828275	-1.06644	0.200928	PSMB11;BLM;PSMD12;PKD2;PSMA7;CDC20;PCBP4;GSG2;TPR;TIMP2;RPS27A;E2F7;TP63;CDKN2B;PRMT2;UBE2C;INTS3;KLHL22;MRE11A;RPA2;PPP2R5C;FBXO31;SLFN11;APC;PSMA2;RFWD2;BCL2;BCL2L1
positive regulation of cellular component biogenesis (GO:0044089)	31/249	0.102339	0.828275	-1.06478	0.200616	GPM6A;NLGN1;CSF2;ROCK1;GPR65;ARHGEF10L;LDB2;IDE;CTGF;EPB41L5;BAIAP2L1;SUMO1;TPR;PTK2B;CCR7;BBS4;CCL24;WNT10B;MYOC;WNT7A;PROX1;VEGFA;CLIP1;FER;APC;CNOT2;UBE2V2;STUB1;GRB2;ARHGEF5;PFN2
regulation of nucleotide biosynthetic process (GO:0030808)	17/119	0.0848967	0.828275	-1.06446	0.200555	NOS2;GPR65;NPR3;AKAP6;AKAP5;CRHR1;GUCA2A;NPPC;GNAL;ADORA2A;GNG7;GPR161;TIMP2;CRH;AVP;RAMP1;CCR2
reactive oxygen species metabolic process (GO:0072593)	13/84	0.079624	0.828275	-1.06376	0.200423	GPX4;NOS2;NCF2;GLS2;EPHX2;LRRK2;ATPIF1;CTGF;TPO;NNT;NDUFAF2;BCL2;NOX1
muscle cell differentiation (GO:0042692)	17/119	0.0848967	0.828275	-1.05775	0.199292	WNT10B;DTYMK;IGFBP5;SORT1;SEMA4C;BARX2;NTN3;IFT20;MAPK11;HIRA;IFT88;BIN1;TCF3;ASB2;NEO1;CDON;MYF5
regulation of axon guidance (GO:1902667)	2016-05-17	0.0380816	0.828275	-1.05548	0.198864	SEMA5A;NRP1;PLXNA4;VEGFA;PLXNA3
positive regulation of nucleotide biosynthetic process (GO:0030810)	13/84	0.079624	0.828275	-1.04371	0.196646	NOS2;GPR65;AKAP5;CRHR1;GUCA2A;NPPC;GNAL;ADORA2A;GPR161;TIMP2;CRH;AVP;RAMP1
positive regulation of purine nucleotide biosynthetic process (GO:1900373)	13/84	0.079624	0.828275	-1.04053	0.196047	NOS2;GPR65;AKAP5;GUCA2A;CRHR1;NPPC;GNAL;ADORA2A;GPR161;TIMP2;CRH;AVP;RAMP1
protein palmitoylation (GO:0018345)	2016-06-25	0.0489954	0.828275	-1.03764	0.195503	ZDHHC18;ZDHHC12;ZDHHC23;ZDHHC21;ZDHHC22;ZDHHC17
cellular response to ammonium ion (GO:0071242)	2016-05-17	0.0380816	0.828275	-1.02441	0.193009	HRH1;LRRK2;SLC34A1;CRH;ASS1
positive regulation of cell-substrate adhesion (GO:0010811)	14/93	0.082867	0.828275	-1.01655	0.191529	MYOC;ROCK1;CIB1;FBLN2;PRKCZ;TRIOBP;VEGFA;EPB41L5;SPOCK2;PTK2B;CCR7;CD36;JAK2;CCL28
negative regulation of cellular component movement (GO:0051271)	24/183	0.0941697	0.828275	-1.01286	0.190833	SEMA5A;OSBPL8;NRP1;IFITM1;IGFBP5;GPR56;ADIPOQ;NOG;GDF2;AP1AR;PTPRK;KLF4;BCR;TGFBR3;GREM1;SLC9A3R1;STK24;KRT16;BCL2;SRGAP2;HOXA7;CCL28;PLXNA3;PFN2
positive regulation of cell cycle (GO:0045787)	34/278	0.106562	0.828275	-1.00858	0.190028	OR1A2;PSMB11;PSMD12;PRDM9;ROCK2;LEF1;CXCR5;ASCL1;PKD2;PSMA7;CTGF;PCBP4;SOX15;TPR;PGGT1B;RPS27A;DLGAP5;E2F7;TP63;GEN1;PDGFRB;WNT10B;EDN3;DMRT1;UBE2C;PPP2R5C;CDC6;PROX1;PSMA2;RFWD2;C6ORF89;CD28;PHIP;TCF3
response to fatty acid (GO:0070542)	1950-09-01	0.0693708	0.828275	-0.994785	0.187428	TGFBR3;FABP3;ADIPOQ;UCP2;AKR1C3;CCR7;ASS1;TLR2;CTGF
muscle cell migration (GO:0014812)	2016-05-17	0.0380816	0.828275	-0.994741	0.18742	PDGFRB;DDR1;ROCK1;PLAU;PARVA
positive regulation of proteasomal protein catabolic process (GO:1901800)	1958-10-01	0.07055	0.828275	-0.993632	0.18721	KCNE2;SUMO1;RFWD2;LRRK2;UBE2V2;STUB1;TRIB2;HSPBP1;DLGAP5;PIAS1
negative regulation of protein localization to nucleus (GO:1900181)	1959-10-01	0.0763615	0.828275	-0.991245	0.186761	IL10;WWTR1;OTUD7B;NLRP3;CD36;AXIN2;CABP1;PKD2;PKIG;UACA
positive regulation of B cell activation (GO:0050871)	1958-10-01	0.07055	0.828275	-0.987965	0.186143	TBX21;CD28;BCL2;NFATC2;ATP11C;MIF;TNFRSF13C;NOD2;TCF3;CARD11
regulation of T cell receptor signaling pathway (GO:0050856)	2016-06-25	0.0489954	0.828275	-0.987114	0.185983	LGALS3;LCK;PAWR;CCR7;PRKD2;UBASH3A
positive regulation of protein maturation (GO:1903319)	30/240	0.103074	0.828275	-0.984062	0.185407	CYFIP2;KCNE2;DIABLO;LRRK2;UACA;HSPBP1;CTGF;SUMO1;PERP;NLRP3;JAK2;DLGAP5;TBC1D10A;MEN1;BOK;BCAP31;EGLN3;WFS1;F2R;TNFRSF10B;PIAS1;LCK;RFWD2;P2RX1;UBE2V2;ADAM9;STUB1;FGFR4;TRIB2;KLKB1
positive regulation of protein processing (GO:0010954)	30/240	0.103074	0.828275	-0.981602	0.184944	CYFIP2;KCNE2;DIABLO;LRRK2;UACA;HSPBP1;CTGF;SUMO1;PERP;NLRP3;JAK2;DLGAP5;TBC1D10A;MEN1;BOK;BCAP31;EGLN3;WFS1;F2R;TNFRSF10B;PIAS1;LCK;RFWD2;P2RX1;UBE2V2;ADAM9;STUB1;FGFR4;TRIB2;KLKB1
positive regulation of membrane potential (GO:0045838)	2016-06-26	0.0560204	0.828275	-0.979259	0.184502	NLGN1;SLC34A1;PTK2B;PRKCZ;SHANK3;GRIN1
regulation of Rho GTPase activity (GO:0032319)	23/174	0.0940547	0.828275	-0.978019	0.184269	CCL24;FARP1;DOCK4;PLEKHG1;TRIO;GPR65;CEP152;ITSN1;ARHGEF10L;RASGRP1;KALRN;BCR;FGD4;ARHGEF9;FGD6;TBC1D7;ERBB2;ARHGEF3;PTK2B;PLXNB1;CCR7;SRGAP2;ARHGEF5
regulation of striated muscle tissue development (GO:0016202)	16/112	0.0924966	0.828275	-0.977122	0.1841	HDAC4;WNT10B;MSTN;SHOX2;NOG;LEF1;AKAP6;RBPJ;S100B;HDAC9;GREM1;SOX17;SOX15;BCL2;ID3;CDON
signal transduction by phosphorylation (GO:0023014)	26/202	0.0977506	0.828275	-0.966843	0.182163	LRRK2;HTR2B;GPS2;NOD2;ELK1;RASGRP3;DUSP10;RB1CC1;ERBB2;PTK2B;ITGAV;RPS27A;MAP4K3;MEN1;CNTLN;KCNH4;ACVR2A;ITPKB;MAPK11;DOK5;TAOK2;TYRO3;MAP3K10;AVP;SCG2;SHANK3
organic hydroxy compound biosynthetic process (GO:1901617)	22/166	0.0978995	0.828275	-0.965791	0.181965	CDS1;SLC45A2;DDC;CHKA;HMGCS1;SLC44A2;IPMK;AKR1C3;PLA2G4A;DBH;AKR1C4;CYP3A4;CHKB-CPT1B;SQLE;PHOSPHO1;EBP;FABP5;DDT;CYP11B1;ACER3;CHPT1;LPIN3
pyrimidine nucleoside triphosphate metabolic process (GO:0009147)	2016-06-26	0.0560204	0.828275	-0.964222	0.181669	DTYMK;RP2;NME7;CAD;AK3;TYMS
regulation of metal ion transport (GO:0010959)	31/250	0.105869	0.828275	-0.950001	0.17899	OPRD1;KCNE2;PLA2G1B;AKAP6;CABP1;PLA2G6;PKD2;CRHR1;LGALS3;SLC9A3R1;SLN;CXCR3;PTK2B;PLCG1;SCN3B;KCNJ1;PDGFRB;WFS1;PDE4D;F2R;ATP1B2;P2RX7;P2RX5;ADORA2A;P2RX1;CRH;BCL2;RANGRF;ORAI1;CASQ1;SCN4B
response to glucocorticoid (GO:0051384)	18/130	0.0953851	0.828275	-0.915692	0.172526	IL10;PFKFB1;MSTN;ADIPOQ;CAD;HNMT;FBXO32;S100B;TYMS;ASS1;GHR;UCN2;CRH;BCL2;ADAM9;FOSB;PTGDS;PPARGC1B
myeloid leukocyte migration (GO:0097529)	1976-12-01	0.0810022	0.828275	-0.911861	0.171804	LGALS3;CCL24;HRH1;ITGAM;EDN3;RPS19;PLA2G1B;PDE4D;CCR7;SCG2;ARHGEF5;VEGFA
regulation of muscle tissue development (GO:1901861)	16/113	0.0974737	0.828275	-0.898021	0.169196	HDAC4;WNT10B;MSTN;SHOX2;LEF1;NOG;AKAP6;S100B;RBPJ;HDAC9;GREM1;SOX17;SOX15;BCL2;ID3;CDON
positive regulation of cell migration (GO:0030335)	34/280	0.113498	0.828275	-0.889946	0.167675	SEMA5A;COL18A1;NRP1;FLT4;LEF1;CIB1;HDAC9;ETS1;EPB41L5;LGALS3;S1PR1;PTK2B;ITGAV;CCR7;PLCG1;JAK2;CCR2;PDGFRB;CCL24;SUN2;F10;EDN3;MYOC;F2R;VEGFB;PROX1;VEGFA;FER;APC;BCL2;ADAM9;PRKD2;LGR6;TLR2
epidermal cell differentiation (GO:0009913)	1976-12-01	0.0810022	0.828275	-0.888148	0.167336	SCEL;FA2H;GFI1;AKR1C3;TXNIP;ADAM9;RBPJ;DSG4;KLF4;POU3F1;EVPL;TP63
negative regulation of locomotion (GO:0040013)	26/204	0.105456	0.828275	-0.886827	0.167087	SEMA5A;NRP1;IFITM1;PTPRK;SLC9A3R1;ITGAV;SRGAP2;HOXA7;PLXNA3;OSBPL8;IGFBP5;GPR56;ADIPOQ;NOG;GDF2;AP1AR;KLF4;BCR;TGFBR3;GREM1;ADORA2A;STK24;KRT16;BCL2;CCL28;PFN2
plasma membrane organization (GO:0007009)	17/121	0.0941153	0.828275	-0.878006	0.165425	TRIM72;PLEKHF1;ADIPOQ;MYOF;ZDHHC23;ZDHHC22;PRKCZ;XKR8;FA2H;GOLGA4;SERP1;KIF13A;WHAMM;SCN3B;RAMP1;OPTN;VAMP3
protein homotrimerization (GO:0070207)	2016-05-17	0.0380816	0.828275	-0.86988	0.163894	SCARA5;ALOX5AP;MGST1;MIF;SKIL
unsaturated fatty acid biosynthetic process (GO:0006636)	1951-09-01	0.0755909	0.828275	-0.86198	0.162406	PLA2G1B;PNPLA8;ALOX5AP;MIF;PTGDS;LTC4S;ALOXE3;FADS1;PTGES
regulation of Wnt signaling pathway (GO:0030111)	27/214	0.108855	0.828275	-0.861381	0.162293	NXN;LECT2;LEF1;LRP4;RBPJ;CXXC4;SALL1;HMGXB4;SOX17;NPHP4;WNT10B;WWTR1;TLE1;NOG;WNT7A;PPP2R3A;AXIN2;SOX10;AES;IFT20;RNF146;GREM1;SFRP4;ZEB2;APC;LGR6;TLR2
positive regulation of cytokine production involved in immune response (GO:0002720)	2016-06-27	0.06362	0.828275	-0.856009	0.161281	SPON2;CD36;MIF;NOD2;PRKCZ;TLR2
extrinsic apoptotic signaling pathway via death domain receptors (GO:0008625)	1935-07-01	0.069939	0.828275	-0.847601	0.159697	DAXX;BAG3;ROCK2;DIABLO;SORT1;BCL2;TNFRSF10B
endosome organization (GO:0007032)	2016-06-27	0.06362	0.828275	-0.845895	0.159375	USP8;RAB5B;PLEKHF1;HOOK2;SNX10;HOOK3
response to purine-containing compound (GO:0014074)	18/132	0.104936	0.828275	-0.845672	0.159333	HCN3;WNT10B;PFKFB1;IGFBP5;HMGCS1;PDE4D;ADIPOQ;CAD;AKAP6;SLC6A1;ASS1;P2RX7;GNAL;ADORA2A;P2RX1;PTK2B;FOSB;PPARGC1B
response to increased oxygen levels (GO:0036296)	2016-05-18	0.0452744	0.828275	-0.843323	0.158891	PDGFRB;NCF2;ATG7;NOX1;FOXO1
negative regulation of homeostatic process (GO:0032845)	13/86	0.090242	0.828275	-0.827319	0.155876	ACD;F2R;HTR2B;TNFRSF11B;MIF;PKD2;VEGFA;P2RX7;LCK;UCP2;NDUFAF2;BCL2;CCR7
regulation of muscle organ development (GO:0048634)	16/114	0.102615	0.828275	-0.825015	0.155441	HDAC4;WNT10B;MSTN;SHOX2;LEF1;NOG;AKAP6;S100B;RBPJ;HDAC9;GREM1;SOX17;SOX15;BCL2;ID3;CDON
carboxylic acid transport (GO:0046942)	28/224	0.112074	0.828275	-0.808019	0.152239	GLS2;PLA2G1B;STXBP1;SLC1A2;SLC6A1;SLC1A6;ACACA;SLC9A3R1;SLC16A6;SLC38A6;SLC38A9;SLC16A8;CD36;SLC13A5;SLC36A4;SLC16A3;SLC38A5;SLC16A5;SLC38A1;PNPLA8;PLA2G4A;PDZK1;AKR1C4;SLC7A4;FABP3;SLC6A9;SLC7A8;SLC27A4
forebrain cell migration (GO:0021885)	1943-08-01	0.0736349	0.828275	-0.806876	0.152024	NRP1;EMX2;ARL13B;GPR56;LRRK2;TYRO3;CCDC141;MDGA1
organic anion transport (GO:0015711)	39/328	0.117276	0.828275	-0.801572	0.151024	ATP8A2;GLS2;PLA2G1B;STXBP1;SLC2A1;SLC1A2;SLC4A1;SLC6A1;SLC1A6;ACACA;SLC9A3R1;CA5B;SLC16A6;SLC38A6;CA6;SLC38A9;SLC16A8;CD36;SLC13A5;SLC36A4;SLC16A3;SLC38A5;SLC16A5;SLC38A1;ATP8B4;SLC35A3;PNPLA8;ATP11C;PLA2G4A;PDZK1;AKR1C4;SLC7A4;FABP3;SLC6A9;SLC7A8;SLCO4A1;RHAG;AVP;SLC27A4
response to hyperoxia (GO:0055093)	2016-05-18	0.0452744	0.828275	-0.801406	0.150993	PDGFRB;NCF2;ATG7;NOX1;FOXO1
neural crest cell migration (GO:0001755)	1935-07-01	0.069939	0.828275	-0.801138	0.150943	NRP1;ZEB2;EDN3;HAND2;LEF1;HTR2B;SOX10
cellular lipid catabolic process (GO:0044242)	18/131	0.100089	0.828275	-0.791363	0.149101	ABCD3;PLA2G4D;PNPLA8;ADIPOQ;AKR1C3;PLA2G4A;CEL;MUT;SMPD3;NEU2;ACOXL;PCCA;ENPP2;BCO2;PLCG1;ACAA1;PRKACB;SLC27A4
protein trimerization (GO:0070206)	1935-07-01	0.069939	0.828275	-0.791069	0.149046	SCARA5;COL6A2;ALOX5AP;ADIPOQ;MGST1;MIF;SKIL
intrinsic apoptotic signaling pathway in response to oxidative stress (GO:0008631)	2016-05-18	0.0452744	0.828275	-0.782373	0.147407	STK24;DIABLO;BCL2;JAK2;UACA
regulation of cysteine-type endopeptidase activity (GO:2000116)	25/197	0.114165	0.828275	-0.776204	0.146245	CYFIP2;DIABLO;LEF1;UACA;SH3RF1;CTGF;PERP;NLRP3;JAK2;RFFL;TBC1D10A;MEN1;BOK;BCAP31;TFAP2B;EGLN3;F2R;TNFRSF10B;KLF4;VEGFA;ADORA2A;LCK;P2RX1;AVP;NAIP
monocarboxylic acid transport (GO:0015718)	15/104	0.0955853	0.828275	-0.773941	0.145818	PLA2G1B;PNPLA8;PLA2G4A;AKR1C4;PDZK1;SLC6A1;ACACA;SLC9A3R1;FABP3;SLC16A6;SLC16A8;CD36;SLC16A3;SLC27A4;SLC16A5
positive regulation of excitatory postsynaptic membrane potential (GO:2000463)	2016-05-18	0.0452744	0.828275	-0.763081	0.143772	NLGN1;PTK2B;PRKCZ;SHANK3;GRIN1
palate development (GO:0060021)	1978-12-01	0.0923499	0.828275	-0.759321	0.143064	TGFBR3;PYGO2;IFT88;SUMO1;PLEKHA1;HAND2;OSR1;LEF1;ARID5B;WNT7A;DHRS3;MEN1
regulation of interleukin-10 production (GO:0032653)	1935-07-01	0.069939	0.828275	-0.75796	0.142808	PRG2;IL20RB;NOD2;TIGIT;TRIB2;PRKCZ;TLR2
response to toxic substance (GO:0009636)	19/142	0.110487	0.828275	-0.751284	0.14155	PDGFRB;OPRD1;DDC;EPHX2;SLC30A4;ZC3H8;PLA2G4A;SLC6A1;TYMS;ETS1;ASS1;GRIN1;SLC7A8;BCL2;CYP2F1;JAK2;SKIL;TLR2;JAK1
regulation of antigen receptor-mediated signaling pathway (GO:0050854)	1935-07-01	0.069939	0.828275	-0.733131	0.138129	LGALS3;PRKCH;LCK;PAWR;CCR7;PRKD2;UBASH3A
intrinsic apoptotic signaling pathway (GO:0097193)	22/170	0.115454	0.828275	-0.730314	0.137599	PGAP2;CUL5;DIABLO;GZMB;TNFRSF10B;PPP2R5C;FHIT;DYNLL2;UACA;MLLT11;STK24;PCBP4;PERP;BCL2;TMEM109;ST20;CHAC1;CD24;JAK2;TP63;BCL2L1;BOK
negative regulation of stress-activated protein kinase signaling cascade (GO:0070303)	1936-07-01	0.0775367	0.828275	-0.72535	0.136663	SFRP4;DUSP10;GPS2;ZMYND11;FOXO1;FKTN;MEN1
negative regulation of stress-activated MAPK cascade (GO:0032873)	1936-07-01	0.0775367	0.828275	-0.719231	0.135511	SFRP4;DUSP10;GPS2;ZMYND11;FOXO1;MEN1;FKTN
coagulation (GO:0050817)	54/472	0.120836	0.828275	-0.714329	0.134587	DGKG;ITGAM;DOCK8;JMJD1C;LYST;CAPZB;PLAU;OLR1;ITGAV;SLC16A8;CD36;JAK2;PRKACB;SLC16A3;IFNA14;PRKCH;ITGA4;F2R;PLA2G4A;AP3B1;ATP1B2;PROCR;SLC7A8;ADORA2A;LCK;KCNMA1;IRF2;ORAI1;PRKCQ;DAGLB;DGKH;PDE1B;AK3;ITPR3;RASGRP1;PRKCZ;TTN;GNA15;PLCG1;CD58;PTPN1;F10;NOS2;VEGFB;HPS6;CYP4F11;VEGFA;CD2;P2RX1;MRVI1;GRB2;F13B;KLKB1;LAT
blood coagulation (GO:0007596)	54/472	0.120836	0.828275	-0.71187	0.134124	DGKG;ITGAM;DOCK8;JMJD1C;LYST;CAPZB;PLAU;OLR1;ITGAV;SLC16A8;CD36;JAK2;SLC16A3;PRKACB;IFNA14;PRKCH;ITGA4;F2R;PLA2G4A;AP3B1;ATP1B2;PROCR;ADORA2A;SLC7A8;LCK;KCNMA1;IRF2;ORAI1;PRKCQ;DAGLB;DGKH;PDE1B;AK3;ITPR3;RASGRP1;PRKCZ;TTN;GNA15;PLCG1;CD58;PTPN1;NOS2;F10;VEGFB;HPS6;CYP4F11;VEGFA;CD2;P2RX1;MRVI1;F13B;GRB2;KLKB1;LAT
regulation of neuron differentiation (GO:0045664)	47/405	0.120863	0.828275	-0.711359	0.134027	SEMA5A;NRP1;NLGN1;ATP8A2;AVIL;LRRK2;GFI1;SHOX2;CRX;LRP4;CIB1;ASCL1;KLK8;CDC20;SALL1;CFL2;TIMP2;PTK2B;SPOCK1;S1PR5;SKIL;CDK5RAP3;PLXNA4;PLXNA3;CDON;EOMES;ZHX2;BCL11B;DCC;BCL11A;WNT7A;TBX6;PROX1;GDF5;VEGFA;GRIN1;CIT;CCDC88A;STK24;BIN1;RUFY3;UBE2V2;BCL2;PLXNB1;TCF3;SHANK3;CDK5R1
protein autophosphorylation (GO:0046777)	22/170	0.115454	0.828275	-0.710273	0.133823	DDR1;PDGFRB;LRRK2;FLT4;TNK1;CAD;PASK;GRK1;BCR;ZAP70;FER;STK24;LCK;ERBB2;TYRO3;PTK2B;MAP3K10;PRKD2;FGFR4;JAK2;JAK1;ATR
regulation of skeletal muscle tissue development (GO:0048641)	1961-10-01	0.088852	0.828275	-0.703367	0.132522	HDAC4;WNT10B;SOX17;MSTN;SHOX2;BCL2;ID3;S100B;HDAC9;CDON
regulation of synaptic vesicle exocytosis (GO:2000300)	2016-05-18	0.0452744	0.828275	-0.695683	0.131074	NLGN1;RIMS3;STXBP1;LRRK2;PFN2
organic acid transport (GO:0015849)	28/226	0.120105	0.828275	-0.68791	0.129609	GLS2;PLA2G1B;STXBP1;SLC1A2;SLC6A1;SLC1A6;ACACA;SLC9A3R1;SLC16A6;SLC38A6;SLC38A9;SLC16A8;CD36;SLC13A5;SLC36A4;SLC16A3;SLC38A5;SLC16A5;SLC38A1;PNPLA8;PLA2G4A;PDZK1;AKR1C4;SLC7A4;FABP3;SLC6A9;SLC7A8;SLC27A4
JAK-STAT cascade (GO:0007259)	1944-08-01	0.0806852	0.828275	-0.680524	0.128218	GHR;PTPN1;STAT4;JAK2;SOCS6;PKD2;CCR2;PIAS1
positive regulation of lymphocyte proliferation (GO:0050671)	16/115	0.10792	0.828275	-0.664752	0.125246	BLM;IL15;NFATC2;TNFRSF13C;MIF;VTCN1;ZAP70;IL2RA;CD28;BCL2;PRKCQ;TCF3;RLTPR;CD24;CARD11;CCR2
membrane lipid biosynthetic process (GO:0046467)	13/88	0.101698	0.828275	-0.644757	0.121479	PIGU;PGAP2;SPHK2;PIGQ;ST8SIA3;SGPP2;LARGE;P2RX1;PIGA;ACER3;ST8SIA4;DEGS2;ALOXE3
positive regulation of proteasomal ubiquitin-dependent protein catabolic process (GO:0032436)	1952-09-01	0.0821419	0.828275	-0.643492	0.121241	SUMO1;RFWD2;LRRK2;UBE2V2;STUB1;TRIB2;HSPBP1;DLGAP5;PIAS1
membrane lipid metabolic process (GO:0006643)	21/162	0.120443	0.828275	-0.641963	0.120952	PIGU;PGAP2;SPHK2;PIGQ;ST8SIA3;ORMDL1;CEL;SGPP2;SMPD3;NEU2;FA2H;ALDH5A1;LARGE;P2RX1;PIGA;ORMDL3;ACER3;ST8SIA4;ST3GAL6;DEGS2;ALOXE3
B cell proliferation (GO:0042100)	1936-07-01	0.0775367	0.828275	-0.64002	0.120586	IL10;CD79A;IFNA14;LEF1;BCL2;IL7R;MS4A1
negative regulation of protein import into nucleus (GO:0042308)	1953-09-01	0.0890241	0.828275	-0.638145	0.120233	IL10;WWTR1;NLRP3;CD36;AXIN2;CABP1;PKIG;PKD2;UACA
regulation of cytoskeleton organization (GO:0051493)	41/350	0.1277	0.846707	-0.72198	0.120138	SEMA5A;CYFIP1;PLEKHH2;ROCK1;ROCK2;GPR65;AVIL;ARHGEF10L;CIB1;TRIOBP;CTGF;BAIAP2L2;BAIAP2L1;CAPZB;CFL2;TPR;PPFIA1;S1PR1;PTK2B;CCR7;WHAMM;PLXNA3;GEN1;PDGFRB;CCL24;DST;MYOC;RDX;AP1AR;PROX1;CIT;P2RX7;CCDC88A;FER;CLIP1;APC;GRB2;PLXNB1;SHANK3;PFN2;CDK5R1
regulation of interleukin-8 production (GO:0032677)	1952-09-01	0.0821419	0.828275	-0.619268	0.116677	CD2;ADIPOQ;F2R;GDF2;OTUD7B;PRKD2;CD58;KLF4;TLR2
regulation of DNA recombination (GO:0000018)	1952-09-01	0.0821419	0.828275	-0.6111	0.115137	IL10;RAD50;BLM;PRDM9;TBX21;CD28;MRE11A;RPA2;IL7R
regulation of epidermis development (GO:0045682)	1953-09-01	0.0890241	0.828275	-0.610643	0.115051	WNT10B;SFRP4;REG3A;PRKCH;ROCK1;ROCK2;NAB1;HOXA7;TP63
striated muscle hypertrophy (GO:0014897)	2016-05-18	0.0452744	0.828275	-0.608044	0.114562	HDAC4;CSRP3;MYOC;HTR2B;TTN
mesoderm development (GO:0007498)	1952-09-01	0.0821419	0.828275	-0.602981	0.113608	EPB41L5;OSR1;NOG;TBX6;JAK2;IKZF3;ACVR2A;DLL3;VEGFA
skeletal system development (GO:0001501)	21/162	0.120443	0.828275	-0.60252	0.113521	HDAC4;JAG2;IGFBP4;OSR1;NPR3;LECT2;NOG;SHOX2;TNFRSF11B;AEBP1;PHEX;ACVR2A;DLL3;COMP;LGALS3;EBP;SERP1;COL9A2;PITX1;TP63;HOXC6
regulation of transporter activity (GO:0032409)	20/153	0.120602	0.828275	-0.601845	0.113394	NLGN1;KCNE2;PDE4D;AKAP6;ATP1B2;CABP1;PLA2G6;PKD2;CRHR1;SLC9A3R1;SLN;CRH;BCL2;RANGRF;PTK2B;SCN3B;CACNG2;SCN4B;KCNJ1;SHANK3
ossification (GO:0001503)	16/116	0.113389	0.828275	-0.598948	0.112848	IFITM1;SORT1;SLC34A1;NAB1;GDF2;AXIN2;FSTL3;CTGF;NPPC;PHOSPHO1;CTSK;BCL2;DCHS1;PLXNB1;PPARGC1B;MYF5
positive regulation of mononuclear cell proliferation (GO:0032946)	16/116	0.113389	0.828275	-0.594615	0.112032	BLM;IL15;NFATC2;VTCN1;TNFRSF13C;MIF;ZAP70;IL2RA;CD28;BCL2;PRKCQ;TCF3;RLTPR;CD24;CARD11;CCR2
granulocyte chemotaxis (GO:0071621)	1953-09-01	0.0890241	0.828275	-0.575088	0.108352	LGALS3;CCL24;HRH1;ITGAM;EDN3;PLA2G1B;PDE4D;SCG2;VEGFA
regulation of cAMP biosynthetic process (GO:0030817)	14/98	0.110159	0.828275	-0.572371	0.107841	GPR65;NPR3;AKAP6;AKAP5;CRHR1;GNAL;ADORA2A;GNG7;GPR161;TIMP2;CRH;AVP;RAMP1;CCR2
positive regulation of secretion by cell (GO:1903532)	30/247	0.130082	0.846707	-0.607522	0.101092	BLK;NLGN1;TMF1;PLA2G1B;STXBP1;ILDR1;HTR2B;NOD2;VTCN1;PLA2G6;PRKCZ;CRHR1;SERP1;NLRP3;CD58;JAK2;IL10;SLC30A8;EDN3;F2R;MIF;CD2;P2RX7;ADORA2A;CRH;ADAM9;AVP;RLTPR;CDK5R2;TLR2
negative regulation of nucleocytoplasmic transport (GO:0046823)	1962-10-01	0.0955315	0.828275	-0.536278	0.10104	IL10;WWTR1;TPR;NLRP3;CD36;CABP1;AXIN2;PKIG;PKD2;UACA
cellular response to reactive oxygen species (GO:0034614)	13/89	0.107741	0.828275	-0.534948	0.10079	PLEKHA1;GPX4;AKR1C3;PTPRK;PKD2;KLF4;ETS1;KLF2;FOXO1;TPO;FER;PPARGC1B;NFE2L2
positive regulation of phospholipase activity (GO:0010518)	1980-12-01	0.104621	0.828275	-0.531534	0.100147	PDGFRB;ITK;GNA15;PLA2G1B;PDE1B;HTR2B;ITPR3;ADCY1;PLCG1;PRKACB;PRKCZ;S1PR4
regulation of autophagy (GO:0010506)	13/89	0.107741	0.828275	-0.522846	0.0985095	PLEKHF1;LRRK2;HTR2B;FOXO1;IFT20;IFT88;RB1CC1;BCL2;WDR6;WDFY3;PIM2;ATG7;BCL2L1
renal system process (GO:0003014)	1971-11-01	0.100628	0.828275	-0.51742	0.0974872	MYO1E;SLC9A3R1;TFAP2B;ADORA2A;WFS1;KCNMA1;NPR3;F2R;AKR1C3;BCL2;KCNJ1
regulation of organelle assembly (GO:1902115)	1980-12-01	0.104621	0.828275	-0.514726	0.0969797	IFT20;TBC1D2;IFT88;CSF2;CNOT2;TBC1D7;TPR;PROX1;TBC1D17;ARHGEF5;BBS4;TBC1D10A
appendage development (GO:0048736)	2016-05-19	0.0532216	0.828275	-0.514218	0.096884	COMP;SALL1;NOG;RAX;LRP4
fibroblast growth factor receptor signaling pathway (GO:0008543)	21/163	0.125375	0.843345	-0.565496	0.0963484	PDGFRB;PDE1B;MAPKAP1;NOG;ITPR3;ADCY1;FOXO1;CTGF;TNRC6C;FGF17;LCK;NRG4;CD19;ERBB2;CD28;GRB2;PLCG1;FGFR4;RPS27A;PRKACB;FGF22
regulation of actin filament bundle assembly (GO:0032231)	1962-10-01	0.0955315	0.828275	-0.507204	0.0955625	MYOC;ROCK1;ROCK2;GPR65;PPFIA1;S1PR1;ARHGEF10L;SHANK3;CTGF;PFN2
limb development (GO:0060173)	2016-05-19	0.0532216	0.828275	-0.504312	0.0950176	COMP;SALL1;NOG;RAX;LRP4
regulation of cell projection organization (GO:0031344)	45/391	0.137442	0.846707	-0.54782	0.0911573	SEMA5A;GPM6A;NRP1;NLGN1;ATP8A2;AVIL;LRRK2;GFI1;SHOX2;LRP4;CIB1;KLK8;CDC20;CFL2;PTK2B;SPOCK1;CCR7;TBC1D17;SKIL;PLXNA4;BBS4;TBC1D10A;PLXNA3;PPP1R16B;DCC;BCL11A;WNT7A;TBX6;VEGFA;GRIN1;CIT;IFT20;CCDC88A;IFT88;TBC1D2;FER;APC;STK24;RUFY3;TBC1D7;UBE2V2;PLXNB1;SHANK3;PFN2;CDK5R1
positive regulation of cellular component movement (GO:0051272)	35/296	0.138204	0.846707	-0.537551	0.0894486	SEMA5A;COL18A1;NRP1;FLT4;LEF1;CIB1;HDAC9;ETS1;EPB41L5;LGALS3;RPS19;S1PR1;PTK2B;ITGAV;CCR7;PLCG1;JAK2;CCR2;PDGFRB;CCL24;SUN2;EDN3;MYOC;F10;F2R;VEGFB;PROX1;VEGFA;FER;APC;BCL2;ADAM9;PRKD2;LGR6;TLR2
regulation of chromosome segregation (GO:0051983)	1963-10-01	0.102499	0.828275	-0.451716	0.0851079	CDC20;APC;UBE2C;TPR;KLHL22;AXIN2;CDC6;HDAC8;DLGAP5;CIT
positive regulation of cell motility (GO:2000147)	34/287	0.140004	0.848148	-0.514092	0.0846711	SEMA5A;COL18A1;NRP1;FLT4;LEF1;CIB1;HDAC9;ETS1;EPB41L5;LGALS3;S1PR1;PTK2B;ITGAV;CCR7;PLCG1;JAK2;CCR2;PDGFRB;CCL24;SUN2;F10;EDN3;MYOC;F2R;VEGFB;PROX1;VEGFA;FER;APC;BCL2;ADAM9;PRKD2;LGR6;TLR2
hemostasis (GO:0007599)	54/478	0.1387	0.848148	-0.496599	0.0817899	DGKG;ITGAM;DOCK8;JMJD1C;LYST;CAPZB;PLAU;OLR1;ITGAV;SLC16A8;CD36;JAK2;SLC16A3;PRKACB;IFNA14;PRKCH;ITGA4;F2R;PLA2G4A;AP3B1;ATP1B2;PROCR;ADORA2A;SLC7A8;LCK;KCNMA1;IRF2;ORAI1;PRKCQ;DAGLB;DGKH;PDE1B;AK3;ITPR3;RASGRP1;PRKCZ;TTN;GNA15;PLCG1;CD58;PTPN1;NOS2;F10;VEGFB;HPS6;CYP4F11;VEGFA;CD2;P2RX1;MRVI1;F13B;GRB2;KLKB1;LAT
regulation of alpha-beta T cell activation (GO:0046634)	1963-10-01	0.102499	0.828275	-0.426274	0.0803144	ITPKB;ZAP70;BLM;ADORA2A;BTLA;CD28;PRKCQ;AP3B1;PRKCZ;CCR2
glycerolipid metabolic process (GO:0046486)	35/296	0.138204	0.846707	-0.473369	0.0787688	CDS1;PIGU;PGAP2;SLC44A2;PLA2G1B;INPP1;PIGQ;PLA2G6;PIK3C2A;CHKB-CPT1B;PLD1;ACACA;PLB1;MTMR6;PIK3C2B;APOF;ENPP2;PIP4K2A;PRKACB;PDGFRB;CHKA;PLA2G4D;PNPLA8;MBOAT1;PLA2G4A;CEL;PHOSPHO1;ALDH5A1;FABP5;PIGA;PLBD1;FAR1;CHPT1;CYP2E1;LPIN3
regulation of multicellular organism growth (GO:0040014)	1972-11-01	0.107349	0.828275	-0.409715	0.0771946	GAMT;GHR;FTO;NPPC;NIPBL;ANKRD26;ATP8A2;BCL2;DIO3;GDF5;BBS4
regulation of glycoprotein biosynthetic process (GO:0010559)	2016-06-28	0.071795	0.828275	-0.409305	0.0771172	BACE2;BCL2;PAWR;CCR7;RAMP1;FKTN
positive regulation of cAMP metabolic process (GO:0030816)	1972-11-01	0.107349	0.828275	-0.398067	0.075	GNAL;ADORA2A;GPR65;CXCR3;GPR161;TIMP2;CRH;AKAP5;AVP;RAMP1;CRHR1
smoothened signaling pathway (GO:0007224)	1972-11-01	0.107349	0.828275	-0.393479	0.0741356	EVC2;IFT20;WNT10B;IFT52;IFT88;ARL13B;PTCHD1;MAP3K10;TULP3;C21ORF2;CDON
pyrimidine nucleoside metabolic process (GO:0006213)	1954-09-01	0.0962366	0.828275	-0.390072	0.0734937	NT5E;APOBEC3H;NME7;RP2;NT5C1A;CAD;DPYD;AK3;TYMS
regulation of epidermal cell differentiation (GO:0045604)	1937-07-01	0.085596	0.828275	-0.386443	0.0728098	REG3A;SFRP4;PRKCH;ROCK1;ROCK2;HOXA7;TP63
water-soluble vitamin metabolic process (GO:0006767)	13/90	0.113992	0.828275	-0.384595	0.0724616	PRSS1;GSTO2;CTRB2;MCCC1;CTRB1;SLC2A1;MUT;ACACA;SLC25A16;PCCA;VNN2;FPGS;ACPP
positive regulation of calcium ion transport (GO:0051928)	13/91	0.12045	0.828275	-0.380485	0.0716873	PDGFRB;WFS1;PLA2G1B;F2R;AKAP6;PKD2;P2RX7;LGALS3;P2RX5;CXCR3;CRH;ORAI1;PLCG1
positive regulation of organelle assembly (GO:1902117)	2016-05-20	0.0619261	0.828275	-0.379754	0.0715497	CSF2;CNOT2;PROX1;ARHGEF5;BBS4
regulation of calcium ion transport into cytosol (GO:0010522)	1972-11-01	0.107349	0.828275	-0.378109	0.0712396	P2RX7;P2RX5;PLA2G1B;PDE4D;CXCR3;F2R;BCL2;PTK2B;AKAP6;PLCG1;CASQ1
regulation of osteoblast proliferation (GO:0033688)	2016-05-20	0.0619261	0.828275	-0.376498	0.0709362	GREM1;NPR3;BCL2;PLXNB1;ITGAV
single organism cell adhesion (GO:0098602)	31/259	0.141152	0.848148	-0.427462	0.0704031	CYFIP2;NLGN1;ITGAM;ROCK1;STXBP1;LEF1;ANTXR1;PERP;NPHP1;OLR1;ITGAV;NPHP4;CTNNA3;CD58;SRGAP2;ITGA4;FNDC3B;PARVA;CD2;ZAP70;FER;TYRO3;BCL2;ITGA7;ADAM9;PKP3;DSG4;CD24;FERMT2;CDK5R1;VAMP3
regulation of nitric-oxide synthase activity (GO:0050999)	1937-07-01	0.085596	0.828275	-0.372903	0.0702587	FCER2;CNR2;NPR3;HTR2B;ZDHHC21;ACVR2A;PTS
positive regulation of stress-activated MAPK cascade (GO:0032874)	16/118	0.124816	0.84205	-0.392064	0.0674021	DAXX;FLT4;SEMA4C;WNT7A;NOD2;VEGFA;GADD45G;CTGF;SDCBP;ZEB2;TAOK2;PTK2B;MAP3K10;CCR7;PKN1;NOX1
negative regulation of canonical Wnt signaling pathway (GO:0090090)	13/91	0.12045	0.828275	-0.353111	0.0665298	WWTR1;NOG;LEF1;LRP4;PPP2R3A;AXIN2;SOX10;AES;GREM1;SFRP4;SOX17;APC;NPHP4
keratinocyte differentiation (GO:0030216)	1954-09-01	0.0962366	0.828275	-0.348804	0.0657183	SCEL;AKR1C3;TXNIP;ADAM9;RBPJ;DSG4;POU3F1;EVPL;TP63
response to inactivity (GO:0014854)	2016-04-08	0.0162773	0.828275	-0.347151	0.0654068	HDAC4;IL10;CASQ1;FBXO32
positive regulation of calcium ion transport into cytosol (GO:0010524)	1937-07-01	0.085596	0.828275	-0.345823	0.0651566	P2RX7;P2RX5;PLA2G1B;CXCR3;F2R;AKAP6;PLCG1
positive regulation of interleukin-8 production (GO:0032757)	1937-07-01	0.085596	0.828275	-0.340454	0.0641451	CD2;ADIPOQ;F2R;GDF2;PRKD2;CD58;TLR2
inflammatory response to antigenic stimulus (GO:0002437)	2016-05-20	0.0619261	0.828275	-0.339827	0.0640269	IL2RA;CEP152;IL20RB;RBPJ;RASGRP1
neuron differentiation (GO:0030182)	27/222	0.143271	0.848148	-0.383787	0.0632098	GFI1;LEF1;TULP3;FAIM2;RORB;ASCL1;NGRN;SALL1;TCTN1;S1PR1;SPOCK1;DYNC2H1;EOMES;WNT10B;EMX2;EDN3;BCL11B;WNT7A;PPP2R3A;PROX1;VEGFA;HAND2;ID3;MDGA1;SHANK3;VSX1;CDK5R1
positive regulation of cysteine-type endopeptidase activity (GO:2001056)	16/119	0.130772	0.846707	-0.364386	0.0606338	BCAP31;CYFIP2;EGLN3;DIABLO;F2R;TNFRSF10B;UACA;CTGF;LCK;PERP;P2RX1;NLRP3;JAK2;TBC1D10A;MEN1;BOK
positive regulation of stress-activated protein kinase signaling cascade (GO:0070304)	16/119	0.130772	0.846707	-0.360811	0.0600391	DAXX;FLT4;SEMA4C;WNT7A;NOD2;VEGFA;GADD45G;CTGF;SDCBP;ZEB2;TAOK2;PTK2B;MAP3K10;CCR7;PKN1;NOX1
positive regulation of leukocyte proliferation (GO:0070665)	16/119	0.130772	0.846707	-0.360334	0.0599596	BLM;IL15;NFATC2;VTCN1;MIF;TNFRSF13C;ZAP70;IL2RA;CD28;BCL2;PRKCQ;TCF3;RLTPR;CD24;CARD11;CCR2
regulation of epithelial cell migration (GO:0010632)	17/129	0.137087	0.846707	-0.35777	0.0595329	SEMA5A;NRP1;FLT4;GDF2;CIB1;PROX1;KLF4;ETS1;HDAC9;VEGFA;TGFBR3;EPB41L5;PTK2B;ADAM9;PRKD2;PLCG1;PFN2
negative regulation of epithelial cell proliferation (GO:0050680)	15/110	0.130011	0.846707	-0.353042	0.0587462	WNT10B;CDKN2B;MAGED1;ATPIF1;GDF2;PTPRK;GDF5;RUNX3;TGFBR3;IFT52;IFT74;IFT88;APC;CXCR3;SCG2
negative regulation of developmental growth (GO:0048640)	1946-08-01	0.095942	0.828275	-0.307266	0.0578921	SEMA5A;NRP1;MSTN;DCC;BCL11A;NOG;PLXNA3;CDK5R1
regulation of I-kappaB kinase/NF-kappaB signaling (GO:0043122)	26/213	0.144809	0.848148	-0.349348	0.0575377	SLC44A2;HTR2B;OTUD7B;NLRC3;ZC3HAV1;NOD2;UACA;SHARPIN;TSPAN6;NLRP3;CCR7;CD36;PIM2;RPS27A;IL10;TLE1;ADIPOQ;F2R;TNFRSF10B;RHOH;S100B;ZDHHC17;REL;ZMYND11;CARD11;TLR2
regulation of sequence-specific DNA binding transcription factor activity (GO:0051090)	39/338	0.153759	0.848148	-0.349085	0.0574944	OPRD1;HDAC4;PLA2G1B;SETD6;GFI1;CEBPG;NLRC3;CIB1;NOD2;PRKCZ;SUMO1;NLRP3;JAK2;RPS27A;MEN1;IL10;WNT10B;PRKCH;PRMT2;RNF25;WFS1;ARID5B;PROX1;KLF4;VEGFA;TGFBR3;SFRP4;MAPK11;FER;HAND2;ANKRD42;RLIM;MAP3K10;ID3;PRKD2;PRKCQ;TCF3;CARD11;TLR2
response to calcium ion (GO:0051592)	14/100	0.122414	0.828275	-0.300233	0.056567	AKR1C3;ANXA11;ITPR3;SLC6A1;GRIN1;TTN;ALOX5AP;KCNMA1;FOSB;PTK2B;TXNIP;ADAM9;TSHB;PTGES
negative regulation of intracellular protein transport (GO:0090317)	1973-11-01	0.114324	0.828275	-0.291728	0.0549645	IL10;WWTR1;LRRK2;ADIPOQ;NLRP3;CD36;AXIN2;CABP1;PKD2;PKIG;UACA
tissue homeostasis (GO:0001894)	17/129	0.137087	0.846707	-0.328495	0.0546617	PDGFRB;F2R;RPA1;IL20RB;LDB2;NOD2;LYZ;ACACA;VEGFA;CTGF;CTSK;CD7;BCL2;PTK2B;LCN1;KCNJ1;BBS4
response to osmotic stress (GO:0006970)	1964-10-01	0.109754	0.828275	-0.284444	0.0535922	CUL5;KCNMA1;SLC2A1;PTK2B;LRRC8A;PKN1;AVP;PKD2;RCSD1;HNMT
muscle contraction (GO:0006936)	24/195	0.147779	0.848148	-0.323919	0.0533495	GAMT;ATP8A2;EDN3;ROCK1;TPM3;ROCK2;PDE4D;MYOF;HTR2B;VEGFB;PLA2G6;PIK3C2A;RCSD1;TTN;CSRP3;PPP1R13L;KCNMA1;MYH8;SCN4A;MYH11;SCN3B;SCN4B;MYH6;SNTB1
heart development (GO:0007507)	21/167	0.146289	0.848148	-0.318354	0.052433	ITGA4;TCF25;OSR1;SHOX2;ECE1;PKD2;HDAC9;ADIPOR2;HOPX;TTN;JMJD6;VCAN;ADAP2;SALL1;TFDP2;HAND2;RB1CC1;ERBB2;ID3;ALPK3;MYH6
transition metal ion homeostasis (GO:0055076)	16/120	0.136889	0.846707	-0.313512	0.0521685	ATP6V1A;SLC30A8;SCARA5;SLC31A1;SLC30A4;GDF2;HEPH;TFR2;LCK;LCN2;ATP6V0A2;RHAG;ATP6V0E2;NEO1;HMOX2;ATP6V0A1
granulocyte migration (GO:0097530)	1955-09-01	0.103778	0.828275	-0.275065	0.0518251	LGALS3;CCL24;HRH1;ITGAM;EDN3;PLA2G1B;PDE4D;SCG2;VEGFA
positive regulation of cell division (GO:0051781)	16/120	0.136889	0.846707	-0.303579	0.0505156	OR1A2;PDGFRB;PRDM9;EDN3;DMRT1;UBE2C;CXCR5;HTR2B;VEGFB;CDC6;VEGFA;APC;CD28;PHIP;DLGAP5;MEN1
muscle hypertrophy (GO:0014896)	2016-05-20	0.0619261	0.828275	-0.258361	0.0486779	HDAC4;CSRP3;MYOC;HTR2B;TTN
potassium ion transmembrane transport (GO:0071805)	17/129	0.137087	0.846707	-0.289207	0.0481241	HCN3;KCNH4;KCNE2;KCNK10;KCNIP3;KCNA1;KCNK13;KCNIP4;KCNC4;ATP1A3;KCNA6;ATP1B2;KCNAB3;PKD2;MTMR6;KCNMA1;KCNJ1
cellular potassium ion transport (GO:0071804)	17/129	0.137087	0.846707	-0.286682	0.047704	HCN3;KCNH4;KCNE2;KCNK10;KCNIP3;KCNA1;KCNIP4;KCNK13;KCNC4;ATP1A3;KCNA6;ATP1B2;PKD2;KCNAB3;MTMR6;KCNMA1;KCNJ1
calcium ion transport (GO:0006816)	26/215	0.154584	0.848148	-0.282344	0.0465021	GPM6A;CATSPER3;CUL5;CHRNA4;HTR2B;CHRNA9;ITPR3;PKD2;CTGF;TMEM165;SLN;ANXA6;ITGAV;CCR7;CACNG2;TRPM3;TRPC5;F2R;PKDREJ;GRIN1;BSPRY;LCK;P2RX1;CACHD1;ORAI1;RAMP1
regulation of endothelial cell migration (GO:0010594)	13/92	0.127114	0.846707	-0.276113	0.0459453	SEMA5A;NRP1;FLT4;GDF2;CIB1;PROX1;KLF4;HDAC9;ETS1;VEGFA;PTK2B;PRKD2;PLCG1
negative regulation of apoptotic signaling pathway (GO:2001234)	23/187	0.154482	0.848148	-0.27787	0.0457652	NRP1;CSF2;PGAP2;WFS1;NOG;HMGB2;AGAP2;FAIM2;MIF;SH3RF1;VEGFA;LGALS3;RB1CC1;BCL2;ST20;ITGAV;PHIP;AVP;ZMYND11;RFFL;SCG2;BCL2L1;NFE2L2
eosinophil chemotaxis (GO:0048245)	2016-04-09	0.0219137	0.828275	-0.241127	0.0454309	LGALS3;CCL24;HRH1;SCG2
negative regulation of MAPK cascade (GO:0043409)	17/130	0.143137	0.848148	-0.265832	0.0437825	PTPN1;ANKRD26;ADIPOQ;GPS2;KLF4;LAX1;FOXO1;SPRED3;P2RX7;SFRP4;SLC9A3R1;SPRED1;DUSP10;APC;ZMYND11;MEN1;FKTN
cellular response to peptide (GO:1901653)	32/273	0.16118	0.848148	-0.262267	0.0431953	ATP6V1A;PLA2G1B;ADCY1;IDE;NOD2;PIK3C2A;HDAC9;PRKCZ;FOXO1;CRHR1;CRHR2;GHR;GNG7;UCP2;ATP6V0A2;JAK2;ATP6V0E2;PRKACB;FGF22;ATP6V0A1;IGFBP1;PTPN1;ADIPOQ;KLF4;KLF3;ASS1;KLF2;FGF17;FER;GRB2;PHIP;FGFR4
synapse organization (GO:0050808)	15/111	0.13636	0.846707	-0.254363	0.0423261	GPM6A;FARP1;NLGN1;LRRK2;F2R;WNT7A;LRP4;RAB39B;KLK8;SPOCK2;ERBB2;SLITRK6;PCDHB5;CACNG2;SHANK3
brain development (GO:0007420)	23/187	0.154482	0.848148	-0.252757	0.0416292	EOMES;HMGCS1;GPR56;SPHK2;TCF7;TULP3;PROX1;HNMT;AFF2;BCR;PYGO2;SFRP4;NIPBL;SHARPIN;NME7;BAG3;FPGS;S1PR1;MDGA1;CDK5RAP3;MEN1;BOK;CDK5R1
anterior/posterior pattern specification (GO:0009952)	19/150	0.154037	0.848148	-0.249495	0.0410919	EMX2;TSHZ1;OSR1;LEF1;TULP3;AXIN2;HOXC11;ACVR2A;TTN;DLL3;ZEB2;IFT88;APC;SOX17;HOXB3;HOXA7;CDON;HOXC6;MYF5
centrosome organization (GO:0051297)	1964-10-01	0.109754	0.828275	-0.208613	0.0393049	PPP1R12A;ROCK2;CEP152;CEP192;HAUS6;CHD3;HAUS5;PKD2;BBS4;CNTLN
response to steroid hormone (GO:0048545)	42/369	0.162394	0.848148	-0.231577	0.0381408	PFKFB1;DTYMK;MSTN;NCF2;LEF1;HMGB2;GRIK4;ATP1A3;TNFRSF11B;RORB;HNMT;TYMS;SLC6A1;ETS1;NR2C1;CTGF;GHR;UCN2;PTGDS;TSHB;PPARGC1B;PELP1;PDGFRB;IL10;GPX4;IDH1;SLC34A1;ADIPOQ;CAD;AKR1C3;WNT7A;FBXO32;S100B;ASS1;BCL2;CRH;TXNIP;ADAM9;FOSB;AVP;CD24;TLR2
regulation of immune effector process (GO:0002697)	31/264	0.163462	0.848148	-0.223578	0.0368233	SPON2;IL20RB;ZC3HAV1;NOD2;PRKCZ;CRHR1;LGALS3;DUSP10;KLRK1;RPS19;TBX21;TSPAN6;CD36;CCR2;IL10;NOS2;IL15;SH2D1A;SH2D1B;MIF;BCR;NCR1;FCER2;NCR3;FER;LCK;IL2RA;CD28;CD247;IL7R;TLR2
neuron death (GO:0070997)	1947-08-01	0.104143	0.828275	-0.194975	0.0367352	MAGI1;DIABLO;LRRK2;BCL2;LIG4;TP63;BCL2L1;BOK
proteolysis involved in cellular protein catabolic process (GO:0051603)	44/391	0.17295	0.848148	-0.213284	0.0351279	PSMB11;PSMD12;USP27X;CUL5;UBE2D2;USP11;USP12;NEDD8;IDE;FBXO21;PSMA7;FAM134C;CDC20;CTSK;ARIH2;RFFL;RPS27A;SOCS6;ADAMTS7;SKP1;USP8;USP20;WFS1;SMURF1;USP43;UBE2C;GZMA;EDEM1;USP3;ERLIN1;VPS37A;PPP2R5C;RAD23B;FBXO31;CIT;UBE2W;APC;PSMA2;RLIM;SPOPL;UBA2;STUB1;NFE2L2;RNF187
positive regulation of protein complex assembly (GO:0031334)	16/122	0.149597	0.848148	-0.212687	0.0350296	WNT10B;CCL24;CSF2;IDE;VEGFA;CLIP1;FER;BAIAP2L1;SUMO1;APC;PTK2B;STUB1;GRB2;CCR7;ARHGEF5;PFN2
DNA catabolic process (GO:0006308)	14/102	0.135423	0.846707	-0.210198	0.0349771	GEN1;BLM;CCNH;HMGB2;RPA1;MRE11A;APEX2;RPA2;RAD23B;ISG20;RAD50;UBE2V2;DNASE1L2;DNASE1L3
negative regulation of cell cycle process (GO:0010948)	30/254	0.161033	0.848148	-0.209942	0.0345774	PSMB11;BLM;PSMD12;PKD2;PSMA7;CDC20;PCBP4;GSG2;TPR;RPS27A;TP63;E2F7;CDKN2B;H2AFY;DMRT1;PRMT2;UBE2C;INTS3;KLHL22;MRE11A;RPA2;MIF;PPP2R5C;FBXO31;SLFN11;APC;RFWD2;PSMA2;BCL2;BCL2L1
cellular response to organonitrogen compound (GO:0071417)	46/411	0.175312	0.848148	-0.205285	0.0338105	ATP6V1A;HCN3;BLM;DDC;PLA2G1B;LRRK2;AKAP6;NOD2;ADCY1;IDE;PIK3C2A;HDAC9;PRKCZ;FOXO1;CRHR1;CRHR2;GHR;HRH1;GNG7;UCP2;ATP6V0A2;JAK2;ATP6V0E2;PRKACB;FGF22;ATP6V0A1;IGFBP1;WNT10B;PTPN1;IGFBP5;PDE4D;SLC34A1;ADIPOQ;KLF4;KLF3;ASS1;KLF2;FGF17;FER;RRAGD;CRH;GRB2;PHIP;FGFR4;BCL2L1;TLR2
endosomal transport (GO:0016197)	23/187	0.154482	0.848148	-0.204469	0.0336761	RAB5B;TINAGL1;SORT1;KIAA1033;VPS37A;VPS26A;HOOK3;LYST;RGP1;EEA1;ZFYVE16;HMGXB4;SNX16;HOOK2;RAB12;KIF13A;VTI1A;RPS27A;TBC1D17;CHMP7;RAB11FIP3;TBC1D10A;VAMP3
response to metal ion (GO:0010038)	30/255	0.16577	0.848148	-0.196996	0.0324452	CUTA;DTYMK;LRRK2;ITPR3;TNFRSF11B;ADCY1;SLC6A1;ASCL1;TTN;FSTL3;PTK2B;TSHB;TFAP2B;SLC34A1;AKR1C3;ANXA11;ASS1;GRIN1;KRT16;LCK;CYP11B1;MTF1;KCNMA1;ALOX5AP;BCL2;ADAM9;FOSB;TXNIP;MT1H;PTGES
positive regulation of cAMP biosynthetic process (GO:0030819)	1965-10-01	0.117292	0.828275	-0.169886	0.0320082	GNAL;ADORA2A;GPR65;GPR161;TIMP2;CRH;AKAP5;AVP;RAMP1;CRHR1
post-embryonic development (GO:0009791)	1984-12-01	0.131907	0.846707	-0.186524	0.0310377	NPPC;PYGO2;SERP1;ALDH5A1;PLEKHA1;PPP1R13L;BCL2;TET2;ARID5B;ATG7;KCNJ1;MUT
blood vessel morphogenesis (GO:0048514)	1974-11-01	0.121552	0.828275	-0.164691	0.0310295	PDGFRB;NRP1;TFAP2B;FLT4;HAND2;GDF2;ITGA7;PROX1;RBPJ;PKD2;VEGFA
associative learning (GO:0008306)	1965-10-01	0.117292	0.828275	-0.15782	0.029735	IFT20;HRH1;HRH2;PDE1B;CRH;ATP1A3;DCDC2;DBH;CRHR1;GRIN1
positive regulation of T cell proliferation (GO:0042102)	1983-12-01	0.124747	0.84205	-0.166406	0.0286078	ZAP70;BLM;IL15;IL2RA;CD28;PRKCQ;VTCN1;TNFRSF13C;RLTPR;CD24;CARD11;CCR2
signal transduction by p53 class mediator (GO:0072331)	17/132	0.155676	0.848148	-0.171845	0.0283029	PSMB11;PSMD12;PGAP2;MIF;PPP2R5C;FHIT;PSMA7;GREM1;PCBP4;RFWD2;PSMA2;PERP;TMEM109;RPS27A;TP63;E2F7;BOK
gonad development (GO:0008406)	15/112	0.142879	0.848148	-0.167371	0.0275661	RRM1;HMGCS1;IDH1;OSR1;RNF38;AKR1C3;HMGB2;ARID5B;FSTL3;SFRP4;SALL1;SOX15;BCL2;BCL2L1;BOK
positive regulation of proteolysis involved in cellular protein catabolic process (GO:1903052)	1965-10-01	0.117292	0.828275	-0.145895	0.027488	KCNE2;SUMO1;RFWD2;LRRK2;UBE2V2;STUB1;TRIB2;HSPBP1;DLGAP5;PIAS1
regulation of stress fiber assembly (GO:0051492)	1956-09-01	0.111644	0.828275	-0.144067	0.0271438	MYOC;ROCK1;ROCK2;GPR65;S1PR1;PPFIA1;ARHGEF10L;CTGF;PFN2
ATP hydrolysis coupled proton transport (GO:0015991)	2016-06-29	0.0805433	0.828275	-0.143459	0.0270292	ATP6V1A;ATP6AP1L;ATP1A4;ATP6V0A2;ATP6V0E2;ATP6V0A1
hormone catabolic process (GO:0042447)	2016-04-08	0.0162773	0.828275	-0.138161	0.026031	DIO3;ECE1;IDE;HSD17B6
energy coupled proton transmembrane transport, against electrochemical gradient (GO:0015988)	2016-06-29	0.0805433	0.828275	-0.130614	0.024609	ATP6V1A;ATP6AP1L;ATP1A4;ATP6V0A2;ATP6V0E2;ATP6V0A1
negative regulation of organelle organization (GO:0010639)	28/237	0.170456	0.848148	-0.14914	0.0245634	PLEKHH2;CTBP1;AVIL;LRRK2;PHF1;CIB1;TRIOBP;CDC20;CAPZB;TPR;S1PR1;PPFIA1;JARID2;VAT1;ACD;H2AFY;MYOC;DMRT1;UBE2C;RDX;KLHL22;PAX5;APC;TBC1D7;AVP;SHANK3;BCL2L1;PFN2
regulation of neuron projection development (GO:0010975)	32/275	0.170391	0.848148	-0.140086	0.0230722	SEMA5A;NRP1;NLGN1;ATP8A2;AVIL;LRRK2;GFI1;SHOX2;LRP4;CIB1;KLK8;CDC20;CFL2;PTK2B;SPOCK1;SKIL;PLXNA4;PLXNA3;DCC;BCL11A;WNT7A;TBX6;GRIN1;VEGFA;CIT;CCDC88A;STK24;RUFY3;UBE2V2;PLXNB1;SHANK3;CDK5R1
regulation of cell cycle checkpoint (GO:1901976)	2016-06-29	0.0805433	0.828275	-0.118434	0.0223142	GEN1;RNASEH2B;GSG2;TPR;RPA2;PROX1
integrin-mediated signaling pathway (GO:0007229)	1984-12-01	0.131907	0.846707	-0.134082	0.0223113	CEACAM1;ITGAM;ITGA4;DST;ADAMTS1;ITGA7;PTK2B;ADAM9;ITGAV;FERMT2;LAT;CTGF
pyrimidine nucleotide metabolic process (GO:0006220)	1947-08-01	0.104143	0.828275	-0.117645	0.0221656	PRPS1;DTYMK;NME7;RP2;CAD;DPYD;AK3;TYMS
anion homeostasis (GO:0055081)	1938-07-01	0.0941136	0.828275	-0.117227	0.0220868	TFAP2B;SLC9A3R1;SFRP4;FABP3;SLC34A1;FGFR4;LYST
vitamin metabolic process (GO:0006766)	16/122	0.149597	0.848148	-0.132176	0.0217694	PRSS1;GSTO2;CTRB2;MCCC1;CTRB1;SLC2A1;CYP4F11;CYP3A4;MUT;RLBP1;ACACA;SLC25A16;PCCA;VNN2;FPGS;ACPP
muscle tissue morphogenesis (GO:0060415)	1956-09-01	0.111644	0.828275	-0.108936	0.0205246	TGFBR3;COL11A1;SHOX2;XIRP2;PROX1;RBPJ;MYH6;MYF5;TTN
ameboidal-type cell migration (GO:0001667)	16/123	0.156185	0.848148	-0.123025	0.0202622	NANOS1;NRP1;EDN3;LEF1;HTR2B;ARID5B;SOX10;VEGFA;GREM1;ZEB2;SOX17;SOX18;HAND2;PTK2B;PKN1;SCG2
sensory organ development (GO:0007423)	14/103	0.142206	0.848148	-0.115106	0.018958	DDR1;KCNE2;BCL11B;LEF1;RAX;TULP3;ECE1;KLF4;VEGFA;IFT88;PPP1R13L;HAND2;BCL2;MYF5
negative regulation of cell motility (GO:2000146)	21/170	0.163197	0.848148	-0.115043	0.0189476	OSBPL8;IFITM1;IGFBP5;GPR56;ADIPOQ;NOG;GDF2;AP1AR;PTPRK;KLF4;TGFBR3;BCR;GREM1;SLC9A3R1;STK24;KRT16;BCL2;SRGAP2;HOXA7;CCL28;PFN2
eosinophil migration (GO:0072677)	2016-04-10	0.0286016	0.828275	-0.100267	0.0188913	LGALS3;CCL24;HRH1;SCG2
long-chain fatty acid transport (GO:0015909)	1938-07-01	0.0941136	0.828275	-0.098725	0.0186008	FABP3;PLA2G1B;PNPLA8;PLA2G4A;CD36;ACACA;SLC27A4
negative regulation of immune response (GO:0050777)	14/103	0.142206	0.848148	-0.109678	0.018064	IL10;SH2D1B;IL20RB;NOD2;SAMSN1;BCR;LGALS3;FER;DUSP10;RPS19;IL2RA;TYRO3;IL7R;CCR2
regulation of extrinsic apoptotic signaling pathway (GO:2001236)	20/161	0.164757	0.848148	-0.0975658	0.0160691	NRP1;CSF2;HMGB2;AGAP2;TNFRSF10B;DBH;RUNX3;SH3RF1;VEGFA;LGALS3;RB1CC1;BCL2;PHIP;ITGAV;RFFL;ZMYND11;SCG2;SKIL;BCL2L14;BCL2L1
regulation of cilium assembly (GO:1902017)	1938-07-01	0.0941136	0.828275	-0.0663245	0.0124962	IFT20;TBC1D2;IFT88;TBC1D7;TBC1D17;BBS4;TBC1D10A
regulation of cell morphogenesis involved in differentiation (GO:0010769)	29/248	0.178071	0.848148	-0.0719703	0.0118535	SEMA5A;NRP1;LRRK2;SHOX2;LEF1;LRP4;CIB1;TRIOBP;EPB41L5;CFL2;SKIL;PLXNA4;PLXNA3;WWTR1;MYOC;DCC;BCL11A;WNT7A;AP1AR;AXIN2;GRIN1;VEGFA;CIT;TGFBR3;GREM1;RUFY3;PLXNB1;SHANK3;CDK5R1
response to stimulus involved in regulation of muscle adaptation (GO:0014874)	2016-04-10	0.0286016	0.828275	-0.0628602	0.0118435	HDAC4;CASQ1;FBXO32;NOL3
MAPK cascade (GO:0000165)	21/170	0.163197	0.848148	-0.0695359	0.0114526	LRRK2;HTR2B;GPS2;NOD2;ELK1;RASGRP3;ITPKB;MAPK11;DUSP10;DOK5;RB1CC1;TAOK2;PTK2B;MAP3K10;ITGAV;AVP;RPS27A;SCG2;SHANK3;MAP4K3;MEN1
lipid biosynthetic process (GO:0008610)	54/491	0.182726	0.848148	-0.0586644	0.00966204	PIGU;PGAP2;SLC44A2;PIGQ;PIK3C2A;CHKB-CPT1B;PLB1;PIK3C2B;PIP4K2A;PTGDS;FADS1;PLA2G4D;HMGCS1;SPHK2;PLA2G4A;MIF;PHOSPHO1;PIGA;AGPS;CRH;PLBD1;FAR1;PTGES;CDS1;PLA2G1B;HSD17B6;CYP3A4;LTC4S;PLA2G6;PLD1;MTMR6;ACACA;EBP;LARGE;ST8SIA4;ALOXE3;SDR42E1;CHKA;PNPLA8;ST8SIA3;MBOAT1;AKR1C3;AKR1C4;SGPP2;SQLE;FA2H;FABP5;CYP11B1;P2RX1;ALOX5AP;ACER3;CHPT1;DEGS2;LPIN3
regulation of cell cycle process (GO:0010564)	53/481	0.181952	0.848148	-0.0532057	0.00876299	PRDM9;PKD2;CTGF;CDC20;SOX15;GSG2;DLGAP5;TP63;BBS4;GEN1;PDGFRB;PRMT2;EDN3;H2AFY;PPP2R5C;MIF;PROX1;AXIN2;CIT;SLFN11;PSMA2;BIN1;PHIP;OR1A2;PSMB11;BLM;PSMD12;RNASEH2B;ROCK2;LEF1;CXCR5;HDAC8;PSMA7;PCBP4;TPR;RPS27A;E2F7;WNT10B;CDKN2B;DMRT1;UBE2C;INTS3;KLHL22;RPA2;MRE11A;CDC6;FBXO31;APC;RFWD2;CD28;BCL2;TCF3;BCL2L1
regulation of canonical Wnt signaling pathway (GO:0060828)	19/152	0.166225	0.848148	-0.0491021	0.00808712	WNT10B;WWTR1;NOG;LEF1;WNT7A;LRP4;PPP2R3A;AXIN2;RBPJ;SOX10;AES;IFT20;RNF146;GREM1;SFRP4;SOX17;APC;NPHP4;LGR6
regulation of striated muscle cell differentiation (GO:0051153)	1985-12-01	0.139288	0.848148	-0.0355621	0.00585708	HDAC4;GREM1;MAMSTR;MORF4L2;SHOX2;BCL2;ID3;AKAP6;PROX1;RBPJ;HDAC9;HOPX
multicellular organismal metabolic process (GO:0044236)	13/94	0.141051	0.848148	-0.0229915	0.00378671	COL18A1;PLA2G1B;COL11A1;AKR1C3;CEL;MMP10;ACACA;GHR;COL4A2;CTSK;COL6A2;ADAM9;COL9A2
regulation of lymphocyte mediated immunity (GO:0002706)	13/95	0.148318	0.848148	-0.0214578	0.00353411	IL10;SH2D1A;SH2D1B;IL20RB;NOD2;PRKCZ;NCR1;FCER2;NCR3;KLRK1;TBX21;CD28;IL7R
microtubule-based transport (GO:0010970)	13/95	0.148318	0.848148	-0.0174349	0.00287153	DYNC2H1;DST;CEP152;LCA5;AP3B1;RASGRP1;PRKCZ;IFT20;IFT52;IFT74;NME7;BBS12;KIF13A
regulation of circadian rhythm (GO:0042752)	1976-11-01	0.136751	0.846707	-0.00829716	0.00138065	PER3;ADORA2A;MAGED1;ROCK2;SUV39H1;CRH;RORB;PROX1;ADCY1;PTGDS;ARNTL2
anion transport (GO:0006820)	49/443	0.18614	0.848148	-0.0076375	0.0012579	CLIC3;ATP8A2;SLC2A1;SLC4A1;SLC6A1;CA5B;SLC16A6;CA6;SLC16A8;CD36;SLC16A3;SLC16A5;SLC38A1;SLC34A1;ATP11C;PLA2G4A;PDZK1;ANO5;SLC7A4;SLC7A8;SLCO4A1;AVP;RHCG;SLC27A4;GLS2;PLA2G1B;STXBP1;SLC1A2;SLC1A6;ACACA;RHD;SLC9A3R1;SLC38A6;SLC38A9;LRRC8A;SLC17A1;SLC13A5;SLC36A4;SLC38A5;ATP8B4;SLC35A3;PNPLA8;AKR1C4;CLCN6;CLCN5;FABP3;SLC6A9;RHAG;SLC26A5
protein activation cascade (GO:0072376)	5/196	0.999934	0.999987	11.9842	-0.000152422	C1QA;F10;C1RL;KLKB1;C1QC
complement activation (GO:0006956)	3/175	0.999987	0.999987	12.809	-0.000162912	C1QA;C1RL;C1QC
complement activation, classical pathway (GO:0006958)	3/162	0.999963	0.999987	13.3208	-0.000169422	C1QA;C1RL;C1QC
negative regulation of binding (GO:0051100)	13/95	0.148318	0.848148	0.0104946	-0.00172846	ITGA4;GZMA;ANKRD33;LRRK2;ADIPOQ;NOG;LEF1;AES;EPB41L5;SUMO1;SLN;HAND2;JAK2
regulation of axonogenesis (GO:0050770)	15/114	0.156421	0.848148	0.0123924	-0.00204103	SEMA5A;NRP1;DCC;BCL11A;SHOX2;WNT7A;LRP4;GRIN1;VEGFA;RUFY3;PLXNB1;SKIL;PLXNA4;CDK5R1;PLXNA3
regulation of anion transport (GO:0044070)	1985-12-01	0.139288	0.848148	0.0124716	-0.00205407	CLCN6;SFRP4;CLCN5;CLIC3;ATP8A2;ADORA2A;SLC34A1;MIF;PDZK1;AVP;SLC6A1;PLA2G6
regulation of viral genome replication (GO:0045069)	1957-09-01	0.119832	0.828275	0.0111881	-0.00210795	ISG20;APOBEC3D;FAM111A;IFITM1;APOBEC3H;CD28;BCL2;ZC3HAV1;PROX1
positive regulation of alpha-beta T cell activation (GO:0046635)	1948-08-01	0.112721	0.828275	0.0115477	-0.00217571	ITPKB;ZAP70;BLM;CD28;PRKCQ;AP3B1;PRKCZ;CCR2
peptidyl-threonine modification (GO:0018210)	1948-08-01	0.112721	0.828275	0.0122698	-0.00231176	GALNT3;LRRK2;GSG2;CAD;BCL2;MAP3K10;PKN1;CDK5R1
regulation of cytokine-mediated signaling pathway (GO:0001959)	13/95	0.148318	0.848148	0.0180234	-0.00296846	PTPN1;IFNA14;IFNGR1;IFNGR2;GFI1;ADIPOQ;PIAS1;SHARPIN;SUMO1;RFFL;CD24;JAK2;JAK1
negative regulation of axonogenesis (GO:0050771)	1948-08-01	0.112721	0.828275	0.0179205	-0.00337641	SEMA5A;NRP1;BCL11A;DCC;RUFY3;LRP4;CDK5R1;PLXNA3
heart morphogenesis (GO:0003007)	1939-07-01	0.103084	0.828275	0.0219981	-0.00414466	TGFBR3;NIPBL;HAND2;HTR2B;DCHS1;TTN;VEGFA
neuropeptide signaling pathway (GO:0007218)	15/114	0.156421	0.848148	0.0264518	-0.00435661	OPRD1;NPSR1;NPFFR1;GPR56;SORT1;PKDREJ;SORCS1;CRHR1;HCRTR1;PROKR1;NPW;BAI3;GPR112;GPR133;GPR114
natural killer cell activation (GO:0030101)	1948-08-01	0.112721	0.828275	0.0241491	-0.00454994	CD2;NCR1;IFNA14;KIR3DS1;KLRK1;IL15;TYRO3;TCF3
positive regulation of intrinsic apoptotic signaling pathway (GO:2001244)	1948-08-01	0.112721	0.828275	0.0257714	-0.00485559	BCAP31;SLC9A3R1;PLEKHF1;LCK;BCL2;SKIL;NOX1;BCL2L1
positive regulation of myeloid leukocyte cytokine production involved in immune response (GO:0061081)	2016-04-11	0.0363706	0.828275	0.0328292	-0.00618536	SPON2;CD36;MIF;TLR2
cellular monovalent inorganic cation homeostasis (GO:0030004)	1948-08-01	0.112721	0.828275	0.0338652	-0.00638056	TFAP2B;KCNMA1;ATP1A4;ATP1A3;ATP1B2;ATP6V0E2;NOX1;TMEM165
sulfur compound biosynthetic process (GO:0044272)	5/145	0.997561	0.999291	9.59103	-0.00679814	VCAN;B3GNT7;KERA;ST3GAL6;ACACA
respiratory electron transport chain (GO:0022904)	3/112	0.99811	0.999291	10.1621	-0.00720287	ALDH5A1;UCP2;NDUFAF2
internal protein amino acid acetylation (GO:0006475)	3/111	0.99796	0.999291	10.2507	-0.00726569	LEF1;TCF3;CSRP2BP
peptidyl-lysine acetylation (GO:0018394)	3/108	0.997439	0.999291	10.3415	-0.00733005	LEF1;TCF3;CSRP2BP
internal peptidyl-lysine acetylation (GO:0018393)	3/106	0.997022	0.999291	10.4302	-0.0073929	LEF1;TCF3;CSRP2BP
regulation of actin filament depolymerization (GO:0030834)	1939-07-01	0.103084	0.828275	0.0415526	-0.00782893	SEMA5A;PLEKHH2;CAPZB;AVIL;CFL2;RDX;TRIOBP
Fc receptor mediated stimulatory signaling pathway (GO:0002431)	8/204	0.99864	0.999291	12.219	-0.00866084	CYFIP2;WIPF2;CD3G;GRB2;ITPR3;PLCG1;CD247;PLA2G6
Fc-gamma receptor signaling pathway involved in phagocytosis (GO:0038096)	8/203	0.998554	0.999291	12.2688	-0.00869617	CYFIP2;WIPF2;CD3G;GRB2;ITPR3;PLCG1;CD247;PLA2G6
Fc-gamma receptor signaling pathway (GO:0038094)	8/203	0.998554	0.999291	12.2721	-0.00869849	CYFIP2;WIPF2;GRB2;CD3G;ITPR3;PLCG1;CD247;PLA2G6
immune response-regulating cell surface receptor signaling pathway involved in phagocytosis (GO:0002433)	8/203	0.998554	0.999291	12.2731	-0.00869915	CYFIP2;WIPF2;GRB2;CD3G;ITPR3;PLCG1;CD247;PLA2G6
protein acetylation (GO:0006473)	4/122	0.996444	0.999049	9.87408	-0.00939134	LEF1;TCF3;CSRP2BP;FOXO1
dorsal/ventral pattern formation (GO:0009953)	1966-10-01	0.125112	0.84281	0.0552982	-0.00945675	GREM1;DYNC2H1;IFT52;IFT88;APC;ARL13B;TCTN1;NOG;LRP4;WNT7A
regulation of inflammatory response to antigenic stimulus (GO:0002861)	2016-05-21	0.0713842	0.828275	0.0539902	-0.0101723	IL10;CD28;IL20RB;CCR7;NOD2
regulation of protein catabolic process (GO:0042176)	30/260	0.190596	0.848148	0.0626014	-0.0103105	KCNE2;TMF1;LRRK2;AGAP2;FHIT;HSPBP1;FOXO1;CDC20;SUMO1;SOX17;TPR;PTK2B;ATG7;DLGAP5;IL10;WNT10B;NOS2;UBE2C;KLHL22;PPP2R3A;CDC6;RAD23B;PIAS1;RGP1;APC;RFWD2;UBE2V2;ADAM9;STUB1;TRIB2
long-term synaptic potentiation (GO:0060291)	2016-06-30	0.0898589	0.828275	0.0578878	-0.0109067	CRH;PTK2B;ITPR3;S100B;PRKCZ;CRHR1
developmental maturation (GO:0021700)	19/154	0.17891	0.848148	0.0664033	-0.0109366	CATSPER3;IL15;STXBP1;NTN4;RBPJ;ASCL1;TYMS;RUNX3;SOX10;KLF2;GRIN1;VEGFA;RND1;SOX18;S1PR1;PTK2B;VSX1;CDK5R2;CDK5R1
negative regulation of cell adhesion (GO:0007162)	15/115	0.163439	0.848148	0.0734441	-0.0120963	SEMA5A;MYOC;ADIPOQ;LEF1;AP1AR;KLF4;ASS1;RND1;EPB41L5;SPOCK1;PLXNB1;FXYD5;JAK2;HOXA7;CCL28
detection of mechanical stimulus (GO:0050982)	1939-07-01	0.103084	0.828275	0.069083	-0.013016	CSRP3;DENND5B;COL11A1;CHRNA9;PKDREJ;PKD2;TTN
inflammatory response (GO:0006954)	42/376	0.191137	0.848148	0.0800033	-0.0131766	HDAC4;REG3A;IL20RB;FPR2;RBPJ;RASGRP1;PRKCZ;HDAC9;HRH1;CXCR1;CNR2;CLEC7A;CXCR3;BLNK;OLR1;NLRP3;CCR7;CCR2;IL10;CCL24;NOS2;IL15;IGFBP4;EPHX2;CEP152;F2R;MIF;CYP4F11;LYZ;ASS1;NCR3;ADORA2A;IL2RA;CRH;CARD18;PRKCQ;SCG2;NAIP;LAT;NOX1;TLR2;PTGES
positive regulation of MAPK cascade (GO:0043410)	44/395	0.189197	0.848148	0.0802806	-0.0132222	NRP1;PLA2G1B;MAGED1;FLT4;LRRK2;HTR2B;CIB1;NOD2;PRKCZ;CTGF;GHR;SDCBP;ERBB2;TIMP2;PTK2B;CCR7;PLCG1;CD36;RPS27A;JAK2;CDON;PDGFRB;DAXX;EDN3;DCC;IGFBP4;SEMA4C;F2R;VEGFB;WNT7A;MIF;VEGFA;GADD45G;MAPK11;ZEB2;TAOK2;MAP3K10;ADAM9;TFF2;PRKD2;PKN1;FGFR4;CD24;NOX1
homeostasis of number of cells (GO:0048872)	13/96	0.155781	0.848148	0.0829748	-0.013666	F2R;RPA1;IL20RB;ZC3H8;TNFRSF13C;IFT88;CD7;BCL2;RLTPR;IL7R;SKIL;LAT;MEN1
negative regulation of nervous system development (GO:0051961)	25/211	0.183174	0.848148	0.0837424	-0.0137924	SEMA5A;NRP1;GFI1;TULP3;LRP4;CIB1;ASCL1;KLK8;DLL3;SPOCK1;SRGAP2;PRKACB;PLXNA3;ZHX2;GPR56;DCC;BCL11A;NOG;WNT7A;TBX6;HOOK3;CIT;GPR161;RUFY3;CDK5R1
protein oligomerization (GO:0051259)	41/366	0.189915	0.848148	0.0863847	-0.0142276	TRIM72;BLM;NLGN1;OAT;KCNA1;KCNC4;MGST1;PRF1;LRP4;ITPR3;KCNA6;NOD2;IDE;SLC6A1;PRKCZ;ACACA;SHARPIN;RPS19;ANXA6;NLRP3;SKIL;AASS;PANX3;TP63;RRM1;SCARA5;DCXR;SLC34A1;ATPIF1;ADIPOQ;MIF;GRIN1;GRHPR;ALDH5A1;COL6A2;P2RX1;ALOX5AP;LNX1;GRB2;KCTD16;DGKH
detection of chemical stimulus involved in sensory perception of smell (GO:0050911)	25/420	0.995205	0.998242	8.76611	-0.0154233	OR1A2;OR5AR1;OR10P1;OR4Q2;OR6S1;OR2T11;OR10W1;OR56B1;OR6B2;OR4D1;OR1D2;OR2H2;OR1F1;OR5AS1;OR2J1;OR1L1;OR2T6;OR2T3;OR2V2;OR4K13;OR4D10;OR56A4;OR4C15;OR3A2;OR7E24
regulation of protein depolymerization (GO:1901879)	1967-10-01	0.133208	0.846707	0.0947435	-0.0157653	SEMA5A;PLEKHH2;APC;CAPZB;SLN;AVIL;CFL2;RDX;CIB1;TRIOBP
histone acetylation (GO:0016573)	3/101	0.995667	0.998488	10.5979	-0.0160387	LEF1;TCF3;CSRP2BP
fatty acid metabolic process (GO:0006631)	32/280	0.194658	0.848148	0.0974719	-0.0160536	ABCD3;PLA2G1B;ACSM2A;LTC4S;ADIPOR2;ACACA;GHR;ACOXL;PTGDS;ACAA1;ALOXE3;FADS1;GPX4;PNPLA8;EPHX2;ADIPOQ;ACOT11;AKR1C3;PLA2G4A;MIF;CEL;MUT;FA2H;FABP3;ALDH5A1;PCCA;ALOX5AP;DAGLB;LPIN3;SLC27A4;TLR2;PTGES
positive regulation of phospholipase C activity (GO:0010863)	1967-10-01	0.133208	0.846707	0.106561	-0.0177318	PDGFRB;ITK;GNA15;PDE1B;HTR2B;ITPR3;ADCY1;PLCG1;S1PR4;PRKACB
positive regulation of cellular protein catabolic process (GO:1903364)	1967-10-01	0.133208	0.846707	0.112661	-0.0187468	KCNE2;SUMO1;RFWD2;LRRK2;UBE2V2;STUB1;TRIB2;HSPBP1;DLGAP5;PIAS1
regulation of cytokine secretion (GO:0050707)	14/106	0.163637	0.848148	0.116031	-0.0191104	IL10;F2R;HTR2B;MIF;NOD2;VTCN1;PRKCZ;CD2;P2RX7;NLRP3;CCR7;CD58;RLTPR;TLR2
regulation of anatomical structure size (GO:0090066)	27/232	0.194243	0.848148	0.118235	-0.0194734	SEMA5A;RAB3B;PLEKHH2;AVIL;LRRK2;HTR2B;PIK3C2A;TRIOBP;NPPC;BAIAP2L1;CAPZB;CFL2;RB1CC1;PTK2B;CCR7;CCL24;EDN3;RDX;WNT7A;CIT;FER;ADORA2A;P2RX1;GRB2;AVP;IL7R;PFN2
DNA-templated transcription, termination (GO:0006353)	1986-12-01	0.146887	0.848148	0.1191	-0.0196159	CPSF1;CCNH;CSTF3;MAGOH;MAZ;TAF1A;SNRPG;POLR2F;UPF3B;U2AF1;SNRPE;TTF2
positive regulation of nitric-oxide synthase biosynthetic process (GO:0051770)	2016-04-11	0.0363706	0.828275	0.105179	-0.0198168	FCER2;NOD2;JAK2;TLR2
odontogenesis (GO:0042476)	13/96	0.155781	0.848148	0.124048	-0.0204307	JAG2;BCL11B;SLC34A1;OSR1;LEF1;LRP4;AXIN2;ENAM;PERP;HAND2;PAX9;ID3;TP63
fat cell differentiation (GO:0045444)	13/96	0.155781	0.848148	0.129376	-0.0213083	OSBPL8;TFAP2B;CTBP1;LAMA4;ADIPOQ;ARID5B;EBF2;KLF4;FOXO1;NIPBL;ALOXE3;BBS4;CREB5
genitalia morphogenesis (GO:0035112)	2016-04-11	0.0363706	0.828275	0.115535	-0.0217681	NIPBL;SYCP2;TCF7;TP63
regulation of alpha-beta T cell proliferation (GO:0046640)	2016-05-21	0.0713842	0.828275	0.116015	-0.0218585	ZAP70;BLM;CD28;BTLA;CCR2
regulation of interleukin-4 production (GO:0032673)	2016-05-21	0.0713842	0.828275	0.126109	-0.0237603	LEF1;PRG2;IL20RB;PRKCQ;PRKCZ
growth (GO:0040007)	37/329	0.198065	0.848148	0.147099	-0.0242273	CYFIP1;NRP1;MSTN;SLC1A2;LRP4;TYMS;PRKCZ;EPB41L5;NIPBL;SALL1;PPP1R13L;SOX15;SLITRK6;ARIH2;S1PR1;ITGAV;ATP6V0E2;EYS;IGFBP1;PRMT2;PLEKHA1;IGFBP5;PDE4D;ENTPD5;GDF2;ARID5B;GDF1;SOX10;GDF5;KLF2;VEGFA;TGFBR3;PYGO2;BCL2;IL7R;APBA2;BCL2L1
electron transport chain (GO:0022900)	4/115	0.994209	0.997461	9.96363	-0.0253283	ALDH5A1;UCP2;NDUFAF2;CYB561
regulation of oxidoreductase activity (GO:0051341)	1977-11-01	0.144715	0.848148	0.154672	-0.0254745	FCER2;CNR2;GZMA;LRRK2;GFI1;NPR3;HTR2B;ZDHHC21;NOD2;ACVR2A;PTS
protein localization to plasma membrane (GO:0072659)	1977-11-01	0.144715	0.848148	0.164057	-0.0270202	GOLGA4;PLEKHF1;ADIPOQ;KIF13A;ZDHHC23;ZDHHC22;SCN3B;RAMP1;PRKCZ;OPTN;VAMP3
protein maturation (GO:0051604)	26/222	0.191627	0.848148	0.165317	-0.0272278	CYFIP2;DIABLO;ECE1;APH1A;PERP;TSPAN5;NLRP3;CTSE;RPS27A;JAK2;SEC11A;TSHB;TBC1D10A;BOK;DYNC2H1;EGLN3;WFS1;F2R;TNFRSF10B;VPS37A;PPP2R5C;BACE2;LCK;P2RX1;STUB1;KLKB1
positive regulation of leukocyte mediated immunity (GO:0002705)	1978-11-01	0.152916	0.848148	0.16633	-0.0273945	FCER2;NCR3;KLRK1;NOS2;TBX21;SH2D1A;SH2D1B;CD28;NOD2;PRKCZ;CRHR1
lipid catabolic process (GO:0016042)	27/232	0.194243	0.848148	0.167399	-0.0275707	ABCD3;PLA2G1B;HSD17B6;PLA2G6;CYP3A4;PLD1;PLB1;SMPD3;NEU2;ACOXL;ENPP2;PLCG1;BCO2;ACAA1;PRKACB;PLA2G12B;PLA2G4D;PNPLA8;ADIPOQ;AKR1C3;PLA2G4A;CEL;MUT;PCCA;PLBD1;DAGLB;SLC27A4
regulation of postsynaptic membrane potential (GO:0060078)	1958-09-01	0.128336	0.846707	0.170798	-0.0284209	NLGN1;ADORA2A;CHRNA4;LRRK2;CELF4;PTK2B;PRKCZ;SHANK3;GRIN1
alcohol metabolic process (GO:0006066)	38/340	0.204116	0.848148	0.182947	-0.0301313	CDS1;SLC44A2;PLA2G1B;INPP1;ADH1B;PLA2G6;CYP3A4;CHKB-CPT1B;PLB1;SMPD3;EBP;PPIP5K2;APOF;ENPP2;PLCG1;CHKA;HMGCS1;PLA2G4D;PNPLA8;SPHK2;SLC34A1;IPMK;MBOAT1;AKR1C3;PLA2G4A;CEL;SGPP2;DHRS3;ITPKB;SQLE;PHOSPHO1;FABP5;CYP11B1;ACER3;PLBD1;CHPT1;DEGS2;LPIN3
detection of chemical stimulus (GO:0009593)	32/499	0.992674	0.996355	8.75852	-0.0319822	OR1A2;TAS2R42;OR5AR1;OR10P1;NOD2;OR4Q2;OR6S1;OR2T11;OR10W1;OR56B1;CA6;GNAT1;OR6B2;TAS2R50;OR4D1;OR1D2;OR2H2;OR5AS1;OR1F1;TAS2R14;OR2J1;OR1L1;OR2T6;OR2T3;OR2V2;OR4K13;OR4D10;OR56A4;OR4C15;OR3A2;OR7E24;TLR2
regulation of blood circulation (GO:1903522)	24/204	0.197471	0.848148	0.206311	-0.0339794	HDAC4;KCNE2;EDN3;NOS2;EPHX2;PDE4D;F2R;ECE1;DBH;PLA2G6;HOPX;CTGF;NPPC;SCPEP1;CSRP3;HRH1;HRH2;P2RX1;RANGRF;AVP;SCN3B;JAK2;SCN4B;MYH6
retina development in camera-type eye (GO:0060041)	1958-09-01	0.128336	0.846707	0.207317	-0.0344976	RRM1;APC;NPHP1;CRX;NPHP4;GNAT1;RORB;CEP290;JMJD6
positive regulation of cell growth (GO:0030307)	14/107	0.171132	0.848148	0.220631	-0.036338	SEMA5A;IGFBP1;NRP1;BCL11A;LEF1;NOL8;CIB1;AKAP6;VEGFA;ERBB2;BCL2;PTK2B;AVP;IL9R
aging (GO:0007568)	24/204	0.197471	0.848148	0.222954	-0.0367206	CDKN2B;DDC;KCNE2;ATP8A2;GPX4;NCF2;IL15;PDE4D;SLC1A2;MIF;TYMS;ASS1;CTGF;SERP1;KRT16;LCK;UCP2;TIMP2;BCL2;KRTAP4-3;GRB2;TP63;FADS1;ATR
sensory perception of mechanical stimulus (GO:0050954)	5/127	0.992015	0.996276	9.859	-0.0367806	NIPBL;WFS1;COL11A1;SLITRK6;SLC26A5
positive regulation of JNK cascade (GO:0046330)	14/107	0.171132	0.848148	0.226427	-0.0372926	DAXX;FLT4;WNT7A;NOD2;GADD45G;CTGF;SDCBP;ZEB2;TAOK2;PTK2B;MAP3K10;CCR7;PKN1;NOX1
regulation of T cell differentiation (GO:0045580)	13/97	0.163436	0.848148	0.228105	-0.0375689	IL15;ZC3H8;AP3B1;PRKCZ;ITPKB;CD2;ZAP70;LCK;IL2RA;ERBB2;RLTPR;IL7R;CARD11
mitochondrial transport (GO:0006839)	4/111	0.992379	0.996276	10.1496	-0.0378646	GRPEL2;UCP2;TIMM17A;ACACA
organelle fission (GO:0048285)	19/325	0.9909	0.99566	8.93125	-0.0388429	TDRKH;PPP1R12A;NEK4;SYCP2;DYNLT3;RPA1;HAUS6;CDC6;HAUS5;TRIOBP;CIT;CDC20;CLIP1;ENSA;TPR;CLTCL1;NEK3;PIM2;MAPRE2
negative regulation of cell migration (GO:0030336)	20/166	0.196228	0.848148	0.245931	-0.040505	OSBPL8;IFITM1;IGFBP5;GPR56;ADIPOQ;NOG;GDF2;PTPRK;KLF4;BCR;TGFBR3;GREM1;SLC9A3R1;STK24;KRT16;BCL2;SRGAP2;HOXA7;CCL28;PFN2
alpha-beta T cell activation (GO:0046631)	1940-07-01	0.1125	0.828275	0.218502	-0.0411681	EOMES;ITK;BLM;BCL11B;IL15;TCF7;LEF1
detection of chemical stimulus involved in sensory perception (GO:0050907)	30/465	0.990044	0.995236	8.69862	-0.0415418	OR1A2;TAS2R42;OR5AR1;OR10P1;OR4Q2;OR6S1;OR2T11;OR10W1;OR56B1;CA6;GNAT1;OR6B2;TAS2R50;OR4D1;OR1D2;OR2H2;OR5AS1;OR1F1;OR2J1;TAS2R14;OR1L1;OR2T6;OR2T3;OR2V2;OR4K13;OR4D10;OR56A4;OR4C15;OR3A2;OR7E24
positive regulation of inflammatory response (GO:0050729)	1988-12-01	0.162723	0.848148	0.267583	-0.044071	CCL24;RPS19;IL15;ALOX5AP;CD28;ANKRD42;CCR7;OSMR;JAK2;KLKB1;CCR2;TLR2
regulation of lymphocyte apoptotic process (GO:0070228)	1949-08-01	0.121668	0.828275	0.234232	-0.0441317	IL10;LGALS3;BLM;DOCK8;ZC3H8;PRKCQ;CD3G;MIF
response to ionizing radiation (GO:0010212)	16/127	0.18404	0.848148	0.272064	-0.0448091	IKBIP;BLM;RRM1;INTS3;LIG4;BRCC3;NIPBL;KRT16;RFWD2;BCL2;TMEM109;GRB2;TP63;BCL2L1;MEN1;ATR
regulation of monooxygenase activity (GO:0032768)	1949-08-01	0.121668	0.828275	0.243853	-0.0459444	FCER2;CNR2;GFI1;NPR3;HTR2B;ZDHHC21;ACVR2A;PTS
sensory perception of sound (GO:0007605)	5/124	0.990327	0.995302	9.93122	-0.0467646	NIPBL;WFS1;COL11A1;SLITRK6;SLC26A5
regulation of cysteine-type endopeptidase activity involved in apoptotic process (GO:0043281)	22/186	0.203467	0.848148	0.288216	-0.0474692	BCAP31;TFAP2B;EGLN3;DIABLO;F2R;LEF1;TNFRSF10B;KLF4;UACA;SH3RF1;VEGFA;CTGF;ADORA2A;LCK;P2RX1;NLRP3;AVP;JAK2;RFFL;NAIP;MEN1;BOK
homeostasis of number of cells within a tissue (GO:0048873)	2016-05-21	0.0713842	0.828275	0.258043	-0.0486179	F2R;CD7;RPA1;BCL2;IL20RB
regulation of cell division (GO:0051302)	27/234	0.205437	0.848148	0.296125	-0.0487719	OR1A2;BLM;PRDM9;CXCR5;HTR2B;CIB1;CDC20;SOX17;TPR;DLGAP5;BBS4;TP63;E2F7;MEN1;PDGFRB;EDN3;DMRT1;UBE2C;VEGFB;KLHL22;CDC6;VEGFA;CIT;APC;CD28;TXNIP;PHIP
activation of phospholipase C activity (GO:0007202)	1959-09-01	0.137151	0.846707	0.293526	-0.0488428	ITK;GNA15;PDE1B;HTR2B;ITPR3;ADCY1;PLCG1;S1PR4;PRKACB
activation of cysteine-type endopeptidase activity (GO:0097202)	1988-12-01	0.162723	0.848148	0.302788	-0.0498693	CYFIP2;EGLN3;LCK;DIABLO;PERP;P2RX1;F2R;TNFRSF10B;NLRP3;JAK2;TBC1D10A;BOK
regulation of cell growth (GO:0001558)	36/322	0.211062	0.848148	0.302889	-0.0498859	DDR1;SEMA5A;NRP1;LEF1;WISP3;NOL8;AKAP6;CIB1;TMEM97;ADIPOR2;CTGF;IGFBPL1;SOX17;CCDC85B;ERBB2;PTK2B;SPOCK1;PLXNA4;PLXNA3;IGFBP1;H2AFY;IGFBP5;DCC;IGFBP4;BCL11A;TNK1;GDF2;VEGFA;DNAJC2;TAOK2;BCL2;CHPT1;PRKCQ;AVP;IL9R;CDK5R1
positive regulation of secretion (GO:0051047)	31/273	0.20827	0.848148	0.304182	-0.0500989	BLK;NLGN1;TMF1;PLA2G1B;STXBP1;ILDR1;HTR2B;NOD2;VTCN1;SLC6A1;PLA2G6;PRKCZ;CRHR1;SERP1;NLRP3;CD58;JAK2;IL10;SLC30A8;EDN3;F2R;MIF;CD2;P2RX7;ADORA2A;CRH;ADAM9;AVP;RLTPR;CDK5R2;TLR2
regulation of phospholipase C activity (GO:1900274)	1969-10-01	0.150209	0.848148	0.305165	-0.0502608	PDGFRB;ITK;GNA15;PDE1B;HTR2B;ITPR3;ADCY1;PLCG1;S1PR4;PRKACB
regulation of protein tyrosine kinase activity (GO:0061097)	1953-01-01	0.992922	0.996387	14.0371	-0.0508124	CD24
neurotrophin TRK receptor signaling pathway (GO:0048011)	31/274	0.213598	0.848148	0.308546	-0.0508175	TRIO;MAGED1;PDE1B;MAPKAP1;ITSN1;ITPR3;ADCY1;ELK1;KALRN;FOXO1;APH1A;FGD4;CD19;ERBB2;PLCG1;RPS27A;PRKACB;FGF22;PDGFRB;SORT1;TNRC6C;FGF17;MAPK11;ARHGEF9;ADORA2A;NRG4;LCK;CD28;ARHGEF3;GRB2;FGFR4
muscle fiber development (GO:0048747)	1940-07-01	0.1125	0.828275	0.270184	-0.0509055	WNT10B;CAPZB;LEF1;MYH11;MYH6;TTN;VEGFA
membrane protein ectodomain proteolysis (GO:0006509)	2016-05-21	0.0713842	0.828275	0.271088	-0.0510759	BACE1;APH1A;BACE2;ADAM9;PRKCQ
negative regulation of viral genome replication (GO:0045071)	1940-07-01	0.1125	0.828275	0.271512	-0.0511557	ISG20;APOBEC3D;FAM111A;IFITM1;APOBEC3H;ZC3HAV1;PROX1
sensory perception of pain (GO:0019233)	1950-08-01	0.130978	0.846707	0.317079	-0.0527619	P2RX7;CNR2;CHRNA4;KCNIP3;OPRL1;SCN3B;ALOXE3;GRIN1
positive regulation of endopeptidase activity (GO:0010950)	16/128	0.191366	0.848148	0.330789	-0.0544809	BCAP31;CYFIP2;EGLN3;DIABLO;F2R;TNFRSF10B;UACA;CTGF;LCK;PERP;P2RX1;NLRP3;JAK2;TBC1D10A;MEN1;BOK
synapse assembly (GO:0007416)	1949-08-01	0.121668	0.828275	0.290025	-0.0546437	GPM6A;FARP1;NLGN1;SPOCK2;SLITRK6;PCDHB5;LRP4;SHANK3
glutamate receptor signaling pathway (GO:0007215)	1940-07-01	0.1125	0.828275	0.290733	-0.0547772	PTK2B;GRIK4;ATP1A3;TRPM3;CDK5R1;GRIN1;GRIN2D
regulation of protein binding (GO:0043393)	16/128	0.191366	0.848148	0.3336	-0.0549441	HDAC4;NRP1;ITGA4;EPB41;LRRK2;ADIPOQ;NOG;LEF1;HOPX;AES;TGFBR3;EPB41L5;BCL2;MEN1;CDON;ATR
tRNA aminoacylation (GO:0043039)	1952-01-01	0.992241	0.996276	14.7481	-0.0550202	WARS2
amino acid activation (GO:0043038)	1952-01-01	0.992241	0.996276	14.7486	-0.055022	WARS2
positive regulation of histone deacetylation (GO:0031065)	2016-04-12	0.0452342	0.828275	0.296907	-0.0559403	NIPBL;CTBP1;PRKD2;VEGFA
sphingolipid metabolic process (GO:0006665)	16/128	0.191366	0.848148	0.343667	-0.0566021	SPHK2;ST8SIA3;ORMDL1;CEL;SGPP2;SMPD3;NEU2;FA2H;ALDH5A1;LARGE;P2RX1;ORMDL3;ACER3;ST8SIA4;DEGS2;ALOXE3
regulation of phospholipase activity (GO:0010517)	1989-12-01	0.170951	0.848148	0.366677	-0.0603918	PDGFRB;ITK;GNA15;PLA2G1B;PDE1B;HTR2B;ITPR3;ADCY1;PLCG1;S1PR4;PRKACB;PRKCZ
positive regulation of apoptotic signaling pathway (GO:2001235)	20/168	0.209591	0.848148	0.376031	-0.0619323	BCAP31;DAXX;PLEKHF1;MAGED1;ATPIF1;GZMB;PLA2G6;DYNLL2;RUNX3;MLLT11;SLC9A3R1;ADORA2A;LCK;BCL2;JAK2;SKIL;NOX1;TP63;BCL2L14;BCL2L1
cellular transition metal ion homeostasis (GO:0046916)	1989-12-01	0.170951	0.848148	0.376997	-0.0620915	ATP6V1A;SLC30A8;HEPH;SCARA5;SLC31A1;TFR2;LCK;GDF2;ATP6V0A2;ATP6V0E2;HMOX2;ATP6V0A1
axonogenesis (GO:0007409)	14/109	0.186626	0.848148	0.377272	-0.0621368	NRP1;ATP8A2;DST;DCC;ADCY1;S100B;SFRP4;APC;SLITRK3;TCTN1;SLITRK6;BCL2;ATG7;PLXNA4
protein tetramerization (GO:0051262)	1989-12-01	0.170951	0.848148	0.398568	-0.0656443	NLGN1;RRM1;ALDH5A1;RPS19;DCXR;ATPIF1;LRP4;IDE;TP63;ACACA;AASS;GRIN1
positive regulation of lipase activity (GO:0060193)	1990-12-01	0.17938	0.848148	0.405487	-0.0667837	PDGFRB;ITK;GNA15;PLA2G1B;PDE1B;HTR2B;ITPR3;ADCY1;PLCG1;S1PR4;PRKACB;PRKCZ
regulation of mitochondrial membrane potential (GO:0051881)	1931-06-01	0.0997329	0.828275	0.363286	-0.0684469	OPRD1;ADORA2A;UCP2;BCL2;BCO2;BCL2L1
muscle structure development (GO:0061061)	14/109	0.186626	0.848148	0.416679	-0.0686271	CNTFR;TRIM72;UNC45B;MSTN;PPP2R3A;AEBP1;CHKB-CPT1B;ASS1;ITGA7;ID3;PITX1;MYH6;FKTN;MYF5
negative regulation of chromosome organization (GO:2001251)	1980-11-01	0.170009	0.848148	0.429231	-0.0706944	CDC20;ACD;H2AFY;APC;CTBP1;UBE2C;PHF1;TPR;KLHL22;PAX5;JARID2
BMP signaling pathway (GO:0030509)	1970-10-01	0.159103	0.848148	0.431327	-0.0710397	TGFBR3;ZFYVE16;SMURF1;LEF1;NOG;GDF2;DSG4;MYH6;ACVR2A;RGMA
diol metabolic process (GO:0034311)	2016-04-11	0.0363706	0.828275	0.38379	-0.07231	SPHK2;ACER3;DEGS2;SGPP2
regulation of leukocyte migration (GO:0002685)	14/110	0.194618	0.848148	0.446848	-0.0735959	CCL24;EDN3;VEGFB;NOD2;VEGFA;GREM1;LGALS3;CXCR3;PTK2B;CCR7;HOXA7;CCL28;TLR2;CCR2
sulfur compound metabolic process (GO:0006790)	19/314	0.985693	0.991728	8.94305	-0.0742845	GPX4;IDH1;MCCC1;MGST1;ACSM2A;KERA;MUT;ACACA;GHR;VCAN;ALDH5A1;PCCA;B3GNT7;SPOCK2;FAR1;ST3GAL6;ACPP;AASS;GAL3ST4
tRNA aminoacylation for protein translation (GO:0006418)	1949-01-01	0.98978	0.995187	15.435	-0.0744641	WARS2
positive regulation of protein catabolic process (GO:0045732)	16/130	0.206429	0.848148	0.458806	-0.0755654	KCNE2;LRRK2;PPP2R3A;HSPBP1;FOXO1;PIAS1;SUMO1;APC;SOX17;RFWD2;UBE2V2;ADAM9;STUB1;TRIB2;ATG7;DLGAP5
regulation of neurotransmitter secretion (GO:0046928)	1951-08-01	0.140642	0.848148	0.481736	-0.079342	NLGN1;RIMS3;ADORA2A;SYT11;STXBP1;LRRK2;KCNC4;PFN2
negative regulation of bone remodeling (GO:0046851)	2016-04-12	0.0452342	0.828275	0.4312	-0.0812425	GREM1;P2RX7;TNFRSF11B;VEGFA
microtubule organizing center organization (GO:0031023)	1970-10-01	0.159103	0.848148	0.497258	-0.0818985	PPP1R12A;ROCK2;CEP152;CEP192;HAUS6;CHD3;HAUS5;PKD2;BBS4;CNTLN
adherens junction assembly (GO:0034333)	1931-06-01	0.0997329	0.828275	0.435902	-0.0821284	TAOK2;BCL2;PTK2B;WHAMM;PTPRK;FERMT2
regulation of receptor binding (GO:1900120)	2016-04-12	0.0452342	0.828275	0.444879	-0.0838198	NRP1;NOG;LEF1;ADIPOQ
regulation of endopeptidase activity (GO:0052548)	39/354	0.224356	0.848148	0.509772	-0.0839595	CYFIP2;SERPINA2;DIABLO;LEF1;PEBP1;SPINT3;CST8;CST7;UACA;SH3RF1;WFDC2;CTGF;PERP;KAL1;TIMP2;NLRP3;SPOCK1;JAK2;RFFL;TBC1D10A;MEN1;BOK;COL28A1;BCAP31;TFAP2B;EGLN3;F2R;TNFRSF10B;KLF4;SERPINB8;VEGFA;ADORA2A;LCK;P2RX1;LCN1;CARD18;CARD16;AVP;NAIP
regulation of leukocyte apoptotic process (GO:2000106)	1971-10-01	0.168249	0.848148	0.519531	-0.0855668	IL10;LGALS3;BLM;DOCK8;ZC3H8;CCR7;CD3G;PRKCQ;MIF;NOD2
humoral immune response (GO:0006959)	15/263	0.986938	0.992547	11.5143	-0.086136	SPON2;C1QA;IFNA14;PLA2G1B;AIRE;SH2D1A;PAX5;RBPJ;C1RL;BCL2;BLNK;CD28;CCR6;MS4A1;C1QC
protein heterooligomerization (GO:0051291)	1981-11-01	0.178888	0.848148	0.529858	-0.0872677	RRM1;NLGN1;P2RX1;COL6A2;ADIPOQ;LRP4;GRB2;ITPR3;IDE;PRKCZ;SKIL
appendage morphogenesis (GO:0035107)	13/101	0.195887	0.848148	0.529888	-0.0872727	DYNC2H1;TFAP2B;OSR1;SHOX2;LEF1;WNT7A;GDF5;NIPBL;SALL1;SALL4;ZNF358;PITX1;TP63
limb morphogenesis (GO:0035108)	13/101	0.195887	0.848148	0.532679	-0.0877324	DYNC2H1;TFAP2B;OSR1;SHOX2;LEF1;WNT7A;GDF5;NIPBL;SALL1;SALL4;ZNF358;PITX1;TP63
organ regeneration (GO:0031100)	1951-08-01	0.140642	0.848148	0.53506	-0.0881245	UPF2;TGFBR3;PFKFB1;EIF4A1;CAD;FPGS;UCP2;TYMS
actin filament-based movement (GO:0030048)	1961-09-01	0.155684	0.848148	0.540628	-0.0890415	MYO1E;EPB41L5;SUN2;ROCK1;TPM3;MYH8;PARVA;MYH6;TTN
regulation of kidney development (GO:0090183)	1952-08-01	0.15065	0.848148	0.546128	-0.0899474	PDGFRB;WWTR1;MAGED1;OSR1;ADIPOQ;NOG;CD24;VEGFA
positive regulation of developmental growth (GO:0048639)	1971-10-01	0.168249	0.848148	0.555616	-0.09151	SEMA5A;NRP1;WNT10B;BCL11A;SOX15;AKAP6;PROX1;RBPJ;HOPX;VEGFA
positive regulation of mitosis (GO:0045840)	1942-07-01	0.132628	0.846707	0.550613	-0.0916221	PDGFRB;DMRT1;EDN3;UBE2C;CD28;PHIP;DLGAP5
protein localization to membrane (GO:0072657)	31/276	0.22445	0.848148	0.557853	-0.0918785	NLGN1;PLEKHF1;ZDHHC23;LRP4;CHM;ZDHHC22;RPL10A;PRKCZ;SDCBP;GOLGA4;SUMO1;SRP72;RPS19;KIF13A;RPLP2;RPS27A;SCN3B;SEC11A;OSBPL8;ITGA4;ADIPOQ;RPL35A;HPS6;NME7;TAOK2;CD24;RAMP1;SHANK3;OPTN;FERMT2;VAMP3
positive regulation of production of molecular mediator of immune response (GO:0002702)	1952-08-01	0.15065	0.848148	0.567968	-0.0935444	SPON2;TBX21;CD28;CD36;MIF;NOD2;PRKCZ;TLR2
response to drug (GO:0042493)	39/354	0.224356	0.848148	0.569539	-0.0938031	HDAC4;COL18A1;DDC;KCNE2;NCF2;ABCB4;HTR2B;MGST1;SLC1A2;ATP1A3;TNFRSF11B;ADCY1;TYMS;LYST;NPPC;SRP72;TIMP2;PTK2B;IL10;TFAP2B;EMX2;HMGCS1;SLC34A1;ADIPOQ;CAD;VEGFB;NFATC2;ASS1;FABP3;ADORA2A;LCK;CRH;BCL2;FOSB;TXNIP;CYP2E1;TOP1;TCF3;ATR
chondrocyte differentiation (GO:0002062)	1941-07-01	0.122352	0.828275	0.499506	-0.0941121	WNT10B;NPPC;OSR1;WNT7A;AXIN2;GDF5;RUNX3
striated muscle contraction (GO:0006941)	1971-10-01	0.168249	0.848148	0.583246	-0.0960607	CSRP3;ATP8A2;PPP1R13L;VEGFB;MYH8;SCN3B;RCSD1;SCN4B;MYH6;TTN
embryonic skeletal joint morphogenesis (GO:0060272)	2016-04-13	0.055191	0.828275	0.520155	-0.0980027	OSR1;NOG;SHOX2;HOXC11
regulation of excitatory postsynaptic membrane potential (GO:0060079)	1952-08-01	0.15065	0.848148	0.602101	-0.0991662	NLGN1;ADORA2A;LRRK2;CELF4;PTK2B;PRKCZ;SHANK3;GRIN1
cellular response to mechanical stimulus (GO:0071260)	1967-02-01	0.986366	0.992188	12.6672	-0.0993451	BAG3;TNFRSF10B
cognition (GO:0050890)	26/227	0.220631	0.848148	0.603495	-0.0993958	CYFIP1;PDE1B;CHRNA4;ATP1A3;ITPR3;ADCY1;DBH;SLC6A1;PLA2G6;KLK8;PRKCZ;CRHR1;AFF2;HRH1;NIPBL;PTCHD1;CHL1;HRH2;BBS4;DCDC2;S100B;GRIN1;IFT20;RCAN2;CRH;SHANK3
regulation of vasoconstriction (GO:0019229)	1952-08-01	0.15065	0.848148	0.622321	-0.102496	HRH1;EDN3;HRH2;P2RX1;F2R;ECE1;DBH;AVP
iron ion homeostasis (GO:0055072)	1992-12-01	0.196813	0.848148	0.629934	-0.10375	ATP6V1A;HEPH;SCARA5;TFR2;LCN2;GDF2;ATP6V0A2;RHAG;ATP6V0E2;NEO1;HMOX2;ATP6V0A1
negative regulation of axon extension (GO:0030517)	2016-05-22	0.0815863	0.828275	0.551205	-0.103853	SEMA5A;NRP1;BCL11A;PLXNA3;CDK5R1
positive regulation of wound healing (GO:0090303)	1941-07-01	0.122352	0.828275	0.552916	-0.104175	REG3A;SOX15;F2R;VEGFB;CD36;HOPX;NFE2L2
zymogen activation (GO:0031638)	13/102	0.204434	0.848148	0.634425	-0.10449	CYFIP2;EGLN3;DIABLO;F2R;TNFRSF10B;LCK;PERP;P2RX1;NLRP3;JAK2;KLKB1;TBC1D10A;BOK
cell-substrate junction assembly (GO:0007044)	1941-07-01	0.122352	0.828275	0.55553	-0.104668	DST;TAOK2;BCL2;PTK2B;WHAMM;PTPRK;FERMT2
myofibril assembly (GO:0030239)	2016-05-22	0.0815863	0.828275	0.565622	-0.106569	PDGFRB;CSRP3;PROX1;MYH6;TTN
regulation of mitotic sister chromatid segregation (GO:0033047)	1942-07-01	0.132628	0.846707	0.64105	-0.106671	CDC20;APC;UBE2C;TPR;KLHL22;DLGAP5;CIT
regulation of sister chromatid segregation (GO:0033045)	1942-07-01	0.132628	0.846707	0.643891	-0.107144	CDC20;APC;UBE2C;TPR;KLHL22;DLGAP5;CIT
regulation of mitotic sister chromatid separation (GO:0010965)	1942-07-01	0.132628	0.846707	0.648975	-0.10799	CDC20;APC;UBE2C;TPR;KLHL22;DLGAP5;CIT
regulation of cell maturation (GO:1903429)	2016-04-13	0.055191	0.828275	0.5739	-0.108129	NPPC;LRRK2;BCL2;TBX6
pyrimidine-containing compound biosynthetic process (GO:0072528)	1941-07-01	0.122352	0.828275	0.577061	-0.108724	PRPS1;DTYMK;RP2;NME7;CAD;DPYD;TYMS
regulation of sequestering of calcium ion (GO:0051282)	1932-06-01	0.110153	0.828275	0.577155	-0.108742	LCK;F2R;HTR2B;CCR7;CASQ1;PKD2
interaction with host (GO:0051701)	1992-12-01	0.196813	0.848148	0.669722	-0.110303	ATP6V1A;PCCA;NOS2;NCF2;ATP6V0A2;ITGAV;NOD2;TYMS;ATP6V0E2;BCL2L1;TLR2;ATP6V0A1
male gonad development (GO:0008584)	1982-11-01	0.187982	0.848148	0.671775	-0.110642	RRM1;HMGCS1;SOX15;RNF38;HMGB2;AKR1C3;BCL2;ARID5B;BCL2L1;FSTL3;BOK
regulation of cell shape (GO:0008360)	14/112	0.211067	0.848148	0.673441	-0.110916	CCL24;CYFIP1;PARVA;S100B;VEGFA;FGD4;FGD6;TAOK2;PTK2B;ITGA7;PLXNB1;C21ORF2;FERMT2;SLC26A5
glycolipid biosynthetic process (GO:0009247)	1941-07-01	0.122352	0.828275	0.594038	-0.111923	PIGU;PGAP2;LARGE;PIGA;PIGQ;ST8SIA3;ST8SIA4
regulation of protein modification by small protein conjugation or removal (GO:1903320)	26/228	0.226668	0.848148	0.689059	-0.113488	HDAC4;PSMB11;PSMD12;NXN;LRRK2;NLRC3;NOD2;BMI1;HSPBP1;PSMA7;CDC20;RASSF5;PTK2B;RPS27A;ATG7;SKP1;DAXX;ZER1;FEM1A;WFS1;UBE2C;PIAS1;PSMA2;TBC1D7;SPOPL;STUB1
melanocyte differentiation (GO:0030318)	2016-05-22	0.0815863	0.828275	0.603254	-0.113659	EDN3;BCL2;C10ORF11;HPS6;SOX10
regulation of neurotransmitter transport (GO:0051588)	1963-09-01	0.175365	0.848148	0.708752	-0.116732	RAB3B;NLGN1;RIMS3;ADORA2A;SYT11;STXBP1;LRRK2;KCNC4;PFN2
sodium ion transmembrane transport (GO:0035725)	1982-11-01	0.187982	0.848148	0.712384	-0.11733	HCN3;SCNN1D;CSH2;SCNN1A;ATP1A4;ATP1A3;SCN4A;ATP1B2;PKD2;SCN3B;SCN4B
neurotrophin signaling pathway (GO:0038179)	31/278	0.235558	0.848148	0.712834	-0.117404	TRIO;PDE1B;MAGED1;MAPKAP1;ITSN1;ITPR3;ADCY1;ELK1;KALRN;FOXO1;APH1A;FGD4;CD19;ERBB2;PLCG1;RPS27A;PRKACB;FGF22;PDGFRB;SORT1;TNRC6C;FGF17;MAPK11;ARHGEF9;ADORA2A;NRG4;LCK;ARHGEF3;CD28;GRB2;FGFR4
modification by symbiont of host morphology or physiology (GO:0044003)	1932-06-01	0.110153	0.828275	0.630042	-0.118706	PCCA;ITGAV;NOD2;TYMS;BCL2L1;TLR2
negative regulation of JNK cascade (GO:0046329)	1932-06-01	0.110153	0.828275	0.632162	-0.119106	SFRP4;DUSP10;GPS2;ZMYND11;FKTN;MEN1
neuroepithelial cell differentiation (GO:0060563)	1932-06-01	0.110153	0.828275	0.63741	-0.120095	EDN3;BCL2;C10ORF11;HPS6;ASCL1;SOX10
response to oxygen levels (GO:0070482)	29/259	0.238246	0.848148	0.729847	-0.120206	OPRD1;NCF2;CHRNA4;UBE2D2;NOL3;ETS1;FOXO1;CRHR1;CTGF;NPPC;UCN2;PLAU;UCP2;PTK2B;RPS27A;ATG7;HMOX2;PDGFRB;EGLN3;NOS2;ADIPOQ;S100B;VEGFA;TGFBR3;KCNMA1;BCL2;CD24;NOX1;TLR2
potassium ion transport (GO:0006813)	18/151	0.223162	0.848148	0.73148	-0.120475	HCN3;KCNH4;KCNE2;KCNK10;KCNIP3;KCNA1;KCNK13;KCNIP4;KCNC4;ATP1A4;ATP1A3;ATP1B2;KCNA6;PKD2;KCNAB3;MTMR6;KCNMA1;KCNJ1
multicellular organismal water homeostasis (GO:0050891)	1932-06-01	0.110153	0.828275	0.645982	-0.12171	TFAP2B;WFS1;SCNN1A;AVP;ALOXE3;TP63
regulation of actin polymerization or depolymerization (GO:0008064)	15/122	0.216884	0.848148	0.749221	-0.123397	SEMA5A;CCL24;PLEKHH2;AVIL;RDX;TRIOBP;CIT;FER;BAIAP2L1;CAPZB;CFL2;PTK2B;GRB2;CCR7;PFN2
positive regulation of binding (GO:0051099)	1993-12-01	0.205807	0.848148	0.754419	-0.124253	PYGO2;EPB41L5;NRP1;ACD;EPB41;LRRK2;HAND2;CEBPG;HMGB2;EBF2;JAK2;MEN1
mitotic cell cycle checkpoint (GO:0007093)	13/103	0.213144	0.848148	0.75786	-0.12482	CDKN2B;BLM;UBE2C;INTS3;KLHL22;MRE11A;RPA2;FBXO31;CDC20;APC;TPR;TP63;BCL2L1
cellular response to biotic stimulus (GO:0071216)	16/132	0.222017	0.848148	0.761809	-0.12547	IL10;SPON2;CSF2;NOS2;WFS1;PDE4D;GFI1;ATG10;HMGB2;NOD2;ASS1;ADAM9;TXNIP;NLRP3;CD36;TLR2
regulation of lipase activity (GO:0060191)	15/122	0.216884	0.848148	0.76205	-0.12551	PDGFRB;ITK;PLA2G1B;PDE1B;SORT1;HTR2B;AKAP6;ITPR3;ADCY1;PRKCZ;GNA15;PLCG1;JAK2;S1PR4;PRKACB
regulation of leukocyte differentiation (GO:1902105)	24/210	0.234691	0.848148	0.773057	-0.127323	IL15;TMEM176B;TMEM176A;ADIPOQ;LEF1;ZC3H8;ATP11C;AP3B1;PRKCZ;IKZF3;FSTL3;ITPKB;CD2;ZAP70;APC;LCK;IL2RA;ERBB2;RLTPR;IL7R;HOXA7;PPARGC1B;CARD11;C1QC
protein homooligomerization (GO:0051260)	26/230	0.238967	0.848148	0.780888	-0.128612	TRIM72;NLGN1;KCNA1;KCNC4;PRF1;MGST1;ITPR3;KCNA6;IDE;SLC6A1;ACACA;SHARPIN;ANXA6;SKIL;TP63;SCARA5;SLC34A1;DCXR;ATPIF1;ADIPOQ;MIF;ALDH5A1;P2RX1;ALOX5AP;LNX1;KCTD16
regulation of hormone secretion (GO:0046883)	26/230	0.238967	0.848148	0.790737	-0.130234	BLK;TMF1;STXBP1;ILDR1;SLC2A1;ITPR3;AKAP5;PLA2G6;CRHR1;SERP1;UCN2;ENSA;UCP2;JAK2;PDE8B;PRKACB;SEC11A;TFAP2B;SLC30A8;NOS2;EDN3;ADIPOQ;PASK;CRH;NDUFAF2;SLC25A4
activation of Ras GTPase activity (GO:0032856)	1932-06-01	0.110153	0.828275	0.692465	-0.130468	GPR65;CEP152;TBC1D7;PTK2B;CCR7;RASGRP1
positive regulation of insulin-like growth factor receptor signaling pathway (GO:0043568)	2016-04-13	0.055191	0.828275	0.696439	-0.131216	IFT88;IGFBP5;IGFBP4;PHIP
androgen metabolic process (GO:0008209)	1932-06-01	0.110153	0.828275	0.700276	-0.131939	PLEKHA1;AKR1C3;AKR1C4;HSD17B6;CYP3A4;UGT2B7
extracellular matrix organization (GO:0030198)	39/359	0.249222	0.848148	0.801145	-0.131949	DDR1;COL18A1;PRSS1;ITGAM;LAMA4;COL11A1;NTN4;LRP4;DPT;TNFRSF11B;FBLN2;HAPLN1;COMP;LGALS3;ADAMTSL4;CTSK;SPOCK2;TIMP2;ITGAV;MYH11;COL28A1;ITGA4;DST;TRAPPC4;CTRB2;CTRB1;GDF5;MMP10;GREM1;MYO1E;VCAN;COL4A2;COL6A2;ITGA7;ADAM9;COL9A2;KLKB1;NOX1;MYF5
regulation of actin filament length (GO:0030832)	15/123	0.22509	0.848148	0.803962	-0.132413	SEMA5A;CCL24;PLEKHH2;AVIL;RDX;TRIOBP;CIT;FER;BAIAP2L1;CAPZB;CFL2;PTK2B;GRB2;CCR7;PFN2
neuromuscular process controlling balance (GO:0050885)	1945-01-01	0.985245	0.991494	15.8013	-0.13498	BCR
cytosolic calcium ion transport (GO:0060401)	1943-07-01	0.143317	0.848148	0.819961	-0.135048	LCK;F2R;HTR2B;CCR7;ITPR3;PKD2;CTGF
positive regulation of antigen receptor-mediated signaling pathway (GO:0050857)	2016-04-13	0.055191	0.828275	0.716939	-0.135079	PRKCH;LCK;CCR7;PRKD2
protein processing (GO:0016485)	23/201	0.238862	0.848148	0.820937	-0.135208	CYFIP2;DYNC2H1;EGLN3;DIABLO;F2R;TNFRSF10B;VPS37A;ECE1;PPP2R5C;APH1A;BACE2;LCK;PERP;P2RX1;NLRP3;CTSE;RPS27A;JAK2;KLKB1;SEC11A;TSHB;TBC1D10A;BOK
cellular component disassembly involved in execution phase of apoptosis (GO:0006921)	1953-08-01	0.160991	0.848148	0.822688	-0.135497	BCAP31;SHARPIN;STK24;ROCK1;APC;HMGB2;PRKCQ;LMNB1
regulation of chromosome organization (GO:0033044)	20/172	0.237538	0.848148	0.826922	-0.136194	ACD;H2AFY;CTBP1;UBE2C;PHF1;KLHL22;PAX5;AXIN2;HDAC8;VEGFA;CIT;CDC20;PYGO2;NIPBL;APC;TPR;PRKD2;JARID2;DLGAP5;MEN1
pyrimidine nucleobase metabolic process (GO:0006206)	1932-06-01	0.110153	0.828275	0.723283	-0.136274	NT5E;RRM1;NT5C1A;CAD;DPYD;TYMS
sphingolipid biosynthetic process (GO:0030148)	1963-09-01	0.175365	0.848148	0.830414	-0.136769	SPHK2;LARGE;P2RX1;ACER3;ST8SIA3;ST8SIA4;DEGS2;SGPP2;ALOXE3
substantia nigra development (GO:0021762)	1945-01-01	0.985245	0.991494	16.0703	-0.137278	MAPKAP1
sulfur amino acid metabolic process (GO:0000096)	1945-01-01	0.985245	0.991494	16.0788	-0.137351	MUT
positive regulation of protein transport (GO:0051222)	26/231	0.245224	0.848148	0.841986	-0.138675	SEMA5A;PLA2G1B;HTR2B;AKAP6;CIB1;VTCN1;NOD2;UACA;PRKCZ;TPR;NLRP3;CD58;JAK2;CEP290;IL10;TMEM30B;F2R;PDZK1;MIF;CD2;P2RX7;ADORA2A;ADAM9;RLTPR;CDK5R1;TLR2
cellular response to cAMP (GO:0071320)	1943-07-01	0.143317	0.848148	0.84275	-0.138801	WNT10B;HCN3;IGFBP5;PDE4D;ADIPOQ;AKAP6;ASS1
positive T cell selection (GO:0043368)	2016-04-13	0.055191	0.828275	0.738546	-0.13915	ITPKB;ZAP70;BCL11B;CD3D
pyrimidine nucleoside triphosphate biosynthetic process (GO:0009148)	2016-05-22	0.0815863	0.828275	0.743603	-0.140103	DTYMK;RP2;NME7;CAD;TYMS
polysaccharide catabolic process (GO:0000272)	2016-05-22	0.0815863	0.828275	0.749437	-0.141202	CHIT1;MANBA;PHKG1;PGM2;PHKA2
negative regulation of DNA replication (GO:0008156)	1943-07-01	0.143317	0.848148	0.866401	-0.142696	ACD;BLM;GDF2;MRE11A;CDC6;MEN1;ATR
vasculature development (GO:0001944)	1944-07-01	0.154402	0.848148	0.874492	-0.144029	PDGFRB;SFRP4;IFT88;SOX18;FLT4;OSR1;VEGFA
negative regulation of neurogenesis (GO:0050768)	22/192	0.243146	0.848148	0.891044	-0.146755	SEMA5A;NRP1;ZHX2;GPR56;DCC;BCL11A;GFI1;NOG;LRP4;WNT7A;CIB1;TBX6;HOOK3;ASCL1;KLK8;DLL3;CIT;RUFY3;SPOCK1;SRGAP2;CDK5R1;PLXNA3
negative regulation of actin filament bundle assembly (GO:0032232)	2016-04-13	0.055191	0.828275	0.779692	-0.146902	MYOC;PPFIA1;S1PR1;SHANK3
proteasomal protein catabolic process (GO:0010498)	24/212	0.247748	0.848148	0.893406	-0.147144	PSMB11;PSMD12;UBE2C;WFS1;SMURF1;EDEM1;ERLIN1;PPP2R5C;RAD23B;PSMA7;FBXO31;CIT;CDC20;UBE2W;APC;PSMA2;SPOPL;STUB1;RPS27A;RFFL;SOCS6;RNF187;NFE2L2;SKP1
regulation of leukocyte mediated cytotoxicity (GO:0001910)	1944-07-01	0.154402	0.848148	0.896626	-0.147674	NCR1;NCR3;KLRK1;NOS2;SH2D1A;SH2D1B;IL7R
nucleotide-excision repair, DNA gap filling (GO:0006297)	2016-05-22	0.0815863	0.828275	0.800013	-0.150731	LIG1;RPA1;LIG4;RPA2;POLK
positive regulation of tumor necrosis factor production (GO:0032760)	1944-07-01	0.154402	0.848148	0.916145	-0.150889	CD2;SPON2;CD36;NOD2;JAK2;CCR2;TLR2
negative regulation of angiogenesis (GO:0016525)	1964-09-01	0.185611	0.848148	0.916207	-0.150899	COL4A2;ROCK1;ROCK2;CXCR3;BAI3;GDF2;KLF4;CCR2;CRHR2
peptidyl-threonine phosphorylation (GO:0018107)	1944-07-01	0.154402	0.848148	0.920126	-0.151545	LRRK2;GSG2;CAD;BCL2;MAP3K10;PKN1;CDK5R1
regulation of protein ubiquitination (GO:0031396)	24/212	0.247748	0.848148	0.92318	-0.152048	PSMB11;DAXX;PSMD12;ZER1;FEM1A;UBE2C;NXN;WFS1;LRRK2;NLRC3;NOD2;BMI1;HSPBP1;PSMA7;CDC20;PSMA2;RASSF5;TBC1D7;SPOPL;PTK2B;STUB1;RPS27A;ATG7;SKP1
cellular response to fibroblast growth factor stimulus (GO:0044344)	21/183	0.24755	0.848148	0.928673	-0.152953	PDGFRB;PDE1B;MAPKAP1;NOG;ITPR3;ADCY1;FOXO1;CTGF;TNRC6C;FGF17;LCK;NRG4;CD19;ERBB2;CD28;GRB2;PLCG1;RPS27A;FGFR4;PRKACB;FGF22
response to gamma radiation (GO:0010332)	1944-07-01	0.154402	0.848148	0.929644	-0.153113	BCL2;LIG4;TMEM109;TP63;MEN1;ATR;BCL2L1
protein transmembrane transport (GO:0071806)	1944-01-01	0.983826	0.990717	16.5639	-0.154488	TIMM17A
regulation of mitotic metaphase/anaphase transition (GO:0030071)	1944-07-01	0.154402	0.848148	0.938257	-0.154531	CDC20;APC;UBE2C;TPR;KLHL22;CDC6;DLGAP5
developmental growth (GO:0048589)	19/163	0.241666	0.848148	0.940241	-0.154858	IGFBP1;NRP1;CYFIP1;PRMT2;IGFBP5;MSTN;LRP4;TYMS;SOX10;PRKCZ;PYGO2;EPB41L5;NIPBL;SALL1;SOX15;S1PR1;ARIH2;BCL2;EYS
lipoprotein metabolic process (GO:0042157)	1944-01-01	0.983826	0.990717	16.609	-0.154909	OLR1
nuclear division (GO:0000280)	19/298	0.973245	0.982642	8.85594	-0.155071	TDRKH;PPP1R12A;NEK4;SYCP2;DYNLT3;RPA1;HAUS6;CDC6;HAUS5;TRIOBP;CIT;CDC20;CLIP1;ENSA;TPR;CLTCL1;NEK3;PIM2;MAPRE2
sphingoid metabolic process (GO:0046519)	2016-04-13	0.055191	0.828275	0.828219	-0.156045	SPHK2;ACER3;DEGS2;SGPP2
positive regulation of DNA metabolic process (GO:0051054)	15/124	0.233425	0.848148	0.952544	-0.156884	PDGFRB;ACD;CSF2;PRDM9;PLA2G1B;CEBPG;BRCC3;GREM1;TBX21;TPR;CD28;UBE2V2;PRKD2;FGFR4;E2F7
adenosine metabolic process (GO:0046085)	2016-04-13	0.055191	0.828275	0.834297	-0.15719	NT5E;OSGEPL1;NT5C1A;ACPP
tube formation (GO:0035148)	14/114	0.228106	0.848148	0.958126	-0.157804	ROCK2;IPMK;SEMA4C;NOG;TULP3;VEGFA;RGMA;IFT52;ZEB2;SALL1;SALL4;TCTN1;PRKACB;BBS4
positive regulation of blood vessel endothelial cell migration (GO:0043536)	2016-05-23	0.0925174	0.828275	0.839848	-0.158236	CIB1;PRKD2;PLCG1;HDAC9;VEGFA
lipoxygenase pathway (GO:0019372)	2016-04-13	0.055191	0.828275	0.840545	-0.158367	GPX4;ALOX5AP;LTC4S;ALOXE3
somatic stem cell maintenance (GO:0035019)	1944-07-01	0.154402	0.848148	0.963655	-0.158714	ZHX2;APC;NOG;LIG4;WNT7A;LDB2;RBPJ
amide biosynthetic process (GO:0043604)	1944-01-01	0.983826	0.990717	17.0651	-0.159163	ASS1
regulation of protein kinase B signaling (GO:0051896)	14/114	0.228106	0.848148	0.972663	-0.160198	SEMA5A;OSBPL8;PLEKHA1;F10;IGFBP5;MYOC;ITSN1;VEGFB;AKR1C3;CIB1;KLF4;VEGFA;SLC9A3R1;CCR7
cytoskeleton-dependent intracellular transport (GO:0030705)	13/104	0.222011	0.848148	0.982015	-0.161738	DYNC2H1;DST;CEP152;LCA5;AP3B1;RASGRP1;PRKCZ;IFT20;IFT52;IFT74;NME7;BBS12;KIF13A
positive regulation of nuclear division (GO:0051785)	1955-08-01	0.182622	0.848148	0.986978	-0.162555	PDGFRB;PRDM9;DMRT1;EDN3;UBE2C;CD28;PHIP;DLGAP5
extracellular structure organization (GO:0043062)	39/360	0.254338	0.848148	0.987886	-0.162705	DDR1;COL18A1;PRSS1;ITGAM;LAMA4;COL11A1;NTN4;DPT;LRP4;TNFRSF11B;FBLN2;HAPLN1;COMP;LGALS3;ADAMTSL4;CTSK;SPOCK2;TIMP2;ITGAV;MYH11;COL28A1;ITGA4;DST;TRAPPC4;CTRB2;CTRB1;GDF5;MMP10;GREM1;MYO1E;VCAN;COL4A2;COL6A2;ITGA7;ADAM9;COL9A2;KLKB1;NOX1;MYF5
regulation of lymphocyte differentiation (GO:0045619)	15/124	0.233425	0.848148	0.989255	-0.16293	IL15;ZC3H8;ATP11C;AP3B1;IKZF3;PRKCZ;ITPKB;CD2;ZAP70;LCK;IL2RA;ERBB2;RLTPR;IL7R;CARD11
positive regulation of organic acid transport (GO:0032892)	2016-05-23	0.0925174	0.828275	0.871369	-0.164175	ADORA2A;MIF;AVP;SLC6A1;PLA2G6
negative regulation of intracellular transport (GO:0032387)	13/104	0.222011	0.848148	0.999055	-0.164544	IL10;WWTR1;LRRK2;ADIPOQ;CABP1;AXIN2;PKD2;UACA;TPR;BCL2;NLRP3;CD36;PKIG
mitochondrion organization (GO:0007005)	10/179	0.972888	0.982498	9.45982	-0.167036	SHARPIN;LRRK2;BCL2;PIM2;POLRMT;SLC25A4;ATG7;PPARGC1B;HK2;BCL2L1
protein K48-linked ubiquitination (GO:0070936)	1944-07-01	0.154402	0.848148	1.01856	-0.167757	RNF146;UBE2Q2;UBE2C;UBE2D2;ARIH2;RFFL;RNF187
epithelial cell migration (GO:0010631)	1965-09-01	0.196115	0.848148	1.02001	-0.167996	GREM1;NANOS1;NRP1;ZEB2;SOX18;PTK2B;PKN1;SCG2;VEGFA
phosphatidylinositol metabolic process (GO:0046488)	15/125	0.241885	0.848148	1.02716	-0.169174	PDGFRB;CDS1;PIGU;PGAP2;PLA2G4D;PLA2G1B;INPP1;PIGQ;PLA2G4A;PIK3C2A;MTMR6;PIK3C2B;PIGA;PIP4K2A;PLBD1
negative regulation of cell cycle (GO:0045786)	46/430	0.257664	0.848148	1.02983	-0.169613	PSMB11;BLM;PSMD12;CUL5;PTPRK;PKD2;ETS1;PSMA7;CDC20;NPPC;PCBP4;GSG2;PLAGL1;TPR;TIMP2;WDR6;RPS27A;SKIL;PRKACB;E2F7;TP63;MEN1;WNT10B;CDKN2B;DST;DMRT1;PRMT2;H2AFY;UBE2C;INTS3;KLHL22;MRE11A;RPA2;MIF;PPP2R5C;PA2G4;CGRRF1;RUNX3;FBXO31;RNF167;SLFN11;APC;PSMA2;RFWD2;BCL2;BCL2L1
response to light stimulus (GO:0009416)	35/322	0.262177	0.848148	1.03371	-0.170252	CDS1;ATP8A2;PDE1B;SLC1A2;ATP1A3;RRH;DBH;PTPRK;UACA;PLB1;RLBP1;CRHR1;GRK1;HRH1;HRH2;NPHP1;NPHP4;GNAT1;EYS;TRPM3;POLH;MAP4K3;TP63;MEN1;HMGCS1;CIRBP;AKR1C3;DCDC2;AKR1C4;DHRS3;GRIN1;IFT20;BCL2;PRKCQ;ATR
blood vessel endothelial cell migration (GO:0043534)	2016-05-23	0.0925174	0.828275	0.904819	-0.170477	GREM1;NRP1;SOX18;PTK2B;VEGFA
regulation of mitotic cell cycle (GO:0007346)	42/391	0.261016	0.848148	1.04525	-0.172152	PSMB11;BLM;PSMD12;RNASEH2B;ASCL1;PKD2;PSMA7;CDC20;PCBP4;GSG2;TPR;TIMP2;RPS27A;DLGAP5;E2F7;TP63;GEN1;PDGFRB;WNT10B;CDKN2B;PRMT2;EDN3;DMRT1;UBE2C;DYNLT3;INTS3;KLHL22;RPA2;MRE11A;PPP2R5C;CDC6;FBXO31;CIT;SLFN11;APC;PSMA2;RFWD2;CD28;BCL2;PHIP;TCF3;BCL2L1
cellular response to corticosteroid stimulus (GO:0071384)	1933-06-01	0.121105	0.828275	0.915965	-0.172577	MSTN;UCN2;CRH;AKR1C3;FBXO32;ASS1
neutral lipid biosynthetic process (GO:0046460)	1943-01-01	0.982271	0.989801	16.8523	-0.172763	ACACA
acylglycerol biosynthetic process (GO:0046463)	1943-01-01	0.982271	0.989801	16.8561	-0.172802	ACACA
rhythmic process (GO:0048511)	28/252	0.254713	0.848148	1.05096	-0.173094	DDC;MSTN;MAGED1;ROCK2;SUV39H1;CRX;RORB;ADCY1;TYMS;ARNTL2;DBP;ADAMTS1;PTGDS;PLEKHA1;NOS2;ADIPOQ;GRIN1;VEGFA;PER3;ADORA2A;MSH4;TYRO3;CRH;BCL2;ID3;TOP1;BCL2L1;CDK5R1
positive regulation of lymphocyte differentiation (GO:0045621)	1975-10-01	0.207204	0.848148	1.05219	-0.173296	ITPKB;ZAP70;IL15;LCK;IL2RA;ATP11C;AP3B1;RLTPR;IL7R;PRKCZ
face morphogenesis (GO:0060325)	1934-06-01	0.132571	0.846707	1.04197	-0.173385	NIPBL;PLEKHA1;LEF1;PAX9;NOG;ARID5B
regulation of peptidase activity (GO:0052547)	40/372	0.265198	0.848148	1.06439	-0.175306	CYFIP2;SERPINA2;DIABLO;LEF1;PEBP1;SPINT3;CST8;CST7;UACA;SH3RF1;WFDC2;CTGF;PERP;KAL1;TIMP2;NLRP3;SPOCK1;JAK2;RFFL;TBC1D10A;MEN1;BOK;COL28A1;BCAP31;TFAP2B;EGLN3;F2R;TNFRSF10B;KLF4;SERPINB8;VEGFA;ADORA2A;LCK;P2RX1;LCN1;CARD18;WFDC10B;CARD16;AVP;NAIP
regulation of sensory perception (GO:0051931)	2016-05-23	0.0925174	0.828275	0.93432	-0.176036	IL10;OPRD1;F2R;ACPP;GRIN2D
T cell differentiation in thymus (GO:0033077)	1934-06-01	0.132571	0.846707	1.06288	-0.176863	BCL11B;APC;BCL2;LIG4;TCF3;JMJD6
negative regulation of leukocyte mediated immunity (GO:0002704)	1934-06-01	0.132571	0.846707	1.06414	-0.177073	BCR;SH2D1B;IL20RB;NOD2;IL7R;CCR2
regulation of interleukin-12 production (GO:0032655)	1945-07-01	0.16587	0.848148	1.07632	-0.17727	IL10;REL;CCR7;CD36;NOD2;TIGIT;TLR2
carbohydrate derivative transport (GO:1901264)	1943-01-01	0.982271	0.989801	17.3212	-0.177571	SLC35A3
alpha-beta T cell differentiation (GO:0046632)	1934-06-01	0.132571	0.846707	1.08123	-0.179916	EOMES;ITK;BLM;BCL11B;TCF7;LEF1
positive regulation of multicellular organism growth (GO:0040018)	1934-06-01	0.132571	0.846707	1.08127	-0.179924	GHR;NIPBL;ATP8A2;BCL2;DIO3;BBS4
regulation of blood vessel endothelial cell migration (GO:0043535)	1945-07-01	0.16587	0.848148	1.09307	-0.18003	GDF2;CIB1;PRKD2;PLCG1;KLF4;HDAC9;VEGFA
cell aggregation (GO:0098743)	2016-05-23	0.0925174	0.828275	0.957543	-0.180411	COL11A1;WNT7A;BARX2;MYF5;CTGF
endocytosis (GO:0006897)	35/323	0.267716	0.848148	1.098	-0.180841	TINAGL1;LRRK2;ITSN1;HTR2B;ILDR1;LRP4;PIK3C2A;RABEPK;C9ORF72;GHR;EEA1;CXCR1;CLTCL1;ENPP2;OLR1;ITGAV;CD36;USP20;SCARA5;SORT1;HIP1R;ANXA11;MYO1E;CLCN5;NECAP1;ADORA2A;CD6;HOOK2;CD5;BIN1;TFR2;TYRO3;GRB2;RAMP1;BCL2L1
regulation of membrane depolarization (GO:0003254)	1934-06-01	0.132571	0.846707	1.09005	-0.181385	MLLT11;MYOC;LRRK2;BCL2;RANGRF;SCN3B
neural tube development (GO:0021915)	2016-05-23	0.0925174	0.828275	0.964892	-0.181796	TCF7;DCHS1;PROX1;ZNF358;PKD2
response to radiation (GO:0009314)	47/442	0.267426	0.848148	1.10879	-0.182618	CDS1;BLM;ATP8A2;PDE1B;SLC1A2;ATP1A3;RRH;BRCC3;DBH;PTPRK;UACA;PLB1;RLBP1;CRHR1;GRK1;HRH1;NIPBL;HRH2;NPHP1;TMEM109;NPHP4;GNAT1;TRPM3;POLH;MAP4K3;EYS;TP63;MEN1;IKBIP;RRM1;HMGCS1;INTS3;CIRBP;AKR1C3;DCDC2;LIG4;AKR1C4;DHRS3;GRIN1;IFT20;KRT16;RFWD2;BCL2;GRB2;PRKCQ;BCL2L1;ATR
regulation of glycoprotein metabolic process (GO:1903018)	1933-06-01	0.121105	0.828275	0.972952	-0.183314	BACE2;BCL2;PAWR;CCR7;RAMP1;FKTN
regulation of synaptic vesicle transport (GO:1902803)	2016-05-23	0.0925174	0.828275	0.973316	-0.183383	NLGN1;RIMS3;STXBP1;LRRK2;PFN2
modification-dependent protein catabolic process (GO:0019941)	39/364	0.27525	0.848148	1.11704	-0.183977	PSMB11;PSMD12;USP27X;CUL5;UBE2D2;USP11;USP12;NEDD8;FBXO21;PSMA7;FAM134C;CDC20;ARIH2;RFFL;RPS27A;SKP1;USP8;USP20;WFS1;USP43;SMURF1;UBE2C;EDEM1;USP3;ERLIN1;VPS37A;PPP2R5C;RAD23B;FBXO31;CIT;UBE2W;APC;PSMA2;RLIM;SPOPL;UBA2;STUB1;NFE2L2;RNF187
peptidyl-proline modification (GO:0018208)	1955-08-01	0.182622	0.848148	1.11958	-0.184395	EGLN3;FKBP14;P4HA3;OGFOD1;PPIAL4A;PIN4;PPIG;PPIAL4G
regulation of sensory perception of pain (GO:0051930)	2016-05-23	0.0925174	0.828275	0.979453	-0.184539	IL10;OPRD1;F2R;ACPP;GRIN2D
cholesterol metabolic process (GO:0008203)	5/107	0.972347	0.982189	10.3197	-0.185463	SQLE;EBP;HMGCS1;APOF;CEL
cartilage condensation (GO:0001502)	2016-05-23	0.0925174	0.828275	0.984567	-0.185503	COL11A1;WNT7A;BARX2;MYF5;CTGF
regulation of metaphase/anaphase transition of cell cycle (GO:1902099)	1945-07-01	0.16587	0.848148	1.13058	-0.186206	CDC20;APC;UBE2C;TPR;KLHL22;CDC6;DLGAP5
Golgi vesicle transport (GO:0048193)	12/202	0.967414	0.979333	8.99542	-0.187853	BCAP31;GOLGA4;DNAJC6;SORT1;RP2;TRAPPC4;KIF13A;VTI1A;RANGRF;WHAMM;OPTN;VAMP3
positive regulation of autophagy (GO:0010508)	1933-06-01	0.121105	0.828275	0.9972	-0.187883	PLEKHF1;LRRK2;WDFY3;PIM2;ATG7;FOXO1
glycosaminoglycan metabolic process (GO:0030203)	9/162	0.968318	0.980033	9.31576	-0.187891	PDGFRB;VCAN;B3GNT7;IL15;SPOCK2;KERA;ST3GAL6;HS3ST1;VEGFA
response to ketone (GO:1901654)	13/105	0.23103	0.848148	1.14324	-0.188292	MSTN;NCF2;CAD;TYMS;FBXO32;ASS1;TGFBR3;CRH;FOSB;TXNIP;CCR7;AVP;TLR2
monocarboxylic acid metabolic process (GO:0032787)	50/473	0.272504	0.848148	1.14907	-0.189251	ABCD3;ACSM2A;HK2;GHR;SCPEP1;ACOXL;SLC16A8;PTGDS;ACAA1;SLC16A3;FADS1;GPX4;ADIPOQ;MCCC1;UGT2B15;ACOT11;PLA2G4A;CEL;MIF;MUT;VCAN;ALDH5A1;PCCA;CRH;DAGLB;UGT2B7;SLC27A4;TLR2;PTGES;PFKFB1;PLA2G1B;LTC4S;ADIPOR2;ACACA;PDPR;PGK1;BCO2;ALOXE3;EGLN3;PNPLA8;EPHX2;IDH1;AKR1C3;AKR1C4;GRHPR;FA2H;FABP3;UROC1;ALOX5AP;LPIN3
visual perception (GO:0007601)	22/195	0.264132	0.848148	1.14916	-0.189266	COL18A1;SLC45A2;OAT;WFS1;COL11A1;RAX;CRX;CHM;RRH;KERA;RORB;RLBP1;DHRS3;GRK1;RP1L1;ABLIM1;RP2;SLITRK6;CLDN19;GNAT1;VSX1;BBS4
positive regulation of striated muscle tissue development (GO:0045844)	1946-07-01	0.177701	0.848148	1.15696	-0.190551	GREM1;SOX17;SHOX2;BCL2;AKAP6;RBPJ;CDON
regulation of cellular component size (GO:0032535)	19/165	0.256742	0.848148	1.15755	-0.190648	SEMA5A;RAB3B;CCL24;PLEKHH2;AVIL;RDX;WNT7A;TRIOBP;CIT;FER;BAIAP2L1;CAPZB;CFL2;RB1CC1;PTK2B;GRB2;CCR7;IL7R;PFN2
positive regulation of muscle organ development (GO:0048636)	1946-07-01	0.177701	0.848148	1.1609	-0.191201	GREM1;SOX17;SHOX2;BCL2;AKAP6;RBPJ;CDON
positive regulation of chromatin modification (GO:1903310)	1956-08-01	0.193886	0.848148	1.1623	-0.191431	NIPBL;CTBP1;PHF1;TPR;PRKD2;JARID2;MEN1;VEGFA
positive regulation of sequence-specific DNA binding transcription factor activity (GO:0051091)	24/214	0.261102	0.848148	1.16255	-0.191472	IL10;OPRD1;HDAC4;WNT10B;PRKCH;RNF25;PLA2G1B;CEBPG;ARID5B;CIB1;NOD2;PRKCZ;VEGFA;TGFBR3;FER;ANKRD42;NLRP3;PRKD2;PRKCQ;TCF3;JAK2;RPS27A;CARD11;TLR2
photoreceptor cell development (GO:0042461)	1934-06-01	0.132571	0.846707	1.15188	-0.191673	RP1L1;GNAT1;RORB;CEP290;BBS4;VEGFA
detection of external stimulus (GO:0009581)	20/175	0.259482	0.848148	1.17158	-0.19296	CDS1;ATP8A2;DENND5B;COL11A1;AKR1C3;CHRNA9;RRH;PKDREJ;AKR1C4;PKD2;RLBP1;DHRS3;PLB1;TTN;GRK1;CSRP3;PRKCQ;GNAT1;EYS;TRPM3
prostanoid metabolic process (GO:0006692)	2016-05-23	0.0925174	0.828275	1.02493	-0.193107	PNPLA8;AKR1C3;MIF;PTGDS;PTGES
proteasome-mediated ubiquitin-dependent protein catabolic process (GO:0043161)	23/205	0.266107	0.848148	1.17345	-0.193268	PSMB11;PSMD12;UBE2C;WFS1;SMURF1;EDEM1;ERLIN1;PPP2R5C;RAD23B;PSMA7;FBXO31;CIT;CDC20;UBE2W;APC;PSMA2;SPOPL;STUB1;RFFL;RPS27A;NFE2L2;RNF187;SKP1
signal transduction in response to DNA damage (GO:0042770)	13/106	0.240193	0.848148	1.17536	-0.193582	PSMB11;PSMD12;PGAP2;MIF;PPP2R5C;PSMA7;PCBP4;RFWD2;PSMA2;GRB2;RPS27A;TP63;E2F7
prostaglandin metabolic process (GO:0006693)	2016-05-23	0.0925174	0.828275	1.03359	-0.194738	PNPLA8;AKR1C3;MIF;PTGDS;PTGES
positive regulation of tumor necrosis factor superfamily cytokine production (GO:1903557)	1946-07-01	0.177701	0.848148	1.19035	-0.196051	CD2;SPON2;CD36;NOD2;JAK2;CCR2;TLR2
mitotic nuclear division (GO:0007067)	15/240	0.965495	0.978252	8.94658	-0.196716	PPP1R12A;NEK4;DYNLT3;HAUS6;HAUS5;CDC6;TRIOBP;CIT;CDC20;CLIP1;ENSA;TPR;CLTCL1;NEK3;MAPRE2
negative regulation of leukocyte proliferation (GO:0070664)	1956-08-01	0.193886	0.848148	1.19722	-0.197182	IL10;GREM1;IL2RA;ERBB2;BTLA;IL20RB;PAWR;MNDA
DNA replication (GO:0006260)	21/186	0.269244	0.848148	1.20178	-0.197934	BLM;RRM1;LIG1;RPA1;MRE11A;NOL8;RPA2;CDC6;FHIT;CCDC88A;DNAJC2;FAM111A;RAD50;CHAF1B;POLG2;RBMS1;POLK;TOP1;POLH;ATR;MCM2
mRNA 3'-end processing (GO:0031124)	1985-11-01	0.216469	0.848148	1.20661	-0.198728	EIF4A1;CPSF1;CNOT2;CSTF3;MAGOH;EIF4A3;SNRPG;TUT1;UPF3B;U2AF1;SNRPE
cell cycle checkpoint (GO:0000075)	18/156	0.261543	0.848148	1.2097	-0.199237	BLM;CDKN2B;UBE2C;INTS3;KLHL22;HUS1B;MRE11A;RPA2;BRCC3;CDC6;FBXO31;CDC20;APC;TPR;TAOK2;TP63;BCL2L1;ATR
glycosaminoglycan catabolic process (GO:0006027)	1960-02-01	0.976352	0.984914	13.132	-0.199615	VCAN;KERA
nucleotide-binding domain, leucine rich repeat containing receptor signaling pathway (GO:0035872)	1946-07-01	0.177701	0.848148	1.21226	-0.199659	P2RX7;BCL2;TXNIP;NLRP3;NOD2;RPS27A;BCL2L1
positive regulation of translation (GO:0045727)	1966-09-01	0.206863	0.848148	1.2145	-0.200029	SERP1;ERBB2;EIF5A2;EIF4A3;CIRBP;CD28;PTK2B;UPF3B;PASK
histone deacetylation (GO:0016575)	1933-06-01	0.121105	0.828275	1.06698	-0.20103	HDAC4;SALL1;HDAC8;HDAC9;HOPX;SIRT3
negative regulation of blood vessel morphogenesis (GO:2000181)	1966-09-01	0.206863	0.848148	1.22546	-0.201833	COL4A2;ROCK1;ROCK2;CXCR3;BAI3;GDF2;KLF4;CCR2;CRHR2
ubiquitin-dependent protein catabolic process (GO:0006511)	38/355	0.280249	0.848148	1.22843	-0.202322	PSMB11;PSMD12;USP27X;CUL5;UBE2D2;USP11;USP12;NEDD8;FBXO21;PSMA7;FAM134C;CDC20;ARIH2;RFFL;RPS27A;SKP1;USP8;USP20;SMURF1;USP43;UBE2C;WFS1;EDEM1;USP3;ERLIN1;VPS37A;PPP2R5C;RAD23B;FBXO31;CIT;UBE2W;APC;PSMA2;RLIM;SPOPL;STUB1;RNF187;NFE2L2
artery morphogenesis (GO:0048844)	1946-07-01	0.177701	0.848148	1.23498	-0.203401	PDGFRB;TFAP2B;NRP1;HAND2;RBPJ;PKD2;VEGFA
skeletal system morphogenesis (GO:0048705)	13/106	0.240193	0.848148	1.23888	-0.204044	PDGFRB;PLEKHA1;COL11A1;OSR1;SHOX2;NOG;EIF4A3;ARID5B;HOXC11;HOXB3;HOXA7;MEN1;MYF5
negative regulation of cell division (GO:0051782)	1966-09-01	0.206863	0.848148	1.24747	-0.205459	CDC20;BLM;APC;DMRT1;UBE2C;TPR;KLHL22;TXNIP;E2F7
sterol metabolic process (GO:0016125)	6/119	0.967388	0.979333	9.85189	-0.205739	SQLE;EBP;HMGCS1;CYP11B1;APOF;CEL
positive regulation of NF-kappaB transcription factor activity (GO:0051092)	15/126	0.250464	0.848148	1.25002	-0.205878	PRKCH;PLA2G1B;RNF25;CIB1;NOD2;PRKCZ;TGFBR3;FER;ANKRD42;NLRP3;PRKD2;PRKCQ;RPS27A;CARD11;TLR2
muscle organ development (GO:0007517)	13/106	0.240193	0.848148	1.25033	-0.20593	CNTFR;TRIM72;UNC45B;MSTN;AEBP1;CHKB-CPT1B;ASS1;ITGA7;ID3;PITX1;MYH6;FKTN;MYF5
embryonic limb morphogenesis (GO:0030326)	1986-11-01	0.226341	0.848148	1.25098	-0.206037	DYNC2H1;NIPBL;SALL4;OSR1;SHOX2;LEF1;WNT7A;ZNF358;PITX1;GDF5;TP63
single organismal cell-cell adhesion (GO:0016337)	26/235	0.270931	0.848148	1.25274	-0.206326	CYFIP2;NLGN1;ITGAM;ROCK1;STXBP1;LEF1;PERP;NPHP1;OLR1;ITGAV;NPHP4;CTNNA3;CD58;ITGA4;PARVA;CD2;ZAP70;FER;TYRO3;BCL2;ITGA7;ADAM9;PKP3;DSG4;CD24;CDK5R1
negative regulation of protein complex disassembly (GO:0043242)	1956-08-01	0.193886	0.848148	1.25356	-0.206461	PLEKHH2;APC;CAPZB;SLN;AVIL;RDX;CIB1;TRIOBP
embryonic appendage morphogenesis (GO:0035113)	1986-11-01	0.226341	0.848148	1.25374	-0.206491	DYNC2H1;NIPBL;SALL4;OSR1;SHOX2;LEF1;WNT7A;ZNF358;PITX1;GDF5;TP63
formation of primary germ layer (GO:0001704)	1946-07-01	0.177701	0.848148	1.2619	-0.207836	TNRC6C;EOMES;SOX17;TXNRD1;LEF1;NOG;TBX6
behavior (GO:0007610)	52/494	0.277149	0.848148	1.26608	-0.208524	CNTFR;ATP8A2;LRRK2;GFI1;HTR2B;DBH;SLC6A1;AFF2;CHL1;PTGDS;BBS4;C1QL1;ADORA2A;BBS12;HAND2;CRH;GNB1L;AVP;SHANK3;OPRD1;PDE1B;CHRNA4;OPRL1;SLC1A2;ATP1A3;ITPR3;ADCY1;PLA2G6;KLK8;PRKCZ;CRHR1;FBXL20;HRH1;NPW;HRH2;GNG7;NPHP1;SLITRK6;NPHP4;ATG7;WFS1;KCNIP3;DCDC2;S100B;HCRTR1;GRIN1;GRIN2D;IFT20;PER3;RCAN2;BCL2;APBA2
tRNA metabolic process (GO:0006399)	8/146	0.964784	0.977963	9.39321	-0.209317	QTRT1;CTU2;SSB;OSGEPL1;ELAC1;QTRTD1;DUS4L;WARS2
actin-mediated cell contraction (GO:0070252)	1946-07-01	0.177701	0.848148	1.27697	-0.210317	EPB41L5;ROCK1;TPM3;MYH8;PARVA;MYH6;TTN
ATP catabolic process (GO:0006200)	22/327	0.963152	0.976523	8.88302	-0.211033	DYNC2H1;EIF4A1;BLM;ABCD3;CCNH;ABCB4;EIF4A3;DDX31;DDX43;DDX21;CHD3;IDE;TTF2;GTF2F2;MYO1E;ABCA11P;MSH4;KIF13A;MYH8;DHX29;TOP1;MYH6
neural tube closure (GO:0001843)	1976-10-01	0.21749	0.848148	1.28338	-0.211372	ZEB2;SALL1;ROCK2;SALL4;SEMA4C;NOG;TULP3;PRKACB;BBS4;RGMA
positive regulation of interleukin-10 production (GO:0032733)	2016-05-24	0.104157	0.828275	1.13196	-0.213274	IL20RB;NOD2;TIGIT;PRKCZ;TLR2
ERBB signaling pathway (GO:0038127)	22/196	0.27128	0.848148	1.29494	-0.213276	PDGFRB;MYOC;PDE1B;MAPKAP1;ITPR3;ADCY1;PIK3C2A;FOXO1;TNRC6C;FGF17;LCK;NRG4;CD19;ERBB2;CD28;PTK2B;GRB2;PLCG1;RPS27A;FGFR4;PRKACB;FGF22
negative regulation of tissue remodeling (GO:0034104)	2016-04-14	0.066226	0.828275	1.13309	-0.213486	GREM1;P2RX7;TNFRSF11B;VEGFA
pattern specification process (GO:0007389)	41/385	0.281121	0.848148	1.30405	-0.214777	SEMA5A;NRP1;TSHZ1;LEF1;RAX;LRP4;TULP3;BMI1;RBPJ;PKD2;HOXC11;CXXC4;TTN;DLL3;IFT52;EPB41L5;SOX17;ARL13B;TCTN1;HOXA7;TP63;CDON;HOXC6;DYNC2H1;EOMES;EMX2;OSR1;NOG;GDF2;WNT7A;AXIN2;TBX6;ACVR2A;VEGFA;GREM1;ZEB2;IFT88;APC;NME7;HOXB3;MYF5
metanephros development (GO:0001656)	1935-06-01	0.144531	0.848148	1.30565	-0.215041	APH1A;NIPBL;ADIPOQ;BCL2;ID3;HOXC11
response to fibroblast growth factor (GO:0071774)	21/187	0.276631	0.848148	1.32094	-0.217559	PDGFRB;PDE1B;MAPKAP1;NOG;ITPR3;ADCY1;FOXO1;CTGF;TNRC6C;FGF17;LCK;NRG4;CD19;ERBB2;CD28;GRB2;PLCG1;RPS27A;FGFR4;PRKACB;FGF22
response to insulin (GO:0032868)	27/246	0.278699	0.848148	1.32269	-0.217847	ATP6V1A;PFKFB1;PLA2G1B;IDE;PIK3C2A;HDAC9;PRKCZ;FOXO1;GHR;UCP2;ATP6V0A2;ATP6V0E2;FGF22;FADS1;ATP6V0A1;IL10;IGFBP1;PTPN1;SORT1;ADIPOQ;FGF17;FER;FABP3;GRB2;PHIP;FGFR4;TLR2
DNA-templated transcription, elongation (GO:0006354)	1990-04-01	0.96948	0.980993	11.4115	-0.218981	CCNH;TAF1A;POLR2F;GTF2F2
epithelium development (GO:0060429)	28/256	0.279759	0.848148	1.35088	-0.22249	TCF7;LRP4;ZDHHC21;LDB2;PKD2;SOX21;EVPL;CTGF;SCEL;SALL1;SOX17;SOX18;JAK2;TFAP2B;OSR1;NOG;PPP2R3A;PROX1;SFRP4;IFT88;APC;FABP5;KRT16;DCHS1;ZNF358;FGFR4;DNASE1L2;DSG4
cAMP metabolic process (GO:0046058)	1935-06-01	0.144531	0.848148	1.35345	-0.222914	ADORA2A;UCN2;PDE1B;PDE4D;ADCY1;PDE8B
modification-dependent macromolecule catabolic process (GO:0043632)	39/368	0.296823	0.862217	1.50443	-0.223029	PSMB11;PSMD12;USP27X;CUL5;UBE2D2;USP11;USP12;NEDD8;FBXO21;PSMA7;FAM134C;CDC20;ARIH2;RFFL;RPS27A;SKP1;USP8;USP20;USP43;UBE2C;WFS1;SMURF1;EDEM1;USP3;ERLIN1;VPS37A;PPP2R5C;RAD23B;FBXO31;CIT;UBE2W;APC;PSMA2;RLIM;SPOPL;UBA2;STUB1;RNF187;NFE2L2
pigment cell differentiation (GO:0050931)	2016-05-24	0.104157	0.828275	1.19041	-0.224286	EDN3;BCL2;C10ORF11;HPS6;SOX10
anatomical structure maturation (GO:0071695)	2016-05-24	0.104157	0.828275	1.20282	-0.226624	S1PR1;RBPJ;CDK5R2;CDK5R1;GRIN1
amino acid transport (GO:0006865)	15/128	0.267961	0.848148	1.37873	-0.227076	SLC38A1;GLS2;STXBP1;SLC1A2;SLC6A1;SLC1A6;ACACA;SLC7A4;SLC9A3R1;SLC6A9;SLC7A8;SLC38A6;SLC38A9;SLC36A4;SLC38A5
tube closure (GO:0060606)	1977-10-01	0.227976	0.848148	1.39265	-0.229369	ZEB2;SALL1;ROCK2;SALL4;SEMA4C;NOG;TULP3;PRKACB;BBS4;RGMA
chondroitin sulfate metabolic process (GO:0030204)	1959-02-01	0.974435	0.983197	13.538	-0.229417	VCAN;SPOCK2
protein ubiquitination involved in ubiquitin-dependent protein catabolic process (GO:0042787)	1957-08-01	0.205429	0.848148	1.40439	-0.231304	RNF146;SMURF1;RNF217;ARIH2;LNX1;ASB2;RFFL;FBXL14
positive regulation of muscle tissue development (GO:1901863)	1947-07-01	0.189878	0.848148	1.40547	-0.231482	GREM1;SOX17;SHOX2;BCL2;AKAP6;RBPJ;CDON
cell proliferation in forebrain (GO:0021846)	2016-04-14	0.066226	0.828275	1.23443	-0.232579	EMX2;RRM1;ZEB2;WNT7A
negative regulation of protein processing (GO:0010955)	34/316	0.28414	0.848148	1.4127	-0.232672	SERPINA2;LRRK2;LEF1;PEBP1;SPINT3;IDE;CST8;CST7;FHIT;WFDC2;SH3RF1;CDC20;TPR;TIMP2;KAL1;SPOCK1;CHAC1;RFFL;IL10;COL28A1;TFAP2B;UBE2C;KLHL22;KLF4;SERPINB8;VEGFA;APC;ADORA2A;LCN1;CARD18;WFDC10B;AVP;CARD16;NAIP
triglyceride biosynthetic process (GO:0019432)	1941-01-01	0.978699	0.98685	17.6003	-0.232984	ACACA
negative regulation of protein maturation (GO:1903318)	34/316	0.28414	0.848148	1.41523	-0.233088	SERPINA2;LRRK2;LEF1;PEBP1;SPINT3;IDE;CST8;CST7;FHIT;WFDC2;SH3RF1;CDC20;TPR;TIMP2;KAL1;SPOCK1;CHAC1;RFFL;IL10;COL28A1;TFAP2B;UBE2C;KLHL22;KLF4;SERPINB8;VEGFA;APC;ADORA2A;LCN1;CARD18;WFDC10B;CARD16;AVP;NAIP
regulation of smooth muscle cell proliferation (GO:0048660)	1977-10-01	0.227976	0.848148	1.41533	-0.233106	PDGFRB;NPPC;IGFBP5;IL15;ADIPOQ;NPR3;S1PR1;KLF4;NOX1;VEGFA
cellular response to nitrogen compound (GO:1901699)	46/438	0.296739	0.862217	1.5807	-0.234337	ATP6V1A;HCN3;BLM;DDC;PLA2G1B;LRRK2;AKAP6;ADCY1;IDE;NOD2;PIK3C2A;HDAC9;PRKCZ;FOXO1;CRHR1;CRHR2;GHR;HRH1;GNG7;UCP2;ATP6V0A2;JAK2;ATP6V0E2;PRKACB;FGF22;ATP6V0A1;IGFBP1;PTPN1;WNT10B;IGFBP5;PDE4D;SLC34A1;ADIPOQ;KLF4;KLF3;ASS1;KLF2;FGF17;FER;RRAGD;CRH;GRB2;PHIP;FGFR4;BCL2L1;TLR2
response to organophosphorus (GO:0046683)	14/118	0.263775	0.848148	1.42399	-0.234531	WNT10B;HCN3;PFKFB1;IGFBP5;PDE4D;ADIPOQ;AKAP6;TYMS;ASS1;P2RX7;P2RX1;FOSB;PTK2B;PPARGC1B
regulation of natural killer cell mediated cytotoxicity (GO:0042269)	2016-05-24	0.104157	0.828275	1.24553	-0.234671	NCR1;NCR3;KLRK1;SH2D1A;SH2D1B
detection of abiotic stimulus (GO:0009582)	20/178	0.282176	0.848148	1.42642	-0.234931	CDS1;ATP8A2;DENND5B;COL11A1;AKR1C3;CHRNA9;RRH;PKDREJ;AKR1C4;PKD2;DHRS3;PLB1;RLBP1;TTN;GRK1;CSRP3;PRKCQ;GNAT1;TRPM3;EYS
acid secretion (GO:0046717)	1947-07-01	0.189878	0.848148	1.43622	-0.236546	SLC9A3R1;GLS2;PLA2G1B;HRH2;PNPLA8;STXBP1;PLA2G4A
positive regulation of B cell proliferation (GO:0030890)	1936-06-01	0.156963	0.848148	1.445	-0.237992	BCL2;NFATC2;MIF;TNFRSF13C;TCF3;CARD11
regulation of natural killer cell mediated immunity (GO:0002715)	2016-05-24	0.104157	0.828275	1.26325	-0.238009	NCR1;NCR3;KLRK1;SH2D1A;SH2D1B
carbohydrate biosynthetic process (GO:0016051)	7/130	0.961002	0.975633	9.66102	-0.238323	PFKFB1;PPP1R3C;PHKG1;PGK1;PGM2;RPS27A;PRKACB
spermatid development (GO:0007286)	1958-02-01	0.972369	0.982189	13.2853	-0.238759	CIB1;BBS4
extrinsic apoptotic signaling pathway in absence of ligand (GO:0097192)	1936-06-01	0.156963	0.848148	1.45431	-0.239526	BAG3;BCL2;ST20;ITGAV;BCL2L1;BOK
signal transduction in absence of ligand (GO:0038034)	1936-06-01	0.156963	0.848148	1.4578	-0.240099	BAG3;BCL2;ST20;ITGAV;BCL2L1;BOK
guanosine-containing compound catabolic process (GO:1901069)	16/246	0.954943	0.972963	8.76648	-0.24028	RAB3B;RAB5B;LRRK2;TBCC;RHOF;GNL2;GSPT2;RND1;RAB30;GNA15;GNAL;EIF2S3;TUBB3;GNAT1;RAB28;NUDT15
protein catabolic process (GO:0030163)	29/269	0.299736	0.862217	1.62145	-0.240377	PSMB11;PSMD12;NGLY1;IDE;PSMA7;CDC20;RPS27A;RFFL;SOCS6;ATG7;SKP1;MANBA;UBE2C;WFS1;SMURF1;EDEM1;ERLIN1;PPP2R5C;RAD23B;FBXO31;CIT;UBE2W;APC;PSMA2;RAB12;SPOPL;STUB1;RNF187;NFE2L2
prostaglandin biosynthetic process (GO:0001516)	2016-04-14	0.066226	0.828275	1.27652	-0.240509	PNPLA8;MIF;PTGDS;PTGES
regulation of neurological system process (GO:0031644)	1947-07-01	0.189878	0.848148	1.46981	-0.242079	IL10;OPRD1;F2R;AVP;ACPP;KLK8;GRIN2D
regulation of insulin receptor signaling pathway (GO:0046626)	1936-06-01	0.156963	0.848148	1.47028	-0.242155	OSBPL8;PTPN1;PTPRE;ANKRD26;PRKCQ;PRKCZ
endoderm formation (GO:0001706)	2016-04-14	0.066226	0.828275	1.28689	-0.242464	EOMES;TNRC6C;SOX17;NOG
positive regulation of protein modification by small protein conjugation or removal (GO:1903322)	18/158	0.277559	0.848148	1.4724	-0.242504	HDAC4;PSMB11;PSMD12;WFS1;UBE2C;LRRK2;NOD2;BMI1;HSPBP1;PSMA7;PIAS1;CDC20;PSMA2;RASSF5;TBC1D7;STUB1;RPS27A;SKP1
organelle localization (GO:0051640)	15/129	0.276867	0.848148	1.47777	-0.243389	SUN2;NLGN1;LRRK2;CEP152;HOOK3;CDC42BPA;RASGRP1;PRKCZ;IFT20;NIN;KIF13A;MAP6;CCDC141;LAT;BBS4
vesicle coating (GO:0006901)	1941-01-01	0.978699	0.98685	18.4075	-0.24367	PIK3C2A
skeletal muscle cell differentiation (GO:0035914)	1947-07-01	0.189878	0.848148	1.48129	-0.243969	EOMES;ANKRD33;PLAGL1;PAX5;ASB2;MYF5;CDON
regulation of Rab GTPase activity (GO:0032313)	1988-11-01	0.246598	0.848148	1.49071	-0.245521	RGP1;DENND2C;DENND1B;TBC1D2;DENND5B;TBC1D7;TBC1D12;SBF1;TBC1D17;TBC1D29;TBC1D10A
negative regulation of cell morphogenesis involved in differentiation (GO:0010771)	1988-11-01	0.246598	0.848148	1.49122	-0.245605	SEMA5A;TGFBR3;NRP1;DCC;BCL11A;RUFY3;LRP4;AP1AR;CDK5R1;PLXNA3;CIT
positive regulation of Rab GTPase activity (GO:0032851)	1988-11-01	0.246598	0.848148	1.49362	-0.245999	RGP1;DENND2C;DENND1B;TBC1D2;DENND5B;TBC1D7;TBC1D12;SBF1;TBC1D17;TBC1D29;TBC1D10A
prostanoid biosynthetic process (GO:0046457)	2016-04-14	0.066226	0.828275	1.30686	-0.246226	PNPLA8;MIF;PTGDS;PTGES
cellular iron ion homeostasis (GO:0006879)	1967-09-01	0.217845	0.848148	1.49628	-0.246437	ATP6V1A;HEPH;SCARA5;TFR2;GDF2;ATP6V0A2;ATP6V0E2;HMOX2;ATP6V0A1
negative regulation of cell development (GO:0010721)	26/239	0.297623	0.862217	1.66329	-0.24658	SEMA5A;NRP1;GFI1;LRP4;CIB1;ASCL1;KLK8;DLL3;NPPC;SPOCK1;SRGAP2;PLXNA3;ZHX2;GPR56;DCC;BCL11A;NOG;WNT7A;AP1AR;TBX6;HOOK3;CIT;TGFBR3;RUFY3;BCL2;CDK5R1
homophilic cell adhesion via plasma membrane adhesion molecules (GO:0007156)	8/142	0.957034	0.973969	9.38462	-0.247523	CEACAM1;CDH4;CDHR1;AMIGO2;PCDHB5;DCHS1;DSG4;DSC1
positive regulation of kidney development (GO:0090184)	1937-06-01	0.169843	0.848148	1.50529	-0.247922	PDGFRB;MAGED1;ADIPOQ;NOG;CD24;VEGFA
nucleobase metabolic process (GO:0009112)	1967-09-01	0.217845	0.848148	1.51267	-0.249137	PRPS1;RRM1;NT5E;NT5C1A;CAD;DPYD;GMPS;ACPP;TYMS
neural precursor cell proliferation (GO:0061351)	1947-07-01	0.189878	0.848148	1.51324	-0.249231	IFT20;RRM1;ZEB2;EMX2;WNT7A;DAGLB;ASCL1
inositol phosphate-mediated signaling (GO:0048016)	2016-04-14	0.066226	0.828275	1.32435	-0.249522	HRH1;EDN3;RCAN2;ITPR3
cellular component disassembly (GO:0022411)	37/350	0.307864	0.862217	1.68807	-0.250254	SMARCD1;COL18A1;PRSS1;ROCK1;COL11A1;HMGB2;RPL10A;GSPT2;LMNB1;C12ORF65;MTRF1;SHARPIN;RPS19;CTSK;CFL2;TPR;TIMP2;RPLP2;RPS27A;BCAP31;MCTS1;SMARCC2;CTRB2;CTRB1;MICAL3;RPL35A;MMP10;COL4A2;STK24;APC;DNAJC6;COL6A2;ADAM9;PRKCQ;COL9A2;NUPL1;KLKB1
regulation of calcium ion transmembrane transport (GO:1903169)	1948-07-01	0.202381	0.848148	1.52085	-0.250485	SLN;PDE4D;AKAP6;CABP1;PLA2G6;PKD2;CRHR1
response to interferon-gamma (GO:0034341)	13/108	0.258926	0.848148	1.52115	-0.250534	PTPN1;IFITM1;SLC30A8;NOS2;IFNGR1;IFNGR2;ASS1;PIAS1;SUMO1;IRF2;CD58;JAK2;JAK1
erythrocyte differentiation (GO:0030218)	1948-07-01	0.202381	0.848148	1.5223	-0.250723	SLC25A38;TGFBR3;RPS19;ATPIF1;CEBPG;JAK2;VEGFA
positive regulation of protein kinase B signaling (GO:0051897)	1978-10-01	0.238651	0.848148	1.53209	-0.252335	SEMA5A;OSBPL8;MYOC;IGFBP5;F10;ITSN1;VEGFB;AKR1C3;CCR7;VEGFA
regulation of calcium ion transmembrane transporter activity (GO:1901019)	1948-07-01	0.202381	0.848148	1.53219	-0.252352	SLN;PDE4D;AKAP6;CABP1;PLA2G6;PKD2;CRHR1
tricarboxylic acid metabolic process (GO:0072350)	2016-04-14	0.066226	0.828275	1.34077	-0.252615	GHR;IDH1;SLC34A1;ASS1
cellular response to interferon-gamma (GO:0071346)	1988-11-01	0.246598	0.848148	1.53398	-0.252647	PTPN1;SUMO1;NOS2;IFNGR1;IFNGR2;IRF2;CD58;JAK2;ASS1;JAK1;PIAS1
positive regulation of peptidyl-tyrosine phosphorylation (GO:0050731)	16/139	0.280223	0.848148	1.54504	-0.254468	NRP1;CSF2;IL15;ADIPOQ;VEGFB;SH2D1B;MIF;NOD2;VEGFA;GHR;GREM1;LCK;PTK2B;CD36;CD24;JAK2
purine ribonucleoside monophosphate catabolic process (GO:0009169)	23/332	0.952789	0.971367	8.79975	-0.255637	DYNC2H1;EIF4A1;BLM;ABCD3;CCNH;ABCB4;EIF4A3;DDX31;DDX43;DDX21;TTF2;CHD3;IDE;GTF2F2;MYO1E;NT5E;ABCA11P;MSH4;KIF13A;MYH8;DHX29;TOP1;MYH6
ribonucleoside monophosphate catabolic process (GO:0009158)	23/332	0.952789	0.971367	8.80204	-0.255704	DYNC2H1;EIF4A1;BLM;ABCD3;CCNH;ABCB4;EIF4A3;DDX31;DDX43;DDX21;TTF2;CHD3;IDE;GTF2F2;MYO1E;NT5E;ABCA11P;MSH4;KIF13A;MYH8;DHX29;TOP1;MYH6
positive regulation of peptidase activity (GO:0010952)	16/139	0.280223	0.848148	1.55641	-0.256341	BCAP31;CYFIP2;EGLN3;DIABLO;F2R;TNFRSF10B;UACA;CTGF;LCK;PERP;P2RX1;NLRP3;JAK2;TBC1D10A;MEN1;BOK
nucleoside biosynthetic process (GO:0009163)	14/119	0.27299	0.848148	1.5652	-0.257788	CAD;GMPS;ATP1A4;AK3;ATP1A3;QTRTD1;TYMS;ACACA;QTRT1;ATP5L2;NT5E;NME7;RP2;DPYD
intrinsic apoptotic signaling pathway by p53 class mediator (GO:0072332)	1948-07-01	0.202381	0.848148	1.57334	-0.259129	PGAP2;PERP;TMEM109;PPP2R5C;FHIT;TP63;BOK
positive regulation of protein serine/threonine kinase activity (GO:0071902)	28/257	0.286163	0.848148	1.57498	-0.259399	MAGED1;PLA2G1B;LRRK2;HTR2B;CIB1;NOD2;PKD2;GHR;ERBB2;PTK2B;RPS27A;PDGFRB;DAXX;EDN3;ADIPOQ;TNFRSF10B;PARP16;MIF;PROX1;VEGFA;GADD45G;MAPK11;ZEB2;MAP3K10;PKN1;CD24;CDK5R2;CDK5R1
cellular response to peptide hormone stimulus (GO:0071375)	28/261	0.312286	0.862217	1.75353	-0.259958	ATP6V1A;PLA2G1B;ADCY1;IDE;PIK3C2A;PRKCZ;HDAC9;FOXO1;CRHR1;CRHR2;GHR;GNG7;UCP2;ATP6V0A2;JAK2;ATP6V0E2;PRKACB;FGF22;ATP6V0A1;IGFBP1;PTPN1;ADIPOQ;ASS1;FGF17;FER;GRB2;PHIP;FGFR4
cellular response to hormone stimulus (GO:0032870)	48/462	0.316362	0.862217	1.75363	-0.259974	ATP6V1A;MSTN;PLA2G1B;NCF2;LEF1;ATP1A3;RORB;ADCY1;IDE;PIK3C2A;HDAC9;ADIPOR2;PRKCZ;NR2C1;CRHR1;FOXO1;CRHR2;GHR;UCN2;GNG7;UCP2;ATP6V0A2;JAK2;ATP6V0E2;PRKACB;FGF22;BBS4;PELP1;ATP6V0A1;IGFBP1;IL10;WNT10B;PTPN1;HMGCS1;SLC34A1;ADIPOQ;AKR1C3;AKR1C4;FBXO32;ASS1;FGF17;FER;CYP11B1;CRH;FOSB;GRB2;PHIP;FGFR4
sensory perception of light stimulus (GO:0050953)	22/198	0.285788	0.848148	1.57919	-0.260093	COL18A1;SLC45A2;OAT;WFS1;COL11A1;CRX;RAX;CHM;RRH;KERA;RORB;RLBP1;DHRS3;GRK1;RP1L1;ABLIM1;RP2;SLITRK6;CLDN19;GNAT1;VSX1;BBS4
GTP catabolic process (GO:0006184)	16/243	0.949549	0.970556	8.73763	-0.261134	RAB3B;RAB5B;LRRK2;TBCC;RHOF;GNL2;GSPT2;RND1;RAB30;GNA15;GNAL;EIF2S3;TUBB3;GNAT1;RAB28;NUDT15
regulation of peptide hormone secretion (GO:0090276)	21/189	0.29162	0.856795	1.69008	-0.261212	BLK;TFAP2B;SLC30A8;NOS2;STXBP1;ILDR1;SLC2A1;ITPR3;AKAP5;PLA2G6;PASK;SERP1;ENSA;UCP2;CRH;NDUFAF2;JAK2;PDE8B;SLC25A4;PRKACB;SEC11A
protein deacetylation (GO:0006476)	1936-06-01	0.156963	0.848148	1.59398	-0.262529	HDAC4;SALL1;HDAC8;HDAC9;HOPX;SIRT3
cell recognition (GO:0008037)	13/109	0.268483	0.848148	1.60078	-0.263649	SEMA5A;NRP1;CATSPER3;DOCK8;ADAM30;DYNLL2;JMJD6;VCAN;NCR3;CLEC7A;CD5;CD36;CDK5R1
monosaccharide metabolic process (GO:0005996)	24/221	0.309912	0.862217	1.77881	-0.263706	TFAP2B;PFKFB1;GSTO2;IGFBP5;DCXR;ADIPOQ;UGT2B15;SLC2A1;PHKA2;HK2;SERP1;ALDH5A1;PPP1R3C;PHKG1;FABP5;FUT9;MAN2B2;FPGT;PGK1;PGM2;RPS27A;PRKACB;UGT2B7;GLYR1
regulation of peptide transport (GO:0090087)	25/231	0.310658	0.862217	1.79621	-0.266286	BLK;STXBP1;SLC2A1;ILDR1;ITPR3;AKAP5;PLA2G6;UACA;SERP1;ENSA;UCP2;NLRP3;PDE8B;JAK2;PRKACB;SEC11A;IL10;TFAP2B;SLC30A8;NOS2;PASK;CRH;NDUFAF2;SLC25A4;TLR2
glucose metabolic process (GO:0006006)	17/149	0.283143	0.848148	1.62112	-0.266999	TFAP2B;PFKFB1;IGFBP5;DCXR;ADIPOQ;PHKA2;HK2;SERP1;ALDH5A1;PPP1R3C;PHKG1;FABP5;PGK1;PGM2;RPS27A;PRKACB;GLYR1
response to lipopolysaccharide (GO:0032496)	25/228	0.289814	0.852262	1.674	-0.267607	SPON2;CSF2;NCF2;GFI1;MGST1;HMGB2;NLRC3;NOD2;DUSP10;CNR2;NLRP3;CCR7;CD36;JAK2;IL10;NOS2;PDE4D;F2R;ASS1;BCR;FER;ADAM9;TCF3;TLR2;PTGES
centrosome duplication (GO:0051298)	2016-04-14	0.066226	0.828275	1.42178	-0.267879	ROCK2;CEP152;CEP192;PKD2
filopodium assembly (GO:0046847)	2016-05-24	0.104157	0.828275	1.42474	-0.268435	FGD4;BAIAP2L2;FGD6;BAIAP2L1;SRGAP2
centrosome localization (GO:0051642)	2016-04-14	0.066226	0.828275	1.42739	-0.268934	IFT20;SUN2;NIN;CCDC141
anion transmembrane transport (GO:0098656)	19/172	0.312108	0.862217	1.83189	-0.271575	SLC38A1;CLIC3;SLC34A1;SLC4A1;ANO5;ACACA;RHD;SLC7A4;CLCN5;SLC6A9;SLC7A8;RHAG;SLC16A8;CD36;SLC13A5;SLC17A1;RHCG;SLC38A5;SLC26A5
cellular response to dexamethasone stimulus (GO:0071549)	2016-04-15	0.0783121	0.828275	1.44156	-0.271605	MSTN;CRH;FBXO32;ASS1
regulation of cytokine production involved in immune response (GO:0002718)	1949-07-01	0.215189	0.848148	1.64973	-0.271711	IL10;SPON2;CD36;MIF;NOD2;PRKCZ;TLR2
regulation of peptide secretion (GO:0002791)	21/192	0.31459	0.862217	1.85252	-0.274633	BLK;TFAP2B;SLC30A8;NOS2;STXBP1;SLC2A1;ILDR1;ITPR3;AKAP5;PLA2G6;PASK;SERP1;ENSA;UCP2;NDUFAF2;CRH;PDE8B;JAK2;SLC25A4;PRKACB;SEC11A
regulation of tissue remodeling (GO:0034103)	1958-08-01	0.217235	0.848148	1.66824	-0.27476	GREM1;P2RX7;IL15;FLT4;S1PR1;TNFRSF11B;PPARGC1B;VEGFA
regulation of cell projection assembly (GO:0060491)	14/120	0.282312	0.848148	1.67102	-0.275217	PPP1R16B;GPM6A;NLGN1;IFT20;TBC1D2;FER;IFT88;APC;TBC1D7;CCR7;TBC1D17;BBS4;TBC1D10A;PFN2
negative regulation of proteolysis (GO:0045861)	32/302	0.319584	0.862587	1.8713	-0.276615	SERPINA2;LEF1;PEBP1;SPINT3;IDE;CST8;CST7;FHIT;WFDC2;SH3RF1;CDC20;TPR;TIMP2;KAL1;SPOCK1;RFFL;IL10;COL28A1;TFAP2B;UBE2C;KLHL22;KLF4;SERPINB8;VEGFA;APC;ADORA2A;LCN1;CARD18;WFDC10B;AVP;CARD16;NAIP
epidermis development (GO:0008544)	14/120	0.282312	0.848148	1.68022	-0.276733	LRP4;ZDHHC21;LDB2;EVPL;SOX21;CTGF;SCEL;IFT88;FABP5;APC;SOX18;KRT16;DSG4;DNASE1L2
glycosyl compound biosynthetic process (GO:1901659)	14/120	0.282312	0.848148	1.68609	-0.2777	CAD;GMPS;ATP1A4;AK3;ATP1A3;QTRTD1;TYMS;ACACA;QTRT1;ATP5L2;NT5E;NME7;RP2;DPYD
rRNA processing (GO:0006364)	14/120	0.282312	0.848148	1.6923	-0.278722	NOP14;NSUN4;SUV39H1;EIF4A3;RPL35A;NOL8;PA2G4;WDR12;BYSL;ISG20;EXOSC6;RPS19;TSR2;PIN4
ATP metabolic process (GO:0046034)	27/377	0.946967	0.968867	8.82079	-0.27898	ATP6V1A;EIF4A1;BLM;ABCD3;CCNH;ABCB4;EIF4A3;ATP1A4;DDX43;ATP1A3;DDX21;TTF2;CHD3;IDE;ATP5L2;KIF13A;DYNC2H1;ENTPD5;DDX31;GTF2F2;MYO1E;ABCA11P;MSH4;MYH8;DHX29;TOP1;MYH6
regulation of angiogenesis (GO:0045765)	20/179	0.289891	0.852262	1.74592	-0.279104	SEMA5A;CCL24;ROCK1;ROCK2;VEGFB;GDF2;CIB1;KLF4;HDAC9;ETS1;VEGFA;CRHR2;COL4A2;CXCR3;ERBB2;BAI3;PRKD2;PLCG1;HTATIP2;CCR2
pyrimidine ribonucleoside metabolic process (GO:0046131)	1937-06-01	0.169843	0.848148	1.69812	-0.279681	RP2;APOBEC3H;NME7;DPYD;CAD;AK3
regulation of insulin secretion (GO:0050796)	19/169	0.287928	0.849242	1.71228	-0.279806	BLK;TFAP2B;SLC30A8;NOS2;STXBP1;SLC2A1;ITPR3;AKAP5;PLA2G6;SERP1;ENSA;UCP2;NDUFAF2;CRH;PDE8B;JAK2;SLC25A4;PRKACB;SEC11A
maintenance of location (GO:0051235)	9/152	0.949036	0.970337	9.32693	-0.280853	IL10;SUN2;NIN;SUN1;SLC30A8;CD36;HOOK3;PKD2;BBS4
single-organism behavior (GO:0044708)	38/362	0.31917	0.862587	1.90344	-0.281366	OPRD1;PDE1B;CHRNA4;GFI1;LRRK2;SLC1A2;ATP1A3;ITPR3;DBH;ADCY1;SLC6A1;PLA2G6;KLK8;PRKCZ;CRHR1;AFF2;FBXL20;HRH1;CHL1;HRH2;GNG7;NPHP1;SLITRK6;NPHP4;ATG7;BBS4;WFS1;KCNIP3;DCDC2;S100B;GRIN1;GRIN2D;IFT20;RCAN2;CRH;BCL2;AVP;SHANK3
receptor-mediated endocytosis (GO:0006898)	17/152	0.308738	0.862217	1.90904	-0.283012	TINAGL1;SCARA5;HIP1R;HTR2B;ILDR1;RABEPK;GHR;CXCR1;CD6;TFR2;CD5;CLTCL1;ENPP2;OLR1;GRB2;CD36;RAMP1
positive regulation of calcium-mediated signaling (GO:0050850)	2016-05-25	0.11648	0.828275	1.50562	-0.283675	ZAP70;P2RX5;CD8A;AKAP6;CIB1
cyclic nucleotide metabolic process (GO:0009187)	1958-08-01	0.217235	0.848148	1.73034	-0.284988	NPPC;ADORA2A;UCN2;PDE1B;PDE4D;HTR2B;ADCY1;PDE8B
regulation of interferon-gamma production (GO:0032649)	1979-10-01	0.249503	0.848148	1.7412	-0.286775	IL10;CD2;PDE4D;CEBPG;IL20RB;CCR7;TNFRSF13C;NOD2;RLTPR;CCR2
cellular response to vascular endothelial growth factor stimulus (GO:0035924)	2016-05-25	0.11648	0.828275	1.52879	-0.288041	PDGFRB;NRP1;FLT4;PRKD2;VEGFA
regulation of cyclin-dependent protein serine/threonine kinase activity (GO:0000079)	1989-11-01	0.256964	0.848148	1.75672	-0.289332	CDKN2B;BLM;APC;CCNH;CDC6;PROX1;PKD2;CDK5RAP3;CDK5R2;MEN1;CDK5R1
ribonucleoside biosynthetic process (GO:0042455)	13/110	0.278157	0.848148	1.75707	-0.28939	CAD;GMPS;ATP1A4;AK3;ATP1A3;QTRTD1;ACACA;QTRT1;ATP5L2;NT5E;NME7;RP2;DPYD
leukocyte proliferation (GO:0070661)	1989-11-01	0.256964	0.848148	1.75725	-0.289419	IL10;CD79A;IFNA14;ITGAM;IL15;DOCK8;NPR3;LEF1;BCL2;IL7R;MS4A1
cell-substrate adhesion (GO:0031589)	16/140	0.288939	0.85055	1.78834	-0.289481	DDR1;ITGA4;FNDC3B;PARVA;ANTXR1;CTGF;EPB41L5;FER;TYRO3;PPFIA1;ADAM9;ITGA7;ITGAV;SRGAP2;FERMT2;VAMP3
adenylate cyclase-modulating G-protein coupled receptor signaling pathway (GO:0007188)	14/122	0.301249	0.862217	1.9535	-0.289604	OPRD1;PDE4D;NPR3;OPRL1;ADCY1;CRHR2;SLC9A3R1;GNA15;GNAL;ADORA2A;S1PR1;GNAT1;S1PR4;PRKACB
positive regulation of reactive oxygen species metabolic process (GO:2000379)	1938-06-01	0.183145	0.848148	1.76052	-0.289958	PDGFRB;AKR1C3;PTK2B;GRB2;CD36;NFE2L2
negative regulation of cysteine-type endopeptidase activity involved in apoptotic process (GO:0043154)	1969-09-01	0.240456	0.848148	1.7618	-0.290168	TFAP2B;ADORA2A;LEF1;AVP;KLF4;RFFL;SH3RF1;NAIP;VEGFA
RNA modification (GO:0009451)	1989-11-01	0.256964	0.848148	1.76294	-0.290357	QTRT1;FTO;CTU2;SSB;OSGEPL1;NSUN4;RNMT;RPUSD3;BCDIN3D;QTRTD1;DUS4L
positive regulation of lymphocyte mediated immunity (GO:0002708)	1969-09-01	0.240456	0.848148	1.76531	-0.290747	FCER2;NCR3;KLRK1;TBX21;SH2D1A;SH2D1B;CD28;NOD2;PRKCZ
odontogenesis of dentin-containing tooth (GO:0042475)	1969-09-01	0.240456	0.848148	1.77226	-0.291892	JAG2;BCL11B;ENAM;HAND2;PERP;SLC34A1;LEF1;LRP4;TP63
small molecule biosynthetic process (GO:0044283)	41/394	0.329526	0.862587	1.97606	-0.2921	CDS1;PRPS1;OAT;GLS2;SLC44A2;PLA2G1B;CCBL1;CYP3A4;LTC4S;CHKB-CPT1B;ACACA;NANP;EBP;FPGS;PTGDS;ALOXE3;FADS1;GAMT;CKM;CHKA;HMGCS1;PNPLA8;IPMK;AKR1C3;PLA2G4A;MIF;AKR1C4;ASS1;COQ4;SQLE;FA2H;PHOSPHO1;VCAN;FABP5;CYP11B1;ALOX5AP;ACER3;DPYD;CHPT1;LPIN3;PTGES
establishment of protein localization to mitochondrion (GO:0072655)	1955-02-01	0.965158	0.978126	13.2621	-0.293316	GRPEL2;TIMM17A
positive regulation of homeostatic process (GO:0032846)	15/130	0.285871	0.848148	1.78107	-0.293343	PLA2G1B;F2R;HMGB2;AKAP6;PLA2G6;ETS1;ACVR2A;P2RX7;P2RX5;ADORA2A;CXCR3;CRH;PLCG1;AVP;PPARGC1B
negative regulation of interleukin-12 production (GO:0032695)	2016-04-15	0.0783121	0.828275	1.55757	-0.293463	IL10;NOD2;TIGIT;TLR2
fatty acid transport (GO:0015908)	1949-07-01	0.215189	0.848148	1.78572	-0.294108	FABP3;PLA2G1B;PNPLA8;PLA2G4A;CD36;ACACA;SLC27A4
calcium-mediated signaling (GO:0019722)	1979-10-01	0.249503	0.848148	1.78679	-0.294285	BCAP31;HDAC4;MCTP1;RCAN2;CXCR3;HTR2B;TFF2;PLCG1;CASQ1;LAT
generation of precursor metabolites and energy (GO:0006091)	27/375	0.943677	0.967222	8.8375	-0.294529	PFKFB1;STXBP1;SLC2A1;ITPR3;AKAP5;ADCY1;COX7A1;HK2;ACACA;PHKG1;GNG7;UCP2;PGK1;PGM2;RPS27A;PRKACB;ATPIF1;ADIPOQ;PHKA2;SIRT3;ALDH5A1;PPP1R1A;PPP1R3C;NDUFAF2;AVP;CYB561;SLC25A4
regulation of epidermal growth factor receptor signaling pathway (GO:0042058)	1971-03-01	0.962642	0.976523	12.4041	-0.294684	FER;GRB2;RPS27A
regulation of mitochondrial depolarization (GO:0051900)	2016-04-15	0.0783121	0.828275	1.56572	-0.294997	MLLT11;MYOC;LRRK2;BCL2
negative regulation of multi-organism process (GO:0043901)	15/133	0.313414	0.862217	1.99057	-0.295099	IL10;APOBEC3D;IFITM1;APOBEC3H;ZC3HAV1;PROX1;NOD2;ISG20;NPPC;FAM111A;TSPAN6;IL2RA;ITGAV;CD36;TLR2
membrane hyperpolarization (GO:0060081)	2016-05-25	0.11648	0.828275	1.57418	-0.296593	ADORA2A;CHRNA4;ADIPOQ;CACNG2;PRKCZ
hindlimb morphogenesis (GO:0035137)	1938-06-01	0.183145	0.848148	1.80225	-0.296831	TFAP2B;SALL1;OSR1;WNT7A;PITX1;GDF5
sensory perception of chemical stimulus (GO:0007606)	12/100	0.273273	0.848148	1.80629	-0.297496	WNT10B;OR4D1;GNAL;OR1D2;SCNN1D;LEF1;SCNN1A;LCN1;ITPR3;GNAT1;OR3A2;BBS4
negative regulation of cellular component organization (GO:0051129)	49/474	0.325984	0.862587	2.01687	-0.298133	SEMA5A;NRP1;PHF1;AVIL;LRRK2;GFI1;CIB1;TRIOBP;CDC20;LGALS3;CAPZB;SLN;PPFIA1;PMEPA1;JARID2;MYOC;H2AFY;DCC;ADIPOQ;AP1AR;PAX5;CIT;TGFBR3;RUFY3;TBC1D7;AVP;SHANK3;PFN2;OPRD1;PLEKHH2;CTBP1;LRP4;PRKCZ;KLK8;TPR;S1PR1;SPOCK1;PLXNA3;VAT1;ACD;DMRT1;UBE2C;BCL11A;RDX;KLHL22;TBX6;APC;CDK5R1;BCL2L1
positive regulation of protein polymerization (GO:0032273)	1969-09-01	0.240456	0.848148	1.8128	-0.298568	CCL24;CLIP1;FER;BAIAP2L1;APC;PTK2B;CCR7;GRB2;PFN2
endocrine pancreas development (GO:0031018)	1939-01-01	0.974408	0.983197	17.6561	-0.299203	FOXO1
organic hydroxy compound metabolic process (GO:1901615)	49/476	0.33608	0.862587	2.02549	-0.299408	SLC44A2;DBH;CHKB-CPT1B;PLB1;SMPD3;PPIP5K2;ENPP2;ACAA1;HMGCS1;PLA2G4D;SPHK2;SLC34A1;IPMK;DIO3;PLA2G4A;CEL;ITPKB;PHOSPHO1;CRH;PLBD1;CDS1;SLC45A2;DDC;PDE1B;INPP1;PLA2G1B;ADH1B;PLA2G6;CYP3A4;TPO;EBP;DDT;APOF;PLCG1;CHKA;PNPLA8;MBOAT1;AKR1C3;AKR1C4;SGPP2;DHRS3;SQLE;FABP5;CYP11B1;ACER3;BCL2;CHPT1;DEGS2;LPIN3
intrinsic apoptotic signaling pathway in response to DNA damage (GO:0008630)	1979-10-01	0.249503	0.848148	1.81819	-0.299456	PGAP2;PCBP4;BCL2;TMEM109;ST20;PPP2R5C;UACA;TP63;BCL2L1;BOK
cytokinesis (GO:0000910)	1979-10-01	0.249503	0.848148	1.82163	-0.300022	USP8;DIAPH2;DAXX;APC;ROCK2;KIF13A;RAB11FIP3;BBS4;BCL2L1;CIT
response to peptide (GO:1901652)	40/384	0.329905	0.862587	2.03018	-0.300101	ATP6V1A;PFKFB1;PLA2G1B;ADCY1;NOD2;IDE;PIK3C2A;PRKCZ;HDAC9;FOXO1;CRHR1;CTGF;CRHR2;GHR;GNG7;UCP2;ATP6V0A2;JAK2;ATP6V0E2;PRKACB;FGF22;FADS1;ATP6V0A1;IL10;IGFBP1;PTPN1;SORT1;SLC34A1;ADIPOQ;KLF4;KLF3;ASS1;KLF2;FGF17;FER;FABP3;GRB2;PHIP;FGFR4;TLR2
regulation of blood pressure (GO:0008217)	15/133	0.313414	0.862217	2.0301	-0.30096	EDN3;NOS2;NCF2;EPHX2;ADIPOQ;NPR3;ECE1;SCPEP1;P2RX1;CYP11B1;CRH;AVP;NOX1;MYH6;BBS4
response to molecule of bacterial origin (GO:0002237)	26/243	0.325158	0.862587	2.03812	-0.301274	SPON2;CSF2;NCF2;GFI1;MGST1;HMGB2;NLRC3;NOD2;DUSP10;CNR2;NLRP3;CCR7;CD36;JAK2;IL10;NOS2;PDE4D;F2R;ASS1;BCR;FER;ADAM9;TCF3;CD24;TLR2;PTGES
response to cAMP (GO:0051591)	1990-11-01	0.267477	0.848148	1.83792	-0.302707	WNT10B;HCN3;PFKFB1;IGFBP5;PDE4D;ADIPOQ;FOSB;PTK2B;AKAP6;ASS1;PPARGC1B
regulation of interleukin-1 beta production (GO:0032651)	1938-06-01	0.183145	0.848148	1.83826	-0.302761	P2RX7;F2R;NLRP3;CCR7;NOD2;JAK2
regulation of calcium ion import (GO:0090279)	2016-05-26	0.129458	0.846707	1.82176	-0.303141	PDGFRB;LGALS3;SLN;CRH;PKD2
positive regulation of cell morphogenesis involved in differentiation (GO:0010770)	14/123	0.310852	0.862217	2.04825	-0.30365	SEMA5A;WWTR1;NRP1;MYOC;BCL11A;SHOX2;LEF1;CIB1;AXIN2;TRIOBP;VEGFA;EPB41L5;PLXNB1;SKIL
mucopolysaccharide metabolic process (GO:1903510)	7/124	0.946958	0.968867	9.6282	-0.304516	VCAN;B3GNT7;IL15;SPOCK2;KERA;ST3GAL6;VEGFA
epidermal growth factor receptor signaling pathway (GO:0007173)	21/193	0.322364	0.862587	2.06158	-0.304742	PDGFRB;PDE1B;MAPKAP1;ITPR3;ADCY1;PIK3C2A;FOXO1;TNRC6C;FGF17;LCK;NRG4;CD19;ERBB2;CD28;PTK2B;GRB2;PLCG1;FGFR4;RPS27A;PRKACB;FGF22
chromosome organization (GO:0051276)	22/204	0.330796	0.862587	2.06698	-0.305541	BLM;ACD;LIG1;SYCP2;RPA1;KLHL22;RPA2;LIG4;CDCA8;MRE11A;AXIN2;HDAC8;SMC4;RAD23B;TTN;CIT;NIPBL;RAD50;APC;GSG2;PHF13;PELO
coenzyme biosynthetic process (GO:0009108)	1998-05-01	0.953154	0.971524	10.6103	-0.306521	SLC25A16;COQ4;FPGS;PTS;ACACA
positive regulation of cytokine biosynthetic process (GO:0042108)	1959-08-01	0.229289	0.848148	1.86358	-0.306932	CEBPG;REL;CD28;PRKCQ;TNFRSF13C;CARD11;CCR2;TLR2
embryo implantation (GO:0007566)	1939-01-01	0.974408	0.983197	18.1159	-0.306995	DDR1
carbohydrate derivative biosynthetic process (GO:1901137)	39/377	0.347401	0.862587	2.08393	-0.308045	PRPS1;PIGU;DTYMK;PGAP2;PIGQ;GMPS;ATP1A4;HTR2B;AK3;ATP1A3;ADCY1;TYMS;ACACA;NPPC;ATP5L2;NANP;NT5E;UCN2;LARGE;PGM3;ST8SIA4;ST3GAL6;GAL3ST4;PDGFRB;RRM1;ST8SIA3;CAD;KERA;QTRTD1;HS3ST1;QTRT1;VCAN;B3GNT7;ADORA2A;NME7;RP2;PIGA;DPYD;GNE
chloride transmembrane transport (GO:1902476)	1984-04-01	0.955529	0.972963	11.2397	-0.308069	CLCN5;CLIC3;SLC4A1;ANO5
smooth muscle tissue development (GO:0048745)	2016-04-15	0.0783121	0.828275	1.6366	-0.308352	PDGFRB;OSR1;PKD2;TP63
negative regulation of phosphorylation (GO:0042326)	34/325	0.337833	0.862587	2.09001	-0.308944	LRRK2;GPS2;CIB1;SAMSN1;PRKCZ;FOXO1;PRPSAP1;SPRED3;SLC9A3R1;SPRED1;DUSP10;PMEPA1;MEN1;FKTN;PTPN1;WWTR1;CDKN2B;ANKRD26;H2AFY;PDE4D;NOG;ADIPOQ;RHOH;KLF4;LAX1;GADD45G;P2RX7;GREM1;SFRP4;APC;ADORA2A;ZMYND11;PKIG;TRIB2
regulation of adaptive immune response (GO:0002819)	13/112	0.297828	0.862217	2.0849	-0.309083	IL10;IL20RB;TNFRSF13C;NOD2;SAMSN1;PRKCZ;FCER2;DUSP10;TBX21;CD28;PRKCQ;IL7R;CCR2
cytoplasmic microtubule organization (GO:0031122)	2016-05-25	0.11648	0.828275	1.64099	-0.309179	IFT88;APC;DST;CIB1;HOOK3
regulation of exocytosis (GO:0017157)	13/112	0.297828	0.862217	2.08923	-0.309725	RAB3B;NLGN1;LRRK2;STXBP1;PKDREJ;PLA2G6;CRHR1;BCR;PCLO;RIMS3;CDK5R2;PFN2;CCR2
positive regulation of positive chemotaxis (GO:0050927)	2016-05-26	0.129458	0.846707	1.86255	-0.309928	VEGFB;S1PR1;IL16;SCG2;VEGFA
regulation of protein serine/threonine kinase activity (GO:0071900)	43/416	0.339541	0.862587	2.10228	-0.310758	BLM;MAGED1;CCNH;PLA2G1B;LRRK2;HTR2B;GPS2;CIB1;NOD2;PKD2;SPRED3;GHR;SPRED1;DUSP10;ERBB2;PTK2B;RPS27A;CDK5RAP3;MEN1;PDGFRB;DAXX;CDKN2B;EDN3;H2AFY;ADIPOQ;TNFRSF10B;PARP16;CDC6;MIF;PROX1;LAX1;VEGFA;GADD45G;MAPK11;ZEB2;APC;MAP3K10;PKN1;CD24;PKIG;TRIB2;CDK5R2;CDK5R1
water homeostasis (GO:0030104)	1938-06-01	0.183145	0.848148	1.88849	-0.311034	TFAP2B;WFS1;SCNN1A;AVP;ALOXE3;TP63
negative regulation of insulin receptor signaling pathway (GO:0046627)	2016-05-26	0.129458	0.846707	1.86957	-0.311097	PTPN1;PTPRE;ANKRD26;PRKCQ;PRKCZ
regulation of protein complex assembly (GO:0043254)	26/244	0.332156	0.862587	2.10644	-0.311373	OPRD1;CSF2;AVIL;STXBP1;IDE;PRKCZ;TRIOBP;BAIAP2L1;SUMO1;CAPZB;TPR;PMEPA1;PTK2B;CCR7;CCL24;WNT10B;BCL11A;RDX;VEGFA;CLIP1;FER;APC;STUB1;GRB2;ARHGEF5;PFN2
translation (GO:0006412)	18/264	0.941609	0.965317	8.83672	-0.311928	EIF4A1;RPS4Y2;MRPL49;MRPS18B;RPL35A;MRPL36;RPL10A;GSPT2;EIF2S3;SRP72;RPS19;EIF3J;ANKRD42;RPLP2;MRPL9;RPS27A;SEC11A;EIF3A
ribose phosphate biosynthetic process (GO:0046390)	16/144	0.324606	0.862587	2.11519	-0.312667	PRPS1;CAD;GMPS;HTR2B;ATP1A4;AK3;ATP1A3;ADCY1;ACACA;NPPC;ATP5L2;ADORA2A;NME7;UCN2;RP2;DPYD
neuron apoptotic process (GO:0051402)	1938-06-01	0.183145	0.848148	1.9008	-0.313062	DIABLO;BCL2;LIG4;TP63;BCL2L1;BOK
regulation of mitosis (GO:0007088)	13/112	0.297828	0.862217	2.11367	-0.313349	PDGFRB;EDN3;DMRT1;UBE2C;KLHL22;CDC6;CIT;CDC20;APC;TPR;CD28;PHIP;DLGAP5
protein kinase C-activating G-protein coupled receptor signaling pathway (GO:0007205)	1938-06-01	0.183145	0.848148	1.90261	-0.313361	DGKG;ADORA2A;SPHK2;F2R;HTR2B;DGKH
epithelial cell morphogenesis (GO:0003382)	1938-06-01	0.183145	0.848148	1.90303	-0.313429	COL18A1;IFT88;SALL1;BCL11B;HRH2;RILPL1
positive regulation of interleukin-4 production (GO:0032753)	2016-04-15	0.0783121	0.828275	1.67743	-0.316046	PRG2;IL20RB;PRKCQ;PRKCZ
multicellular organismal catabolic process (GO:0044243)	1980-10-01	0.260522	0.848148	1.92092	-0.316375	COL18A1;COL4A2;PLA2G1B;CTSK;COL11A1;COL6A2;ADAM9;COL9A2;CEL;MMP10
positive regulation of vasoconstriction (GO:0045907)	2016-05-26	0.129458	0.846707	1.90313	-0.316682	HRH1;HRH2;F2R;DBH;AVP
platelet activation (GO:0030168)	22/205	0.338481	0.862587	2.15358	-0.318341	DGKG;PTPN1;PRKCH;ENTPD2;F2R;VEGFB;PLA2G4A;ITPR3;RASGRP1;PRKCZ;TTN;VEGFA;GNA15;LCK;P2RX1;TYRO3;GRB2;PRKCQ;CD36;DAGLB;LAT;DGKH
cellular response to insulin stimulus (GO:0032869)	21/195	0.338066	0.862587	2.155	-0.318551	ATP6V1A;IGFBP1;PTPN1;PLA2G1B;ADIPOQ;IDE;PIK3C2A;HDAC9;PRKCZ;FOXO1;GHR;FGF17;FER;UCP2;ATP6V0A2;GRB2;PHIP;FGFR4;ATP6V0E2;FGF22;ATP6V0A1
negative regulation of DNA biosynthetic process (GO:2000279)	2016-04-15	0.0783121	0.828275	1.69148	-0.318692	DNAJC2;ADIPOQ;GDF2;MEN1
positive regulation of vasodilation (GO:0045909)	2016-05-26	0.129458	0.846707	1.92707	-0.320665	SCPEP1;NPPC;NOS2;EPHX2;PLA2G6
lipid modification (GO:0030258)	15/134	0.322751	0.862587	2.16961	-0.320712	ABCD3;SPHK2;INPP1;EPHX2;ADIPOQ;PIK3C2A;MUT;ADIPOR2;PIK3C2B;FA2H;ACOXL;PCCA;PIP4K2A;ACAA1;PPAPDC1B
negative regulation of dephosphorylation (GO:0035305)	1970-03-01	0.960003	0.974834	12.6684	-0.322896	FARP1;SPRED1;CEP192
tetrapyrrole metabolic process (GO:0033013)	1959-08-01	0.229289	0.848148	1.96188	-0.323123	SLC25A38;PRSS1;CTRB2;ATPIF1;CTRB1;RSAD1;MUT;HMOX2
protein-DNA complex assembly (GO:0065004)	13/113	0.307809	0.862217	2.18364	-0.323722	DAXX;SLC30A8;H2AFY;HMGB2;RPA1;RPA2;IPO4;PIAS1;NAP1L4;HIRA;CHAF1B;HIST1H2BB;MCM2
cellular component assembly involved in morphogenesis (GO:0010927)	20/186	0.345656	0.862587	2.1901	-0.323739	DYNC2H1;PDGFRB;TMF1;SCLT1;SNX10;PROX1;TTN;IFT20;IFT74;ABLIM1;CSRP3;IFT88;ARL13B;HYDIN;MYH11;DZIP1;CEP290;MYH6;BBS4;TLR2
negative regulation of stem cell differentiation (GO:2000737)	1938-01-01	0.971949	0.982189	18.0287	-0.324005	TGFBR3
negative regulation of vasculature development (GO:1901343)	1970-09-01	0.252059	0.848148	1.98022	-0.326142	COL4A2;ROCK1;ROCK2;CXCR3;BAI3;GDF2;KLF4;CCR2;CRHR2
DNA damage response, signal transduction by p53 class mediator (GO:0030330)	1991-11-01	0.278126	0.848148	1.98226	-0.326478	PSMB11;PSMD12;RFWD2;PSMA2;PCBP4;MIF;PPP2R5C;RPS27A;TP63;PSMA7;E2F7
genitalia development (GO:0048806)	1938-01-01	0.971949	0.982189	18.2429	-0.327855	TYRO3
negative regulation of B cell proliferation (GO:0030889)	2016-04-15	0.0783121	0.828275	1.74036	-0.327903	IL10;BTLA;PAWR;MNDA
protein polyubiquitination (GO:0000209)	20/186	0.345656	0.862587	2.21857	-0.327948	PSMB11;PSMD12;SMURF1;UBE2C;UBE2D2;PSMA7;RNF146;UBE2W;RNF167;SHARPIN;UBE2Q2;PSMA2;UBE2V2;ARIH2;BCL2;STUB1;ASB2;RFFL;RPS27A;RNF187
regulation of cell migration involved in sprouting angiogenesis (GO:0090049)	2016-04-15	0.0783121	0.828275	1.74373	-0.328538	CIB1;KLF4;HDAC9;VEGFA
cellular response to glucose stimulus (GO:0071333)	1938-01-01	0.971949	0.982189	18.3198	-0.329238	UCP2
activation of MAPKK activity (GO:0000186)	1960-08-01	0.241574	0.848148	2.00005	-0.329409	LRRK2;F2R;TAOK2;ADAM9;MAP3K10;PLCG1;JAK2;GADD45G
adult walking behavior (GO:0007628)	1938-01-01	0.971949	0.982189	18.4669	-0.331881	ATG7
nervous system development (GO:0007399)	29/277	0.352406	0.864758	2.28888	-0.332588	SEMA5A;HDAC4;SMARCD1;CNTFR;PRPS1;NLGN1;AVIL;SHOX2;KALRN;FUT9;TRIM3;ST8SIA4;SPOCK1;SCN3B;FKTN;HES6;TRPC5;PSPN;NOG;PAX5;VEGFA;FGF17;ZEB2;P2RX5;DOK5;FEZ2;ATXN10;APBA2;NAIP
pigment metabolic process (GO:0042440)	1960-08-01	0.241574	0.848148	2.02553	-0.333606	SLC25A38;PRPS1;SLC45A2;DDT;ATPIF1;GMPS;BCL2;HMOX2
positive regulation of cysteine-type endopeptidase activity involved in apoptotic process (GO:0043280)	13/111	0.287941	0.849242	2.04488	-0.334156	BCAP31;EGLN3;DIABLO;F2R;TNFRSF10B;UACA;CTGF;LCK;P2RX1;NLRP3;JAK2;MEN1;BOK
response to estrogen (GO:0043627)	18/166	0.344596	0.862587	2.2644	-0.334722	PDGFRB;IL10;DTYMK;MSTN;GPX4;SLC34A1;WNT7A;TNFRSF11B;SLC6A1;ETS1;ASS1;CTGF;GHR;CRH;TXNIP;CD24;TSHB;PELP1
endodermal cell differentiation (GO:0035987)	2016-05-26	0.129458	0.846707	2.01338	-0.335027	ITGA4;COL4A2;COL11A1;ITGA7;ITGAV
antigen processing and presentation of peptide or polysaccharide antigen via MHC class II (GO:0002504)	1996-05-01	0.947496	0.969193	10.7249	-0.335603	DYNC2H1;DCTN4;CTSF;CTSE;DYNLL2
tissue remodeling (GO:0048771)	1971-09-01	0.263842	0.848148	2.03845	-0.335734	SFRP4;IGFBP5;ITGA4;SLC34A1;F2R;DBH;RBPJ;CCR2;VEGFA
response to mechanical stimulus (GO:0009612)	19/176	0.345199	0.862587	2.27312	-0.336012	ATP8A2;DENND5B;COL11A1;GFI1;CHRNA9;TNFRSF10B;PKDREJ;PKD2;ETS1;TTN;CLCN6;CSRP3;BAG3;LCK;SLITRK6;PTK2B;FOSB;TXNIP;SHANK3
positive regulation of kinase activity (GO:0033674)	49/480	0.356543	0.870267	2.42568	-0.337061	FKBP14;LRRK2;HTR2B;CIB1;PKD2;GHR;SERP1;CCR7;JAK2;PRKACB;IGFBP1;PDGFRB;DAXX;EDN3;ADIPOQ;F2R;MIF;PROX1;GREM1;ZEB2;CTDSP2;ADAM9;PFKFB1;PLA2G1B;MAGED1;AGAP2;NOD2;ADCY1;PRKCZ;ERBB2;PTK2B;PLCG1;RPS27A;WFS1;EDEM1;TNFRSF10B;MRE11A;PARP16;VEGFA;GADD45G;CCDC88A;MAPK11;RAD50;TAOK2;MAP3K10;PKN1;CD24;CDK5R2;CDK5R1
RNA 3'-end processing (GO:0031123)	12/101	0.283462	0.848148	2.0486	-0.337405	EIF4A1;CPSF1;CNOT2;CSTF3;MAGOH;EIF4A3;ELAC1;SNRPG;TUT1;UPF3B;U2AF1;SNRPE
nucleoside monophosphate catabolic process (GO:0009125)	24/335	0.936773	0.962074	8.74282	-0.338028	DYNC2H1;EIF4A1;BLM;ABCD3;CCNH;ABCB4;EIF4A3;DDX31;DDX43;DDX21;TTF2;CHD3;IDE;GTF2F2;MYO1E;NT5E;ABCA11P;NT5C1A;MSH4;KIF13A;MYH8;DHX29;TOP1;MYH6
regulation of embryonic development (GO:0045995)	12/101	0.283462	0.848148	2.06028	-0.339329	NIPBL;SOX17;GPR161;LAMA4;OSR1;ADIPOQ;RBM19;TULP3;PPP2R3A;KLF4;PRKACB;NFE2L2
positive regulation of cell development (GO:0010720)	37/358	0.354472	0.866591	2.3748	-0.340043	SEMA5A;NRP1;NLGN1;ATP8A2;AVIL;LEF1;SHOX2;CRX;AKAP6;CIB1;ASCL1;TRIOBP;EPB41L5;SALL1;TIMP2;PTK2B;SKIL;CDON;WWTR1;PRKCH;MYOC;DCC;BCL11A;ADIPOQ;LIG4;AXIN2;PROX1;SOX10;GDF5;VEGFA;BIN1;UBE2V2;BCL2;PLXNB1;TCF3;SHANK3;TLR2
induction of positive chemotaxis (GO:0050930)	2016-04-15	0.0783121	0.828275	1.8121	-0.341418	VEGFB;IL16;SCG2;VEGFA
lymphocyte proliferation (GO:0046651)	1981-10-01	0.271697	0.848148	2.07547	-0.341831	IL10;CD79A;IFNA14;ITGAM;IL15;DOCK8;LEF1;BCL2;IL7R;MS4A1
molting cycle (GO:0042303)	2016-04-15	0.0783121	0.828275	1.81581	-0.342116	KRT16;PPP1R13L;KRTAP4-3;SNRPE
embryonic skeletal system morphogenesis (GO:0048704)	1981-10-01	0.271697	0.848148	2.08198	-0.342903	COL11A1;OSR1;SHOX2;NOG;EIF4A3;HOXB3;HOXA7;HOXC11;MEN1;MYF5
transition metal ion transport (GO:0000041)	12/101	0.283462	0.848148	2.08448	-0.343315	ATP6V1A;SLC30A8;HEPH;SCARA5;SLC31A1;TFR2;SLC30A4;SLC39A11;ATP6V0A2;SLC39A7;ATP6V0E2;ATP6V0A1
potassium ion homeostasis (GO:0055075)	2016-04-15	0.0783121	0.828275	1.82232	-0.343344	TFAP2B;KCNMA1;ATP1A3;ATP1B2
negative regulation of cysteine-type endopeptidase activity (GO:2000117)	1971-09-01	0.263842	0.848148	2.08568	-0.343512	TFAP2B;ADORA2A;LEF1;AVP;RFFL;KLF4;SH3RF1;NAIP;VEGFA
positive regulation of protein ubiquitination (GO:0031398)	16/146	0.342845	0.862587	2.33897	-0.345746	PSMB11;PSMD12;WFS1;UBE2C;LRRK2;NOD2;BMI1;HSPBP1;PSMA7;CDC20;PSMA2;RASSF5;TBC1D7;STUB1;RPS27A;SKP1
phosphatidylethanolamine metabolic process (GO:0046337)	2016-04-15	0.0783121	0.828275	1.8396	-0.346599	PHOSPHO1;CHKA;PNPLA8;LPIN3
protein-DNA complex subunit organization (GO:0071824)	15/136	0.341626	0.862587	2.35028	-0.347418	SMARCD1;DAXX;SMARCC2;SLC30A8;H2AFY;HMGB2;RPA1;RPA2;IPO4;PIAS1;NAP1L4;HIRA;CHAF1B;HIST1H2BB;MCM2
negative regulation of cytoskeleton organization (GO:0051494)	12/101	0.283462	0.848148	2.11531	-0.348392	PLEKHH2;APC;CAPZB;MYOC;AVIL;RDX;S1PR1;PPFIA1;CIB1;SHANK3;TRIOBP;PFN2
regulation of cytokine biosynthetic process (GO:0042035)	1993-11-01	0.299794	0.862217	2.35321	-0.34886	IL10;CEBPG;CD28;REL;PRKCQ;TNFRSF13C;KLF4;TRIB2;CARD11;TLR2;CCR2
positive regulation of neuron differentiation (GO:0045666)	23/217	0.353929	0.865723	2.42407	-0.349526	SEMA5A;NRP1;NLGN1;ATP8A2;DCC;BCL11A;AVIL;SHOX2;CRX;PROX1;ASCL1;GDF5;VEGFA;SALL1;UBE2V2;BCL2;TIMP2;PTK2B;PLXNB1;TCF3;SKIL;SHANK3;CDON
purine nucleoside monophosphate catabolic process (GO:0009128)	24/333	0.932772	0.960538	8.68893	-0.349829	DYNC2H1;EIF4A1;BLM;ABCD3;CCNH;ABCB4;EIF4A3;DDX31;DDX43;DDX21;TTF2;CHD3;IDE;GTF2F2;MYO1E;NT5E;ABCA11P;NT5C1A;MSH4;KIF13A;MYH8;DHX29;TOP1;MYH6
regulation of positive chemotaxis (GO:0050926)	2016-05-27	0.143058	0.848148	2.14254	-0.352877	VEGFB;S1PR1;IL16;SCG2;VEGFA
cellular modified amino acid metabolic process (GO:0006575)	21/199	0.369991	0.870461	2.54378	-0.352906	GAMT;EGLN3;CKM;GPX4;PLA2G4D;PLA2G1B;IDH1;MGST1;MBOAT1;CCBL1;DIO3;PLA2G4A;TYMS;MUT;ASS1;GHR;SLC25A16;TPO;ALDH5A1;VNN2;FPGS
positive regulation of fat cell differentiation (GO:0045600)	1938-01-01	0.971949	0.982189	19.6693	-0.353491	FNDC3B
transcription initiation from RNA polymerase II promoter (GO:0006367)	20/187	0.353828	0.865723	2.46362	-0.355228	WWTR1;CDKN2B;CCNH;MAZ;RORB;RBPJ;NR2C1;GTF2F2;MED6;CTGF;MED30;TFDP2;POLR2F;E2F3;MAML3;RPS27A;E2F5;SKIL;MEN1;NR2C2AP
cellular respiration (GO:0045333)	1938-01-01	0.971949	0.982189	19.8196	-0.356192	SIRT3
negative regulation of peptidase activity (GO:0010466)	24/230	0.376268	0.870461	2.57293	-0.356951	COL28A1;SERPINA2;TFAP2B;LEF1;PEBP1;SPINT3;CST8;KLF4;CST7;SERPINB8;WFDC2;SH3RF1;VEGFA;ADORA2A;TIMP2;KAL1;SPOCK1;LCN1;CARD18;WFDC10B;AVP;CARD16;RFFL;NAIP
hexose metabolic process (GO:0019318)	20/187	0.353828	0.865723	2.49321	-0.359495	TFAP2B;PFKFB1;IGFBP5;DCXR;ADIPOQ;PHKA2;HK2;SERP1;ALDH5A1;PPP1R3C;PHKG1;FABP5;MAN2B2;FUT9;FPGT;PGK1;PGM2;RPS27A;PRKACB;GLYR1
rRNA metabolic process (GO:0016072)	14/126	0.340114	0.862587	2.43286	-0.359624	NOP14;NSUN4;SUV39H1;EIF4A3;RPL35A;NOL8;PA2G4;WDR12;BYSL;ISG20;EXOSC6;RPS19;TSR2;PIN4
magnesium ion transport (GO:0015693)	2016-04-15	0.0783121	0.828275	1.90947	-0.359765	NIPAL4;NIPAL2;CNNM2;ZDHHC17
cellular amide metabolic process (GO:0043603)	19/177	0.353597	0.865723	2.49701	-0.360043	GPX4;IDH1;MCCC1;MGST1;ECE1;IDE;ASS1;ACACA;BACE1;GHR;SLC25A16;SMPD3;BACE2;ALDH5A1;PCCA;UROC1;VNN2;SEC11A;TSHB
protein deacylation (GO:0035601)	1939-06-01	0.196842	0.848148	2.1885	-0.360447	HDAC4;SALL1;HDAC8;HDAC9;HOPX;SIRT3
anaphase-promoting complex-dependent proteasomal ubiquitin-dependent protein catabolic process (GO:0031145)	1982-10-01	0.283015	0.848148	2.19171	-0.360976	CDC20;PSMB11;PSMD12;APC;PSMA2;UBE2C;RPS27A;PSMA7;SKP1;CIT
neurogenesis (GO:0022008)	1939-06-01	0.196842	0.848148	2.19418	-0.361382	TCF7;SPOCK1;DCHS1;CHAC1;ASCL1;CIT
multicellular organismal development (GO:0007275)	45/453	0.431317	0.887984	3.04392	-0.361623	REG3A;CATSPER3;SPESP1;GPR65;PBXIP1;HOXC12;DLL3;SPRED3;TCL1A;SPRED1;LBH;TBX21;ARIH2;PLXNA1;ZNF521;ZNF267;TCP11;AGFG1;PLXNA3;HOXC6;TCFL5;BHLHA9;WNT10B;TLE1;GPX4;EDN3;SORT1;RBM19;EBF1;PAX5;PLXDC2;GRHL1;KLF3;GADD45G;AES;LENEP;ADAM18;DIAPH2;VCAN;ZFP41;GPR161;ID3;DZIP1;ZNF256;ATR
ER-nucleus signaling pathway (GO:0006984)	1994-11-01	0.310792	0.862217	2.44439	-0.362377	IGFBP1;PTPN1;SERP1;FKBP14;WFS1;EDEM1;CTDSP2;ATG10;PARP16;ARHGEF10L;NFE2L2
positive regulation of I-kappaB kinase/NF-kappaB signaling (GO:0043123)	18/168	0.361924	0.870461	2.61776	-0.36317	SLC44A2;ADIPOQ;F2R;HTR2B;TNFRSF10B;ZC3HAV1;NOD2;S100B;ZDHHC17;SHARPIN;TSPAN6;REL;CCR7;CD36;PIM2;RPS27A;CARD11;TLR2
negative regulation of endopeptidase activity (GO:0010951)	23/222	0.392358	0.879317	2.83192	-0.364212	SERPINA2;COL28A1;TFAP2B;LEF1;PEBP1;SPINT3;CST8;CST7;KLF4;SERPINB8;WFDC2;SH3RF1;VEGFA;ADORA2A;TIMP2;KAL1;LCN1;SPOCK1;CARD18;AVP;CARD16;RFFL;NAIP
phagosome maturation (GO:0090382)	1939-06-01	0.196842	0.848148	2.2118	-0.364284	ATP6V1A;NOS2;NCF2;ATP6V0A2;ATP6V0E2;ATP6V0A1
hair cycle (GO:0042633)	2016-04-15	0.0783121	0.828275	1.93406	-0.364397	KRT16;PPP1R13L;KRTAP4-3;SNRPE
cardiac muscle tissue morphogenesis (GO:0055008)	1950-07-01	0.228282	0.848148	2.21547	-0.364888	TGFBR3;COL11A1;XIRP2;PROX1;RBPJ;MYH6;TTN
regulation of circadian sleep/wake cycle, sleep (GO:0045187)	2016-04-16	0.0914112	0.828275	1.9379	-0.365121	PER3;ADORA2A;CRH;PTGDS
regulation of peptidyl-tyrosine phosphorylation (GO:0050730)	20/189	0.370289	0.870461	2.63387	-0.365404	PDGFRB;NRP1;CSF2;IL15;ADIPOQ;VEGFB;SH2D1B;MIF;NOD2;SAMSN1;PRKCZ;VEGFA;IL22RA2;GHR;GREM1;LCK;PTK2B;CD36;JAK2;CD24
regulation of type I interferon production (GO:0032479)	6/108	0.940806	0.965139	10.3313	-0.366587	IL10;MRE11A;POLR2F;ZC3HAV1;RPS27A;TLR2
insulin receptor signaling pathway (GO:0008286)	16/148	0.361296	0.870461	2.64569	-0.367045	ATP6V1A;IGFBP1;PTPN1;IDE;PIK3C2A;PRKCZ;FOXO1;FGF17;FER;ATP6V0A2;GRB2;PHIP;FGFR4;ATP6V0E2;FGF22;ATP6V0A1
UTP metabolic process (GO:0046051)	2016-04-15	0.0783121	0.828275	1.94827	-0.367075	RP2;NME7;CAD;AK3
positive regulation of ossification (GO:0045778)	1983-10-01	0.294465	0.862217	2.47831	-0.367406	P2RX7;WNT10B;NPPC;IFITM1;NIPBL;OSR1;GDF2;TP63;ACVR2A;MEN1
negative regulation of protein binding (GO:0032091)	1950-07-01	0.228282	0.848148	2.2334	-0.367841	EPB41L5;ITGA4;LRRK2;ADIPOQ;LEF1;NOG;AES
ATP-dependent chromatin remodeling (GO:0043044)	1952-02-01	0.956154	0.973289	13.6009	-0.368236	SMARCC2;GATAD2B
monovalent inorganic cation homeostasis (GO:0055067)	1982-10-01	0.283015	0.848148	2.2361	-0.368285	TFAP2B;KCNMA1;SCNN1A;ATP1A4;ATP1A3;ATP1B2;RHCG;ATP6V0E2;NOX1;TMEM165
regulation of circadian sleep/wake cycle (GO:0042749)	2016-04-16	0.0914112	0.828275	1.96299	-0.369848	PER3;ADORA2A;CRH;PTGDS
dephosphorylation (GO:0016311)	28/278	0.429604	0.887984	3.11325	-0.36986	VPS29;PFKFB1;INPP1;PTPRK;MTMR6;PPP6C;NANP;NT5E;DUSP10;PPIP5K2;SBF1;PPAPDC1B;DLGAP5;PTPN1;PPP1R12A;EPHX2;PPP2R3A;SGPP2;PTPRE;PHOSPHO1;PPP1R3C;DNAJC6;LCK;CTDSP2;NT5C1A;BCL2;ACPP;LPIN3
extracellular matrix disassembly (GO:0022617)	13/116	0.338245	0.862587	2.50216	-0.369869	COL18A1;PRSS1;COL11A1;CTRB2;CTRB1;MMP10;COL4A2;CTSK;COL6A2;TIMP2;ADAM9;COL9A2;KLKB1
forebrain development (GO:0030900)	1953-02-01	0.959378	0.974551	14.3724	-0.370498	DYNC2H1;POU3F1
transcription from RNA polymerase II promoter (GO:0006366)	47/470	0.41175	0.880306	2.91039	-0.371033	RBPJL;TCERG1;TMF1;RNMT;CCNH;CSTF3;MAZ;LEF1;ZC3H8;U2AF1;RBPJ;ELK1;SOX21;ETS1;ARNTL2;SPIB;SOX17;SOX18;SOX15;PLAGL1;TAF1A;MAGOH;POLR2F;PPARGC1B;TCFL5;ZNF18;TFAP2B;CPSF1;MAMSTR;UPF3B;PBX4;PAX5;PROX1;KLF4;GTF2F2;SOX10;RUNX3;MED6;MAF;ELF2;CNOT2;SNRPG;FOSB;SNRPE;MYF5;NFE2L2;CREB5
regulation of protein targeting (GO:1903533)	18/167	0.353239	0.865723	2.57795	-0.371714	IL10;SEMA5A;WWTR1;LRRK2;AKAP6;CIB1;CABP1;PDZK1;AXIN2;PKD2;UACA;TPR;NLRP3;CD36;PKIG;JAK2;CDK5R1;TLR2
mononuclear cell proliferation (GO:0032943)	1983-10-01	0.294465	0.862217	2.50789	-0.371791	IL10;CD79A;IFNA14;ITGAM;IL15;DOCK8;LEF1;BCL2;IL7R;MS4A1
G2/M transition of mitotic cell cycle (GO:0000086)	15/139	0.370342	0.870461	2.67993	-0.371795	WNT10B;CDKN2B;PPP1R12A;CCNH;CEP152;CIT;ENSA;AKAP9;CEP192;TUBGCP3;RPS27A;CEP290;CSRP2BP;OPTN;SKP1
cell cycle G2/M phase transition (GO:0044839)	15/139	0.370342	0.870461	2.68255	-0.372158	WNT10B;CDKN2B;PPP1R12A;CCNH;CEP152;CIT;ENSA;AKAP9;CEP192;TUBGCP3;RPS27A;CEP290;CSRP2BP;OPTN;SKP1
response to dexamethasone (GO:0071548)	2016-04-16	0.0914112	0.828275	1.98131	-0.3733	MSTN;CRH;FBXO32;ASS1
positive regulation of chromosome organization (GO:2001252)	1972-09-01	0.275792	0.848148	2.27188	-0.374179	NIPBL;CTBP1;PHF1;TPR;PRKD2;JARID2;DLGAP5;MEN1;VEGFA
tRNA modification (GO:0006400)	1939-06-01	0.196842	0.848148	2.27232	-0.374252	QTRT1;CTU2;SSB;OSGEPL1;QTRTD1;DUS4L
cellular response to topologically incorrect protein (GO:0035967)	1992-11-01	0.288902	0.85055	2.3128	-0.374376	IGFBP1;PTPN1;UBE2W;SERP1;FKBP14;WFS1;EDEM1;CTDSP2;STUB1;PARP16;NFE2L2
outflow tract morphogenesis (GO:0003151)	1940-06-01	0.210906	0.848148	2.2747	-0.374644	NIPBL;SOX17;SOX18;RBPJ;DHRS3;VEGFA
cellular response to molecule of bacterial origin (GO:0071219)	13/116	0.338245	0.862587	2.53921	-0.375345	IL10;SPON2;CSF2;NOS2;PDE4D;GFI1;HMGB2;NOD2;ASS1;ADAM9;NLRP3;CD36;TLR2
positive regulation of protein kinase activity (GO:0045860)	46/456	0.39134	0.877463	2.87234	-0.375474	PLA2G1B;FKBP14;MAGED1;LRRK2;AGAP2;HTR2B;CIB1;ADCY1;NOD2;PKD2;PRKCZ;GHR;SERP1;ERBB2;PTK2B;CCR7;PLCG1;RPS27A;JAK2;PRKACB;IGFBP1;PDGFRB;DAXX;EDN3;WFS1;EDEM1;ADIPOQ;F2R;TNFRSF10B;PARP16;MIF;PROX1;VEGFA;GADD45G;GREM1;CCDC88A;MAPK11;ZEB2;CTDSP2;TAOK2;MAP3K10;ADAM9;PKN1;CD24;CDK5R2;CDK5R1
regulation of axon extension (GO:0030516)	1951-07-01	0.241637	0.848148	2.28014	-0.37554	SEMA5A;NRP1;BCL11A;PLXNA4;PLXNA3;CDK5R1;VEGFA
telencephalon cell migration (GO:0022029)	1940-06-01	0.210906	0.848148	2.28172	-0.375799	NRP1;ARL13B;GPR56;LRRK2;CCDC141;MDGA1
response to wounding (GO:0009611)	18/167	0.353239	0.865723	2.60639	-0.375815	PDGFRB;NRP1;DST;F2R;NOG;SLC1A2;RTN4RL2;NOL3;KLK8;CTGF;FABP5;CHL1;ERBB2;C6ORF89;BCL2;ID3;JAK2;CCR2
negative regulation of neuron differentiation (GO:0045665)	16/147	0.352046	0.864336	2.58105	-0.376301	SEMA5A;NRP1;ZHX2;DCC;BCL11A;GFI1;LRP4;CIB1;TBX6;ASCL1;KLK8;CIT;RUFY3;SPOCK1;CDK5R1;PLXNA3
positive regulation of axonogenesis (GO:0050772)	1951-07-01	0.241637	0.848148	2.29063	-0.377267	SEMA5A;NRP1;BCL11A;SHOX2;PLXNB1;SKIL;VEGFA
positive regulation of ion transmembrane transport (GO:0034767)	1972-09-01	0.275792	0.848148	2.29535	-0.378045	PDGFRB;LGALS3;SLC34A1;CRH;AKAP6;ATP1B2;PDZK1;PKD2;SHANK3
neutral lipid metabolic process (GO:0006638)	1994-05-01	0.941226	0.965139	10.6563	-0.378117	APOF;CYP2E1;CEL;PRKACB;ACACA
sarcomere organization (GO:0045214)	2016-05-27	0.143058	0.848148	2.29614	-0.378174	CFL2;CASQ1;MYPN;MYH6;TTN
calcium ion transmembrane transport (GO:0070588)	14/128	0.359932	0.870461	2.72674	-0.378289	GPM6A;TRPC5;CATSPER3;CUL5;CHRNA9;PKDREJ;ITPR3;PKD2;GRIN1;P2RX1;ORAI1;ITGAV;CACNG2;TRPM3
regulation of cytokine production (GO:0001817)	48/482	0.421081	0.887984	3.19348	-0.379392	SPON2;TMF1;CSF2;FLT4;LEF1;CEBPG;HTR2B;OTUD7B;IL20RB;ZC3HAV1;VTCN1;TNFRSF13C;NOD2;PRKCZ;POLR2F;NLRP3;CCR7;CD36;CD58;UBASH3A;RPS27A;JAK2;TIGIT;CCR2;IL10;IL15;PDE4D;ADIPOQ;F2R;PRG2;GDF2;MRE11A;MIF;KLF4;KLF2;P2RX7;CD2;ANKRD42;REL;CD28;PRKD2;PRKCQ;RLTPR;CD24;TRIB2;NOX1;CARD11;TLR2
cell fate specification (GO:0001708)	1961-08-01	0.254073	0.848148	2.30589	-0.379781	EOMES;NRP1;SOX17;SOX18;TBX6;ASCL1;RBPJ;CDON
single-organism cellular localization (GO:1902580)	49/496	0.440921	0.887984	3.19857	-0.379996	PLEKHF1;LRRK2;CHM;RPL10A;IPO7;GOLGA4;SUMO1;RPS19;KIF13A;TIMM17A;RPLP2;JAK2;BBS4;SUN2;ITGA4;ADIPOQ;F2R;AP3B1;ZFYVE16;NME7;TXNIP;PHIP;SHANK3;OPTN;VAMP3;NLGN1;ZDHHC23;LRP4;ZDHHC22;PRKCZ;RASGRP1;SDCBP;SRP72;TPR;GRPEL2;RPS27A;SCN3B;SEC11A;OSBPL8;CEP152;RPL35A;HPS6;CD2;SNX16;TAOK2;CD24;RAMP1;LAT;FERMT2
antigen processing and presentation of peptide antigen via MHC class II (GO:0002495)	1994-05-01	0.941226	0.965139	10.7185	-0.380327	DYNC2H1;DCTN4;CTSF;CTSE;DYNLL2
transcription elongation from RNA polymerase II promoter (GO:0006368)	1967-03-01	0.950997	0.970556	12.7306	-0.380468	CCNH;POLR2F;GTF2F2
Wnt signaling pathway (GO:0016055)	24/234	0.406574	0.880306	2.98459	-0.380492	WNT10B;TLE1;MYOC;NXN;TCF7;LEF1;LRP4;WNT7A;PPP2R3A;AXIN2;CXXC4;AES;RNF146;PYGO2;SFRP4;SLC9A3R1;PORCN;HMGXB4;APC;SOX17;CD24;LGR6;FERMT2;MYH6
columnar/cuboidal epithelial cell differentiation (GO:0002065)	1951-07-01	0.241637	0.848148	2.31026	-0.3805	EDN3;BCL2;C10ORF11;HPS6;ASCL1;SOX10;TP63
regulation of innate immune response (GO:0045088)	26/254	0.403967	0.880306	2.99246	-0.381496	ITGAM;UBE2D2;NOD2;ELK1;DUSP10;KLRK1;SUMO1;RPS19;CLEC7A;CTSK;CD36;RPS27A;JAK2;JAK1;PTPN1;IFNA14;IFNGR1;IFNGR2;SH2D1A;SH2D1B;PIAS1;NCR1;MAPK11;NCR3;TYRO3;TLR2
regulation of bone remodeling (GO:0046850)	1940-06-01	0.210906	0.848148	2.31914	-0.381962	GREM1;P2RX7;S1PR1;TNFRSF11B;PPARGC1B;VEGFA
aminoglycan metabolic process (GO:0006022)	11/171	0.930082	0.958626	9.03988	-0.381975	PDGFRB;CHIT1;VCAN;B3GNT7;IL15;SPOCK2;CHI3L2;KERA;ST3GAL6;HS3ST1;VEGFA
purine ribonucleoside monophosphate metabolic process (GO:0009167)	30/402	0.92748	0.95723	8.75386	-0.382641	ATP6V1A;EIF4A1;BLM;ABCD3;CCNH;ABCB4;EIF4A3;GMPS;ATP1A4;DDX43;ATP1A3;AK3;DDX21;TTF2;CHD3;IDE;ATP5L2;NT5E;KIF13A;DYNC2H1;ENTPD5;DDX31;GTF2F2;MYO1E;ABCA11P;MSH4;MYH8;DHX29;TOP1;MYH6
regulation of nuclease activity (GO:0032069)	1972-09-01	0.275792	0.848148	2.32356	-0.38269	IGFBP1;SERP1;FKBP14;WFS1;EDEM1;CTDSP2;GZMA;HMGB2;PARP16
glycolipid metabolic process (GO:0006664)	1992-11-01	0.288902	0.85055	2.36503	-0.382831	SMPD3;NEU2;PIGU;ALDH5A1;PGAP2;LARGE;PIGA;PIGQ;ST8SIA3;ST8SIA4;ST3GAL6
cell growth (GO:0016049)	12/106	0.335935	0.862587	2.59233	-0.383198	TGFBR3;CYFIP1;EPB41L5;NRP1;PRMT2;ENTPD5;ARIH2;BCL2;ITGAV;IL7R;ATP6V0E2;PRKCZ
response to acid chemical (GO:0001101)	28/275	0.408441	0.880306	3.01081	-0.383835	COL18A1;SLC1A2;RORB;ASCL1;PKD2;TYMS;CTGF;UCP2;PTK2B;CCR7;PDGFRB;WNT10B;HMGCS1;OSR1;ADIPOQ;AKR1C3;AKR1C4;KLF4;ASS1;GDAP2;TGFBR3;FABP3;RRAGD;BCL2;CYP2E1;BCL2L1;TLR2;PTGES
ribonucleotide biosynthetic process (GO:0009260)	15/140	0.379998	0.870461	2.78594	-0.386501	CAD;GMPS;HTR2B;ATP1A4;AK3;ATP1A3;ADCY1;ACACA;NPPC;ATP5L2;ADORA2A;NME7;UCN2;RP2;DPYD
purine nucleobase metabolic process (GO:0006144)	1940-06-01	0.210906	0.848148	2.3483	-0.386766	PRPS1;NT5E;NT5C1A;DPYD;GMPS;ACPP
DNA recombination (GO:0006310)	20/196	0.428719	0.887984	3.26809	-0.388256	GEN1;BLM;PRDM9;LIG1;BCL11B;TCF7;LEF1;HMGB2;RPA1;LIG4;MRE11A;RPA2;APEX2;RBPJ;UNG;EXOSC6;RAD50;MSH4;THAP9;TCF3
regulation of epithelial cell differentiation involved in kidney development (GO:2000696)	2016-04-16	0.0914112	0.828275	2.07753	-0.391429	WWTR1;OSR1;ADIPOQ;CD24
regulation of extent of cell growth (GO:0061387)	1962-08-01	0.266769	0.848148	2.37832	-0.39171	SEMA5A;NRP1;BCL11A;DCC;PLXNA4;CDK5R1;VEGFA;PLXNA3
tissue morphogenesis (GO:0048729)	36/358	0.416412	0.884131	3.19275	-0.393186	SEMA5A;DDR1;NRP1;COL11A1;LEF1;SHOX2;RBPJ;PKD2;TTN;IFT52;EPB41L5;SALL1;SOX17;ARL13B;SOX18;PLXNA1;XIRP2;TP63;BBS4;JAG2;IL10;PSPN;OSR1;NOG;GDF2;PROX1;KLF4;VEGFA;TGFBR3;HAND2;BCL2;PRKD2;GRB2;DCHS1;MYH6;MYF5
regulation of DNA replication (GO:0006275)	13/118	0.358869	0.870461	2.83473	-0.39327	BLM;ACD;CSF2;PLA2G1B;GDF2;MRE11A;CDC6;GREM1;CCDC88A;ID3;E2F7;MEN1;ATR
DNA-templated transcription, initiation (GO:0006352)	22/220	0.457187	0.894044	3.52184	-0.394449	WWTR1;CDKN2B;CCNH;MAZ;RORB;RBPJ;POLRMT;NR2C1;GTF2F2;MED6;CTGF;TFDP2;MED30;TAF1A;POLR2F;E2F3;MAML3;RPS27A;E2F5;SKIL;MEN1;NR2C2AP
regulation of cation channel activity (GO:2001257)	1962-08-01	0.266769	0.848148	2.39622	-0.394658	KCNE2;PDE4D;AKAP6;CABP1;PLA2G6;PKD2;KCNJ1;CRHR1
cell maturation (GO:0048469)	13/118	0.358869	0.870461	2.8463	-0.394876	CATSPER3;IL15;NTN4;ASCL1;TYMS;RUNX3;SOX10;KLF2;VEGFA;RND1;SOX18;PTK2B;VSX1
response to peptide hormone (GO:0043434)	36/364	0.453777	0.894044	3.52567	-0.394877	ATP6V1A;PFKFB1;PLA2G1B;ADCY1;IDE;PIK3C2A;HDAC9;PRKCZ;FOXO1;CRHR1;CRHR2;CTGF;GHR;GNG7;UCP2;ATP6V0A2;JAK2;ATP6V0E2;PRKACB;FGF22;FADS1;ATP6V0A1;IGFBP1;IL10;PTPN1;SORT1;SLC34A1;ADIPOQ;ASS1;FGF17;FABP3;FER;GRB2;PHIP;FGFR4;TLR2
multi-organism reproductive process (GO:0044703)	15/140	0.379998	0.870461	2.85085	-0.395507	OR2H2;CAD;DBH;ADIPOR2;ETS1;CRHR1;BYSL;GRIN1;SEMG2;P2RX1;UCP2;CRH;BCL2;FOSB;AVP
fear response (GO:0042596)	2016-05-28	0.157243	0.848148	2.4093	-0.396811	FBXL20;GNG7;BCL2;DBH;CRHR1
positive regulation of neurogenesis (GO:0050769)	28/283	0.464978	0.894044	3.54579	-0.397131	SEMA5A;NRP1;NLGN1;ATP8A2;AVIL;SHOX2;CRX;ASCL1;SALL1;TIMP2;PTK2B;SKIL;CDON;PRKCH;DCC;BCL11A;LIG4;PROX1;GDF5;SOX10;VEGFA;BIN1;UBE2V2;BCL2;PLXNB1;TCF3;SHANK3;TLR2
cellular hormone metabolic process (GO:0034754)	1995-11-01	0.321887	0.862587	2.688	-0.39734	SCPEP1;PLEKHA1;CYP11B1;AKR1C3;ECE1;AKR1C4;BCO2;HSD17B6;CYP3A4;DHRS3;UGT2B7
negative regulation of smooth muscle cell proliferation (GO:0048662)	2016-05-28	0.157243	0.848148	2.41294	-0.397412	IGFBP5;IL15;ADIPOQ;NPR3;KLF4
nucleotide biosynthetic process (GO:0009165)	21/208	0.443319	0.887984	3.34657	-0.397579	PRPS1;DTYMK;RRM1;CAD;GMPS;ATP1A4;HTR2B;AK3;ATP1A3;ADCY1;TYMS;ACACA;PRPSAP1;NPPC;ATP5L2;ADORA2A;UCN2;NME7;RP2;DPYD;PGM3
positive regulation of skeletal muscle tissue development (GO:0048643)	2016-04-16	0.0914112	0.828275	2.1106	-0.397658	SOX17;SHOX2;BCL2;CDON
response to nutrient (GO:0007584)	17/163	0.406961	0.880306	3.12209	-0.398022	CDKN2B;HMGCS1;IL15;SLC34A1;ADIPOQ;AKR1C3;TNFRSF11B;NOD2;ASCL1;TYMS;ADIPOR2;ASS1;ENSA;CCL28;TSHB;FADS1;SLC27A4
regulation of vascular endothelial growth factor receptor signaling pathway (GO:0030947)	2016-05-28	0.157243	0.848148	2.417	-0.39808	PTPN1;MYOF;VEGFB;PRKD2;VEGFA
purine nucleotide biosynthetic process (GO:0006164)	14/132	0.400064	0.879381	3.1014	-0.398645	PRPS1;GMPS;ATP1A4;HTR2B;AK3;ATP1A3;ADCY1;ACACA;NPPC;ATP5L2;ADORA2A;NME7;UCN2;RP2
cellular response to starvation (GO:0009267)	1974-09-01	0.30013	0.862217	2.69332	-0.399281	UCP2;SLC2A1;AKR1C3;BCL2;WDFY3;ATG7;FADS1;OPTN;FOXO1
cardiac myofibril assembly (GO:0055003)	2016-04-16	0.0914112	0.828275	2.12079	-0.399578	PDGFRB;CSRP3;PROX1;TTN
regulation of muscle system process (GO:0090257)	15/144	0.418873	0.887984	3.3672	-0.40003	HDAC4;MSTN;PDE4D;F2R;MYBPH;AKAP6;KLF4;TTN;CTGF;SLN;LCK;P2RX1;ANXA6;MRVI1;CASQ1
nucleoside phosphate biosynthetic process (GO:1901293)	21/209	0.451511	0.893507	3.5583	-0.400669	PRPS1;DTYMK;RRM1;CAD;GMPS;HTR2B;ATP1A4;AK3;ATP1A3;ADCY1;TYMS;ACACA;PRPSAP1;NPPC;ATP5L2;ADORA2A;NME7;UCN2;RP2;DPYD;PGM3
G-protein coupled receptor signaling pathway, coupled to cyclic nucleotide second messenger (GO:0007187)	16/153	0.408059	0.880306	3.14404	-0.400821	OPRD1;PDE4D;NPR3;OPRL1;ADCY1;CRHR2;SLC9A3R1;GNA15;GNAL;CNR2;ADORA2A;HRH2;S1PR1;GNAT1;S1PR4;PRKACB
positive regulation of intracellular transport (GO:0032388)	22/217	0.433191	0.887984	3.38282	-0.401885	SEMA5A;TMEM30B;PLA2G1B;ATPIF1;F2R;GZMB;AKAP6;CIB1;PDZK1;DYNLL2;UACA;CRHR1;P2RX7;P2RX5;CXCR3;TPR;BCL2;PLCG1;JAK2;CEP290;CDK5R1;TLR2
protein folding (GO:0006457)	22/221	0.465179	0.894044	3.59759	-0.402932	RIC3;CALR3;UNC45B;FKBP14;WFS1;ENTPD5;EDEM1;TBCC;HSPA14;HSPBP1;DNAJC2;TUBB3;BAG3;RP2;GRPEL2;PPIAL4A;AHSP;PIN4;PPIG;UGGT2;SIL1;PPIAL4G
positive regulation of defense response (GO:0031349)	27/272	0.460241	0.894044	3.60245	-0.403477	ITGAM;UBE2D2;ZC3HAV1;NOD2;ELK1;KLRK1;RPS19;CLEC7A;CTSK;CCR7;CD36;RPS27A;JAK2;CCR2;CCL24;IL15;SH2D1A;SH2D1B;OSMR;MAPK11;NCR3;ALOX5AP;ANKRD42;CRH;CD28;KLKB1;TLR2
response to endoplasmic reticulum stress (GO:0034976)	15/145	0.428625	0.887984	3.3963	-0.403487	IGFBP1;PTPN1;FKBP14;WFS1;EDEM1;ATG10;TNFRSF10B;PARP16;PLA2G6;SERP1;CTDSP2;BCL2;ANKS4B;CHAC1;NFE2L2
acylglycerol metabolic process (GO:0006639)	1993-05-01	0.937844	0.962744	10.655	-0.404541	APOF;CEL;CYP2E1;PRKACB;ACACA
negative regulation of cellular response to insulin stimulus (GO:1900077)	2016-05-28	0.157243	0.848148	2.45871	-0.40495	PTPN1;PTPRE;ANKRD26;PRKCQ;PRKCZ
epithelial cell development (GO:0002064)	12/107	0.346672	0.862587	2.74079	-0.405142	MYO1E;IFT74;DMRT1;BCL11B;SOX18;PDE4D;AKAP9;RDX;YIPF6;HYDIN;WNT7A;TP63
regulation of vasculature development (GO:1901342)	20/197	0.437118	0.887984	3.41702	-0.405949	SEMA5A;CCL24;ROCK1;ROCK2;VEGFB;GDF2;CIB1;KLF4;HDAC9;ETS1;VEGFA;CRHR2;COL4A2;CXCR3;BAI3;ERBB2;PRKD2;PLCG1;HTATIP2;CCR2
regulation of protein secretion (GO:0050708)	17/161	0.38877	0.875219	3.05207	-0.406783	IL10;PLA2G1B;F2R;HTR2B;MIF;NOD2;VTCN1;PRKCZ;CD2;P2RX7;ADORA2A;ADAM9;NLRP3;CCR7;CD58;RLTPR;TLR2
purine-containing compound biosynthetic process (GO:0072522)	15/146	0.438378	0.887984	3.43273	-0.407815	PRPS1;GMPS;HTR2B;ATP1A4;AK3;ATP1A3;ADCY1;ACACA;NPPC;ATP5L2;NT5E;ADORA2A;NME7;UCN2;RP2
antigen processing and presentation of exogenous peptide antigen via MHC class II (GO:0019886)	1993-05-01	0.937844	0.962744	10.7644	-0.408696	DYNC2H1;DCTN4;CTSF;CTSE;DYNLL2
regulation of macrophage derived foam cell differentiation (GO:0010743)	2016-05-28	0.157243	0.848148	2.48278	-0.408914	PRKCH;CSF2;ADIPOQ;ITGAV;CD36
proton transport (GO:0015992)	14/131	0.389986	0.875219	3.06979	-0.409144	ATP6V1A;SLC15A2;SLC35A3;SLC47A1;ATP1A4;COX7A1;ATP6AP1L;ATP5L2;NNT;UCP2;ATP6V0A2;ATP6V0E2;NOX1;ATP6V0A1
viral life cycle (GO:0019058)	7/118	0.928575	0.957931	9.52014	-0.409173	RPS19;RPLP2;RPL35A;VPS37A;RPL10A;RPS27A;CHMP7
regulation of wound healing (GO:0061041)	12/107	0.346672	0.862587	2.77197	-0.409752	REG3A;LBH;SCARA5;PLAU;SOX15;F2R;VEGFB;PRKCQ;CD36;KLKB1;HOPX;NFE2L2
hydrogen transport (GO:0006818)	14/133	0.41016	0.880306	3.21657	-0.410067	ATP6V1A;SLC15A2;SLC35A3;SLC47A1;ATP1A4;COX7A1;ATP6AP1L;ATP5L2;NNT;UCP2;ATP6V0A2;ATP6V0E2;NOX1;ATP6V0A1
regulation of symbiosis, encompassing mutualism through parasitism (GO:0043903)	18/174	0.414692	0.880886	3.25158	-0.412386	IL10;APOBEC3D;IFITM1;CCNH;APOBEC3H;LEF1;ZC3HAV1;PROX1;NOD2;GTF2F2;ISG20;FAM111A;CD28;BCL2;POLR2F;ITGAV;CD36;TLR2
regulation of synaptic plasticity (GO:0048167)	13/120	0.379687	0.870461	2.97332	-0.412497	STXBP1;ITPR3;S100B;PRKCZ;CRHR1;GRIN1;CDC20;HRH1;ADORA2A;HRH2;CRH;PTK2B;SHANK3
response to alcohol (GO:0097305)	27/274	0.474643	0.894044	3.69852	-0.414236	MSTN;DBH;SLC6A1;TYMS;ETS1;CRHR1;CTGF;GHR;NPPC;PTK2B;IL10;PDGFRB;GPX4;HMGCS1;IL15;SLC34A1;ADIPOQ;CAD;WNT7A;FBXO32;ASS1;GRIN1;CRH;FOSB;TXNIP;CYP2E1;AVP
muscle tissue development (GO:0060537)	1997-11-01	0.344323	0.862587	2.80357	-0.414423	PDGFRB;CSRP3;PPP1R13L;OSR1;ITGA7;CASQ1;PKD2;PITX1;SKIL;TP63;MYF5
negative regulation of growth (GO:0045926)	22/221	0.465179	0.894044	3.70192	-0.414618	IL10;SEMA5A;NRP1;ANKRD26;MSTN;BCL11A;DCC;TNK1;NOG;GDF2;NOD2;ADIPOR2;DNAJC2;SOX17;CCDC85B;BCL2;MT1H;CD36;MEN1;CDK5R1;TLR2;PLXNA3
regulation of response to DNA damage stimulus (GO:2001020)	13/124	0.421654	0.887984	3.49053	-0.414682	RNASEH2B;PGAP2;CEBPG;RPA2;MIF;BRCC3;AXIN2;SPRED1;UBE2V2;SKIL;POLH;BCL2L1;ATR
hormone metabolic process (GO:0042445)	16/158	0.45518	0.894044	3.7049	-0.414951	PLEKHA1;AKR1C3;DIO3;ECE1;AKR1C4;IDE;HSD17B6;CYP3A4;DHRS3;SCPEP1;BACE2;TPO;CYP11B1;BCO2;UGT2B7;TSHB
mitochondrial membrane organization (GO:0007006)	1951-02-01	0.952686	0.971367	14.2889	-0.4151	BCL2;BCL2L1
thymus development (GO:0048538)	1941-06-01	0.225307	0.848148	2.53022	-0.416728	BCL11B;APC;HAND2;BCL2;RLTPR;JARID2
positive regulation of synaptic transmission (GO:0050806)	1985-10-01	0.317711	0.862587	2.82037	-0.416906	RAB3B;NLGN1;ADORA2A;CRH;PTK2B;ITPR3;S100B;SHANK3;PRKCZ;CRHR1
neutral amino acid transport (GO:0015804)	2016-05-28	0.157243	0.848148	2.53366	-0.417294	SLC38A1;SLC7A8;SLC6A9;SLC36A4;SLC38A5
immune response-regulating cell surface receptor signaling pathway (GO:0002768)	44/444	0.438625	0.887984	3.51473	-0.417557	BLK;CYFIP2;ITK;WIPF2;MAPKAP1;ITPR3;CD3G;KIR2DL1;PLA2G6;RASGRP1;CD3D;FOXO1;CD79A;CD19;ERBB2;BTLA;PLCG1;RPS27A;FGF22;PDGFRB;PLEKHA1;PDE4D;NFATC2;LAX1;TNRC6C;FGF17;ZAP70;FER;LCK;NRG4;BCL2;CD28;PRKD2;MNDA;PRKCQ;GRB2;CD247;RLTPR;FGFR4;CD24;LAT;CARD11;SKAP1;TLR2
chloride transport (GO:0006821)	1992-05-01	0.934289	0.961529	10.659	-0.418159	CLCN6;CLCN5;CLIC3;SLC4A1;ANO5
positive regulation of tyrosine phosphorylation of Stat5 protein (GO:0042523)	2016-04-16	0.0914112	0.828275	2.22032	-0.418331	GHR;CSF2;LCK;JAK2
cellular protein complex assembly (GO:0043623)	18/256	0.923193	0.954264	8.93752	-0.418411	RIC3;UBE2C;POMP;PIK3C2A;TTN;GREM1;TGFBR3;DIAPH2;TUBB3;BBS12;KIF13A;TPR;PTK2B;NLRP3;MYH11;CASQ1;JAK2;VAMP3
neuromuscular process (GO:0050905)	1979-04-01	0.939632	0.964365	11.5433	-0.418854	BCR;ATP8A2;SLITRK6;GRIN2D
regulation of protein localization to nucleus (GO:1900180)	16/156	0.436332	0.887984	3.52959	-0.419322	SEMA5A;IL10;WWTR1;OTUD7B;AKAP6;CABP1;AXIN2;PKD2;UACA;RASSF5;TPR;NLRP3;CD36;JAK2;PKIG;TLR2
negative regulation of leukocyte apoptotic process (GO:2000107)	1941-06-01	0.225307	0.848148	2.54702	-0.419494	BLM;DOCK8;CCR7;PRKCQ;MIF;NOD2
energy reserve metabolic process (GO:0006112)	16/158	0.45518	0.894044	3.75175	-0.420199	PFKFB1;STXBP1;SLC2A1;ITPR3;AKAP5;ADCY1;PHKA2;ACACA;PPP1R3C;PPP1R1A;PHKG1;GNG7;PGM2;RPS27A;SLC25A4;PRKACB
regulation of multi-organism process (GO:0043900)	30/306	0.480746	0.894044	3.75812	-0.420912	IFITM1;CCNH;LEF1;CIB1;ZC3HAV1;NOD2;NPPC;TSPAN6;POLR2F;ITGAV;CD36;IL10;APOBEC3D;NOS2;APOBEC3H;IL15;PKDREJ;MIF;PROX1;GTF2F2;ISG20;P2RX7;FCER2;FAM111A;LCK;IL2RA;BCL2;CD28;CD247;TLR2
learning or memory (GO:0007611)	20/198	0.445519	0.887984	3.55064	-0.421823	PDE1B;DCDC2;ATP1A3;ITPR3;ADCY1;DBH;SLC6A1;PLA2G6;S100B;KLK8;PRKCZ;CRHR1;GRIN1;AFF2;IFT20;HRH1;HRH2;RCAN2;CRH;SHANK3
protein targeting to membrane (GO:0006612)	10/156	0.923594	0.95429	9.03171	-0.422571	SDCBP;SRP72;RPS19;TAOK2;CHM;RPLP2;RPL35A;RPL10A;RPS27A;SEC11A
muscle cell cellular homeostasis (GO:0046716)	2016-04-16	0.0914112	0.828275	2.25219	-0.424336	GYLTL1B;APC;LARGE;CFL2
positive regulation of T cell differentiation (GO:0045582)	1963-08-01	0.279643	0.848148	2.5826	-0.425354	ITPKB;ZAP70;LCK;IL2RA;AP3B1;RLTPR;IL7R;PRKCZ
mitotic cell cycle phase transition (GO:0044772)	27/277	0.496179	0.894044	3.81394	-0.427164	PSMD12;CUL5;CCNH;TYMS;PSMA7;PPP6C;ENSA;CEP192;PIM2;RPS27A;CEP290;CSRP2BP;SKP1;WNT10B;CDKN2B;PPP1R12A;CEP152;RPA1;RPA2;CDC6;CIT;APC;PSMA2;AKAP9;TUBGCP3;OPTN;MCM2
purine ribonucleotide biosynthetic process (GO:0009152)	13/126	0.442682	0.887984	3.6028	-0.42802	GMPS;ATP1A4;HTR2B;AK3;ATP1A3;ADCY1;ACACA;ATP5L2;NPPC;ADORA2A;NME7;RP2;UCN2
positive regulation of protein autophosphorylation (GO:0031954)	2016-04-16	0.0914112	0.828275	2.27673	-0.428959	GREM1;RAD50;MRE11A;VEGFA
mRNA processing (GO:0006397)	30/397	0.916929	0.951263	8.5954	-0.429465	EIF4A1;RNMT;CCNH;CSTF3;EIF4A3;CELF4;CELF6;U2AF1;TTF2;NOL3;AFF2;LGALS3;MAGOH;POLR2F;ZNF326;SF3A1;SF3A2;CPSF1;UPF3B;THOC2;GTF2F2;JMJD6;PRPF39;HNRNPUL1;CNOT2;HNRNPA2B1;SNRPG;TUT1;SNRPE;HNRNPH3
pituitary gland development (GO:0021983)	2016-05-29	0.171976	0.848148	2.6104	-0.429933	SALL1;NOG;RBPJ;PITX1;ETS1
cell junction assembly (GO:0034329)	16/160	0.47398	0.894044	3.8401	-0.430094	LIM2;DST;PARVA;PTPRK;INADL;CDH4;GJD3;APC;TAOK2;CLDN19;BCL2;PTK2B;CLDN17;PKP3;WHAMM;FERMT2
negative regulation of phosphatase activity (GO:0010923)	1965-03-01	0.943977	0.967314	12.9439	-0.430154	FARP1;SPRED1;CEP192
regulation of smoothened signaling pathway (GO:0008589)	1963-08-01	0.279643	0.848148	2.61249	-0.430278	DYNC2H1;IFT88;SALL1;GPR161;SHOX2;TCTN1;TULP3;PRKACB
binding of sperm to zona pellucida (GO:0007339)	1936-01-01	0.966299	0.978636	19.9296	-0.430397	ADAM30
response to temperature stimulus (GO:0009266)	13/122	0.400636	0.879381	3.35337	-0.431032	CLPB;SCARA5;MSTN;MYOF;ACOT11;CIRBP;HTR2B;FOXO1;VEGFA;TPR;TFEC;CASQ1;TRPM3
cardiac muscle contraction (GO:0060048)	1941-06-01	0.225307	0.848148	2.62105	-0.431687	CSRP3;PPP1R13L;VEGFB;SCN3B;SCN4B;TTN
regulation of G-protein coupled receptor protein signaling pathway (GO:0008277)	14/137	0.450595	0.892078	3.78666	-0.432443	USP20;RGS13;LRRK2;TULP3;SNX13;AXIN2;GRK1;GNG7;PRKCQ;GNAT1;ACPP;RAMP1;GPSM3;KCTD16
regulation of protein polymerization (GO:0032271)	13/127	0.453181	0.894044	3.87041	-0.433489	CCL24;AVIL;RDX;TRIOBP;CLIP1;FER;BAIAP2L1;APC;CAPZB;PTK2B;CCR7;GRB2;PFN2
multi-multicellular organism process (GO:0044706)	13/121	0.390149	0.875219	3.25259	-0.433508	CAD;DBH;ADIPOR2;ETS1;CRHR1;BYSL;GRIN1;P2RX1;UCP2;CRH;BCL2;FOSB;AVP
regulation of cyclase activity (GO:0031279)	1973-09-01	0.287892	0.849242	2.65552	-0.433942	GNAL;NOS2;ADORA2A;GNG7;NPR3;TIMP2;CRHR1;GUCA2A;CCR2
negative regulation of wound healing (GO:0061045)	1950-02-01	0.948956	0.970337	14.4574	-0.435341	PLAU;KLKB1
mitotic cell cycle (GO:0000278)	39/404	0.507636	0.894044	3.88976	-0.435656	PSMB11;PSMD12;CCNH;CDCA8;CIB1;HDAC8;TYMS;SMC4;PSMA7;CDC20;NIPBL;TPR;ENSA;E2F3;CEP192;RPS27A;E2F5;CEP290;SKP1;CDKN2B;RRM1;PPP1R12A;LIG1;UBE2C;USP3;CEP152;RPA1;RPA2;CDC6;CLIP1;FER;TFDP2;PSMA2;AKAP9;PHF13;TUBGCP3;NUPL1;OPTN;MCM2
circadian rhythm (GO:0007623)	13/127	0.453181	0.894044	3.89318	-0.436039	DDC;NOS2;MAGED1;ADIPOQ;CRX;ADCY1;TYMS;ARNTL2;PER3;ADORA2A;CRH;TOP1;PTGDS
regulation of chondrocyte differentiation (GO:0032330)	1941-06-01	0.225307	0.848148	2.64911	-0.436308	MAF;SHOX2;AXIN2;GDF5;ADAMTS7;CTGF
sensory perception (GO:0007600)	44/457	0.511907	0.894044	3.90396	-0.437246	COL18A1;SLC45A2;OAT;CHRNA4;COL11A1;LEF1;RAX;CRX;OPRL1;CHM;RRH;ITPR3;RORB;RLBP1;GRK1;ABLIM1;NIPBL;CNR2;SLITRK6;GNAT1;SCN3B;ALOXE3;TRPM3;BBS4;OR4D1;WNT10B;OR1D2;WFS1;KCNIP3;KERA;DHRS3;GRIN1;RP1L1;P2RX7;GNAL;ADORA2A;SCNN1D;RP2;SCNN1A;CLDN19;LCN1;OR3A2;VSX1;SLC26A5
regulation of nuclear division (GO:0051783)	14/138	0.460684	0.894044	3.90431	-0.437285	PDGFRB;PRDM9;EDN3;DMRT1;UBE2C;KLHL22;CDC6;CIT;CDC20;APC;TPR;CD28;PHIP;DLGAP5
positive regulation of alpha-beta T cell proliferation (GO:0046641)	2016-04-16	0.0914112	0.828275	2.32216	-0.437518	ZAP70;BLM;CD28;CCR2
DNA integrity checkpoint (GO:0031570)	1986-10-01	0.329484	0.862587	2.96189	-0.437827	BLM;TAOK2;MRE11A;HUS1B;RPA2;CDC6;BRCC3;TP63;ATR;FBXO31
cellular response to lipopolysaccharide (GO:0071222)	12/110	0.37921	0.870461	3.15889	-0.438242	IL10;SPON2;CSF2;NOS2;GFI1;PDE4D;HMGB2;NLRP3;ADAM9;CD36;ASS1;TLR2
somitogenesis (GO:0001756)	1941-06-01	0.225307	0.848148	2.66614	-0.439114	ZEB2;LEF1;AXIN2;MYF5;TTN;DLL3
regulation of synaptic transmission (GO:0050804)	24/245	0.490595	0.894044	3.92189	-0.439255	RAB3B;NLGN1;LRRK2;STXBP1;ADIPOQ;KCNC4;ITPR3;SLC6A1;PLA2G6;S100B;PRKCZ;CRHR1;GRIN1;CDC20;HRH1;RIMS3;ADORA2A;CNR2;HRH2;SYT11;CRH;PTK2B;SHANK3;PFN2
lipid transport (GO:0006869)	19/193	0.49078	0.894044	3.92751	-0.439884	OSBPL8;ATP8B4;STARD4;ATP8A2;CHKA;TMEM30B;PLA2G1B;PNPLA8;ATP11C;PLA2G4A;CEL;ACACA;OSBPL10;SLC9A3R1;FABP3;APOF;CD36;OSBP2;SLC27A4
phospholipase C-activating G-protein coupled receptor signaling pathway (GO:0007200)	1952-07-01	0.255233	0.848148	2.67273	-0.4402	OPRD1;SLC9A3R1;HRH1;GNA15;NPR3;F2R;CRHR1
regulation of transcription from RNA polymerase II promoter in response to stress (GO:0043618)	1941-06-01	0.225307	0.848148	2.67315	-0.440268	EGLN3;UBE2D2;RPS27A;KLF2;NFE2L2;VEGFA
regulation of protein kinase C signaling (GO:0090036)	2016-04-16	0.0914112	0.828275	2.33796	-0.440496	CAPZB;FLT4;PLA2G6;VEGFA
regulation of fat cell differentiation (GO:0045598)	1987-10-01	0.341339	0.862587	2.98197	-0.440794	WWTR1;WNT10B;IFT88;ANKRD26;CCDC85B;BBS12;ADIPOQ;FNDC3B;TRIB2;FOXO1
negative regulation of behavior (GO:0048521)	1941-06-01	0.225307	0.848148	2.67637	-0.440799	GREM1;SEMA5A;NRP1;CRH;CRHR1;PLXNA3
placenta development (GO:0001890)	1936-01-01	0.966299	0.978636	20.4414	-0.44145	E2F7
regulation of BMP signaling pathway (GO:0030510)	1973-09-01	0.287892	0.849242	2.70322	-0.441736	GREM1;TFAP2B;SMURF1;NOG;GDF2;RBPJ;ACVR2A;RGMA;FSTL3
positive regulation of Wnt signaling pathway (GO:0030177)	1986-10-01	0.329484	0.862587	2.98881	-0.441806	RNF146;WNT10B;SFRP4;ZEB2;SALL1;WNT7A;PPP2R3A;LGR6;RBPJ;TLR2
axon regeneration (GO:0031103)	2016-04-16	0.0914112	0.828275	2.35155	-0.443056	CHL1;BCL2;RTN4RL2;JAK2
phosphatidylinositol acyl-chain remodeling (GO:0036149)	2016-04-16	0.0914112	0.828275	2.35259	-0.443253	PLA2G4D;PLA2G1B;PLBD1;PLA2G4A
negative regulation of B cell activation (GO:0050869)	2016-05-29	0.171976	0.848148	2.69138	-0.44327	IL10;BTLA;PAWR;MNDA;SAMSN1
regulation of intrinsic apoptotic signaling pathway (GO:2001242)	13/126	0.442682	0.887984	3.7374	-0.444011	BCAP31;PLEKHF1;PGAP2;WFS1;MIF;SLC9A3R1;LCK;BCL2;ST20;SKIL;NOX1;BCL2L1;NFE2L2
response to decreased oxygen levels (GO:0036293)	24/245	0.490595	0.894044	3.97201	-0.444868	OPRD1;EGLN3;NOS2;CHRNA4;UBE2D2;ADIPOQ;NOL3;S100B;ETS1;CRHR1;VEGFA;CTGF;TGFBR3;NPPC;PLAU;UCN2;KCNMA1;UCP2;BCL2;PTK2B;RPS27A;CD24;HMOX2;TLR2
regulation of receptor activity (GO:0010469)	1987-10-01	0.341339	0.862587	3.01088	-0.445068	GREM1;NLGN1;PLAU;PDE4D;CRH;PTK2B;PKD2;CACNG2;SHANK3;PPARGC1B
cell-cell junction organization (GO:0045216)	16/161	0.483348	0.894044	3.97674	-0.445398	LIM2;PTPRK;INADL;CDH4;GJD3;APC;PERP;TAOK2;CLDN19;BCL2;PTK2B;XIRP2;CLDN17;PKP3;WHAMM;FERMT2
locomotory behavior (GO:0007626)	18/183	0.494317	0.894044	3.97917	-0.44567	OPRD1;CHRNA4;PDE1B;LRRK2;ATP1A3;DBH;CRHR1;GRIN1;C1QL1;GRIN2D;ADORA2A;CHL1;GNG7;SLITRK6;CRH;AVP;APBA2;ATG7
learning (GO:0007612)	12/115	0.433993	0.887984	3.75213	-0.44576	IFT20;HRH1;HRH2;PDE1B;CRH;DCDC2;ATP1A3;DBH;SLC6A1;SHANK3;CRHR1;GRIN1
regulation of protein autophosphorylation (GO:0031952)	2016-05-29	0.171976	0.848148	2.71	-0.446337	GREM1;RAD50;ADIPOQ;MRE11A;VEGFA
cellular response to nutrient levels (GO:0031669)	1999-11-01	0.367018	0.870461	3.21991	-0.446707	CDKN2B;IL15;UCP2;SLC2A1;AKR1C3;BCL2;WDFY3;ATG7;OPTN;FADS1;FOXO1
vascular process in circulatory system (GO:0003018)	1986-10-01	0.329484	0.862587	3.02526	-0.447193	NPPC;HRH1;EDN3;ADORA2A;P2RX1;HTR2B;VEGFB;AVP;PIK3C2A;VEGFA
steroid metabolic process (GO:0008202)	17/240	0.912809	0.949992	8.71887	-0.447294	SDR42E1;HMGCS1;PLEKHA1;UGT2B15;AKR1C3;CEL;HSD17B6;AKR1C4;CYP3A4;SQLE;EBP;CYP11B1;CRH;APOF;CYP2E1;ACAA1;UGT2B7
cell-cell adhesion (GO:0098609)	13/191	0.913826	0.949992	8.74162	-0.448461	REG3A;NLGN1;ITGA4;AMIGO2;CEACAM1;CDH4;CDHR1;CLDN19;PCDHB5;DCHS1;CLDN17;DSG4;DSC1
spermatogenesis (GO:0007283)	34/353	0.515543	0.894044	4.00432	-0.448486	HERPUD2;TDRKH;CALR3;ZNF296;PRDM9;EIF5A2;ATP1A4;WFDC2;FSTL3;SOX17;PGM3;SBF1;SKIL;TCP11;TCFL5;AGFG1;JAG2;GAMT;BCAP31;GPX4;PLEKHA1;DMRT1;PAX5;RAD23B;ACVR2A;PIAS1;CIT;ADAM18;ZFP41;MSH4;AKAP9;TYRO3;DZIP1;BCL2L1
leukocyte activation involved in immune response (GO:0002366)	12/112	0.401084	0.879381	3.49646	-0.449424	EOMES;EXOSC6;IFNA14;CEP152;LEF1;SH2D1B;PTK2B;LIG4;NOD2;RASGRP1;LAT;TLR2
hair follicle morphogenesis (GO:0031069)	2016-05-30	0.187214	0.848148	2.72909	-0.449481	KRT71;IGFBP5;BCL2;RUNX3;TP63
cell activation involved in immune response (GO:0002263)	12/112	0.401084	0.879381	3.50014	-0.449898	EOMES;EXOSC6;IFNA14;CEP152;LEF1;SH2D1B;PTK2B;LIG4;NOD2;RASGRP1;LAT;TLR2
cell cycle phase transition (GO:0044770)	27/280	0.517582	0.894044	4.01819	-0.45004	PSMD12;CUL5;CCNH;TYMS;PSMA7;PPP6C;ENSA;CEP192;PIM2;RPS27A;CEP290;CSRP2BP;SKP1;WNT10B;CDKN2B;PPP1R12A;CEP152;RPA1;RPA2;CDC6;CIT;APC;PSMA2;AKAP9;TUBGCP3;OPTN;MCM2
polyol metabolic process (GO:0019751)	1999-11-01	0.367018	0.870461	3.2478	-0.450577	ITPKB;SPHK2;PPIP5K2;INPP1;SLC34A1;IPMK;ACER3;DEGS2;PLCG1;CYP3A4;SGPP2
DNA conformation change (GO:0071103)	1999-11-01	0.367018	0.870461	3.25194	-0.451151	RAD50;BLM;HMGB2;MRE11A;PHF13;CHD3;TOP1;CHD1;SMC4;TTN;MCM2
fatty acid catabolic process (GO:0009062)	1964-08-01	0.292678	0.858807	2.96697	-0.451605	ACOXL;ABCD3;PCCA;ADIPOQ;CEL;ACAA1;MUT;SLC27A4
cell-cell adhesion via plasma-membrane adhesion molecules (GO:0098742)	13/190	0.910549	0.949505	8.71955	-0.451794	REG3A;NLGN1;ITGA4;AMIGO2;CDH4;CEACAM1;CDHR1;CLDN19;PCDHB5;DCHS1;CLDN17;DSG4;DSC1
cellular response to heat (GO:0034605)	2016-05-29	0.171976	0.848148	2.74609	-0.452281	CLPB;SCARA5;MYOF;TFEC;TPR
regulation of synapse organization (GO:0050807)	1964-08-01	0.292678	0.858807	2.9783	-0.453331	CDC20;NLGN1;UBE2V2;WNT7A;KLK8;C1QL3;SHANK3;GRIN1
response to growth hormone (GO:0060416)	2016-04-16	0.0914112	0.828275	2.4072	-0.453541	GHR;SLC34A1;JAK2;ASS1
regulation of JAK-STAT cascade (GO:0046425)	1976-09-01	0.324959	0.862587	3.07216	-0.454125	GHR;PIGU;CSF2;IL15;LCK;F2R;AGAP2;JAK2;IL22RA2
regulation of organ morphogenesis (GO:2000027)	15/150	0.477286	0.894044	4.0585	-0.454555	MAGED1;NOG;NTN4;TNFRSF11B;RBPJ;HOXC11;VEGFA;GREM1;IFT88;APC;SOX17;HAND2;PAX9;BCL2;FGFR4
cellular process involved in reproduction in multicellular organism (GO:0022412)	16/228	0.913499	0.949992	8.86109	-0.45459	CATSPER3;TMF1;DMRT1;SPESP1;CELF4;HMGB2;CIB1;PYGO2;DIAPH2;IFT88;NPHP1;BCL2;PTK2B;DZIP1;BBS4;BCL2L1
negative regulation of protein depolymerization (GO:1901880)	1952-07-01	0.255233	0.848148	2.76034	-0.454628	PLEKHH2;CAPZB;APC;AVIL;RDX;CIB1;TRIOBP
N-acetylglucosamine metabolic process (GO:0006044)	2016-04-16	0.0914112	0.828275	2.41515	-0.455039	NANP;NAGK;LARGE;GNE
positive regulation of interleukin-12 production (GO:0032735)	2016-05-30	0.187214	0.848148	2.76463	-0.455335	REL;CCR7;CD36;NOD2;TLR2
multicellular organismal aging (GO:0010259)	2016-04-16	0.0914112	0.828275	2.41879	-0.455725	DDC;SERP1;SLC1A2;TP63
male gamete generation (GO:0048232)	34/354	0.521883	0.894044	4.07107	-0.455963	HERPUD2;TDRKH;CALR3;ZNF296;PRDM9;EIF5A2;ATP1A4;WFDC2;FSTL3;SOX17;PGM3;SBF1;SKIL;TCP11;TCFL5;AGFG1;JAG2;GAMT;BCAP31;GPX4;PLEKHA1;DMRT1;PAX5;RAD23B;ACVR2A;PIAS1;CIT;ADAM18;ZFP41;MSH4;AKAP9;TYRO3;DZIP1;BCL2L1
protein targeting (GO:0006605)	20/273	0.903145	0.947321	8.42641	-0.456019	NLGN1;CHM;RPL35A;AKAP6;AP3B1;AKAP5;RPL10A;SDCBP;GOLGA4;ZFYVE16;SNX16;SRP72;RPS19;GRPEL2;TAOK2;TIMM17A;RPLP2;RPS27A;SEC11A;OPTN
negative regulation of lymphocyte proliferation (GO:0050672)	1953-07-01	0.269046	0.848148	2.77232	-0.456601	IL10;IL2RA;ERBB2;BTLA;PAWR;IL20RB;MNDA
response to tumor necrosis factor (GO:0034612)	12/111	0.390134	0.875219	3.42757	-0.456829	TNFRSF18;ADIPOQ;PTK2B;ADAM9;CIB1;CD58;JAK2;ASS1;MAP4K3;KLF2;ADAMTS7;NFE2L2
negative regulation of mononuclear cell proliferation (GO:0032945)	1953-07-01	0.269046	0.848148	2.77639	-0.457273	IL10;IL2RA;ERBB2;BTLA;IL20RB;PAWR;MNDA
regulation of actin filament polymerization (GO:0030833)	11/104	0.424357	0.887984	3.85399	-0.457861	CCL24;FER;BAIAP2L1;CAPZB;AVIL;RDX;PTK2B;GRB2;CCR7;TRIOBP;PFN2
response to estradiol (GO:0032355)	11/100	0.378438	0.870461	3.30055	-0.457895	PDGFRB;GHR;IL10;GPX4;SLC34A1;TXNIP;WNT7A;SLC6A1;ETS1;ASS1;CTGF
macromolecule deacylation (GO:0098732)	1941-06-01	0.225307	0.848148	2.78175	-0.458154	HDAC4;SALL1;HDAC8;HDAC9;HOPX;SIRT3
regulation of interleukin-1 production (GO:0032652)	1942-06-01	0.240015	0.848148	2.79342	-0.460078	P2RX7;F2R;NLRP3;CCR7;NOD2;JAK2
negative regulation of nucleoside metabolic process (GO:0045978)	1935-01-01	0.963061	0.976523	19.4229	-0.461428	LRRK2
purine nucleoside monophosphate metabolic process (GO:0009126)	31/403	0.903489	0.947321	8.5574	-0.463107	ATP6V1A;EIF4A1;BLM;ABCD3;CCNH;ABCB4;EIF4A3;GMPS;ATP1A4;DDX43;AK3;ATP1A3;DDX21;TTF2;CHD3;IDE;ATP5L2;NT5E;KIF13A;DYNC2H1;ENTPD5;DDX31;GTF2F2;MYO1E;ABCA11P;NT5C1A;MSH4;MYH8;DHX29;TOP1;MYH6
positive regulation of glucose import (GO:0046326)	2016-05-30	0.187214	0.848148	2.81229	-0.463184	ADIPOQ;CLTCL1;SLC1A2;ADIPOR2;PRKCZ
macromolecular complex disassembly (GO:0032984)	14/142	0.50077	0.894044	4.13766	-0.463421	MCTS1;SMARCD1;SMARCC2;MICAL3;RPL35A;RPL10A;GSPT2;C12ORF65;MTRF1;RPS19;DNAJC6;CFL2;RPLP2;RPS27A
striated muscle cell development (GO:0055002)	1965-08-01	0.305855	0.862217	3.1316	-0.464255	WNT10B;CAPZB;LEF1;MYH11;ATG7;MYH6;TTN;VEGFA
positive regulation of leukocyte differentiation (GO:1902107)	12/118	0.466819	0.894044	4.1465	-0.464411	ITPKB;ZAP70;IL15;LCK;IL2RA;LEF1;ATP11C;AP3B1;RLTPR;IL7R;PRKCZ;PPARGC1B
interferon-gamma-mediated signaling pathway (GO:0060333)	1965-08-01	0.305855	0.862217	3.13337	-0.464518	PTPN1;SUMO1;IFNGR1;IFNGR2;IRF2;JAK2;JAK1;PIAS1
pyrimidine ribonucleotide metabolic process (GO:0009218)	2016-05-29	0.171976	0.848148	2.82174	-0.464741	RP2;NME7;DPYD;CAD;AK3
cell volume homeostasis (GO:0006884)	2016-04-16	0.0914112	0.828275	2.46749	-0.464901	CLCN6;KCNMA1;LRRC8A;SHANK3
regulation of dendrite development (GO:0050773)	1989-10-01	0.365251	0.870461	3.35528	-0.465488	CDC20;NLGN1;DCC;BCL11A;LRRK2;CFL2;SHANK3;GRIN1;CIT;CDK5R1
regulation of lyase activity (GO:0051339)	1977-09-01	0.33752	0.862587	3.15124	-0.465816	GNAL;NOS2;ADORA2A;GNG7;NPR3;TIMP2;CRHR1;GUCA2A;CCR2
regulation of cell cycle arrest (GO:0071156)	11/105	0.435847	0.887984	3.92221	-0.465966	PSMB11;PSMD12;RFWD2;PSMA2;BIN1;PCBP4;MIF;PPP2R5C;PKD2;RPS27A;PSMA7
small molecule catabolic process (GO:0044282)	25/261	0.531972	0.894044	4.16266	-0.466221	ABCD3;CCBL1;SMPD3;ACOXL;PDPR;ENPP2;ACAA1;NUDT15;AASS;HGD;NOS2;PNPLA8;ADIPOQ;MCCC1;CAD;AKR1C3;DIO3;CEL;CYP4F11;MUT;ALDH5A1;NAGK;PCCA;UROC1;SLC27A4
release of sequestered calcium ion into cytosol (GO:0051209)	2016-05-30	0.187214	0.848148	2.83334	-0.466651	LCK;F2R;HTR2B;CCR7;PKD2
covalent chromatin modification (GO:0016569)	22/296	0.900553	0.946856	8.54669	-0.466718	HDAC4;PRDM9;PRMT2;SUV39H1;USP3;SETD7;LEF1;TET2;BRCC3;HDAC8;HDAC9;HOPX;JMJD6;SIRT3;SALL1;GSG2;PKN1;TCF3;JAK2;CSRP2BP;MEN1;SKP1
regulation of DNA binding (GO:0051101)	1977-09-01	0.33752	0.862587	3.15963	-0.467056	ACD;SUMO1;ANKRD33;HAND2;GZMA;CEBPG;LEF1;HMGB2;JAK2
positive regulation of nervous system development (GO:0051962)	30/313	0.528162	0.894044	4.17046	-0.467094	SEMA5A;NRP1;NLGN1;ATP8A2;AVIL;SHOX2;CRX;ASCL1;CDC20;SALL1;TIMP2;PTK2B;SKIL;CDON;PRKCH;DCC;BCL11A;LIG4;WNT7A;PROX1;GDF5;SOX10;VEGFA;BIN1;UBE2V2;BCL2;PLXNB1;TCF3;SHANK3;TLR2
glutamine family amino acid metabolic process (GO:0009064)	1965-08-01	0.305855	0.862217	3.15385	-0.467554	OAT;ALDH5A1;UROC1;NOS2;GLS2;CAD;GMPS;ASS1
positive regulation of angiogenesis (GO:0045766)	11/101	0.389892	0.875219	3.51095	-0.467943	SEMA5A;CCL24;CXCR3;VEGFB;GDF2;CIB1;PRKD2;PLCG1;HDAC9;ETS1;VEGFA
negative regulation of sequestering of calcium ion (GO:0051283)	2016-05-30	0.187214	0.848148	2.84548	-0.468651	LCK;F2R;HTR2B;CCR7;PKD2
establishment of protein localization to endoplasmic reticulum (GO:0072599)	7/115	0.917445	0.95157	9.44439	-0.46884	SRP72;RPS19;RPLP2;RPL35A;RPL10A;RPS27A;SEC11A
multicellular organismal macromolecule metabolic process (GO:0044259)	1989-10-01	0.365251	0.870461	3.38004	-0.468923	COL18A1;COL4A2;COL11A1;CTSK;COL6A2;AKR1C3;ADAM9;COL9A2;MMP10;ACACA
regulation of chromatin modification (GO:1903308)	11/102	0.401369	0.879381	3.64868	-0.468991	PYGO2;NIPBL;H2AFY;CTBP1;PHF1;TPR;PRKD2;PAX5;JARID2;MEN1;VEGFA
liposaccharide metabolic process (GO:1903509)	11/100	0.378438	0.870461	3.38226	-0.46923	SMPD3;NEU2;PIGU;ALDH5A1;PGAP2;LARGE;PIGA;PIGQ;ST8SIA3;ST8SIA4;ST3GAL6
protein targeting to mitochondrion (GO:0006626)	1949-02-01	0.944946	0.967876	14.3741	-0.469335	GRPEL2;TIMM17A
DNA damage checkpoint (GO:0000077)	1977-09-01	0.33752	0.862587	3.18035	-0.470119	BLM;TAOK2;HUS1B;MRE11A;RPA2;BRCC3;TP63;FBXO31;ATR
regulation of ubiquitin-protein transferase activity (GO:0051438)	11/103	0.412861	0.880306	3.68832	-0.470208	CDC20;PSMB11;PSMD12;ZER1;FEM1A;UBE2C;PSMA2;RPS27A;BMI1;PSMA7;SKP1
cellular response to organic cyclic compound (GO:0071407)	28/291	0.52123	0.894044	4.20346	-0.470791	HCN3;BLM;TMF1;MSTN;LRRK2;LEF1;ATP1A3;AKAP6;RORB;NR2C1;HRH1;UCN2;PELP1;IL10;WNT10B;HMGCS1;IGFBP5;IL15;SLC34A1;PDE4D;ADIPOQ;AKR1C3;AXIN2;FBXO32;KLF4;ASS1;KLF2;CRH
tube morphogenesis (GO:0035239)	11/101	0.389892	0.875219	3.53784	-0.471528	IFT52;SOX17;ARL13B;SOX18;HAND2;OSR1;PRKD2;RBPJ;PKD2;TP63;BBS4
stress-activated MAPK cascade (GO:0051403)	1989-10-01	0.365251	0.870461	3.40104	-0.471836	MAPK11;DUSP10;RB1CC1;TAOK2;GPS2;MAP3K10;NOD2;RPS27A;ELK1;MAP4K3
respiratory burst (GO:0045730)	2016-04-16	0.0914112	0.828275	2.50916	-0.472752	CD52;NCF2;CD24;NOX1
circulatory system process (GO:0003013)	13/130	0.484534	0.894044	4.22242	-0.472914	EDN3;EPB41;MYOF;HTR2B;VEGFB;PIK3C2A;VEGFA;NPPC;HRH1;ADORA2A;P2RX1;OLR1;AVP
negative regulation of T cell proliferation (GO:0042130)	1942-06-01	0.240015	0.848148	2.88468	-0.475108	IL10;IL2RA;ERBB2;BTLA;IL20RB;PAWR
regulation of release of sequestered calcium ion into cytosol (GO:0051279)	1955-07-01	0.297231	0.862217	3.20928	-0.475771	PDE4D;CXCR3;F2R;PTK2B;AKAP6;PLCG1;CASQ1
autophagy (GO:0006914)	11/102	0.401369	0.879381	3.70489	-0.476216	ATG16L2;RAB12;LRRK2;ATG10;WDFY3;TBC1D17;RNF185;C9ORF72;ATG7;OPTN;FOXO1
calcium ion transport into cytosol (GO:0060402)	1942-06-01	0.240015	0.848148	2.89377	-0.476605	LCK;F2R;HTR2B;CCR7;ITPR3;PKD2
positive regulation of mitotic cell cycle (GO:0045931)	11/103	0.412861	0.880306	3.73868	-0.476629	PDGFRB;GEN1;WNT10B;EDN3;DMRT1;UBE2C;TPR;CD28;PHIP;CDC6;DLGAP5
regulation of chromatin organization (GO:1902275)	11/107	0.458774	0.894044	4.25611	-0.476687	PYGO2;NIPBL;H2AFY;CTBP1;PHF1;TPR;PRKD2;PAX5;JARID2;MEN1;VEGFA
positive regulation of cell killing (GO:0031343)	1942-06-01	0.240015	0.848148	2.89437	-0.476704	FCER2;NCR3;KLRK1;NOS2;SH2D1A;SH2D1B
positive regulation of transmembrane transport (GO:0034764)	1977-09-01	0.33752	0.862587	3.22817	-0.477188	PDGFRB;LGALS3;SLC34A1;CRH;AKAP6;ATP1B2;PDZK1;PKD2;SHANK3
regulation of hormone levels (GO:0010817)	22/229	0.528549	0.894044	4.26143	-0.477284	SLC30A8;TMF1;EDN3;PLEKHA1;AKR1C3;DIO3;ECE1;AKR1C4;IDE;HSD17B6;CYP3A4;DHRS3;CRHR1;SMPD3;SCPEP1;BACE2;TPO;PCLO;CYP11B1;BCO2;UGT2B7;TSHB
protein alkylation (GO:0008213)	11/101	0.389892	0.875219	3.58627	-0.477982	RAB3B;TRMT112;HEMK1;PRDM9;PRMT2;SETD6;SUV39H1;SETD7;TET2;METTL5;MEN1
positive regulation of MAP kinase activity (GO:0043406)	19/197	0.524767	0.894044	4.26772	-0.477988	PDGFRB;DAXX;EDN3;MAGED1;PLA2G1B;LRRK2;HTR2B;MIF;NOD2;VEGFA;GHR;MAPK11;ZEB2;ERBB2;MAP3K10;PTK2B;PKN1;CD24;RPS27A
regulation of adaptive immune response based on somatic recombination of immune receptors built from immunoglobulin superfamily domains (GO:0002822)	11/103	0.412861	0.880306	3.75182	-0.478304	IL10;FCER2;TBX21;CD28;IL20RB;PRKCQ;TNFRSF13C;NOD2;IL7R;PRKCZ;CCR2
protein methylation (GO:0006479)	11/101	0.389892	0.875219	3.58912	-0.478362	RAB3B;TRMT112;HEMK1;PRDM9;PRMT2;SETD6;SUV39H1;SETD7;TET2;METTL5;MEN1
ncRNA processing (GO:0034470)	23/241	0.539893	0.894044	4.27295	-0.478573	NOP14;SSB;OSGEPL1;NSUN4;SUV39H1;INTS3;EIF4A3;ELAC1;RPL35A;NOL8;PA2G4;QTRTD1;WDR12;BYSL;QTRT1;ISG20;EXOSC6;CTU2;RPS19;TSR2;TUT1;PIN4;DUS4L
cofactor biosynthetic process (GO:0051188)	8/127	0.912748	0.949992	9.3299	-0.478641	SLC25A16;SLC25A38;COQ4;ATPIF1;RSAD1;FPGS;ACACA;PTS
vasoconstriction (GO:0042310)	2016-05-30	0.187214	0.848148	2.9068	-0.478751	EDN3;P2RX1;HTR2B;AVP;PIK3C2A
negative regulation of DNA binding (GO:0043392)	1942-06-01	0.240015	0.848148	2.91071	-0.479394	SUMO1;HAND2;ANKRD33;GZMA;LEF1;JAK2
regulation of ligase activity (GO:0051340)	11/108	0.470191	0.894044	4.28469	-0.479889	CDC20;PSMB11;PSMD12;ZER1;FEM1A;PSMA2;UBE2C;RPS27A;BMI1;PSMA7;SKP1
nucleosome organization (GO:0034728)	12/120	0.488549	0.894044	4.28473	-0.479893	SMARCD1;HIRA;DAXX;CHAF1B;SMARCC2;SLC30A8;H2AFY;HMGB2;HIST1H2BB;IPO4;NAP1L4;MCM2
response to topologically incorrect protein (GO:0035966)	14/143	0.510695	0.894044	4.28619	-0.480057	IGFBP1;HERPUD2;PTPN1;FKBP14;WFS1;EDEM1;FAF2;PARP16;UBE2W;SERP1;CTDSP2;STUB1;CHAC1;NFE2L2
epithelial tube morphogenesis (GO:0060562)	1990-10-01	0.377283	0.870461	3.46363	-0.48052	IFT52;SOX17;ARL13B;SOX18;HAND2;OSR1;PRKD2;RBPJ;PKD2;BBS4
regulation of transmembrane receptor protein serine/threonine kinase signaling pathway (GO:0090092)	18/186	0.520516	0.894044	4.30146	-0.481767	WWTR1;TFAP2B;CDKN2B;DMRT1;SMURF1;NOG;GDF2;RBPJ;ACVR2A;FSTL3;RGMA;GREM1;TGFBR3;PMEPA1;STUB1;RPS27A;SKIL;MEN1
heart looping (GO:0001947)	1955-07-01	0.297231	0.862217	3.25162	-0.482048	IFT52;SOX17;ARL13B;SOX18;HAND2;PKD2;BBS4
protein complex disassembly (GO:0043241)	13/132	0.505247	0.894044	4.3113	-0.482869	SMARCD1;SMARCC2;MICAL3;RPL35A;RPL10A;GSPT2;C12ORF65;MTRF1;RPS19;DNAJC6;CFL2;RPLP2;RPS27A
cellular response to extracellular stimulus (GO:0031668)	12/119	0.477704	0.894044	4.31471	-0.48325	CDKN2B;IL15;UCP2;SLC2A1;AKR1C3;SLC1A2;BCL2;WDFY3;ATG7;OPTN;FADS1;FOXO1
gene expression (GO:0010467)	55/672	0.890653	0.943358	8.30609	-0.484326	EIF4A1;CCNH;EIF4A3;RORB;RPL10A;RBPJ;CTGF;RPS19;MAGOH;RPLP2;MEN1;UPF2;POLRMT;GTF2F2;MED6;TFDP2;HNRNPUL1;PSMA2;SNRPG;SNRPE;MAML3;PSMB11;PSMD12;RNMT;CSTF3;U2AF1;NR2C1;GSPT2;PSMA7;EXOSC6;SRP72;MED30;TAF1A;POLR2F;RPS27A;E2F5;SKIL;SEC11A;NR2C2AP;WWTR1;CDKN2B;SF3A1;SF3A2;CPSF1;UPF3B;RPL35A;WARS2;TNRC6C;MAPK11;EIF2S3;CNOT2;EIF3J;HNRNPA2B1;LAT;EIF3A
GTP metabolic process (GO:0046039)	19/258	0.893675	0.943939	8.39661	-0.48443	RAB3B;RAB5B;LRRK2;AK3;TBCC;RHOF;GNL2;GSPT2;RND1;RAB30;GNA15;GNAL;EIF2S3;NME7;TUBB3;RP2;RAB28;GNAT1;NUDT15
base-excision repair (GO:0006284)	1942-06-01	0.240015	0.848148	2.943	-0.484712	LIG1;RPA1;MRE11A;APEX2;RPA2;UNG
regulation of cell-cell adhesion (GO:0022407)	1994-10-01	0.42564	0.887984	4.087	-0.485543	EPB41L5;ADIPOQ;LEF1;PRKCQ;FXYD5;JAK2;KLF4;CCL28;ASS1;FSTL3
guanosine-containing compound metabolic process (GO:1901068)	20/269	0.890606	0.943358	8.32707	-0.485549	RAB3B;RAB5B;LRRK2;GMPS;AK3;TBCC;RHOF;GNL2;GSPT2;RND1;RAB30;GNA15;GNAL;EIF2S3;NME7;TUBB3;RP2;RAB28;GNAT1;NUDT15
activation of innate immune response (GO:0002218)	10/151	0.905933	0.947321	8.97401	-0.485654	MAPK11;ITGAM;CLEC7A;CTSK;UBE2D2;CD36;NOD2;RPS27A;ELK1;TLR2
embryonic organ morphogenesis (GO:0048562)	12/121	0.499345	0.894044	4.34431	-0.486566	NIPBL;COL11A1;OSR1;SHOX2;TCF7;EIF4A3;NOG;HOXB3;HOXA7;HOXC11;MEN1;MYF5
cellular response to alkaloid (GO:0071312)	2016-05-31	0.202917	0.848148	2.95814	-0.487207	BLM;DDC;SLC34A1;CRH;BCL2L1
establishment of protein localization to organelle (GO:0072594)	22/292	0.88827	0.942449	8.24989	-0.488999	H2AFY;F2R;RPL35A;AP3B1;LRWD1;RPL10A;IPO7;GOLGA4;ZFYVE16;SNX16;RPS19;SRP72;TPR;GRPEL2;TIMM17A;RPLP2;TXNIP;PHIP;RPS27A;JAK2;SEC11A;OPTN
protein hydroxylation (GO:0018126)	2016-04-16	0.0914112	0.828275	2.59559	-0.489036	EGLN3;P4HA3;OGFOD1;JMJD6
detection of light stimulus (GO:0009583)	12/121	0.499345	0.894044	4.37042	-0.48949	GRK1;CDS1;ATP8A2;AKR1C3;RRH;PRKCQ;AKR1C4;GNAT1;RLBP1;DHRS3;EYS;PLB1
positive regulation of neuron projection development (GO:0010976)	14/144	0.520569	0.894044	4.37336	-0.48982	SEMA5A;NRP1;NLGN1;ATP8A2;DCC;BCL11A;AVIL;SHOX2;VEGFA;UBE2V2;PTK2B;PLXNB1;SKIL;SHANK3
positive regulation of histone modification (GO:0031058)	1955-07-01	0.297231	0.862217	3.30424	-0.489849	NIPBL;CTBP1;PHF1;PRKD2;JARID2;MEN1;VEGFA
JNK cascade (GO:0007254)	1955-07-01	0.297231	0.862217	3.30453	-0.489893	DUSP10;RB1CC1;GPS2;MAP3K10;NOD2;RPS27A;MAP4K3
regulation of translation (GO:0006417)	25/264	0.553825	0.894044	4.37887	-0.490436	AIRE;EIF5A2;EIF4A3;CELF4;PAIP2B;MTRF1;SERP1;OGFOD1;ERBB2;MAGOH;TPR;PTK2B;NANOS1;IGFBP5;CIRBP;UPF3B;TRNAU1AP;PA2G4;PASK;LARP6;TNRC6C;CNOT2;EIF3J;CD28;EIF3A
regulation of bone mineralization (GO:0030500)	1966-08-01	0.319157	0.862587	3.32786	-0.491923	P2RX7;GREM1;WNT10B;PHOSPHO1;OSR1;S1PR1;PTK2B;ACVR2A
regulation of production of molecular mediator of immune response (GO:0002700)	1979-09-01	0.362863	0.870461	3.55112	-0.492657	IL10;SPON2;TBX21;CD28;CD36;NOD2;MIF;PRKCZ;TLR2
regulation of MAP kinase activity (GO:0043405)	26/273	0.542605	0.894044	4.40308	-0.493148	MAGED1;PLA2G1B;LRRK2;HTR2B;GPS2;NOD2;GHR;SPRED3;SPRED1;DUSP10;ERBB2;PTK2B;RPS27A;PDGFRB;DAXX;EDN3;ADIPOQ;MIF;LAX1;VEGFA;MAPK11;ZEB2;MAP3K10;PKN1;CD24;TRIB2
neuron development (GO:0048666)	12/121	0.499345	0.894044	4.40531	-0.493398	RP1L1;DGKG;HAND2;RORB;GNAT1;ASCL1;CEP290;RUNX3;ATG7;BBS4;VEGFA;PLXNA3
regulation of protein deacetylation (GO:0090311)	2016-05-31	0.202917	0.848148	2.99731	-0.493658	SPRED1;NIPBL;CTBP1;PRKD2;VEGFA
histone modification (GO:0016570)	22/293	0.891448	0.943358	8.46772	-0.493751	HDAC4;PRDM9;PRMT2;SUV39H1;USP3;SETD7;LEF1;TET2;BRCC3;HDAC8;HDAC9;HOPX;JMJD6;SIRT3;SALL1;GSG2;PKN1;TCF3;JAK2;CSRP2BP;MEN1;SKP1
cardiac muscle cell development (GO:0055013)	2016-05-31	0.202917	0.848148	2.99875	-0.493895	MYH11;ATG7;MYH6;TTN;VEGFA
regulation of protein import into nucleus (GO:0042306)	14/143	0.510695	0.894044	4.41479	-0.49446	SEMA5A;IL10;WWTR1;AKAP6;CABP1;AXIN2;PKD2;UACA;TPR;NLRP3;CD36;PKIG;JAK2;TLR2
peptidyl-tyrosine dephosphorylation (GO:0035335)	6/102	0.919275	0.952922	10.2541	-0.494477	PTPN1;PTPRE;DUSP10;DNAJC6;PTPRK;MTMR6
lens development in camera-type eye (GO:0002088)	2016-05-30	0.187214	0.848148	3.00345	-0.494669	LIM2;PYGO2;SLITRK6;PROX1;CDON
cell redox homeostasis (GO:0045454)	1963-03-01	0.936033	0.961529	12.6211	-0.495135	GLRX5;TXNRD1;QSOX2
organic acid catabolic process (GO:0016054)	19/200	0.549872	0.894044	4.42177	-0.495242	ABCD3;NOS2;HGD;ADIPOQ;MCCC1;CAD;CCBL1;DIO3;CEL;MUT;ACOXL;ALDH5A1;PDPR;NAGK;PCCA;UROC1;ACAA1;AASS;SLC27A4
carboxylic acid catabolic process (GO:0046395)	19/200	0.549872	0.894044	4.42413	-0.495506	ABCD3;NOS2;HGD;ADIPOQ;MCCC1;CAD;CCBL1;DIO3;CEL;MUT;ACOXL;PDPR;ALDH5A1;NAGK;PCCA;UROC1;ACAA1;AASS;SLC27A4
organelle fusion (GO:0048284)	1949-02-01	0.944946	0.967876	15.2361	-0.497483	EEA1;VTI1A
photoreceptor cell maintenance (GO:0045494)	2016-05-30	0.187214	0.848148	3.02072	-0.497514	RP1L1;BBS12;CDHR1;LCA5;BBS4
cellular response to glucocorticoid stimulus (GO:0071385)	2016-05-31	0.202917	0.848148	3.02418	-0.498084	MSTN;UCN2;CRH;FBXO32;ASS1
cell junction organization (GO:0034330)	18/189	0.546365	0.894044	4.44931	-0.498326	LIM2;DST;PARVA;PTPRK;INADL;CDH4;GJD3;APC;PERP;TAOK2;CLDN19;BCL2;PTK2B;XIRP2;CLDN17;PKP3;WHAMM;FERMT2
negative regulation of growth of symbiont involved in interaction with host (GO:0044146)	2016-04-17	0.105476	0.828275	2.64538	-0.498417	IL10;CD36;NOD2;TLR2
neural nucleus development (GO:0048857)	1963-03-01	0.936033	0.961529	12.7245	-0.49919	MAPKAP1;BCL2;ASCL1
stress-activated protein kinase signaling cascade (GO:0031098)	1991-10-01	0.389349	0.875219	3.75123	-0.499967	MAPK11;DUSP10;RB1CC1;TAOK2;GPS2;MAP3K10;NOD2;RPS27A;ELK1;MAP4K3
response to ethanol (GO:0045471)	11/109	0.481567	0.894044	4.46869	-0.500497	NPPC;MSTN;ADIPOQ;CRH;PTK2B;DBH;AVP;CYP2E1;TYMS;CRHR1;GRIN1
response to bacterium (GO:0009617)	19/201	0.55815	0.894044	4.46992	-0.500635	IL10;SPON2;DEFB105A;TMF1;NOS2;PLA2G1B;PRG2;DEFB124;NOD2;PLD1;RBPJ;LYZ;LYST;CHIT1;BAIAP2L1;GNLY;CD36;OPTN;TLR2
regulation of glutamate receptor signaling pathway (GO:1900449)	2016-05-30	0.187214	0.848148	3.03995	-0.50068	NLGN1;CRH;PTK2B;CACNG2;SHANK3
peptidyl-serine modification (GO:0018209)	1997-10-01	0.46183	0.894044	4.47346	-0.50103	GALNT3;LRRK2;SPOCK2;BCL2;MAP3K10;PRKD2;MBOAT4;PRKCZ;ATR;CDK5R1
regulation of establishment of protein localization (GO:0070201)	42/442	0.54557	0.894044	4.47385	-0.501075	SEMA5A;PLA2G1B;LRRK2;HTR2B;AKAP6;CIB1;CABP1;VTCN1;NOD2;PKD2;UACA;PRKCZ;EPB41L5;TPR;PPFIA1;NLRP3;CCR7;CD36;CD58;JAK2;CEP290;IL10;WWTR1;TMEM30B;ADIPOQ;F2R;GZMB;PDZK1;AXIN2;MIF;DYNLL2;CD2;P2RX7;ADORA2A;BCL2;RANGRF;ADAM9;RLTPR;PKIG;CDK5R1;BCL2L1;TLR2
response to hypoxia (GO:0001666)	23/241	0.539893	0.894044	4.47609	-0.501326	OPRD1;EGLN3;NOS2;CHRNA4;UBE2D2;ADIPOQ;NOL3;S100B;ETS1;CRHR1;VEGFA;TGFBR3;NPPC;UCN2;PLAU;KCNMA1;UCP2;BCL2;PTK2B;CD24;RPS27A;HMOX2;TLR2
modulation of growth of symbiont involved in interaction with host (GO:0044144)	2016-04-17	0.105476	0.828275	2.6616	-0.501472	IL10;CD36;NOD2;TLR2
osteoblast differentiation (GO:0001649)	1998-10-01	0.473821	0.894044	4.47877	-0.501626	HIRA;WWTR1;VCAN;IGFBP5;MYOC;NOG;LEF1;SHOX2;GDF2;DDX21
defense response to bacterium (GO:0042742)	17/179	0.551475	0.894044	4.48258	-0.502052	IL10;SPON2;DEFB105A;TMF1;NOS2;PLA2G1B;PRG2;DEFB124;NOD2;RBPJ;LYZ;PLD1;LYST;GNLY;CD36;OPTN;TLR2
regulation of tumor necrosis factor superfamily cytokine production (GO:1903555)	1980-09-01	0.375616	0.870461	3.62085	-0.502331	CD2;IL10;SPON2;ADIPOQ;CD36;NOD2;JAK2;CCR2;TLR2
regulation of histone modification (GO:0031056)	1997-10-01	0.46183	0.894044	4.49142	-0.503043	PYGO2;NIPBL;H2AFY;CTBP1;PHF1;PRKD2;PAX5;JARID2;MEN1;VEGFA
nucleosome assembly (GO:0006334)	1997-10-01	0.46183	0.894044	4.49545	-0.503494	HIRA;CHAF1B;DAXX;SLC30A8;H2AFY;HMGB2;HIST1H2BB;IPO4;NAP1L4;MCM2
cellular response to inorganic substance (GO:0071241)	11/110	0.492892	0.894044	4.49919	-0.503912	BLM;SLC34A1;LRRK2;CYP11B1;ALOX5AP;AKR1C3;FOSB;MT1H;FOXO1;FSTL3;GRIN1
negative regulation of cellular catabolic process (GO:0031330)	14/145	0.530388	0.894044	4.50025	-0.504031	IL10;UBE2C;LRRK2;GZMA;HTR2B;KLHL22;FHIT;RGP1;CDC20;APC;TPR;BCL2;WDR6;BCL2L1
cellular component biogenesis (GO:0044085)	1989-05-01	0.922507	0.954264	10.7716	-0.504273	NOP14;RPS19;RPL35A;GNL2;WDR12
negative regulation of growth of symbiont in host (GO:0044130)	2016-04-17	0.105476	0.828275	2.67878	-0.50471	IL10;CD36;NOD2;TLR2
purine nucleoside bisphosphate metabolic process (GO:0034032)	1935-01-01	0.963061	0.976523	21.26	-0.505072	ACACA
establishment of vesicle localization (GO:0051650)	1995-10-01	0.437729	0.887984	4.25362	-0.505338	DDC;PCLO;CEP152;ITSN1;KIF13A;LIN7A;AP3B1;RASGRP1;PRKCZ;BBS4
ribonucleoside bisphosphate metabolic process (GO:0033875)	1935-01-01	0.963061	0.976523	21.2742	-0.50541	ACACA
positive regulation of nuclease activity (GO:0032075)	1966-08-01	0.319157	0.862587	3.4194	-0.505454	IGFBP1;SERP1;FKBP14;WFS1;EDEM1;CTDSP2;HMGB2;PARP16
nucleoside bisphosphate metabolic process (GO:0033865)	1935-01-01	0.963061	0.976523	21.2864	-0.505698	ACACA
regulation of intracellular protein transport (GO:0033157)	21/219	0.532665	0.894044	4.51812	-0.506032	IL10;SEMA5A;WWTR1;TMEM30B;LRRK2;ADIPOQ;AKAP6;CIB1;CABP1;PDZK1;AXIN2;PKD2;UACA;TPR;NLRP3;CD36;JAK2;PKIG;CEP290;CDK5R1;TLR2
regulation of dephosphorylation (GO:0035303)	8/126	0.908734	0.94804	9.48643	-0.506184	PDGFRB;FARP1;SPRED1;PPP1R12A;CEP192;AKAP6;JAK2;PPARGC1B
cellular response to oxygen levels (GO:0071453)	11/109	0.481567	0.894044	4.53237	-0.507629	OPRD1;EGLN3;UCN2;UBE2D2;BCL2;RPS27A;S100B;ATG7;NOX1;FOXO1;VEGFA
terpenoid metabolic process (GO:0006721)	1997-10-01	0.46183	0.894044	4.55028	-0.509635	SCPEP1;AKR1C3;CRH;BCO2;AKR1C4;CYP2E1;CYP3A4;RLBP1;DHRS3;PLB1
negative regulation of protein catabolic process (GO:0042177)	1997-10-01	0.46183	0.894044	4.55112	-0.509729	IL10;RGP1;CDC20;APC;NOS2;UBE2C;TPR;AGAP2;KLHL22;FHIT
regulation of mitochondrion organization (GO:0010821)	1997-10-01	0.46183	0.894044	4.55918	-0.510631	VAT1;MLLT11;LRRK2;ATPIF1;BCL2;GZMB;AVP;PLA2G6;DYNLL2;BCL2L1
regulation of endothelial cell apoptotic process (GO:2000351)	2016-05-31	0.202917	0.848148	3.10186	-0.510877	SEMA5A;COL18A1;AKR1C3;SCG2;NFE2L2
cellular response to steroid hormone stimulus (GO:0071383)	12/123	0.520764	0.894044	4.56588	-0.511382	IL10;MSTN;UCN2;LEF1;CRH;AKR1C3;ATP1A3;RORB;FBXO32;NR2C1;ASS1;PELP1
regulation of tumor necrosis factor production (GO:0032680)	1978-09-01	0.35016	0.862587	3.46392	-0.512035	CD2;IL10;SPON2;ADIPOQ;CD36;NOD2;JAK2;CCR2;TLR2
regulation of cartilage development (GO:0061035)	1954-07-01	0.283053	0.848148	3.10912	-0.512073	MAF;SHOX2;NOG;AXIN2;GDF5;ADAMTS7;CTGF
positive regulation of JAK-STAT cascade (GO:0046427)	1956-07-01	0.311557	0.862217	3.45535	-0.512251	GHR;CSF2;IL15;LCK;F2R;AGAP2;JAK2
DNA damage response, signal transduction by p53 class mediator resulting in cell cycle arrest (GO:0006977)	1967-08-01	0.332565	0.862587	3.46729	-0.512534	PSMB11;PSMD12;RFWD2;PSMA2;PCBP4;PPP2R5C;RPS27A;PSMA7
regulation of viral transcription (GO:0046782)	1976-04-01	0.927763	0.957308	11.756	-0.512918	CCNH;LEF1;POLR2F;GTF2F2
negative regulation of protein transport (GO:0051224)	12/122	0.510086	0.894044	4.58337	-0.513341	IL10;WWTR1;LRRK2;ADIPOQ;F2R;NLRP3;CD36;CABP1;AXIN2;PKIG;PKD2;UACA
fatty acid biosynthetic process (GO:0006633)	11/111	0.504158	0.894044	4.58447	-0.513464	FA2H;PLA2G1B;PNPLA8;ALOX5AP;MIF;PTGDS;LTC4S;ALOXE3;ACACA;FADS1;PTGES
negative regulation of actin filament depolymerization (GO:0030835)	2016-05-30	0.187214	0.848148	3.12066	-0.513974	PLEKHH2;CAPZB;AVIL;RDX;TRIOBP
cardiac muscle hypertrophy (GO:0003300)	2016-04-17	0.105476	0.828275	2.72913	-0.514196	HDAC4;CSRP3;HTR2B;TTN
protein import (GO:0017038)	6/101	0.915085	0.950595	10.1863	-0.51611	TPR;F2R;TXNIP;PHIP;JAK2;IPO7
defense response to virus (GO:0051607)	14/147	0.549838	0.894044	4.60965	-0.516285	APOBEC3D;SPON2;IFITM1;IFNA14;APOBEC3H;PRF1;ZC3HAV1;LYST;ISG20;FAM111A;SLFN11;CD8A;BCL2;NLRP3
positive regulation of leukocyte migration (GO:0002687)	1978-09-01	0.35016	0.862587	3.49314	-0.516355	LGALS3;CCL24;EDN3;VEGFB;PTK2B;CCR7;CCR2;TLR2;VEGFA
negative regulation of histone modification (GO:0031057)	2016-05-31	0.202917	0.848148	3.13698	-0.516661	H2AFY;CTBP1;PHF1;PAX5;JARID2
signal release (GO:0023061)	12/124	0.531373	0.894044	4.6134	-0.516704	SMPD3;SLC30A8;TMF1;ALDH5A1;PCLO;EDN3;GLS2;STXBP1;WNT7A;LIN7A;SLC6A1;CRHR1
protein targeting to ER (GO:0045047)	7/111	0.900296	0.946803	9.45383	-0.516787	RPS19;SRP72;RPLP2;RPL35A;RPL10A;RPS27A;SEC11A
regulation of growth of symbiont in host (GO:0044126)	2016-04-17	0.105476	0.828275	2.74611	-0.517395	IL10;CD36;NOD2;TLR2
RNA phosphodiester bond hydrolysis (GO:0090501)	1989-05-01	0.922507	0.954264	11.0612	-0.517831	ISG20;NOP14;RNASEH2B;CNOT2;ELAC1
negative regulation of secretion by cell (GO:1903531)	13/135	0.535908	0.894044	4.62423	-0.517917	IL10;ADIPOQ;F2R;CRHR1;BCR;SYT11;UCN2;UCP2;CRH;NDUFAF2;NLRP3;PDE8B;CCR2
phenol-containing compound metabolic process (GO:0018958)	1981-09-01	0.388404	0.875146	3.89716	-0.519742	TPO;DDC;SLC45A2;PDE1B;DDT;CRH;BCL2;DIO3;DBH
regulation of leukocyte chemotaxis (GO:0002688)	1968-08-01	0.346061	0.862587	3.51915	-0.5202	GREM1;EDN3;VEGFB;PTK2B;CCR7;NOD2;CCR2;VEGFA
regulation of peptidyl-serine phosphorylation (GO:0033135)	1998-10-01	0.473821	0.894044	4.65624	-0.521503	OPRD1;IFNA14;PDE4D;BCL2;PHIP;PRKD2;MIF;AVP;VEGFA;PFN2
positive regulation of peptidyl-serine phosphorylation (GO:0033138)	1978-09-01	0.35016	0.862587	3.53493	-0.522532	OPRD1;IFNA14;BCL2;PHIP;PRKD2;MIF;AVP;VEGFA;PFN2
intracellular signal transduction involved in G1 DNA damage checkpoint (GO:1902400)	1968-08-01	0.346061	0.862587	3.54631	-0.524214	PSMB11;PSMD12;RFWD2;PSMA2;PCBP4;PPP2R5C;RPS27A;PSMA7
positive regulation of cell cycle arrest (GO:0071158)	1985-09-01	0.439632	0.887984	4.41365	-0.52435	PSMB11;PSMD12;RFWD2;PSMA2;PCBP4;PPP2R5C;RPS27A;PKD2;PSMA7
membrane protein proteolysis (GO:0033619)	2016-05-31	0.202917	0.848148	3.1857	-0.524685	APH1A;BACE1;BACE2;ADAM9;PRKCQ
signal transduction involved in mitotic G1 DNA damage checkpoint (GO:0072431)	1968-08-01	0.346061	0.862587	3.54983	-0.524735	PSMB11;PSMD12;RFWD2;PSMA2;PCBP4;PPP2R5C;RPS27A;PSMA7
organ formation (GO:0048645)	2016-04-17	0.105476	0.828275	2.79318	-0.526263	IFT88;SOX17;NOG;TP63
cotranslational protein targeting to membrane (GO:0006613)	7/110	0.895563	0.945716	9.43256	-0.526459	SRP72;RPS19;RPLP2;RPL35A;RPL10A;RPS27A;SEC11A
cellular protein complex disassembly (GO:0043624)	11/113	0.52648	0.894044	4.70786	-0.527283	MTRF1;RPS19;DNAJC6;CFL2;MICAL3;RPLP2;RPL35A;RPL10A;RPS27A;GSPT2;C12ORF65
myeloid leukocyte activation (GO:0002274)	1986-09-01	0.452392	0.894044	4.70941	-0.527457	CSF2;CEP152;ADAM9;RHOH;NOD2;RASGRP1;LAT;JMJD6;TLR2
neuron projection development (GO:0031175)	13/137	0.556007	0.894044	4.71095	-0.52763	NRP1;MYOC;TRAPPC4;RTN4RL2;CIT;CAPZB;CHL1;BCL2;PTK2B;ATXN10;JAK2;BBS4;CDK5R1
cellular response to unfolded protein (GO:0034620)	1986-09-01	0.452392	0.894044	4.7157	-0.528162	IGFBP1;PTPN1;SERP1;FKBP14;WFS1;EDEM1;CTDSP2;PARP16;NFE2L2
ribonucleoside monophosphate metabolic process (GO:0009161)	33/416	0.87604	0.938145	8.29188	-0.529446	ATP6V1A;EIF4A1;PRPS1;BLM;ABCD3;CCNH;ABCB4;EIF4A3;GMPS;ATP1A4;DDX43;ATP1A3;AK3;DDX21;TTF2;CHD3;IDE;ATP5L2;NT5E;KIF13A;DYNC2H1;ENTPD5;CAD;DDX31;GTF2F2;MYO1E;ABCA11P;MSH4;DPYD;MYH8;DHX29;TOP1;MYH6
phosphatidylinositol biosynthetic process (GO:0006661)	1981-09-01	0.388404	0.875146	3.97142	-0.529646	CDS1;PIGU;PGAP2;PIGA;PIGQ;PIP4K2A;PIK3C2A;MTMR6;PIK3C2B
cyclic-nucleotide-mediated signaling (GO:0019935)	2016-05-31	0.202917	0.848148	3.21612	-0.529695	PCLO;PDE4D;MRVI1;AKAP6;CD36
aminoglycan biosynthetic process (GO:0006023)	6/100	0.910708	0.949505	10.2244	-0.529764	PDGFRB;VCAN;B3GNT7;KERA;ST3GAL6;HS3ST1
glucose transport (GO:0015758)	1968-08-01	0.346061	0.862587	3.58422	-0.529818	FABP5;PLA2G1B;SORT1;TPR;SLC2A1;SLC2A5;NUPL1;HK2
sperm-egg recognition (GO:0035036)	1948-02-01	0.940638	0.965139	14.9514	-0.530523	CATSPER3;ADAM30
positive regulation of ubiquitin-protein transferase activity (GO:0051443)	1987-09-01	0.465106	0.894044	4.73746	-0.530598	CDC20;PSMB11;PSMD12;PSMA2;UBE2C;RPS27A;BMI1;PSMA7;SKP1
iron ion transport (GO:0006826)	1956-07-01	0.311557	0.862217	3.58048	-0.530802	ATP6V1A;HEPH;SCARA5;TFR2;ATP6V0A2;ATP6V0E2;ATP6V0A1
regulation of coagulation (GO:0050818)	1985-09-01	0.439632	0.887984	4.46919	-0.530949	PROCR;LBH;SCARA5;PLAU;F2R;PRKCQ;CD36;KLKB1;NFE2L2
positive regulation of protein deacetylation (GO:0090312)	2016-04-17	0.105476	0.828275	2.81812	-0.530962	NIPBL;CTBP1;PRKD2;VEGFA
ephrin receptor signaling pathway (GO:0048013)	1934-01-01	0.959512	0.974551	20.6329	-0.531883	CDK5R1
regulation of cellular carbohydrate metabolic process (GO:0010675)	13/137	0.556007	0.894044	4.74971	-0.531971	HDAC4;PFKFB1;IGFBP5;IGFBP4;ENTPD5;ADIPOQ;PASK;FOXO1;PPP1R3F;HRH1;PTK2B;RAMP1;FKTN
monocarboxylic acid catabolic process (GO:0072329)	1982-09-01	0.401214	0.879381	4.13911	-0.532029	ACOXL;ABCD3;ALDH5A1;PCCA;ADIPOQ;CEL;ACAA1;MUT;SLC27A4
female pregnancy (GO:0007565)	1985-09-01	0.439632	0.887984	4.47945	-0.532168	CAD;UCP2;CRH;BCL2;FOSB;ETS1;ADIPOR2;CRHR1;BYSL
regulation of nitric oxide biosynthetic process (GO:0045428)	1944-06-01	0.270229	0.848148	3.23935	-0.533522	IL10;PKD2;KLF4;JAK2;ASS1;TLR2
cilium organization (GO:0044782)	12/125	0.541906	0.894044	4.7671	-0.533919	IFT20;DYNC2H1;IFT74;ABLIM1;ARL13B;NPHP1;SCLT1;HYDIN;SNX10;DZIP1;CEP290;BBS4
nucleoside monophosphate biosynthetic process (GO:0009124)	1985-09-01	0.439632	0.887984	4.50503	-0.535206	ATP5L2;PRPS1;CAD;DPYD;GMPS;ATP1A4;AK3;ATP1A3;TYMS
endoplasmic reticulum unfolded protein response (GO:0030968)	1983-09-01	0.41403	0.880306	4.20915	-0.536607	IGFBP1;PTPN1;SERP1;FKBP14;WFS1;EDEM1;CTDSP2;PARP16;NFE2L2
feeding behavior (GO:0007631)	1987-09-01	0.465106	0.894044	4.79473	-0.537013	CNTFR;ATP8A2;NPW;ADORA2A;BBS12;HAND2;CRH;GRIN1;HCRTR1
cellular response to radiation (GO:0071478)	12/126	0.552357	0.894044	4.79993	-0.537596	GRK1;BLM;NIPBL;TMEM109;GRB2;PRKCQ;GNAT1;PTPRK;TRPM3;TP63;BCL2L1;ATR
activation of cysteine-type endopeptidase activity involved in apoptotic process (GO:0006919)	1983-09-01	0.41403	0.880306	4.21897	-0.537858	EGLN3;DIABLO;LCK;P2RX1;F2R;TNFRSF10B;NLRP3;JAK2;BOK
inactivation of MAPK activity (GO:0000188)	2016-05-31	0.202917	0.848148	3.26931	-0.538457	SPRED3;SPRED1;DUSP10;GPS2;LAX1
blood vessel development (GO:0001568)	1985-09-01	0.439632	0.887984	4.53346	-0.538584	TGFBR3;SPHK2;LAMA4;OSR1;VEGFB;CHM;PKD2;RBPJ;FOXO1
single-organism membrane fusion (GO:0044801)	1962-03-01	0.931682	0.95963	13.0725	-0.538685	EEA1;SPESP1;VTI1A
signal transduction involved in mitotic DNA integrity checkpoint (GO:1902403)	1969-08-01	0.359628	0.870461	3.8852	-0.539004	PSMB11;PSMD12;RFWD2;PSMA2;PCBP4;PPP2R5C;RPS27A;PSMA7
regulation of small GTPase mediated signal transduction (GO:0051056)	24/256	0.572725	0.894044	4.81299	-0.539059	TRIO;MYOC;GPR56;MAPKAP1;CEP152;TNK1;ITSN1;F2R;RHOH;ARHGAP28;RHOF;RASAL3;SIPA1L3;KALRN;ARHGAP23;BCR;ITPKB;FGD4;ARHGEF9;RASGEF1A;TIMP2;ARHGEF3;SRGAP2;CDON
regulation of cholesterol transport (GO:0032374)	1934-01-01	0.959512	0.974551	20.9192	-0.539263	ADIPOQ
regulation of sterol transport (GO:0032371)	1934-01-01	0.959512	0.974551	20.9306	-0.539557	ADIPOQ
cellular response to acid chemical (GO:0071229)	10/147	0.889447	0.94272	9.14878	-0.539651	WNT10B;OSR1;RRAGD;AKR1C3;PTK2B;RORB;AKR1C4;PKD2;ASS1;BCL2L1
signal transduction involved in mitotic DNA damage checkpoint (GO:1902402)	1969-08-01	0.359628	0.870461	3.89151	-0.53988	PSMB11;PSMD12;RFWD2;PSMA2;PCBP4;PPP2R5C;RPS27A;PSMA7
negative regulation of hormone secretion (GO:0046888)	1957-07-01	0.326008	0.862587	3.65253	-0.539916	UCN2;ADIPOQ;UCP2;NDUFAF2;CRH;PDE8B;CRHR1
germ cell development (GO:0007281)	8/121	0.886244	0.942449	9.11961	-0.54055	DIAPH2;DMRT1;CELF4;BCL2;CIB1;DZIP1;BBS4;BCL2L1
vesicle organization (GO:0016050)	12/126	0.552357	0.894044	4.82702	-0.54063	EEA1;ZFYVE16;PLEKHF1;SORT1;STXBP1;F2R;KIF13A;VTI1A;BCL2;AP3B1;PIK3C2A;LYST
signal transduction involved in mitotic cell cycle checkpoint (GO:0072413)	1969-08-01	0.359628	0.870461	3.89863	-0.540868	PSMB11;PSMD12;RFWD2;PSMA2;PCBP4;PPP2R5C;RPS27A;PSMA7
mRNA export from nucleus (GO:0006406)	1969-08-01	0.359628	0.870461	3.90416	-0.541635	UPF2;CPSF1;MAGOH;TPR;UPF3B;U2AF1;THOC2;AGFG1
alpha-amino acid metabolic process (GO:1901605)	20/213	0.569284	0.894044	4.83872	-0.54194	GAMT;EGLN3;OAT;CKM;NOS2;HGD;GLS2;MCCC1;CAD;GMPS;CCBL1;TYMS;MUT;ASS1;GHR;PDPR;ALDH5A1;UROC1;FPGS;AASS
activation of MAPK activity (GO:0000187)	9/133	0.882889	0.941844	9.04898	-0.542175	GHR;MAPK11;DAXX;PLA2G1B;LRRK2;MAP3K10;NOD2;PKN1;RPS27A
regulation of organ growth (GO:0046620)	1974-08-01	0.427912	0.887984	4.56662	-0.542523	ANKRD26;SERP1;NOG;AKAP6;PROX1;RBPJ;MYH6;MEN1
double-strand break repair (GO:0006302)	11/114	0.537522	0.894044	4.846	-0.542756	GEN1;BLM;RAD50;LIG1;TDP1;RPA1;LIG4;MRE11A;RPA2;CIB1;BRCC3
mast cell activation (GO:0045576)	2016-04-17	0.105476	0.828275	2.88452	-0.543473	CEP152;RHOH;RASGRP1;LAT
positive regulation of T cell mediated immunity (GO:0002711)	1934-01-01	0.959512	0.974551	21.0929	-0.54374	PRKCZ
protein O-linked glycosylation (GO:0006493)	1983-09-01	0.41403	0.880306	4.27077	-0.544462	GALNT7;B3GNT7;GALNT3;MUC17;TET2;PGM3;VEGFB;POMGNT1;MUC3B
hexose transport (GO:0008645)	1969-08-01	0.359628	0.870461	3.92469	-0.544483	FABP5;PLA2G1B;SORT1;TPR;SLC2A1;SLC2A5;NUPL1;HK2
nucleoside triphosphate biosynthetic process (GO:0009142)	1969-08-01	0.359628	0.870461	3.92863	-0.545031	ATP5L2;DTYMK;NME7;RP2;CAD;ATP1A4;ATP1A3;TYMS
negative regulation of hydrolase activity (GO:0051346)	33/354	0.587993	0.894044	4.8874	-0.547392	SERPINA2;LRRK2;LEF1;PEBP1;SPINT3;CST8;CST7;PRKCZ;SH3RF1;WFDC2;SPRED1;KAL1;TIMP2;SPOCK1;CEP192;GNAT1;RFFL;COL28A1;FARP1;TFAP2B;SORT1;GZMA;ATPIF1;KLF4;SERPINB8;VEGFA;ADORA2A;LCN1;CARD18;WFDC10B;CARD16;AVP;NAIP
xenobiotic metabolic process (GO:0006805)	11/156	0.87382	0.938145	8.59269	-0.548654	GSTO2;ADH1B;EPHX2;CYP11B1;UGT2B15;MGST1;CYP2E1;CYP2F1;CYP4F11;CYP3A4;GRIN1
positive regulation of adaptive immune response (GO:0002821)	1974-08-01	0.427912	0.887984	4.62257	-0.54917	FCER2;TBX21;CD28;PRKCQ;NOD2;TNFRSF13C;PRKCZ;CCR2
gene silencing (GO:0016458)	1962-03-01	0.931682	0.95963	13.358	-0.55045	TDRKH;CNOT2;SUV39H1
ribosome biogenesis (GO:0042254)	1934-01-01	0.959512	0.974551	21.3703	-0.550893	GNL2
glycosaminoglycan biosynthetic process (GO:0006024)	1999-06-01	0.906136	0.947321	10.1926	-0.551601	PDGFRB;VCAN;B3GNT7;KERA;ST3GAL6;HS3ST1
collagen catabolic process (GO:0030574)	1974-08-01	0.427912	0.887984	4.64891	-0.5523	COL18A1;COL4A2;CTSK;COL6A2;COL11A1;ADAM9;COL9A2;MMP10
negative regulation of leukocyte differentiation (GO:1902106)	1974-08-01	0.427912	0.887984	4.66635	-0.554372	TMEM176B;ADIPOQ;ERBB2;TMEM176A;ZC3H8;HOXA7;FSTL3;C1QC
regulation of neurotransmitter levels (GO:0001505)	1990-09-01	0.502864	0.894044	4.96434	-0.556009	SLC38A1;ALDH5A1;GLS2;PDE1B;STXBP1;WNT7A;LIN7A;SLC6A1;DAGLB
antigen processing and presentation of exogenous peptide antigen via MHC class I, TAP-dependent (GO:0002479)	1975-08-01	0.441542	0.887984	4.68604	-0.556711	PSMB11;PSMD12;NCF2;PSMA2;ITGAV;CD36;RPS27A;PSMA7
triglyceride metabolic process (GO:0006641)	1987-05-01	0.913646	0.949992	10.8544	-0.556851	APOF;CEL;CYP2E1;PRKACB;ACACA
isoprenoid metabolic process (GO:0006720)	11/114	0.537522	0.894044	4.97346	-0.557031	SCPEP1;HMGCS1;CRH;AKR1C3;AKR1C4;CYP2E1;BCO2;CYP3A4;RLBP1;DHRS3;PLB1
SRP-dependent cotranslational protein targeting to membrane (GO:0006614)	7/108	0.885525	0.942449	9.39844	-0.557077	SRP72;RPS19;RPLP2;RPL35A;RPL10A;RPS27A;SEC11A
modification of morphology or physiology of other organism (GO:0035821)	1976-08-01	0.455126	0.894044	4.98238	-0.55803	PCCA;GNLY;LEF1;ITGAV;NOD2;TYMS;BCL2L1;TLR2
polysaccharide metabolic process (GO:0005976)	1988-09-01	0.477764	0.894044	4.98501	-0.558325	CHIT1;MANBA;PPP1R3C;PPP1R1A;PHKG1;PGM2;RPS27A;TYMS;PHKA2
wound healing (GO:0042060)	1975-04-01	0.923361	0.954264	11.9419	-0.559062	PDGFRB;NOG;ERBB2;C6ORF89
cartilage development (GO:0051216)	1975-08-01	0.441542	0.887984	4.7085	-0.559379	GHR;COMP;NOG;SHOX2;GDF2;HOXB3;TYMS;PITX1
meiotic cell cycle (GO:0051321)	1934-01-01	0.959512	0.974551	21.7134	-0.559738	MRE11A
carbohydrate transport (GO:0008643)	10/102	0.521153	0.894044	5.00848	-0.560953	SLC35A3;FABP5;PLA2G1B;SORT1;TPR;SLC2A1;SLC2A5;NUPL1;HK2;SLC5A4
positive regulation of ubiquitin-protein ligase activity involved in mitotic cell cycle (GO:0051437)	1972-08-01	0.400577	0.879381	4.36961	-0.561656	CDC20;PSMB11;PSMD12;PSMA2;UBE2C;RPS27A;PSMA7;SKP1
innate immune response-activating signal transduction (GO:0002758)	10/144	0.875581	0.938145	8.80084	-0.561944	MAPK11;ITGAM;CLEC7A;CTSK;UBE2D2;CD36;NOD2;RPS27A;ELK1;TLR2
connective tissue development (GO:0061448)	1944-06-01	0.270229	0.848148	3.41559	-0.562548	COMP;FTO;COL11A1;EBF2;ARID5B;CREB5
positive regulation of actin filament polymerization (GO:0030838)	1957-07-01	0.326008	0.862587	3.80909	-0.563059	CCL24;FER;BAIAP2L1;PTK2B;CCR7;GRB2;PFN2
RNA export from nucleus (GO:0006405)	1976-08-01	0.455126	0.894044	5.02782	-0.563119	UPF2;CPSF1;MAGOH;TPR;UPF3B;U2AF1;THOC2;AGFG1
Golgi organization (GO:0007030)	1957-07-01	0.326008	0.862587	3.81057	-0.563277	DYNC2H1;RAB30;CTBP1;GOLGB1;TMED5;OPTN;CIT
dolichol-linked oligosaccharide biosynthetic process (GO:0006488)	1934-01-01	0.959512	0.974551	21.8679	-0.56372	PGM3
signal transduction involved in cell cycle checkpoint (GO:0072395)	1972-08-01	0.400577	0.879381	4.39173	-0.564499	PSMB11;PSMD12;RFWD2;PSMA2;PCBP4;PPP2R5C;RPS27A;PSMA7
glycoprotein metabolic process (GO:0009100)	1975-08-01	0.441542	0.887984	4.75816	-0.565279	PORCN;MANBA;COL11A1;SLC34A1;LARGE;NGLY1;ST8SIA3;GAL3ST4
positive regulation of lipid transport (GO:0032370)	1944-06-01	0.270229	0.848148	3.43588	-0.565889	ATP8A2;TMF1;ADIPOQ;CRH;MIF;PLA2G6
negative regulation of retinoic acid receptor signaling pathway (GO:0048387)	1934-01-01	0.959512	0.974551	21.9667	-0.566268	DHRS3
cellular response to tumor necrosis factor (GO:0071356)	1989-09-01	0.490354	0.894044	5.06144	-0.566884	TNFRSF18;PTK2B;CIB1;CD58;JAK2;ASS1;KLF2;ADAMTS7;NFE2L2
peptidyl-asparagine modification (GO:0018196)	1997-06-01	0.896385	0.946367	10.2885	-0.567159	EDEM1;ST8SIA3;STT3A;PGM3;UGGT2;MANEA
actin filament organization (GO:0007015)	14/150	0.578472	0.894044	5.06458	-0.567237	PLA2G1B;MICAL3;PAWR;PROX1;RHOF;TTN;RND1;DIAPH2;CFL2;BCL2;PTK2B;WHAMM;JAK2;PPARGC1B
response to interleukin-1 (GO:0070555)	1971-08-01	0.386903	0.873706	4.20672	-0.567956	HDAC4;GHR;SLC30A8;HNMT;ETS1;KLF2;AES;ADAMTS7
regulation of biomineral tissue development (GO:0070167)	1972-08-01	0.400577	0.879381	4.41986	-0.568115	GREM1;P2RX7;WNT10B;PHOSPHO1;OSR1;S1PR1;PTK2B;ACVR2A
positive regulation of endocytosis (GO:0045807)	1990-09-01	0.502864	0.894044	5.07978	-0.568939	BCR;GREM1;SFRP4;NLGN1;BIN1;ITGAV;CD36;NOD2;VEGFA
muscle cell development (GO:0055001)	1975-08-01	0.441542	0.887984	4.7893	-0.568978	WNT10B;CAPZB;LEF1;MYH11;ATG7;MYH6;TTN;VEGFA
positive regulation of adaptive immune response based on somatic recombination of immune receptors built from immunoglobulin superfamily domains (GO:0002824)	1971-08-01	0.386903	0.873706	4.2169	-0.56933	FCER2;TBX21;CD28;PRKCQ;TNFRSF13C;NOD2;PRKCZ;CCR2
protein-lipid complex subunit organization (GO:0071825)	1933-01-01	0.955623	0.972963	20.8005	-0.570121	BIN1
G-protein coupled purinergic receptor signaling pathway (GO:0035588)	2016-04-17	0.105476	0.828275	3.02678	-0.570276	P2RY8;P2RY10;ADORA2A;P2RY14
response to nutrient levels (GO:0031667)	27/291	0.593996	0.894044	5.10487	-0.571749	PFKFB1;SLC2A1;TNFRSF11B;NOD2;ASCL1;TYMS;ADIPOR2;FOXO1;GHR;ENSA;UCP2;ATG7;TSHB;FADS1;CDKN2B;HMGCS1;IL15;SLC34A1;ADIPOQ;AKR1C3;PROX1;ASS1;BCL2;WDFY3;CCL28;OPTN;SLC27A4
segmentation (GO:0035282)	1944-06-01	0.270229	0.848148	3.47227	-0.571883	ZEB2;LEF1;AXIN2;MYF5;TTN;DLL3
maintenance of protein location (GO:0045185)	7/108	0.885525	0.942449	9.65937	-0.572543	IL10;SUN2;NIN;SUN1;HOOK3;PKD2;BBS4
monosaccharide transport (GO:0015749)	1971-08-01	0.386903	0.873706	4.24299	-0.572853	FABP5;PLA2G1B;SORT1;TPR;SLC2A1;SLC2A5;NUPL1;HK2
signal transduction involved in DNA damage checkpoint (GO:0072422)	1971-08-01	0.386903	0.873706	4.24312	-0.57287	PSMB11;PSMD12;RFWD2;PSMA2;PCBP4;PPP2R5C;RPS27A;PSMA7
positive regulation of nitric oxide biosynthetic process (GO:0045429)	1932-05-01	0.219039	0.848148	3.48009	-0.573171	KLF4;JAK2;PKD2;ASS1;TLR2
regulation of ERBB signaling pathway (GO:1901184)	1974-04-01	0.918719	0.952677	11.823	-0.573177	FER;GRB2;RBPJ;RPS27A
signal transduction involved in DNA integrity checkpoint (GO:0072401)	1971-08-01	0.386903	0.873706	4.24572	-0.573222	PSMB11;PSMD12;RFWD2;PSMA2;PCBP4;PPP2R5C;RPS27A;PSMA7
positive regulation of hormone secretion (GO:0046887)	1991-09-01	0.515284	0.894044	5.12105	-0.573561	BLK;SLC30A8;TMF1;SERP1;EDN3;CRH;ILDR1;PLA2G6;JAK2
negative regulation of nucleotide catabolic process (GO:0030812)	1933-01-01	0.955623	0.972963	20.9308	-0.573691	LRRK2
regulation of steroid metabolic process (GO:0019218)	1977-08-01	0.46865	0.894044	5.1276	-0.574295	SEC14L2;EPHX2;GFI1;AKR1C3;STUB1;PROX1;FGFR4;PDE8B
trophectodermal cell differentiation (GO:0001829)	2016-04-17	0.105476	0.828275	3.05543	-0.575675	EOMES;CNOT2;HOPX;BYSL
response to extracellular stimulus (GO:0009991)	29/313	0.598276	0.894044	5.142	-0.575908	PFKFB1;SLC1A2;SLC2A1;TNFRSF11B;NOD2;ASCL1;TYMS;ADIPOR2;FOXO1;GHR;RPS19;ENSA;UCP2;ATG7;TSHB;FADS1;CDKN2B;HMGCS1;IL15;SLC34A1;ADIPOQ;AKR1C3;PROX1;ASS1;BCL2;WDFY3;CCL28;OPTN;SLC27A4
negative regulation of transferase activity (GO:0051348)	22/284	0.86015	0.934019	8.44589	-0.576504	WWTR1;PSMD12;CDKN2B;H2AFY;UBE2C;ADIPOQ;GPS2;LAX1;PSMA7;GADD45G;PRPSAP1;SPRED3;CDC20;SPRED1;DUSP10;APC;ADORA2A;PSMA2;RPS27A;PKIG;TRIB2;MEN1
negative regulation of translation (GO:0017148)	1972-08-01	0.400577	0.879381	4.48887	-0.576985	TNRC6C;NANOS1;PAIP2B;IGFBP5;TPR;EIF4A3;CIRBP;CELF4
positive regulation of cell projection organization (GO:0031346)	18/195	0.59663	0.894044	5.17167	-0.579231	SEMA5A;GPM6A;NRP1;NLGN1;ATP8A2;DCC;BCL11A;AVIL;SHOX2;VEGFA;APC;UBE2V2;PTK2B;CCR7;PLXNB1;SKIL;SHANK3;BBS4
camera-type eye development (GO:0043010)	1958-07-01	0.34056	0.862587	3.92093	-0.579591	BCL11B;PPP1R13L;RAX;TULP3;KLF4;MYF5;VEGFA
protein stabilization (GO:0050821)	1991-09-01	0.515284	0.894044	5.17525	-0.579632	WNT10B;SOX17;WFS1;BAG3;STXBP1;AHSP;TCF3;PIM2;ATP1B2
protein acylation (GO:0043543)	11/154	0.864101	0.934019	8.50125	-0.580283	ZDHHC18;LEF1;ZDHHC12;ZDHHC23;ZDHHC21;TCF3;MBOAT4;ZDHHC22;ZDHHC17;CSRP2BP;FOXO1
protein localization to endoplasmic reticulum (GO:0070972)	8/118	0.87066	0.937493	8.9974	-0.58075	BCAP31;SRP72;RPS19;RPLP2;RPL35A;RPL10A;RPS27A;SEC11A
regulation of ubiquitin-protein ligase activity involved in mitotic cell cycle (GO:0051439)	1978-08-01	0.4821	0.894044	5.18726	-0.580977	CDC20;PSMB11;PSMD12;UBE2C;PSMA2;RPS27A;PSMA7;SKP1
positive regulation of osteoblast differentiation (GO:0045669)	1959-07-01	0.355192	0.867431	4.08695	-0.581244	WNT10B;NPPC;IFITM1;GDF2;ACVR2A;TP63;MEN1
viral transcription (GO:0019083)	1984-05-01	0.898687	0.946433	10.559	-0.581323	RPS19;RPLP2;RPL35A;RPL10A;RPS27A
regulation of amine transport (GO:0051952)	1960-07-01	0.369881	0.870461	4.19044	-0.581352	RAB3B;ADORA2A;CHRNA4;CRH;AVP;SLC6A1;CRHR1
regulation of reproductive process (GO:2000241)	1986-05-01	0.90889	0.94804	10.9355	-0.583502	NPPC;DMRT1;APC;CIB1;PKDREJ
cell cycle G1/S phase transition (GO:0044843)	14/152	0.597146	0.894044	5.213	-0.58386	PSMD12;CUL5;CCNH;RPA1;RPA2;CDC6;TYMS;PSMA7;PPP6C;PSMA2;PIM2;RPS27A;MCM2;SKP1
G1/S transition of mitotic cell cycle (GO:0000082)	14/152	0.597146	0.894044	5.21605	-0.584202	PSMD12;CUL5;CCNH;RPA1;RPA2;CDC6;TYMS;PSMA7;PPP6C;PSMA2;PIM2;RPS27A;SKP1;MCM2
response to carbohydrate (GO:0009743)	13/139	0.575781	0.894044	5.22561	-0.585272	SLC30A8;NCF2;ADIPOQ;SLC6A1;SLC2A5;CTGF;CLEC7A;COL6A2;ENSA;UCP2;PTK2B;TXNIP;FADS1
nitrogen compound transport (GO:0071705)	43/464	0.608335	0.894044	5.22641	-0.585362	DDC;GLS2;SLC44A2;STXBP1;EIF4A3;EIF5A2;SLC1A2;U2AF1;SLC6A1;SLC1A6;CRHR1;ACACA;RHD;SMPD3;SLC9A3R1;PCLO;MAGOH;TPR;SLC38A6;SLC38A9;SLC36A4;SLC38A5;AGFG1;UPF2;SLC38A1;SLC30A8;SLC15A2;SLC35A3;CPSF1;EDN3;UPF3B;THOC2;PDZK1;SLC7A4;SLC6A9;SLC7A8;P2RX1;HNRNPA2B1;SIDT1;RHAG;RHCG;NUPL1;SLC25A4
negative regulation of protein complex assembly (GO:0031333)	1991-09-01	0.515284	0.894044	5.2287	-0.585619	OPRD1;CAPZB;BCL11A;AVIL;RDX;PMEPA1;PRKCZ;TRIOBP;PFN2
pigment biosynthetic process (GO:0046148)	1946-06-01	0.301298	0.862217	3.9516	-0.58582	SLC25A38;PRPS1;SLC45A2;DDT;ATPIF1;GMPS
regulation of DNA-templated transcription in response to stress (GO:0043620)	1946-06-01	0.301298	0.862217	3.95239	-0.585936	EGLN3;UBE2D2;RPS27A;KLF2;VEGFA;NFE2L2
positive regulation of Rac GTPase activity (GO:0032855)	1946-06-01	0.301298	0.862217	3.95367	-0.586126	BCR;CCL24;FARP1;DOCK4;PTK2B;SRGAP2
phosphatidylserine acyl-chain remodeling (GO:0036150)	2016-04-17	0.105476	0.828275	3.1152	-0.586936	PLA2G4D;PLA2G1B;MBOAT1;PLA2G4A
positive regulation of ligase activity (GO:0051351)	1992-09-01	0.527604	0.894044	5.24116	-0.587014	CDC20;PSMB11;PSMD12;UBE2C;PSMA2;RPS27A;BMI1;PSMA7;SKP1
detection of visible light (GO:0009584)	10/104	0.544314	0.894044	5.24432	-0.587367	GRK1;ATP8A2;AKR1C3;PRKCQ;AKR1C4;GNAT1;RLBP1;DHRS3;EYS;PLB1
antigen processing and presentation of exogenous peptide antigen via MHC class I (GO:0042590)	1979-08-01	0.495461	0.894044	5.25218	-0.588248	PSMB11;PSMD12;NCF2;PSMA2;ITGAV;CD36;RPS27A;PSMA7
response to vitamin A (GO:0033189)	2016-04-17	0.105476	0.828275	3.12864	-0.589467	SLC34A1;TYMS;TSHB;FADS1
amino acid transmembrane transport (GO:0003333)	1946-06-01	0.301298	0.862217	3.97712	-0.589603	SLC7A4;SLC38A1;SLC7A8;SLC6A9;ACACA;SLC38A5
negative regulation of protein modification by small protein conjugation or removal (GO:1903321)	8/119	0.876038	0.938145	9.23479	-0.589653	CDC20;PSMD12;PSMA2;NXN;UBE2C;SPOPL;RPS27A;PSMA7
chromatin remodeling (GO:0006338)	8/118	0.87066	0.937493	9.15303	-0.590796	HDAC4;SMARCD1;DAXX;SMARCC2;TOP1;TP63;GATAD2B;MEN1
positive regulation of adherens junction organization (GO:1903393)	2016-04-19	0.13628	0.846707	3.55186	-0.591031	EPB41L5;MYOC;ROCK1;VEGFA
cell cycle arrest (GO:0007050)	13/140	0.585533	0.894044	5.29002	-0.592486	WNT10B;CDKN2B;CUL5;DST;PA2G4;CGRRF1;PKD2;APC;PCBP4;PLAGL1;WDR6;SKIL;MEN1
regulation of cellular ketone metabolic process (GO:0010565)	13/178	0.862604	0.934019	8.70045	-0.593881	PSMB11;PSMD12;ANKRD26;ADIPOQ;AKR1C3;PROX1;PSMA7;FOXO1;FABP3;PDPR;PSMA2;AVP;FGFR4
regulation of neural precursor cell proliferation (GO:2000177)	1965-07-01	0.443432	0.887984	4.99978	-0.593984	SALL1;LRRK2;PROX1;ASCL1;SOX10;CDON;VEGFA
positive regulation of myeloid leukocyte differentiation (GO:0002763)	1947-02-01	0.93601	0.961529	15.1413	-0.594002	LEF1;PPARGC1B
regulation of adenylate cyclase activity (GO:0045761)	1962-07-01	0.399342	0.879381	4.624	-0.594355	GNAL;ADORA2A;GNG7;NPR3;TIMP2;CRHR1;CCR2
fatty acid oxidation (GO:0019395)	1964-07-01	0.428776	0.887984	5.00311	-0.59438	ACOXL;ABCD3;PCCA;ADIPOQ;ACAA1;MUT;ADIPOR2
adult behavior (GO:0030534)	13/141	0.59519	0.894044	5.30859	-0.594566	OPRD1;CHRNA4;SLC1A2;ATP1A3;DBH;CRHR1;GRIN1;GRIN2D;CHL1;SLITRK6;ATG7;SHANK3;BBS4
microtubule cytoskeleton organization (GO:0000226)	19/245	0.843724	0.929814	8.17133	-0.594629	SUN2;DST;HAUS6;CIB1;CHD3;HAUS5;HOOK3;CDC42BPA;PRKCZ;NIN;IFT88;CLIP1;FER;APC;MAP6;TUBGCP3;CEP192;SRGAP2;BBS4
positive regulation of natural killer cell mediated immunity (GO:0002717)	2016-04-19	0.13628	0.846707	3.57413	-0.594736	NCR3;KLRK1;SH2D1A;SH2D1B
regulation of synaptic transmission, GABAergic (GO:0032228)	1932-05-01	0.219039	0.848148	3.61585	-0.595531	NLGN1;ADORA2A;CNR2;STXBP1;SLC6A1
regulation of tyrosine phosphorylation of Stat5 protein (GO:0042522)	2016-04-19	0.13628	0.846707	3.58202	-0.596049	GHR;CSF2;LCK;JAK2
embryonic heart tube morphogenesis (GO:0003143)	1962-07-01	0.399342	0.879381	4.63868	-0.596242	IFT52;SOX17;ARL13B;SOX18;HAND2;PKD2;BBS4
toll-like receptor 9 signaling pathway (GO:0034162)	1973-04-01	0.913827	0.949992	11.633	-0.596796	MAPK11;NOD2;RPS27A;ELK1
multicellular organismal response to stress (GO:0033555)	1966-07-01	0.458024	0.894044	5.32928	-0.596883	FBXL20;GNG7;KCNIP3;CRH;BCL2;DBH;CRHR1
synaptic transmission (GO:0007268)	40/434	0.619122	0.894044	5.32946	-0.596903	HCN3;GLS2;CHRNA4;STXBP1;KCNA1;KCNC4;SLC1A2;CHRNA9;GRIK4;AKAP5;DBH;ADCY1;KCNA6;SLC1A6;SLC6A1;SDCBP;GNG7;CACNG2;KCNJ1;PRKACB;RIC3;SLC38A1;KCNH4;KCNK10;KCNK13;KCNAB3;GRIN1;HCRTR1;GRIN2D;ARHGEF9;ALDH5A1;GNAL;SYPL1;ADORA2A;P2RX1;AKAP9;KCNMA1;CRH;PCDHB5;APBA2
positive regulation of peptide hormone secretion (GO:0090277)	1965-07-01	0.443432	0.887984	5.02584	-0.597079	BLK;SLC30A8;SERP1;ILDR1;CRH;PLA2G6;JAK2
pattern recognition receptor signaling pathway (GO:0002221)	10/142	0.865576	0.934019	8.75053	-0.597299	MAPK11;ITGAM;CLEC7A;CTSK;UBE2D2;CD36;NOD2;RPS27A;ELK1;TLR2
ribonucleoside monophosphate biosynthetic process (GO:0009156)	1978-08-01	0.4821	0.894044	5.33443	-0.59746	ATP5L2;PRPS1;CAD;DPYD;GMPS;ATP1A4;AK3;ATP1A3
cellular response to hydrogen peroxide (GO:0070301)	1962-07-01	0.399342	0.879381	4.65402	-0.598214	TPO;GPX4;PLEKHA1;KLF4;ETS1;KLF2;NFE2L2
response to progesterone (GO:0032570)	1933-05-01	0.235537	0.848148	3.63313	-0.598377	NCF2;FOSB;TXNIP;TYMS;TLR2
methylation (GO:0032259)	21/269	0.84673	0.930231	8.27857	-0.598728	GAMT;RAB3B;TDRKH;HEMK1;PRDM9;PRMT2;NSUN4;RNMT;SETD6;SUV39H1;SETD7;TET2;BCDIN3D;ASMTL;HNMT;TYMS;TRMT112;PDPR;METTL5;CIAPIN1;MEN1
regulation of blood coagulation (GO:0030193)	1979-08-01	0.495461	0.894044	5.35569	-0.599842	LBH;SCARA5;PLAU;F2R;PRKCQ;CD36;KLKB1;NFE2L2
telomere maintenance (GO:0000723)	1962-07-01	0.399342	0.879381	4.66906	-0.600147	ACD;RAD50;BLM;LIG1;RPA1;MRE11A;RPA2
regulation of hemostasis (GO:1900046)	1979-08-01	0.495461	0.894044	5.35905	-0.600218	LBH;SCARA5;PLAU;F2R;PRKCQ;CD36;KLKB1;NFE2L2
regulation of T cell apoptotic process (GO:0070232)	1932-05-01	0.219039	0.848148	3.64541	-0.600399	LGALS3;BLM;DOCK8;ZC3H8;PRKCQ
protein N-linked glycosylation via asparagine (GO:0018279)	1996-06-01	0.891192	0.943358	10.2981	-0.600479	EDEM1;ST8SIA3;PGM3;STT3A;UGGT2;MANEA
chaperone-mediated protein folding (GO:0061077)	1947-02-01	0.93601	0.961529	15.3128	-0.600732	UNC45B;FKBP14
microtubule-based process (GO:0007017)	36/437	0.833681	0.926488	7.86947	-0.600863	CIB1;CHD3;RASGRP1;LYST;PRKCZ;IFT52;IFT74;PCDP1;TUBB3;KIF13A;HYDIN;MAP6;CEP192;SRGAP2;DLGAP5;BBS4;DYNC2H1;SUN2;DST;CEP152;LCA5;AP3B1;HAUS6;HAUS5;HOOK3;CDC42BPA;DYNLL2;IFT20;CLIP1;IFT88;NIN;FER;APC;BBS12;NME7;TUBGCP3
negative regulation of secretion (GO:0051048)	14/152	0.597146	0.894044	5.36661	-0.601064	IL10;ADIPOQ;F2R;CRHR1;BCR;SYT11;UCN2;UCP2;CRH;NDUFAF2;NLRP3;TFF2;PDE8B;CCR2
negative regulation of striated muscle tissue development (GO:0045843)	1932-05-01	0.219039	0.848148	3.65033	-0.60121	MSTN;SOX15;LEF1;NOG;S100B
stem cell differentiation (GO:0048863)	1962-07-01	0.399342	0.879381	4.67753	-0.601236	EOMES;GPM6A;OSR1;HTR2B;JARID2;HOXA7;SOX21
positive regulation of peptide secretion (GO:0002793)	1967-07-01	0.472533	0.894044	5.38384	-0.602994	BLK;SLC30A8;SERP1;ILDR1;CRH;PLA2G6;JAK2
lipid oxidation (GO:0034440)	1965-07-01	0.443432	0.887984	5.07794	-0.603269	ACOXL;ABCD3;PCCA;ADIPOQ;ACAA1;MUT;ADIPOR2
DNA repair (GO:0006281)	33/403	0.833294	0.926488	7.91305	-0.604191	BLM;CCNH;CHRNA4;HUS1B;CIB1;BRCC3;UNG;CHAF1B;SUMO1;POLR2F;POLK;RPS27A;POLH;MEN1;GEN1;FANCM;LIG1;USP3;INTS3;RPA1;MRE11A;APEX2;RPA2;LIG4;RAD23B;UBE2W;RAD50;POLG2;MORF4L2;MSH4;TDP1;STUB1;ATR
protein glycosylation (GO:0006486)	24/264	0.629422	0.894044	5.39726	-0.604497	GALNT7;GALNT3;MUC17;ENTPD5;EDEM1;ST8SIA3;FUT11;VEGFB;TET2;PARP16;MANEA;POMGNT1;MUC3B;SIRT3;TMEM165;SERP1;B3GNT7;FUT9;LARGE;ST8SIA4;PGM3;STT3A;ST3GAL6;UGGT2
macromolecule glycosylation (GO:0043413)	24/264	0.629422	0.894044	5.39998	-0.604802	GALNT7;GALNT3;MUC17;ENTPD5;EDEM1;ST8SIA3;FUT11;VEGFB;TET2;PARP16;MANEA;POMGNT1;MUC3B;SIRT3;TMEM165;SERP1;B3GNT7;FUT9;LARGE;ST8SIA4;PGM3;STT3A;ST3GAL6;UGGT2
interaction with symbiont (GO:0051702)	1933-01-01	0.955623	0.972963	22.0743	-0.605034	LEF1
positive regulation of canonical Wnt signaling pathway (GO:0090263)	1959-07-01	0.355192	0.867431	4.26001	-0.605857	RNF146;WNT10B;SFRP4;WNT7A;PPP2R3A;LGR6;RBPJ
histone H4 acetylation (GO:0043967)	1947-02-01	0.93601	0.961529	15.4654	-0.606718	LEF1;TCF3
establishment of protein localization to plasma membrane (GO:0090002)	1960-07-01	0.369881	0.870461	4.3769	-0.607219	GOLGA4;KIF13A;TSPAN5;PKP3;PDZK1;OPTN;VAMP3
hormone-mediated signaling pathway (GO:0009755)	1993-09-01	0.539813	0.894044	5.42536	-0.607645	GHR;LEF1;ADIPOQ;CRH;RORB;JAK2;NR2C1;ADIPOR2;CRHR1
defense response to other organism (GO:0098542)	30/328	0.625535	0.894044	5.43122	-0.608301	SPON2;IFITM1;DEFB105A;TMF1;PLA2G1B;PRF1;DEFB124;ZC3HAV1;NOD2;PLD1;RBPJ;LYST;CLEC7A;GNLY;NLRP3;CD36;IL10;APOBEC3D;IFNA14;NOS2;APOBEC3H;PRG2;LYZ;ISG20;FAM111A;SLFN11;CD8A;BCL2;OPTN;TLR2
regulation of interleukin-17 production (GO:0032660)	2016-04-20	0.152892	0.848148	3.70102	-0.609559	IL15;PRKCQ;NOD2;TLR2
response to virus (GO:0009615)	23/250	0.606648	0.894044	5.45011	-0.610417	APOBEC3D;SPON2;IFITM1;IFNA14;IFNGR1;APOBEC3H;IFNGR2;PRF1;DDX21;ZC3HAV1;LYST;ISG20;FAM111A;SLFN11;HNRNPUL1;CD8A;PSMA2;TBX21;BCL2;NLRP3;ITGAV;PIM2;BCL2L1
negative regulation of purine nucleotide metabolic process (GO:1900543)	1972-04-01	0.908675	0.94804	11.445	-0.610689	LRRK2;NPR3;AKAP6;CCR2
regulation of synaptic transmission, glutamatergic (GO:0051966)	1947-06-01	0.317077	0.862217	4.12801	-0.611972	NLGN1;ADORA2A;LRRK2;PTK2B;PLA2G6;SHANK3
circadian sleep/wake cycle process (GO:0022410)	2016-04-20	0.152892	0.848148	3.71952	-0.612606	PER3;ADORA2A;CRH;PTGDS
negative regulation of protein serine/threonine kinase activity (GO:0071901)	11/118	0.580727	0.894044	5.47256	-0.61293	SPRED3;SPRED1;CDKN2B;DUSP10;H2AFY;APC;ADIPOQ;GPS2;PKIG;LAX1;MEN1
negative regulation of synaptic transmission (GO:0050805)	1947-06-01	0.317077	0.862217	4.13611	-0.613173	CNR2;SYT11;STXBP1;ADIPOQ;SLC6A1;PLA2G6
regulation of tube size (GO:0035150)	1964-07-01	0.428776	0.887984	5.16357	-0.613442	NPPC;EDN3;ADORA2A;P2RX1;HTR2B;AVP;PIK3C2A
mitotic DNA damage checkpoint (GO:0044773)	1932-05-01	0.219039	0.848148	3.72707	-0.613849	BLM;MRE11A;RPA2;TP63;FBXO31
regulation of reactive oxygen species metabolic process (GO:2000377)	1981-08-01	0.521867	0.894044	5.48111	-0.613889	PDGFRB;STK17A;AKR1C3;PTK2B;GRB2;CD36;BCO2;NFE2L2
regulation of anoikis (GO:2000209)	2016-04-20	0.152892	0.848148	3.7278	-0.61397	TLE1;BCL2;AES;BCL2L1
protein deubiquitination (GO:0016579)	1980-08-01	0.50872	0.894044	5.4838	-0.614189	OTUD4;USP8;USP20;USP3;USP11;USP12;OTUD7B;BRCC3
eye development (GO:0001654)	1979-08-01	0.495461	0.894044	5.49021	-0.614907	IFT88;BCL11B;PPP1R13L;RAX;TULP3;KLF4;VEGFA;MYF5
multicellular organism growth (GO:0035264)	1979-08-01	0.495461	0.894044	5.49318	-0.61524	PLEKHA1;PPP1R13L;PDE4D;SLITRK6;SLC1A2;ARID5B;APBA2;KLF2
nucleic acid phosphodiester bond hydrolysis (GO:0090305)	21/230	0.617739	0.894044	5.49598	-0.615554	GEN1;NOP14;BLM;RNASEH2B;CPSF1;FANCM;CSTF3;ELAC1;HMGB2;APEX2;MRE11A;ISG20;RAD50;CNOT2;TDP1;UBE2V2;ENPP2;TUT1;DNASE1L2;DNASE1L3;PELO
modification of morphology or physiology of other organism involved in symbiotic interaction (GO:0051817)	1963-07-01	0.414072	0.880306	4.83082	-0.615861	PCCA;LEF1;ITGAV;NOD2;TYMS;BCL2L1;TLR2
recombinational repair (GO:0000725)	1962-07-01	0.399342	0.879381	4.79323	-0.616107	GEN1;RAD50;BLM;LIG1;RPA1;MRE11A;RPA2
lysosome localization (GO:0032418)	2016-04-19	0.13628	0.846707	3.70287	-0.616158	CEP152;MAP6;RASGRP1;LAT
regulation of vesicle-mediated transport (GO:0060627)	28/306	0.622291	0.894044	5.50354	-0.6164	RAB3B;NRP1;RAB5B;NLGN1;LRRK2;STXBP1;NOD2;PLA2G6;CRHR1;LGALS3;PCLO;RIMS3;ITGAV;CD36;CCR2;PTPN1;SLC30A8;ADIPOQ;PKDREJ;VEGFA;BCR;GREM1;SFRP4;ZFYVE16;DNAJC6;BIN1;CDK5R2;PFN2
mitotic spindle assembly checkpoint (GO:0007094)	1932-05-01	0.219039	0.848148	3.743	-0.616473	CDC20;APC;UBE2C;TPR;KLHL22
cilium assembly (GO:0042384)	11/118	0.580727	0.894044	5.51019	-0.617146	IFT20;DYNC2H1;IFT74;ABLIM1;ARL13B;HYDIN;SCLT1;SNX10;DZIP1;CEP290;BBS4
coenzyme metabolic process (GO:0006732)	15/196	0.833783	0.926488	8.08416	-0.617255	IDH1;DCXR;ACSM2A;CYP4F11;TYMS;PTS;ACACA;SLC25A16;COQ4;VNN2;FPGS;FAR1;NOX1;AASS;GLYR1
digestion (GO:0007586)	1966-07-01	0.458024	0.894044	5.51135	-0.617275	PRSS1;UCN2;CTRB2;CTRB1;TFF2;CEL;CTSE
negative regulation of cellular protein catabolic process (GO:1903363)	1964-07-01	0.428776	0.887984	5.19621	-0.61732	RGP1;CDC20;APC;UBE2C;TPR;KLHL22;FHIT
negative regulation of NF-kappaB transcription factor activity (GO:0032088)	1965-07-01	0.443432	0.887984	5.20608	-0.618492	PRMT2;SETD6;GFI1;NLRP3;NLRC3;NOD2;KLF4
secretion by cell (GO:0032940)	38/415	0.632296	0.894044	5.52278	-0.618555	TRIM72;TMF1;GLS2;STXBP1;SPESP1;TNFAIP2;LIN7A;VTCN1;PIK3C2A;SLC6A1;RBPJ;RASGRP1;LYST;CRHR1;TTN;CTGF;SMPD3;PCLO;RIMS3;NLRP3;CCR7;CD36;SLC30A8;EDN3;CEP152;VEGFB;MICAL3;WNT7A;PKDREJ;LAX1;SYTL3;VEGFA;ALDH5A1;P2RX1;TYRO3;SCG2;LAT;VAMP3
telomere organization (GO:0032200)	1963-07-01	0.414072	0.880306	4.85374	-0.618782	ACD;RAD50;BLM;LIG1;RPA1;MRE11A;RPA2
organic hydroxy compound catabolic process (GO:1901616)	1966-07-01	0.458024	0.894044	5.52538	-0.618847	SMPD3;PNPLA8;AKR1C3;ENPP2;DIO3;CEL;DBH
glial cell differentiation (GO:0010001)	1961-07-01	0.384605	0.873706	4.58976	-0.619671	DUSP10;NAB1;ERBB2;LEF1;S100B;SOX10;BOK
negative chemotaxis (GO:0050919)	2016-04-19	0.13628	0.846707	3.72751	-0.620259	FLRT3;ITGAV;PLXNA4;PLXNA3
negative regulation of calcium ion transmembrane transporter activity (GO:1901020)	2016-04-18	0.120453	0.828275	3.29373	-0.620573	SLN;CABP1;PKD2;CRHR1
activation of signaling protein activity involved in unfolded protein response (GO:0006987)	1964-07-01	0.428776	0.887984	5.22697	-0.620974	IGFBP1;SERP1;FKBP14;WFS1;EDEM1;CTDSP2;PARP16
morphogenesis of an epithelium (GO:0002009)	27/296	0.627183	0.894044	5.54557	-0.621107	DDR1;SEMA5A;NRP1;LEF1;RBPJ;PKD2;IFT52;EPB41L5;SALL1;SOX17;ARL13B;SOX18;PLXNA1;TP63;BBS4;IL10;JAG2;PSPN;OSR1;NOG;GDF2;VEGFA;HAND2;BCL2;PRKD2;GRB2;DCHS1
mRNA splicing, via spliceosome (GO:0000398)	16/177	0.626523	0.894044	5.54805	-0.621386	SF3A1;SF3A2;CPSF1;CSTF3;EIF4A3;CELF4;UPF3B;U2AF1;GTF2F2;HNRNPUL1;MAGOH;HNRNPA2B1;SNRPG;POLR2F;SNRPE;HNRNPH3
RNA splicing, via transesterification reactions with bulged adenosine as nucleophile (GO:0000377)	16/177	0.626523	0.894044	5.55092	-0.621708	SF3A1;SF3A2;CPSF1;CSTF3;EIF4A3;CELF4;UPF3B;U2AF1;GTF2F2;HNRNPUL1;MAGOH;HNRNPA2B1;SNRPG;POLR2F;SNRPE;HNRNPH3
positive regulation of focal adhesion assembly (GO:0051894)	2016-04-18	0.120453	0.828275	3.30141	-0.62202	EPB41L5;ROCK1;MYOC;VEGFA
reproductive structure development (GO:0048608)	21/265	0.829322	0.925694	8.0593	-0.622275	RRM1;HMGCS1;IDH1;OSR1;RNF38;HMGB2;AKR1C3;ARID5B;WNT7A;RBPJ;VEGFA;FSTL3;SFRP4;SALL1;SOX15;MSH4;TYRO3;BCL2;E2F7;BCL2L1;BOK
myeloid leukocyte differentiation (GO:0002573)	1983-05-01	0.893224	0.943679	10.7661	-0.624105	CSF2;PDE1B;LEF1;SNX10;VEGFA
heterophilic cell-cell adhesion via plasma membrane cell adhesion molecules (GO:0007157)	1932-05-01	0.219039	0.848148	3.7935	-0.62479	REG3A;NLGN1;ITGA4;AMIGO2;DCHS1
cardiac cell development (GO:0055006)	1933-05-01	0.235537	0.848148	3.79559	-0.625134	MYH11;ATG7;MYH6;TTN;VEGFA
negative regulation of muscle tissue development (GO:1901862)	1933-05-01	0.235537	0.848148	3.80082	-0.625995	MSTN;SOX15;LEF1;NOG;S100B
vasculogenesis (GO:0001570)	1967-07-01	0.472533	0.894044	5.58967	-0.626047	MYO1E;SOX17;SOX18;GDF2;WNT7A;WARS2;VEGFA
positive regulation of cell junction assembly (GO:1901890)	2016-04-18	0.120453	0.828275	3.32473	-0.626414	EPB41L5;MYOC;ROCK1;VEGFA
proteoglycan metabolic process (GO:0006029)	1946-02-01	0.931042	0.959401	15.1174	-0.626562	COL11A1;GAL3ST4
protein secretion (GO:0009306)	1967-07-01	0.472533	0.894044	5.59494	-0.626637	NLRP3;CCR7;VTCN1;RBPJ;SCG2;LAX1;LYST
regulation of execution phase of apoptosis (GO:1900117)	2016-04-19	0.13628	0.846707	3.76883	-0.627135	CXCR3;RFFL;BCL2L1;BOK
antigen processing and presentation of peptide antigen (GO:0048002)	14/185	0.838027	0.926488	8.21363	-0.627141	DYNC2H1;BCAP31;PSMB11;PSMD12;NCF2;DCTN4;DYNLL2;PSMA7;PSMA2;ITGAV;CD36;CTSF;CTSE;RPS27A
regulation of cellular response to insulin stimulus (GO:1900076)	1945-06-01	0.285672	0.848148	3.81797	-0.628821	OSBPL8;PTPN1;PTPRE;ANKRD26;PRKCQ;PRKCZ
organophosphate ester transport (GO:0015748)	1971-04-01	0.90325	0.947321	11.6288	-0.629324	ATP8B4;ATP8A2;SLC35A3;ATP11C
eye photoreceptor cell development (GO:0042462)	1932-05-01	0.219039	0.848148	3.82424	-0.629852	GNAT1;RORB;CEP290;BBS4;VEGFA
protein dephosphorylation (GO:0006470)	12/161	0.837134	0.926488	8.25125	-0.630013	PPP6C;PTPN1;PTPRE;DUSP10;PPP1R12A;DNAJC6;CTDSP2;BCL2;PPP2R3A;PTPRK;SBF1;MTMR6
regulation of cellular amine metabolic process (GO:0033238)	1982-05-01	0.887507	0.942449	10.6404	-0.630693	PSMB11;PSMD12;PSMA2;PDE1B;PSMA7
biomineral tissue development (GO:0031214)	1971-04-01	0.90325	0.947321	11.6543	-0.630706	PHOSPHO1;ENAM;AXIN2;PHEX
regulation of extracellular matrix organization (GO:1903053)	2016-04-18	0.120453	0.828275	3.34923	-0.63103	DDR1;CIB1;FGFR4;ETS1
activation of protein kinase activity (GO:0032147)	23/252	0.620937	0.894044	5.63505	-0.63113	DAXX;PLA2G1B;LRRK2;F2R;TNFRSF10B;ADCY1;NOD2;PRKCZ;VEGFA;GADD45G;GHR;GREM1;CCDC88A;MAPK11;TAOK2;MAP3K10;PTK2B;ADAM9;PLCG1;PKN1;RPS27A;JAK2;PRKACB
fatty acid beta-oxidation (GO:0006635)	1947-06-01	0.317077	0.862217	4.25732	-0.631143	ACOXL;ABCD3;PCCA;ADIPOQ;ACAA1;MUT
regulation of protein transport (GO:0051223)	35/379	0.610134	0.894044	5.64135	-0.631836	SEMA5A;PLA2G1B;LRRK2;HTR2B;AKAP6;CIB1;CABP1;VTCN1;NOD2;PKD2;UACA;PRKCZ;TPR;NLRP3;CCR7;CD36;CD58;JAK2;CEP290;IL10;WWTR1;TMEM30B;ADIPOQ;F2R;MIF;AXIN2;PDZK1;CD2;P2RX7;ADORA2A;ADAM9;RLTPR;PKIG;CDK5R1;TLR2
DNA catabolic process, endonucleolytic (GO:0000737)	1965-07-01	0.443432	0.887984	5.31889	-0.631895	GEN1;RAD50;HMGB2;MRE11A;APEX2;DNASE1L2;DNASE1L3
negative regulation of calcium ion transmembrane transport (GO:1903170)	2016-04-18	0.120453	0.828275	3.35492	-0.632103	SLN;CABP1;PKD2;CRHR1
response to antibiotic (GO:0046677)	1945-06-01	0.285672	0.848148	3.84341	-0.63301	PLA2G4A;ZC3H8;JAK2;ETS1;SKIL;JAK1
regulation of blood vessel size (GO:0050880)	1963-07-01	0.414072	0.880306	4.97088	-0.633716	NPPC;EDN3;ADORA2A;P2RX1;HTR2B;AVP;PIK3C2A
positive regulation of protein tyrosine kinase activity (GO:0061098)	1932-01-01	0.95136	0.970556	21.2302	-0.634489	CD24
double-strand break repair via homologous recombination (GO:0000724)	1961-07-01	0.384605	0.873706	4.70516	-0.635251	GEN1;BLM;RAD50;LIG1;RPA1;MRE11A;RPA2
positive regulation of DNA binding (GO:0043388)	1933-05-01	0.235537	0.848148	3.85717	-0.635276	ACD;HAND2;CEBPG;HMGB2;JAK2
small GTPase mediated signal transduction (GO:0007264)	40/439	0.645998	0.894044	5.67384	-0.635474	RAB3B;CYFIP1;DOCK4;RAB5B;TRIO;ROCK1;DOCK8;LRRK2;ITSN1;AGAP2;PLD1;RASGRP1;KALRN;RASGRP3;RND1;RAB44;SDCBP;FGD4;ARL5B;ARL5C;ARL13B;RASGEF1A;RAB28;SRGAP2;USP8;GPR56;CEP152;RAB39B;RHOH;ARHGAP28;RHOF;ARHGAP23;BCR;MAPK11;ARHGEF9;RAB30;RAB12;ARHGEF3;GRB2;LAT
ceramide biosynthetic process (GO:0046513)	1932-05-01	0.219039	0.848148	3.86336	-0.636297	P2RX1;ST8SIA3;ST8SIA4;DEGS2;ALOXE3
establishment of protein localization to membrane (GO:0090150)	18/229	0.823287	0.92126	7.7656	-0.636877	CHM;RPL35A;PDZK1;RPL10A;SDCBP;GOLGA4;RPS19;SRP72;KIF13A;TAOK2;TSPAN5;RPLP2;PKP3;CD24;RPS27A;SEC11A;OPTN;VAMP3
positive regulation of cyclase activity (GO:0031281)	1947-06-01	0.317077	0.862217	4.29769	-0.637126	GNAL;NOS2;ADORA2A;TIMP2;GUCA2A;CRHR1
acute inflammatory response (GO:0002526)	1959-03-01	0.916942	0.951263	12.7763	-0.638363	REG3A;ASS1;PTGES
hydrogen ion transmembrane transport (GO:1902600)	10/108	0.589299	0.894044	5.70288	-0.638727	ATP6AP1L;ATP6V1A;ATP5L2;SLC47A1;NNT;ATP1A4;ATP6V0A2;ATP6V0E2;COX7A1;ATP6V0A1
hematopoietic progenitor cell differentiation (GO:0002244)	10/106	0.567048	0.894044	5.70561	-0.639032	SMPD3;CDKN2B;RBM47;FAM115C;APOBEC3H;BCL2;LIG4;HOXB3;SIPA1L3;FSTL3
adherens junction organization (GO:0034332)	1969-07-01	0.501233	0.894044	5.70769	-0.639265	CDH4;TAOK2;BCL2;PTK2B;WHAMM;PTPRK;FERMT2
translational elongation (GO:0006414)	8/114	0.847214	0.93054	8.88687	-0.639767	EEF1DP3;RPS19;EIF5A2;RPLP2;RPL35A;TRNAU1AP;RPL10A;RPS27A
response to starvation (GO:0042594)	10/106	0.567048	0.894044	5.7154	-0.640129	PFKFB1;UCP2;SLC2A1;AKR1C3;BCL2;WDFY3;ATG7;OPTN;FADS1;FOXO1
stem cell proliferation (GO:0072089)	1948-06-01	0.332977	0.862587	4.33156	-0.64029	WNT10B;HAND2;OSR1;ARIH2;DAGLB;ASCL1
carbohydrate homeostasis (GO:0033500)	13/143	0.6142	0.894044	5.71845	-0.640471	TFAP2B;ANKRD26;SLC30A8;IGFBP5;WFS1;ADIPOQ;ACSM2A;DBH;HK2;FOXO1;CYP11B1;UCP2;FGFR4
glucose homeostasis (GO:0042593)	13/143	0.6142	0.894044	5.72123	-0.640782	TFAP2B;ANKRD26;SLC30A8;IGFBP5;WFS1;ADIPOQ;ACSM2A;DBH;HK2;FOXO1;CYP11B1;UCP2;FGFR4
positive regulation of nucleocytoplasmic transport (GO:0046824)	1994-06-01	0.88014	0.939565	10.2841	-0.641091	SEMA5A;TPR;AKAP6;JAK2;UACA;TLR2
cellular response to ionizing radiation (GO:0071479)	1945-06-01	0.285672	0.848148	3.8946	-0.641442	NIPBL;BLM;TMEM109;GRB2;BCL2L1;ATR
regulation of interleukin-1 beta secretion (GO:0050706)	2016-04-20	0.152892	0.848148	3.90103	-0.6425	P2RX7;NLRP3;CCR7;NOD2
negative regulation of purine nucleotide catabolic process (GO:0033122)	1932-01-01	0.95136	0.970556	21.5172	-0.643065	LRRK2
regulation of endocytosis (GO:0030100)	15/165	0.616757	0.894044	5.74597	-0.643552	PTPN1;RAB5B;NLGN1;ADIPOQ;NOD2;VEGFA;BCR;GREM1;LGALS3;SFRP4;ZFYVE16;DNAJC6;BIN1;ITGAV;CD36
central nervous system development (GO:0007417)	10/108	0.589299	0.894044	5.75086	-0.644101	ALDH5A1;ADORA2A;PSPN;TIMP2;LIG4;ID3;JRKL;JARID2;S100B;PTS
cofactor metabolic process (GO:0051186)	23/255	0.641931	0.894044	5.76175	-0.64532	IDH1;DCXR;ATPIF1;MCCC1;RSAD1;AKR1C3;ACSM2A;AKR1C4;CYP4F11;TYMS;ACACA;PTS;COQ4;SLC25A16;SLC25A38;PCCA;VNN2;FPGS;FAR1;AASS;NOX1;HMOX2;GLYR1
cellular response to external stimulus (GO:0071496)	14/185	0.838027	0.926488	8.45251	-0.645381	CDKN2B;IL15;SLC2A1;AKR1C3;SLC1A2;TNFRSF10B;FOXO1;BAG3;UCP2;BCL2;WDFY3;ATG7;OPTN;FADS1
post-translational protein modification (GO:0043687)	19/211	0.637649	0.894044	5.76631	-0.645831	GALNT7;PIGU;GALNT3;F10;MUC17;EDEM1;PIGQ;EIF5A2;ST8SIA3;MANEA;MUC3B;SUMO1;B3GNT7;PIGA;PGM3;STT3A;UBA2;UGGT2;ATG7
steroid hormone mediated signaling pathway (GO:0043401)	1959-03-01	0.916942	0.951263	12.9357	-0.646324	LEF1;RORB;NR2C1
epithelial to mesenchymal transition (GO:0001837)	1950-06-01	0.365022	0.870461	4.6639	-0.647036	EOMES;TGFBR3;EPB41L5;LEF1;NOG;RBPJ
collagen metabolic process (GO:0032963)	1983-08-01	0.547771	0.894044	5.77735	-0.647067	COL18A1;COL4A2;CTSK;COL11A1;COL6A2;ADAM9;COL9A2;MMP10
adenylate cyclase-activating G-protein coupled receptor signaling pathway (GO:0007189)	1947-06-01	0.317077	0.862217	4.36481	-0.647077	SLC9A3R1;GNAL;ADORA2A;PDE4D;ADCY1;S1PR4
response to transition metal nanoparticle (GO:1990267)	10/106	0.567048	0.894044	5.78979	-0.648461	KRT16;LCK;SLC34A1;LRRK2;BCL2;ADAM9;MT1H;S100B;ASS1;GRIN1
spindle assembly checkpoint (GO:0071173)	1933-05-01	0.235537	0.848148	3.93796	-0.648583	CDC20;APC;UBE2C;TPR;KLHL22
protein localization to mitochondrion (GO:0070585)	1958-03-01	0.911418	0.949992	12.6463	-0.648779	LRRK2;GRPEL2;TIMM17A
steroid biosynthetic process (GO:0006694)	10/108	0.589299	0.894044	5.79523	-0.64907	SQLE;SDR42E1;EBP;HMGCS1;CYP11B1;CRH;AKR1C3;AKR1C4;HSD17B6;CYP3A4
positive regulation of natural killer cell mediated cytotoxicity (GO:0045954)	2016-04-18	0.120453	0.828275	3.44641	-0.649339	NCR3;KLRK1;SH2D1A;SH2D1B
regulation of bone resorption (GO:0045124)	1933-05-01	0.235537	0.848148	3.94375	-0.649536	P2RX7;S1PR1;TNFRSF11B;PPARGC1B;VEGFA
myeloid cell differentiation (GO:0030099)	14/154	0.615451	0.894044	5.80124	-0.649744	CDKN2B;CSF2;PDE1B;ATPIF1;LEF1;CEBPG;TET2;SNX10;CIB1;VEGFA;SLC25A38;TGFBR3;RPS19;JAK2
positive regulation of leukocyte chemotaxis (GO:0002690)	1956-06-01	0.461112	0.894044	5.80248	-0.649883	EDN3;VEGFB;PTK2B;CCR7;CCR2;VEGFA
vesicle transport along microtubule (GO:0047496)	2016-04-18	0.120453	0.828275	3.46277	-0.652421	CEP152;KIF13A;RASGRP1;PRKCZ
action potential (GO:0001508)	1969-07-01	0.501233	0.894044	5.82565	-0.652477	KCNE2;CHRNA4;P2RX1;SCN4A;AKAP6;SCN3B;SCN4B
protein homotetramerization (GO:0051289)	1954-06-01	0.429299	0.887984	5.4934	-0.652627	ALDH5A1;DCXR;ATPIF1;IDE;ACACA;TP63
regulation of lipid transport (GO:0032368)	1983-08-01	0.547771	0.894044	5.8293	-0.652886	TMF1;ATP8A2;ADIPOQ;CRH;ITGAV;MIF;PLA2G6;CRHR1
negative regulation of gliogenesis (GO:0014014)	1932-01-01	0.95136	0.970556	21.8716	-0.653659	NOG
negative regulation of transcription factor import into nucleus (GO:0042992)	1933-05-01	0.235537	0.848148	3.96886	-0.653672	IL10;NLRP3;CD36;PKD2;UACA
regulation of cell junction assembly (GO:1901888)	1950-06-01	0.365022	0.870461	4.71589	-0.654249	EPB41L5;PRKCH;MYOC;ROCK1;ROCK2;VEGFA
posttranscriptional regulation of gene expression (GO:0010608)	40/438	0.640691	0.894044	5.84162	-0.654266	AIRE;STXBP1;EIF5A2;EIF4A3;CELF4;EPB41L5;MTRF1;PAIP2B;SERP1;SOX17;BAG3;OGFOD1;MAGOH;TPR;ERBB2;PTK2B;AHSP;PIM2;NANOS1;WNT10B;IGFBP5;WFS1;USP3;CIRBP;UPF3B;ATP1B2;TRNAU1AP;PA2G4;AXIN2;PASK;LARP6;VEGFA;TNRC6C;CARHSP1;CNOT2;EIF3J;CD28;BCL2;TCF3;EIF3A
chromatin modification (GO:0016568)	43/475	0.665148	0.894044	5.84679	-0.654845	HDAC4;SMARCD1;PRDM9;CHD9;PHF1;SUV39H1;LEF1;SETD7;JMJD1C;BRCC3;CHD3;BMI1;HDAC8;HDAC9;CHD1;HIRA;SALL1;GSG2;JAK2;JARID2;CSRP2BP;TP63;MEN1;SKP1;DAXX;SMARCC2;PRMT2;H2AFY;USP3;TET2;LRWD1;GATAD2B;HOPX;JMJD6;SIRT3;DNAJC2;MORF4L2;PHF13;PKN1;TCF3;TOP1;ZMYND11;L3MBTL4
excretion (GO:0007588)	1945-06-01	0.285672	0.848148	3.98099	-0.65567	GRHPR;CLCN5;NPHP1;KCNMA1;SCNN1A;KCNJ1
purine ribonucleoside biosynthetic process (GO:0046129)	1995-09-01	0.563865	0.894044	5.86345	-0.656711	ATP5L2;NT5E;NME7;RP2;GMPS;ATP1A4;AK3;ATP1A3;ACACA
purine nucleoside biosynthetic process (GO:0042451)	1995-09-01	0.563865	0.894044	5.86744	-0.657157	ATP5L2;NT5E;NME7;RP2;GMPS;ATP1A4;AK3;ATP1A3;ACACA
negative regulation of intracellular steroid hormone receptor signaling pathway (GO:0033144)	1932-01-01	0.95136	0.970556	22.0085	-0.657748	CNOT2
protein localization to organelle (GO:0033365)	33/396	0.806317	0.917262	7.61893	-0.657984	NRP1;LRRK2;SNX10;RPL10A;IPO7;CSRP3;GOLGA4;SUMO1;SRP72;RPS19;GSG2;TPR;GRPEL2;TIMM17A;RPLP2;RPS27A;JAK2;SEC11A;BBS4;CNTLN;BCAP31;OSBPL8;ACD;F2R;RPL35A;AP3B1;HOOK3;IFT20;ZFYVE16;SNX16;TXNIP;PHIP;OPTN
regulation of receptor recycling (GO:0001919)	2016-04-18	0.120453	0.828275	3.49666	-0.658806	ECE1;AP1AR;OPTN;VAMP3
regulation of epithelial to mesenchymal transition (GO:0010717)	1952-06-01	0.397201	0.879381	5.12721	-0.659037	TGFBR3;GREM1;EPB41L5;WWTR1;LEF1;AXIN2
antigen processing and presentation of exogenous peptide antigen (GO:0002478)	13/171	0.826434	0.922695	8.19711	-0.659513	DYNC2H1;PSMB11;PSMD12;NCF2;DCTN4;DYNLL2;PSMA7;PSMA2;ITGAV;CD36;CTSF;CTSE;RPS27A
regulation of carbohydrate metabolic process (GO:0006109)	13/145	0.632776	0.894044	5.89595	-0.660351	HDAC4;PFKFB1;IGFBP5;IGFBP4;ENTPD5;ADIPOQ;PASK;FOXO1;PPP1R3F;HRH1;PTK2B;RAMP1;FKTN
DNA strand elongation involved in DNA replication (GO:0006271)	1933-05-01	0.235537	0.848148	4.01122	-0.660649	LIG1;RPA1;LIG4;RPA2;MCM2
cellular response to alcohol (GO:0097306)	1970-07-01	0.515394	0.894044	5.90148	-0.66097	IL10;HMGCS1;MSTN;IL15;CRH;FBXO32;ASS1
histone ubiquitination (GO:0016574)	1932-01-01	0.95136	0.970556	22.1179	-0.661018	SKP1
cellular amino acid metabolic process (GO:0006520)	38/421	0.664689	0.894044	5.90966	-0.661886	DDC;OAT;GLS2;PLA2G1B;MGST1;CCBL1;GMPS;TYMS;PTS;GHR;TPO;PDPR;FPGS;ATG7;AASS;GAMT;EGLN3;GPX4;NOS2;PLA2G4D;HGD;CKM;IDH1;MCCC1;CAD;MBOAT1;PLA2G4A;DIO3;MUT;ASS1;WARS2;SLC25A16;SLC7A4;ALDH5A1;VNN2;SLC7A8;UROC1;DPYD
regulation of morphogenesis of a branching structure (GO:0060688)	1953-06-01	0.413273	0.880306	5.19215	-0.661925	MAGED1;LRRK2;NOG;SHOX2;NTN4;VEGFA
response to other organism (GO:0051707)	42/462	0.65384	0.894044	5.91154	-0.662097	SPON2;IFITM1;DEFB105A;TMF1;PLA2G1B;PRF1;DDX21;DEFB124;NOD2;ZC3HAV1;VTCN1;PLD1;RBPJ;LYST;BAIAP2L1;GNLY;CLEC7A;TBX21;NLRP3;ITGAV;CD36;PIM2;IL10;APOBEC3D;IFNA14;NOS2;APOBEC3H;IFNGR1;IFNGR2;PRG2;LYZ;CHIT1;ISG20;FAM111A;SLFN11;HNRNPUL1;PSMA2;CD8A;BCL2;OPTN;BCL2L1;TLR2
receptor metabolic process (GO:0043112)	1971-07-01	0.529408	0.894044	5.91241	-0.662195	GHR;IL10;CXCR1;SMURF1;HTR2B;GRB2;RAMP1
serine family amino acid metabolic process (GO:0009069)	1932-01-01	0.95136	0.970556	22.1782	-0.662821	PDPR
positive regulation of glucose metabolic process (GO:0010907)	1932-01-01	0.95136	0.970556	22.1896	-0.663161	FOXO1
regulation of dendrite morphogenesis (GO:0048814)	1956-06-01	0.461112	0.894044	5.92824	-0.663967	LRRK2;CFL2;SHANK3;GRIN1;CIT;CDK5R1
positive regulation of fibroblast proliferation (GO:0048146)	1949-06-01	0.348968	0.862587	4.4934	-0.664214	RNASEH2B;PLA2G1B;FNDC3B;LIG4;MIF;BMI1
platelet degranulation (GO:0002576)	1981-05-01	0.88153	0.940612	10.8493	-0.664239	STXBP1;VEGFB;CD36;TTN;VEGFA
in utero embryonic development (GO:0001701)	20/222	0.638676	0.894044	5.93542	-0.664771	PDGFRB;JAG2;RNASEH2B;NOG;RPA1;LIG4;SOX10;KLF2;TTN;VEGFA;MYO1E;EPB41L5;PYGO2;SOX18;HAND2;TCTN1;PLCG1;APBA2;MYH6;BCL2L1
L-amino acid transport (GO:0015807)	1947-06-01	0.317077	0.862217	4.48701	-0.665193	SLC6A9;SLC7A8;SLC1A2;SLC1A6;SLC36A4;SLC38A5
cyclic purine nucleotide metabolic process (GO:0052652)	1933-05-01	0.235537	0.848148	4.04089	-0.665536	NPPC;ADORA2A;UCN2;HTR2B;ADCY1
canonical Wnt signaling pathway (GO:0060070)	1984-08-01	0.560509	0.894044	5.94576	-0.66593	WNT10B;PYGO2;APC;SOX17;LEF1;TCF7;WNT7A;MYH6
positive regulation of interferon-gamma production (GO:0032729)	1952-06-01	0.397201	0.879381	5.1882	-0.666876	CD2;PDE4D;CEBPG;TNFRSF13C;RLTPR;CCR2
morphogenesis of a branching structure (GO:0001763)	13/170	0.82073	0.92126	8.14443	-0.667946	SEMA5A;DDR1;IL10;NRP1;PSPN;LEF1;GDF2;PKD2;VEGFA;SALL1;BCL2;GRB2;DCHS1
skeletal muscle tissue development (GO:0007519)	1956-06-01	0.461112	0.894044	5.96743	-0.668357	CSRP3;ITGA7;CASQ1;PITX1;SKIL;MYF5
negative regulation of nuclear division (GO:0051784)	1954-06-01	0.429299	0.887984	5.64503	-0.67064	CDC20;DMRT1;APC;UBE2C;TPR;KLHL22
endothelial cell migration (GO:0043542)	1950-06-01	0.365022	0.870461	4.83671	-0.671011	GREM1;NRP1;SOX18;PTK2B;SCG2;VEGFA
positive regulation of synaptic transmission, glutamatergic (GO:0051968)	2016-04-18	0.120453	0.828275	3.56246	-0.671205	NLGN1;ADORA2A;PTK2B;SHANK3
negative regulation of cellular response to growth factor stimulus (GO:0090288)	7/104	0.863021	0.934019	9.83596	-0.671389	TGFBR3;PTPN1;SMURF1;PMEPA1;STUB1;RPS27A;SKIL
response to heat (GO:0009408)	1970-07-01	0.515394	0.894044	5.99682	-0.671648	CLPB;SCARA5;MSTN;TPR;MYOF;TFEC;CASQ1
positive regulation of lyase activity (GO:0051349)	1950-06-01	0.365022	0.870461	4.84494	-0.672152	GNAL;NOS2;ADORA2A;TIMP2;CRHR1;GUCA2A
nucleobase-containing compound transport (GO:0015931)	14/180	0.81052	0.918488	7.90776	-0.672373	UPF2;SLC35A3;CPSF1;EIF5A2;EIF4A3;UPF3B;U2AF1;THOC2;MAGOH;TPR;HNRNPA2B1;SIDT1;NUPL1;AGFG1
positive regulation of insulin secretion (GO:0032024)	1951-06-01	0.381109	0.870461	4.84768	-0.672532	BLK;SLC30A8;SERP1;CRH;PLA2G6;JAK2
retrograde transport, endosome to Golgi (GO:0042147)	1954-06-01	0.429299	0.887984	5.6673	-0.673286	RGP1;VTI1A;VPS26A;TBC1D17;TBC1D10A;VAMP3
axon development (GO:0061564)	2016-04-20	0.152892	0.848148	4.09357	-0.674211	CHL1;BCL2;RTN4RL2;JAK2
leukocyte homeostasis (GO:0001776)	1951-06-01	0.381109	0.870461	4.86276	-0.674625	BCL2;ZC3H8;TNFRSF13C;SKIL;LAT;MEN1
regulation of glucose import (GO:0046324)	1951-06-01	0.381109	0.870461	4.86539	-0.67499	ADIPOQ;CLTCL1;SLC1A2;ADIPOR2;PRKCZ;HK2
carbohydrate catabolic process (GO:0016052)	11/120	0.601666	0.894044	6.02871	-0.675219	NEU2;CHIT1;PFKFB1;MANBA;PHKG1;FUT9;PGK1;PGM2;PHKA2;HK2;GLYR1
positive regulation of viral process (GO:0048524)	1981-05-01	0.88153	0.940612	11.04	-0.675914	CCNH;LEF1;CD28;POLR2F;GTF2F2
nucleoside monophosphate metabolic process (GO:0009123)	36/427	0.795925	0.914599	7.57541	-0.676256	ATP6V1A;EIF4A1;PRPS1;BLM;DTYMK;ABCD3;CCNH;ABCB4;EIF4A3;GMPS;ATP1A4;DDX43;ATP1A3;AK3;DDX21;TTF2;CHD3;IDE;TYMS;ATP5L2;NT5E;KIF13A;DYNC2H1;ENTPD5;CAD;DDX31;GTF2F2;MYO1E;ABCA11P;NT5C1A;MSH4;DPYD;MYH8;DHX29;TOP1;MYH6
regulation of tyrosine phosphorylation of STAT protein (GO:0042509)	1953-06-01	0.413273	0.880306	5.30673	-0.676533	GHR;CSF2;IL15;LCK;JAK2;IL22RA2
maintenance of location in cell (GO:0051651)	7/103	0.856861	0.932374	9.67947	-0.677764	IL10;SUN2;NIN;SUN1;HOOK3;PKD2;BBS4
protein K63-linked deubiquitination (GO:0070536)	2016-04-20	0.152892	0.848148	4.12039	-0.678629	USP8;USP20;OTUD7B;BRCC3
calcium ion import (GO:0070509)	1932-01-01	0.95136	0.970556	22.712	-0.678774	CATSPER3
DNA duplex unwinding (GO:0032508)	1955-06-01	0.445253	0.887984	5.73146	-0.680909	RAD50;BLM;MRE11A;CHD3;CHD1;MCM2
regulation of heart rate (GO:0002027)	1972-07-01	0.543263	0.894044	6.08688	-0.681735	KCNE2;EDN3;PDE4D;RANGRF;SCN3B;SCN4B;MYH6
regulation of intracellular transport (GO:0032386)	36/394	0.634825	0.894044	6.08824	-0.681887	SEMA5A;PLA2G1B;LRRK2;AKAP6;CIB1;CABP1;PKD2;UACA;CRHR1;CXCR3;TPR;PTK2B;NLRP3;PLCG1;CD36;JAK2;CEP290;IL10;WWTR1;PPP1R12A;TMEM30B;PDE4D;ATPIF1;ADIPOQ;F2R;GZMB;AXIN2;PDZK1;DYNLL2;P2RX7;P2RX5;BCL2;CASQ1;PKIG;CDK5R1;TLR2
toll-like receptor 3 signaling pathway (GO:0034138)	1980-05-01	0.875284	0.938145	10.68	-0.681932	MAPK11;UBE2D2;NOD2;RPS27A;ELK1
protein K48-linked deubiquitination (GO:0071108)	2016-04-18	0.120453	0.828275	3.62081	-0.682197	OTUD4;USP8;USP20;OTUD7B
adaptive immune response (GO:0002250)	1991-06-01	0.861803	0.934019	9.99651	-0.682348	ITK;ZAP70;IFNA14;CD8A;LYST;VEGFA
neuron-neuron synaptic transmission (GO:0007270)	1958-06-01	0.49246	0.894044	6.09245	-0.682359	ADORA2A;P2RX1;CRH;GRIK4;GRIN1;GRIN2D
positive regulation of multi-organism process (GO:0043902)	11/123	0.63212	0.894044	6.10734	-0.684026	FCER2;NOS2;CCNH;LEF1;CD28;POLR2F;CIB1;MIF;ZC3HAV1;NOD2;GTF2F2
regulation of dendritic spine development (GO:0060998)	1934-05-01	0.252366	0.848148	4.15547	-0.684407	NLGN1;LRRK2;CFL2;SHANK3;CDK5R1
negative regulation of catabolic process (GO:0009895)	17/190	0.643723	0.894044	6.11236	-0.684589	HDAC4;IL10;NOS2;UBE2C;LRRK2;GZMA;HTR2B;AGAP2;KLHL22;FHIT;RGP1;CDC20;APC;TPR;BCL2;WDR6;BCL2L1
response to cocaine (GO:0042220)	1934-05-01	0.252366	0.848148	4.17011	-0.686818	CRH;PTK2B;SLC6A1;HNMT;CRHR1
regulation of lipid metabolic process (GO:0019216)	22/245	0.647852	0.894044	6.13734	-0.687387	PDGFRB;ANKRD26;BCL11B;EPHX2;GFI1;ADIPOQ;HTR2B;AKR1C3;NOD2;PROX1;PLA2G6;KLF4;SEC14L2;FABP3;PDPR;PTK2B;STUB1;CCR7;AVP;FGFR4;PDE8B;BBS4
macromolecule methylation (GO:0043414)	15/169	0.650962	0.894044	6.15085	-0.688899	TDRKH;RAB3B;HEMK1;PRDM9;PRMT2;NSUN4;RNMT;SETD6;SUV39H1;SETD7;TET2;BCDIN3D;TRMT112;METTL5;MEN1
vesicle localization (GO:0051648)	1951-06-01	0.381109	0.870461	4.96585	-0.688927	NLGN1;CEP152;KIF13A;RASGRP1;PRKCZ;BBS4
adaptive immune response based on somatic recombination of immune receptors built from immunoglobulin superfamily domains (GO:0002460)	1957-03-01	0.905561	0.947321	12.7409	-0.689507	CD8A;LYST;VEGFA
cellular response to interleukin-1 (GO:0071347)	1945-02-01	0.92571	0.955619	15.1958	-0.689833	KLF2;ADAMTS7
alpha-amino acid biosynthetic process (GO:1901607)	1969-04-01	0.89154	0.943358	11.8366	-0.690188	GAMT;OAT;FPGS;ASS1
negative regulation of ion transmembrane transporter activity (GO:0032413)	1935-05-01	0.269479	0.848148	4.19068	-0.690206	SLC9A3R1;SLN;CABP1;PKD2;CRHR1
neurotransmitter secretion (GO:0007269)	1957-06-01	0.476855	0.894044	6.1634	-0.690305	ALDH5A1;GLS2;STXBP1;WNT7A;LIN7A;SLC6A1
regulation of myotube differentiation (GO:0010830)	1957-06-01	0.476855	0.894044	6.16588	-0.690583	HDAC4;MAMSTR;SHOX2;BCL2;ID3;HDAC9
DNA biosynthetic process (GO:0071897)	1954-06-01	0.429299	0.887984	5.81293	-0.690588	POLG2;LIG1;LIG4;POLK;POLH;CTGF
peptide transport (GO:0015833)	1972-07-01	0.543263	0.894044	6.16642	-0.690644	SMPD3;SLC9A3R1;SLC30A8;SLC15A2;PCLO;EDN3;CRHR1
monocarboxylic acid biosynthetic process (GO:0072330)	13/167	0.802786	0.917262	8.0039	-0.691231	PLA2G1B;PNPLA8;MIF;AKR1C4;LTC4S;ACACA;FA2H;VCAN;ALOX5AP;PTGDS;ALOXE3;FADS1;PTGES
homotypic cell-cell adhesion (GO:0034109)	1957-03-01	0.905561	0.947321	12.7769	-0.691455	ZAP70;STXBP1;TYRO3
negative regulation of proteasomal ubiquitin-dependent protein catabolic process (GO:0032435)	1952-06-01	0.397201	0.879381	5.38209	-0.691798	CDC20;APC;UBE2C;TPR;KLHL22;FHIT
phototransduction (GO:0007602)	10/109	0.600227	0.894044	6.18013	-0.69218	GRK1;CDS1;AKR1C3;RRH;PRKCQ;AKR1C4;GNAT1;RLBP1;DHRS3;PLB1
Ras protein signal transduction (GO:0007265)	13/148	0.659767	0.894044	6.18493	-0.692717	USP8;CYFIP1;GPR56;ROCK1;CEP152;PLD1;RASGRP1;RASGRP3;SDCBP;MAPK11;ARHGEF3;GRB2;LAT
positive regulation of innate immune response (GO:0045089)	15/190	0.800827	0.917262	8.02501	-0.693054	ITGAM;UBE2D2;SH2D1A;SH2D1B;NOD2;ELK1;MAPK11;NCR3;KLRK1;RPS19;CLEC7A;CTSK;CD36;RPS27A;TLR2
gamete generation (GO:0007276)	35/390	0.672365	0.894044	6.18826	-0.693089	HERPUD2;TDRKH;CALR3;ZNF296;PRDM9;EIF5A2;ATP1A4;WFDC2;FSTL3;SOX17;PGM3;SBF1;SKIL;TCP11;TCFL5;AGFG1;JAG2;GAMT;BCAP31;GPX4;PLEKHA1;DMRT1;PAX5;RAD23B;ACVR2A;PIAS1;CIT;ADAM18;DIAPH2;ZFP41;MSH4;AKAP9;TYRO3;DZIP1;BCL2L1
negative regulation of proteasomal protein catabolic process (GO:1901799)	1955-06-01	0.445253	0.887984	5.84264	-0.694118	CDC20;APC;UBE2C;TPR;KLHL22;FHIT
cell-cell recognition (GO:0009988)	1957-03-01	0.905561	0.947321	12.8263	-0.69413	CATSPER3;DOCK8;ADAM30
negative regulation of transport (GO:0051051)	30/361	0.800909	0.917262	8.04205	-0.694525	LRRK2;CABP1;PKD2;UACA;CRHR1;LGALS3;SLC9A3R1;SLN;UCN2;UCP2;TPR;PTK2B;NLRP3;ITGAV;CD36;PDE8B;CCR2;IL10;WWTR1;ADIPOQ;F2R;AXIN2;BCR;SFRP4;SYT11;NDUFAF2;CRH;BCL2;TFF2;PKIG
regulation of steroid biosynthetic process (GO:0050810)	1953-06-01	0.413273	0.880306	5.45667	-0.695648	SEC14L2;GFI1;AKR1C3;PROX1;FGFR4;PDE8B
positive regulation of response to DNA damage stimulus (GO:2001022)	1957-06-01	0.476855	0.894044	6.21291	-0.69585	SPRED1;CEBPG;UBE2V2;BRCC3;SKIL;ATR
negative regulation of muscle organ development (GO:0048635)	1934-05-01	0.252366	0.848148	4.22567	-0.695968	MSTN;SOX15;LEF1;NOG;S100B
negative regulation of kinase activity (GO:0033673)	16/202	0.803136	0.917262	8.05968	-0.696048	WWTR1;CDKN2B;H2AFY;ADIPOQ;GPS2;LAX1;GADD45G;PRPSAP1;SPRED3;SPRED1;DUSP10;APC;ADORA2A;PKIG;TRIB2;MEN1
response to unfolded protein (GO:0006986)	12/135	0.641825	0.894044	6.21504	-0.69609	IGFBP1;HERPUD2;PTPN1;SERP1;FKBP14;WFS1;EDEM1;CTDSP2;FAF2;PARP16;CHAC1;NFE2L2
DNA modification (GO:0006304)	1972-07-01	0.543263	0.894044	6.2186	-0.696488	TDRKH;FTO;APOBEC3D;EXOSC6;HEMK1;APOBEC3H;TET2
regulation of transcription factor import into nucleus (GO:0042990)	1973-07-01	0.556945	0.894044	6.22159	-0.696823	IL10;NLRP3;AKAP6;CD36;PKD2;UACA;TLR2
negative regulation of protein ubiquitination (GO:0031397)	8/113	0.840851	0.92687	9.18164	-0.697268	CDC20;PSMD12;NXN;UBE2C;PSMA2;SPOPL;RPS27A;PSMA7
glycosylation (GO:0070085)	24/273	0.688791	0.894044	6.23362	-0.69817	GALNT7;GALNT3;MUC17;ENTPD5;EDEM1;ST8SIA3;FUT11;VEGFB;TET2;PARP16;MANEA;POMGNT1;MUC3B;SIRT3;TMEM165;SERP1;B3GNT7;FUT9;LARGE;ST8SIA4;PGM3;STT3A;ST3GAL6;UGGT2
toll-like receptor signaling pathway (GO:0002224)	9/122	0.819394	0.92126	8.5195	-0.698707	MAPK11;ITGAM;CTSK;UBE2D2;CD36;NOD2;RPS27A;ELK1;TLR2
cellular polysaccharide catabolic process (GO:0044247)	2016-04-20	0.152892	0.848148	4.24695	-0.699474	MANBA;PHKG1;PGM2;PHKA2
embryonic forelimb morphogenesis (GO:0035115)	1934-05-01	0.252366	0.848148	4.24879	-0.699777	NIPBL;OSR1;SHOX2;WNT7A;ZNF358
DNA geometric change (GO:0032392)	1957-06-01	0.476855	0.894044	6.27333	-0.702617	RAD50;BLM;MRE11A;CHD3;CHD1;MCM2
positive regulation of extrinsic apoptotic signaling pathway (GO:2001238)	1957-03-01	0.905561	0.947321	12.9917	-0.70308	RUNX3;SKIL;BCL2L14
nuclear export (GO:0051168)	10/110	0.611014	0.894044	6.28037	-0.703406	UPF2;CPSF1;SMURF1;XPO6;MAGOH;TPR;UPF3B;U2AF1;THOC2;AGFG1
response to hexose (GO:0009746)	10/111	0.621656	0.894044	6.28207	-0.703597	SLC30A8;NCF2;COL6A2;ADIPOQ;ENSA;UCP2;PTK2B;TXNIP;SLC2A5;CTGF
RNA splicing (GO:0008380)	26/313	0.787357	0.908861	7.37192	-0.704488	CSTF3;EIF4A3;CELF4;U2AF1;TTF2;NOL3;AFF2;LGALS3;MAGOH;POLR2F;ZNF326;SF3A1;SF3A2;CPSF1;UPF3B;THOC2;GTF2F2;JMJD6;PRPF39;HNRNPUL1;ZNF638;HNRNPA2B1;SNRPG;SNRPE;PPIG;HNRNPH3
regulation of myeloid cell differentiation (GO:0045637)	12/156	0.80751	0.917262	8.17519	-0.706023	APC;ADIPOQ;LEF1;HMGB2;PTK2B;CIB1;HOXA7;ETS1;PPARGC1B;ACVR2A;C1QC;FSTL3
ribonucleoside triphosphate biosynthetic process (GO:0009201)	1958-06-01	0.49246	0.894044	6.30591	-0.706266	ATP5L2;RP2;NME7;CAD;ATP1A4;ATP1A3
cell-type specific apoptotic process (GO:0097285)	1986-08-01	0.585504	0.894044	6.30686	-0.706373	JAG2;DIABLO;IL2RA;BCL2;LIG4;TP63;BCL2L1;BOK
MyD88-independent toll-like receptor signaling pathway (GO:0002756)	1979-05-01	0.86876	0.935885	10.6748	-0.707342	MAPK11;UBE2D2;NOD2;RPS27A;ELK1
immune response-activating cell surface receptor signaling pathway (GO:0002429)	30/324	0.600348	0.894044	6.32455	-0.708354	BLK;CYFIP2;ITK;WIPF2;CD3G;ITPR3;PLA2G6;CD3D;CD79A;CD19;PLCG1;RPS27A;PLEKHA1;PDE4D;NFATC2;LAX1;ZAP70;LCK;BCL2;CD28;PRKD2;MNDA;GRB2;PRKCQ;CD247;RLTPR;LAT;SKAP1;CARD11;TLR2
actin filament bundle assembly (GO:0051017)	1945-02-01	0.92571	0.955619	15.6173	-0.708966	PAWR;PTK2B
chordate embryonic development (GO:0043009)	20/226	0.667718	0.894044	6.33179	-0.709166	JAG2;PDGFRB;RNASEH2B;NOG;RPA1;LIG4;SOX10;KLF2;TTN;VEGFA;MYO1E;EPB41L5;PYGO2;SOX18;HAND2;TCTN1;PLCG1;APBA2;MYH6;BCL2L1
actin filament bundle organization (GO:0061572)	1945-02-01	0.92571	0.955619	15.6261	-0.709363	PAWR;PTK2B
patterning of blood vessels (GO:0001569)	1935-05-01	0.269479	0.848148	4.31318	-0.710381	SEMA5A;NRP1;LEF1;GDF2;VEGFA
eye morphogenesis (GO:0048592)	1945-02-01	0.92571	0.955619	15.6635	-0.711065	NIPBL;VEGFA
regulation of dendritic spine morphogenesis (GO:0061001)	2016-04-21	0.170219	0.848148	4.31886	-0.711316	LRRK2;CFL2;SHANK3;CDK5R1
chromosome segregation (GO:0007059)	1989-06-01	0.848333	0.931324	10.0001	-0.711487	MSH4;KLHL22;PHF13;TOP1;SMC4;CIT
negative regulation of chromatin modification (GO:1903309)	1934-05-01	0.252366	0.848148	4.32228	-0.71188	H2AFY;CTBP1;PHF1;PAX5;JARID2
regulation of DNA repair (GO:0006282)	1957-06-01	0.476855	0.894044	6.35762	-0.712058	CEBPG;UBE2V2;RPA2;AXIN2;BRCC3;POLH
phosphatidylglycerol metabolic process (GO:0046471)	1934-05-01	0.252366	0.848148	4.32601	-0.712495	PLA2G4D;PLA2G1B;PLA2G4A;PLA2G6;PLD1
cell division (GO:0051301)	10/131	0.798707	0.916193	8.14692	-0.713085	WWTR1;LIG1;LEF1;LIG4;WNT7A;KLHL22;CIB1;TOP1;PELO;TP63
negative regulation of sister chromatid segregation (GO:0033046)	1934-05-01	0.252366	0.848148	4.3377	-0.71442	CDC20;APC;UBE2C;TPR;KLHL22
cobalamin metabolic process (GO:0009235)	2016-04-20	0.152892	0.848148	4.34082	-0.714934	PRSS1;CTRB2;CTRB1;MUT
regulation of endocrine process (GO:0044060)	1935-05-01	0.269479	0.848148	4.3438	-0.715424	TMF1;UCN2;F2R;CRH;CRHR1
regulation of microtubule-based process (GO:0032886)	11/124	0.641998	0.894044	6.3922	-0.715931	GEN1;CLIP1;CAPZB;APC;DST;ROCK2;ERBB2;TPR;CIB1;BBS4;CDK5R1
regulation of skeletal muscle fiber development (GO:0048742)	1935-05-01	0.269479	0.848148	4.35116	-0.716637	HDAC4;SHOX2;BCL2;ID3;HDAC9
neurotransmitter transport (GO:0006836)	1999-09-01	0.610272	0.894044	6.4001	-0.716816	SLC38A1;RIMS3;ALDH5A1;SLC6A9;GLS2;STXBP1;WNT7A;LIN7A;SLC6A1
negative regulation of mitotic sister chromatid segregation (GO:0033048)	1934-05-01	0.252366	0.848148	4.36184	-0.718396	CDC20;APC;UBE2C;TPR;KLHL22
monosaccharide biosynthetic process (GO:0046364)	1956-03-01	0.899356	0.94668	13.1245	-0.719143	PFKFB1;PGK1;PRKACB
RNA splicing, via transesterification reactions (GO:0000375)	16/184	0.682819	0.894044	6.42334	-0.719419	SF3A1;SF3A2;CPSF1;CSTF3;EIF4A3;CELF4;UPF3B;U2AF1;GTF2F2;HNRNPUL1;HNRNPA2B1;MAGOH;SNRPG;POLR2F;SNRPE;HNRNPH3
negative regulation of mitotic metaphase/anaphase transition (GO:0045841)	1934-05-01	0.252366	0.848148	4.37958	-0.721317	CDC20;APC;UBE2C;TPR;KLHL22
mitotic spindle organization (GO:0007052)	2016-01-31	0.946688	0.968867	22.8478	-0.722619	SUN2
negative regulation of mitotic sister chromatid separation (GO:2000816)	1934-05-01	0.252366	0.848148	4.38901	-0.722871	CDC20;APC;UBE2C;TPR;KLHL22
glycogen metabolic process (GO:0005977)	1959-06-01	0.507907	0.894044	6.46153	-0.723696	PPP1R3C;PPP1R1A;PHKG1;PGM2;RPS27A;PHKA2
Fc receptor signaling pathway (GO:0038093)	28/352	0.854899	0.932304	10.3415	-0.7249	CYFIP2;ITK;WIPF2;MAPKAP1;CD3G;ITPR3;PLA2G6;RASGRP1;FOXO1;CD19;ERBB2;PLCG1;RPS27A;FGF22;PDGFRB;NFATC2;TNRC6C;FGF17;FER;LCK;NRG4;CD28;PRKCQ;GRB2;CD247;FGFR4;LAT;CARD11
regulation of myeloid cell apoptotic process (GO:0033032)	2016-04-22	0.188188	0.848148	4.40246	-0.725087	ADIPOQ;BCL2;MIF;NOD2
positive regulation of glucose transport (GO:0010828)	1935-05-01	0.269479	0.848148	4.40388	-0.725319	CLTCL1;ADIPOQ;SLC1A2;ADIPOR2;PRKCZ
negative regulation of protein phosphorylation (GO:0001933)	23/260	0.675635	0.894044	6.48346	-0.726153	WWTR1;CDKN2B;H2AFY;PDE4D;LRRK2;NOG;ADIPOQ;GPS2;CIB1;SAMSN1;LAX1;PRKCZ;GADD45G;SPRED3;GREM1;SPRED1;DUSP10;APC;ADORA2A;PMEPA1;PKIG;TRIB2;MEN1
positive regulation of small GTPase mediated signal transduction (GO:0051057)	1935-05-01	0.269479	0.848148	4.41191	-0.726643	ITPKB;GPR56;RASGEF1A;F2R;CDON
cellular response to metal ion (GO:0071248)	1999-09-01	0.610272	0.894044	6.48804	-0.726666	SLC34A1;LRRK2;CYP11B1;ALOX5AP;AKR1C3;FOSB;MT1H;FSTL3;GRIN1
negative regulation of protein kinase activity (GO:0006469)	15/189	0.794907	0.913657	8.04781	-0.72672	WWTR1;CDKN2B;H2AFY;ADIPOQ;GPS2;LAX1;GADD45G;SPRED3;SPRED1;DUSP10;APC;ADORA2A;PKIG;TRIB2;MEN1
regulation of insulin-like growth factor receptor signaling pathway (GO:0043567)	2016-04-21	0.170219	0.848148	4.41435	-0.727044	IFT88;IGFBP5;IGFBP4;PHIP
pyrimidine ribonucleoside triphosphate metabolic process (GO:0009208)	2016-04-20	0.152892	0.848148	4.41545	-0.727226	RP2;NME7;CAD;AK3
embryo development ending in birth or egg hatching (GO:0009792)	20/230	0.695484	0.894044	6.49784	-0.727763	JAG2;PDGFRB;RNASEH2B;NOG;RPA1;LIG4;SOX10;KLF2;TTN;VEGFA;MYO1E;EPB41L5;PYGO2;SOX18;HAND2;TCTN1;PLCG1;APBA2;MYH6;BCL2L1
positive regulation of protein complex disassembly (GO:0043243)	2016-04-21	0.170219	0.848148	4.42082	-0.728111	SEMA5A;SLN;CFL2;EIF5A2
regulation of sodium ion transport (GO:0002028)	1960-06-01	0.523179	0.894044	6.5058	-0.728654	P2RX7;SLC9A3R1;RANGRF;ATP1B2;SCN3B;SCN4B
exocytosis (GO:0006887)	19/233	0.783668	0.908861	7.63528	-0.729655	TRIM72;SPESP1;STXBP1;CEP152;VEGFB;MICAL3;TNFAIP2;LIN7A;PKDREJ;PIK3C2A;RASGRP1;SYTL3;TTN;VEGFA;PCLO;RIMS3;CD36;LAT;VAMP3
mesoderm formation (GO:0001707)	1935-05-01	0.269479	0.848148	4.4391	-0.73112	EOMES;TXNRD1;LEF1;NOG;TBX6
multicellular organismal reproductive process (GO:0048609)	42/491	0.785389	0.908861	7.65704	-0.731734	HERPUD2;TDRKH;CALR3;ZNF296;PRDM9;EIF5A2;ATP1A4;DBH;PLA2G6;WFDC2;FSTL3;SOX17;ADAMTS1;PGM3;SBF1;SKIL;TCP11;MEN1;AGFG1;TCFL5;GAMT;JAG2;BCAP31;DMRT1;GPX4;PLEKHA1;PAX5;RAD23B;ACVR2A;GRIN1;PIAS1;CIT;ADAM18;DIAPH2;ZFP41;MSH4;P2RX1;AKAP9;TYRO3;AVP;DZIP1;BCL2L1
glucan metabolic process (GO:0044042)	1960-06-01	0.523179	0.894044	6.53732	-0.732185	PPP1R1A;PPP1R3C;PHKG1;PGM2;RPS27A;PHKA2
cellular glucan metabolic process (GO:0006073)	1960-06-01	0.523179	0.894044	6.54004	-0.73249	PPP1R1A;PPP1R3C;PHKG1;PGM2;RPS27A;PHKA2
Fc-epsilon receptor signaling pathway (GO:0038095)	23/295	0.857701	0.932928	10.5519	-0.73259	PDGFRB;ITK;MAPKAP1;NFATC2;ITPR3;RASGRP1;FOXO1;TNRC6C;FGF17;FER;LCK;NRG4;CD19;ERBB2;CD28;GRB2;PRKCQ;PLCG1;RPS27A;FGFR4;LAT;FGF22;CARD11
positive regulation of neural precursor cell proliferation (GO:2000179)	1935-05-01	0.269479	0.848148	4.46042	-0.734632	PROX1;ASCL1;SOX10;CDON;VEGFA
nuclear-transcribed mRNA catabolic process, exonucleolytic (GO:0000291)	2016-01-31	0.946688	0.968867	23.2368	-0.734924	EXOSC6
myeloid cell activation involved in immune response (GO:0002275)	1935-05-01	0.269479	0.848148	4.46906	-0.736055	CEP152;NOD2;RASGRP1;LAT;TLR2
regulation of translational initiation (GO:0006446)	1966-04-01	0.871651	0.938145	11.5383	-0.736734	PAIP2B;EIF3J;TPR;EIF3A
cyclic nucleotide biosynthetic process (GO:0009190)	1934-05-01	0.252366	0.848148	4.47414	-0.736892	NPPC;ADORA2A;UCN2;HTR2B;ADCY1
RNA catabolic process (GO:0006401)	19/220	0.702756	0.894044	6.60103	-0.73932	UPF2;EIF4A1;RNASEH2C;ZHX2;RNASEH2B;EIF4A3;RPL35A;UPF3B;RPL10A;GSPT2;ISG20;EXOSC6;RPS19;CNOT2;MAGOH;TUT1;RPLP2;RPS27A;PELO
adenylate cyclase-inhibiting G-protein coupled receptor signaling pathway (GO:0007193)	1962-06-01	0.553127	0.894044	6.60152	-0.739375	OPRD1;GNAL;NPR3;S1PR1;OPRL1;ADCY1
nuclear transport (GO:0051169)	17/209	0.776886	0.906991	7.57647	-0.739634	UPF2;CPSF1;SMURF1;F2R;UPF3B;U2AF1;THOC2;IPO7;XPO6;TPR;MAGOH;TXNIP;PHIP;JAK2;NUPL1;AGFG1;HTATIP2
aminoglycan catabolic process (GO:0006026)	1967-04-01	0.878606	0.938145	11.5873	-0.739863	CHIT1;VCAN;CHI3L2;KERA
negative regulation of ERK1 and ERK2 cascade (GO:0070373)	1935-05-01	0.269479	0.848148	4.49251	-0.739917	SLC9A3R1;PTPN1;ANKRD26;ADIPOQ;KLF4
diterpenoid metabolic process (GO:0016101)	1987-08-01	0.597744	0.894044	6.61012	-0.740339	SCPEP1;AKR1C3;CRH;BCO2;AKR1C4;RLBP1;DHRS3;PLB1
negative regulation of cell growth (GO:0030308)	13/150	0.677143	0.894044	6.61486	-0.74087	SEMA5A;NRP1;DCC;BCL11A;TNK1;GDF2;ADIPOR2;DNAJC2;SOX17;CCDC85B;BCL2;CDK5R1;PLXNA3
RNA phosphodiester bond hydrolysis, endonucleolytic (GO:0090502)	1956-03-01	0.899356	0.94668	13.5265	-0.741176	NOP14;RNASEH2B;ELAC1
cellular ketone metabolic process (GO:0042180)	1959-06-01	0.507907	0.894044	6.62112	-0.74157	COQ4;CYP11B1;AKR1C3;CCBL1;AKR1C4;CYP4F11
ribonucleoprotein complex assembly (GO:0022618)	12/138	0.669459	0.894044	6.62389	-0.741881	MCTS1;SF3A1;SF3A2;NUFIP1;RPS19;OGFOD1;EIF3J;CELF4;CIRBP;SNRPG;SNRPE;EIF3A
regulation of microtubule cytoskeleton organization (GO:0070507)	9/100	0.621478	0.894044	6.62491	-0.741995	GEN1;CLIP1;APC;CAPZB;DST;ROCK2;TPR;CIB1;CDK5R1
cellular carbohydrate metabolic process (GO:0044262)	13/165	0.790121	0.909747	7.84955	-0.742483	PFKFB1;MANBA;IDH1;PHKA2;HK2;NAGK;PPP1R3C;PPP1R1A;PHKG1;PPIP5K2;PGM2;RPS27A;GNE
negative regulation of metaphase/anaphase transition of cell cycle (GO:1902100)	1935-05-01	0.269479	0.848148	4.51138	-0.743026	CDC20;APC;UBE2C;TPR;KLHL22
inorganic anion transport (GO:0015698)	11/127	0.670759	0.894044	6.64224	-0.743935	CLCN6;CLCN5;CLIC3;SLC34A1;RHAG;SLC4A1;SLC17A1;RHCG;ANO5;SLC26A5;RHD
regulation of muscle contraction (GO:0006937)	10/114	0.652657	0.894044	6.64302	-0.744023	HDAC4;LCK;PDE4D;P2RX1;F2R;MYBPH;ANXA6;MRVI1;CASQ1;CTGF
peptide metabolic process (GO:0006518)	10/113	0.642482	0.894044	6.65298	-0.745139	BACE1;BACE2;ALDH5A1;GPX4;IDH1;MGST1;ECE1;IDE;SEC11A;TSHB
fertilization (GO:0009566)	9/100	0.621478	0.894044	6.65535	-0.745404	TDRKH;CATSPER3;OR1D2;SYCP2;ATP1A4;TUBGCP3;ADAM30;LCN6;BCL2L1
cellular response to abiotic stimulus (GO:0071214)	19/232	0.778028	0.908094	7.73609	-0.745814	WNT10B;BLM;TNFRSF10B;PTPRK;ASCL1;PKD2;RCSD1;GRK1;NIPBL;BAG3;TMEM109;GRB2;PRKCQ;GNAT1;NOX1;TRPM3;TP63;BCL2L1;ATR
nuclear import (GO:0051170)	1975-07-01	0.583746	0.894044	6.66062	-0.745995	TPR;F2R;TXNIP;PHIP;JAK2;IPO7;HTATIP2
pyrimidine nucleoside biosynthetic process (GO:0046134)	1935-05-01	0.269479	0.848148	4.53765	-0.747352	RP2;NME7;CAD;DPYD;TYMS
secretion by tissue (GO:0032941)	1961-06-01	0.538257	0.894044	6.6863	-0.748871	DDR1;NPR3;CAD;CEL;HK2;VEGFA
response to vitamin (GO:0033273)	1975-07-01	0.583746	0.894044	6.68655	-0.748899	HMGCS1;IL15;SLC34A1;ASCL1;TYMS;FADS1;TSHB
embryo development (GO:0009790)	24/276	0.707371	0.894044	6.68829	-0.749093	PDGFRB;JAG2;RNASEH2B;NOG;CAD;CELF4;RPA1;LIG4;SOX10;KLF2;TTN;VEGFA;SCEL;MYO1E;EPB41L5;PYGO2;SOX18;HAND2;TCTN1;PLCG1;APBA2;MYH6;CDK5R1;BCL2L1
antigen processing and presentation (GO:0019882)	19/225	0.735801	0.899523	7.07645	-0.749332	DYNC2H1;BCAP31;RAB3B;PSMB11;RAB5B;PSMD12;NCF2;DCTN4;AP3B1;DYNLL2;PSMA7;PROCR;PSMA2;CD8A;ITGAV;CD36;CTSF;CTSE;RPS27A
DNA strand elongation (GO:0022616)	1935-05-01	0.269479	0.848148	4.56096	-0.751192	LIG1;RPA1;LIG4;RPA2;MCM2
organelle assembly (GO:0070925)	24/278	0.719397	0.894044	6.71923	-0.752558	DYNC2H1;PDGFRB;TMF1;CEP152;SCLT1;CIRBP;SNX10;HAUS6;HAUS5;PROX1;TTN;IFT20;IFT74;ABLIM1;CSRP3;ARL13B;RB1CC1;OGFOD1;HYDIN;CEP192;DZIP1;CEP290;MYH6;BBS4
regulation of viral process (GO:0050792)	13/152	0.694001	0.894044	6.72104	-0.752761	APOBEC3D;IFITM1;CCNH;APOBEC3H;LEF1;ZC3HAV1;PROX1;GTF2F2;ISG20;FAM111A;CD28;BCL2;POLR2F
regulation of adherens junction organization (GO:1903391)	1937-05-01	0.304383	0.862217	5.0778	-0.752777	EPB41L5;MYOC;ROCK1;ROCK2;VEGFA
negative regulation of viral process (GO:0048525)	1975-07-01	0.583746	0.894044	6.72183	-0.75285	ISG20;APOBEC3D;FAM111A;IFITM1;APOBEC3H;ZC3HAV1;PROX1
embryonic organ development (GO:0048568)	9/119	0.798136	0.915766	8.5592	-0.75316	TNRC6C;TPO;CSF2;SALL1;PPP1R13L;TULP3;ID3;RBPJ;PKD2
regulation of protein stability (GO:0031647)	12/138	0.669459	0.894044	6.72718	-0.753449	WNT10B;SOX17;WFS1;BAG3;STXBP1;USP3;TPR;BCL2;AHSP;TCF3;PIM2;ATP1B2
nucleocytoplasmic transport (GO:0006913)	17/204	0.74552	0.899523	7.12905	-0.754902	UPF2;CPSF1;SMURF1;F2R;UPF3B;U2AF1;THOC2;IPO7;XPO6;TPR;MAGOH;TXNIP;PHIP;JAK2;NUPL1;AGFG1;HTATIP2
regulation of lipid biosynthetic process (GO:0046890)	10/113	0.642482	0.894044	6.75174	-0.7562	SEC14L2;FABP3;GFI1;HTR2B;AKR1C3;AVP;PROX1;PLA2G6;FGFR4;PDE8B
translational termination (GO:0006415)	1989-08-01	0.62167	0.894044	6.76119	-0.757259	MTRF1;RPS19;RPLP2;RPL35A;RPL10A;RPS27A;GSPT2;C12ORF65
peptidyl-lysine modification (GO:0018205)	12/153	0.787933	0.908861	7.93259	-0.758067	HDAC4;SETD6;SUV39H1;SETD7;EIF5A2;LEF1;TET2;TCF3;HDAC9;CSRP2BP;SIRT3;JMJD6
regulation of heart contraction (GO:0008016)	12/140	0.687192	0.894044	6.76885	-0.758117	HDAC4;CSRP3;KCNE2;EDN3;PDE4D;RANGRF;SCN3B;JAK2;SCN4B;HOPX;MYH6;CTGF
ncRNA metabolic process (GO:0034660)	28/332	0.770698	0.90091	7.27601	-0.759247	TDRKH;OSGEPL1;SUV39H1;EIF4A3;NOL8;EXOSC6;RPS19;DUS4L;NOP14;SSB;NSUN4;INTS3;ELAC1;BCDIN3D;RPL35A;PA2G4;WDR12;QTRTD1;BYSL;WARS2;QTRT1;ISG20;CTU2;TSR2;SNRPG;TUT1;PIN4;SNRPE
mitotic DNA integrity checkpoint (GO:0044774)	1937-05-01	0.304383	0.862217	5.12165	-0.759278	BLM;MRE11A;RPA2;TP63;FBXO31
positive regulation of phosphatase activity (GO:0010922)	2016-04-22	0.188188	0.848148	4.61465	-0.760034	PDGFRB;AKAP6;JAK2;PPARGC1B
modification by host of symbiont morphology or physiology (GO:0051851)	2016-01-31	0.946688	0.968867	24.0334	-0.760118	LEF1
carboxylic acid biosynthetic process (GO:0046394)	23/272	0.749112	0.899523	7.17983	-0.760279	GAMT;OAT;CKM;PNPLA8;GLS2;PLA2G1B;CCBL1;PLA2G4A;MIF;AKR1C4;LTC4S;ASS1;ACACA;FA2H;NANP;VCAN;ALOX5AP;DPYD;FPGS;PTGDS;ALOXE3;FADS1;PTGES
organic acid biosynthetic process (GO:0016053)	23/272	0.749112	0.899523	7.18171	-0.760478	GAMT;OAT;CKM;PNPLA8;GLS2;PLA2G1B;CCBL1;PLA2G4A;MIF;AKR1C4;LTC4S;ASS1;ACACA;FA2H;NANP;VCAN;ALOX5AP;DPYD;FPGS;PTGDS;ALOXE3;FADS1;PTGES
histone H3 deacetylation (GO:0070932)	2016-04-21	0.170219	0.848148	4.6205	-0.760997	HDAC4;HDAC8;HDAC9;SIRT3
glycosphingolipid metabolic process (GO:0006687)	1961-06-01	0.538257	0.894044	6.79736	-0.76131	SMPD3;NEU2;ALDH5A1;LARGE;ST8SIA3;ST8SIA4
negative regulation of proteolysis involved in cellular protein catabolic process (GO:1903051)	1961-06-01	0.538257	0.894044	6.80196	-0.761825	CDC20;APC;UBE2C;TPR;KLHL22;FHIT
regulation of DNA-templated transcription, elongation (GO:0032784)	1944-02-01	0.919991	0.952922	15.806	-0.762204	ZNF326;ZMYND11
tRNA processing (GO:0008033)	1998-07-01	0.82262	0.92126	9.2966	-0.762439	QTRT1;CTU2;SSB;OSGEPL1;ELAC1;QTRTD1;DUS4L
tube development (GO:0035295)	13/164	0.783576	0.908861	7.97889	-0.762491	TFAP2B;OSR1;TCF7;WNT7A;PROX1;PKD2;ASS1;SALL1;SOX17;HRH2;SOX18;DCHS1;ZNF358
regulation of osteoclast differentiation (GO:0045670)	1954-03-01	0.885834	0.942449	12.8746	-0.763118	APC;PPARGC1B;FSTL3
intracellular receptor signaling pathway (GO:0030522)	15/186	0.776407	0.906663	7.7925	-0.763547	DAXX;RORB;NOD2;PIAS1;P2RX7;MED30;BCL2;PMEPA1;TXNIP;NLRP3;JAK2;RPS27A;ALOXE3;PPARGC1B;BCL2L1
leukocyte cell-cell adhesion (GO:0007159)	1946-05-01	0.464423	0.894044	6.81854	-0.763682	ZAP70;ITGAM;ITGA4;ROCK1;OLR1
TRIF-dependent toll-like receptor signaling pathway (GO:0035666)	1976-05-01	0.84744	0.930565	10.6164	-0.763989	MAPK11;UBE2D2;NOD2;RPS27A;ELK1
branching morphogenesis of an epithelial tube (GO:0048754)	11/141	0.785953	0.908861	8.00127	-0.76463	SEMA5A;DDR1;NRP1;SALL1;PSPN;LEF1;GDF2;BCL2;DCHS1;PKD2;VEGFA
nucleotide-excision repair (GO:0006289)	1975-07-01	0.583746	0.894044	6.83077	-0.765051	LIG1;CCNH;RPA1;MRE11A;POLR2F;RPA2;RAD23B
activation of immune response (GO:0002253)	41/487	0.81209	0.919849	9.15797	-0.765114	BLK;CYFIP2;ITK;C1QA;ITGAM;UBE2D2;WIPF2;CD3G;ITPR3;NOD2;PLA2G6;CD3D;ELK1;CD79A;CLEC7A;CTSK;CD19;C1RL;CD36;PLCG1;RPS27A;PLEKHA1;PDE4D;NFATC2;LAX1;MAPK11;ZAP70;LCK;BCL2;CD28;PRKD2;MNDA;GRB2;PRKCQ;RLTPR;CD247;LAT;SKAP1;CARD11;C1QC;TLR2
negative regulation of intrinsic apoptotic signaling pathway (GO:2001243)	1975-07-01	0.583746	0.894044	6.83626	-0.765666	PGAP2;WFS1;BCL2;ST20;MIF;BCL2L1;NFE2L2
microtubule-based movement (GO:0007018)	16/187	0.705411	0.894044	6.84128	-0.766228	DYNC2H1;DST;CEP152;LCA5;AP3B1;RASGRP1;PRKCZ;IFT20;IFT52;IFT74;PCDP1;NME7;BBS12;KIF13A;HYDIN;DLGAP5
positive regulation of leukocyte mediated cytotoxicity (GO:0001912)	1937-05-01	0.304383	0.862217	5.16905	-0.766304	NCR3;KLRK1;NOS2;SH2D1A;SH2D1B
negative regulation of phosphorus metabolic process (GO:0010563)	40/458	0.739322	0.899523	7.25231	-0.767954	LRRK2;NPR3;GPS2;CIB1;AKAP6;SAMSN1;PRKCZ;FOXO1;PRPSAP1;SPRED3;SLC9A3R1;SPRED1;DUSP10;PMEPA1;CEP192;MEN1;CCR2;FKTN;PTPN1;FARP1;WWTR1;CDKN2B;ANKRD26;H2AFY;PDE4D;ATPIF1;NOG;ADIPOQ;RHOH;KLF4;LAX1;GADD45G;P2RX7;GREM1;SFRP4;APC;ADORA2A;ZMYND11;PKIG;TRIB2
regulation of mRNA metabolic process (GO:1903311)	1976-07-01	0.596843	0.894044	6.85843	-0.768149	TNRC6C;MAGOH;HNRNPA2B1;CELF4;CELF6;ZC3HAV1;JMJD6
negative regulation of phosphate metabolic process (GO:0045936)	40/458	0.739322	0.899523	7.25504	-0.768243	LRRK2;NPR3;GPS2;CIB1;AKAP6;SAMSN1;PRKCZ;FOXO1;PRPSAP1;SPRED3;SLC9A3R1;SPRED1;DUSP10;PMEPA1;CEP192;MEN1;CCR2;FKTN;PTPN1;FARP1;WWTR1;CDKN2B;ANKRD26;H2AFY;PDE4D;ATPIF1;NOG;ADIPOQ;RHOH;KLF4;LAX1;GADD45G;P2RX7;GREM1;SFRP4;APC;ADORA2A;ZMYND11;PKIG;TRIB2
lymphocyte homeostasis (GO:0002260)	1944-05-01	0.429232	0.887984	6.46875	-0.7685	BCL2;ZC3H8;TNFRSF13C;SKIL;LAT
mRNA catabolic process (GO:0006402)	16/193	0.747607	0.899523	7.2609	-0.768864	UPF2;EIF4A1;ZHX2;EIF4A3;RPL35A;UPF3B;RPL10A;GSPT2;EXOSC6;RPS19;CNOT2;MAGOH;TUT1;RPLP2;RPS27A;PELO
regulation of cellular response to growth factor stimulus (GO:0090287)	14/176	0.786177	0.908861	8.05678	-0.769936	PTPN1;CDKN2B;SMURF1;NOG;MYOF;VEGFB;VEGFA;TGFBR3;PMEPA1;PRKD2;STUB1;RPS27A;SKIL;MEN1
multicellular organismal homeostasis (GO:0048871)	1944-05-01	0.429232	0.887984	6.48087	-0.76994	FTO;PPP1R13L;RHAG;DBH;FOXO1
energy derivation by oxidation of organic compounds (GO:0015980)	17/198	0.704327	0.894044	6.87579	-0.770094	PFKFB1;STXBP1;SLC2A1;ITPR3;AKAP5;ADCY1;PHKA2;ACACA;SIRT3;PPP1R3C;PPP1R1A;PHKG1;GNG7;PGM2;RPS27A;SLC25A4;PRKACB
regulation of histone deacetylation (GO:0031063)	2016-04-22	0.188188	0.848148	4.67691	-0.770288	NIPBL;CTBP1;PRKD2;VEGFA
pyrimidine-containing compound catabolic process (GO:0072529)	1935-05-01	0.269479	0.848148	4.67931	-0.770683	NT5E;APOBEC3H;NT5C1A;DPYD;TET2
positive regulation of type I interferon production (GO:0032481)	1977-05-01	0.854846	0.932304	11.0054	-0.771433	MRE11A;POLR2F;ZC3HAV1;RPS27A;TLR2
hyperosmotic response (GO:0006972)	2016-04-22	0.188188	0.848148	4.68788	-0.772095	PKN1;AVP;RCSD1;HNMT
nucleotide-excision repair, DNA damage removal (GO:0000718)	2016-04-21	0.170219	0.848148	4.6908	-0.772576	CCNH;RPA1;RPA2;RAD23B
negative regulation of ERBB signaling pathway (GO:1901185)	1944-02-01	0.919991	0.952922	16.0239	-0.772715	GRB2;RPS27A
neuron migration (GO:0001764)	10/116	0.672514	0.894044	6.91054	-0.773986	GPM6A;NRP1;DCC;CHL1;DCDC2;SPOCK1;ASCL1;MDGA1;CDK5R2;CDK5R1
DNA excision (GO:0044349)	2016-04-21	0.170219	0.848148	4.70032	-0.774144	CCNH;RPA1;RPA2;RAD23B
establishment of organelle localization (GO:0051656)	14/168	0.731152	0.899523	7.31435	-0.774523	SUN2;DDC;CEP152;ITSN1;CDCA8;LIN7A;AP3B1;CDC42BPA;RASGRP1;PRKCZ;PCLO;KIF13A;DLGAP5;BBS4
gastrulation (GO:0007369)	1944-02-01	0.919991	0.952922	16.0859	-0.775705	HIRA;ACVR2A
nuclear-transcribed mRNA catabolic process, nonsense-mediated decay (GO:0000184)	10/117	0.682187	0.894044	6.92979	-0.776142	UPF2;RPS19;MAGOH;EIF4A3;RPLP2;RPL35A;UPF3B;RPL10A;RPS27A;GSPT2
branching involved in ureteric bud morphogenesis (GO:0001658)	1944-05-01	0.429232	0.887984	6.53516	-0.77639	SALL1;PSPN;BCL2;DCHS1;PKD2
striated muscle adaptation (GO:0014888)	2016-04-23	0.206728	0.848148	4.71741	-0.776958	HDAC4;MYOC;MSTN;IL15
regulation of interleukin-1 secretion (GO:0050704)	2016-04-22	0.188188	0.848148	4.71747	-0.776968	P2RX7;NLRP3;CCR7;NOD2
RNA transport (GO:0050658)	13/153	0.702231	0.894044	6.93717	-0.776968	UPF2;CPSF1;EIF5A2;EIF4A3;UPF3B;U2AF1;THOC2;MAGOH;TPR;HNRNPA2B1;SIDT1;NUPL1;AGFG1
nucleic acid transport (GO:0050657)	13/153	0.702231	0.894044	6.93986	-0.777269	UPF2;CPSF1;EIF5A2;EIF4A3;UPF3B;U2AF1;THOC2;MAGOH;TPR;HNRNPA2B1;SIDT1;NUPL1;AGFG1
establishment of RNA localization (GO:0051236)	13/153	0.702231	0.894044	6.94264	-0.77758	UPF2;CPSF1;EIF5A2;EIF4A3;UPF3B;U2AF1;THOC2;MAGOH;TPR;HNRNPA2B1;SIDT1;NUPL1;AGFG1
antigen processing and presentation of peptide antigen via MHC class I (GO:0002474)	9/104	0.664548	0.894044	6.94667	-0.778032	BCAP31;PSMB11;PSMD12;NCF2;PSMA2;ITGAV;CD36;RPS27A;PSMA7
blood vessel remodeling (GO:0001974)	1936-05-01	0.286833	0.848148	4.73149	-0.779277	ITGA4;DBH;RBPJ;CCR2;VEGFA
regulation of myeloid leukocyte differentiation (GO:0002761)	1998-07-01	0.82262	0.92126	9.50737	-0.779724	APC;ADIPOQ;LEF1;HOXA7;PPARGC1B;C1QC;FSTL3
regulation of respiratory gaseous exchange (GO:0043576)	2016-04-21	0.170219	0.848148	4.73909	-0.780529	FTO;NLGN1;PASK;GRIN1
nuclear-transcribed mRNA catabolic process (GO:0000956)	15/183	0.756793	0.899523	7.37186	-0.780613	UPF2;EIF4A1;EIF4A3;RPL35A;UPF3B;RPL10A;GSPT2;EXOSC6;RPS19;CNOT2;MAGOH;TUT1;RPLP2;RPS27A;PELO
ribonucleoprotein complex subunit organization (GO:0071826)	12/145	0.728975	0.899523	7.37517	-0.780963	MCTS1;SF3A1;SF3A2;NUFIP1;RPS19;OGFOD1;EIF3J;CELF4;CIRBP;SNRPG;SNRPE;EIF3A
negative regulation of calcium ion transport (GO:0051926)	1938-05-01	0.322085	0.862587	5.29162	-0.782205	SLN;BCL2;CABP1;PKD2;CRHR1
organic hydroxy compound transport (GO:0015850)	9/102	0.643374	0.894044	6.98606	-0.782444	SLC9A3R1;SLC44A2;P2RX1;APOF;SLC16A8;CEL;CD36;PDZK1;ACACA
negative regulation of ion transmembrane transport (GO:0034766)	1945-05-01	0.446899	0.887984	6.59587	-0.783602	SLC9A3R1;SLN;CABP1;PKD2;CRHR1
cellular response to lipid (GO:0071396)	27/315	0.740634	0.899523	7.40265	-0.783873	SPON2;CSF2;MSTN;GFI1;LEF1;HMGB2;ATP1A3;RORB;NR2C1;UCN2;PTK2B;NLRP3;CD36;PELP1;IL10;WNT10B;HMGCS1;NOS2;IL15;PDE4D;OSR1;AKR1C3;FBXO32;ASS1;CRH;ADAM9;TLR2
positive regulation of tyrosine phosphorylation of STAT protein (GO:0042531)	1946-05-01	0.464423	0.894044	6.9995	-0.783949	GHR;CSF2;IL15;LCK;JAK2
neutrophil chemotaxis (GO:0030593)	1944-05-01	0.429232	0.887984	6.59936	-0.784017	LGALS3;ITGAM;EDN3;PLA2G1B;PDE4D
positive regulation of lipid metabolic process (GO:0045834)	9/103	0.654053	0.894044	7.00788	-0.784887	PDGFRB;FABP3;ADIPOQ;HTR2B;PTK2B;CCR7;NOD2;AVP;PLA2G6
phototransduction, visible light (GO:0007603)	1989-08-01	0.62167	0.894044	7.01237	-0.78539	GRK1;AKR1C3;PRKCQ;AKR1C4;GNAT1;RLBP1;DHRS3;PLB1
response to monosaccharide (GO:0034284)	10/116	0.672514	0.894044	7.02996	-0.787361	SLC30A8;NCF2;COL6A2;ADIPOQ;ENSA;UCP2;PTK2B;TXNIP;SLC2A5;CTGF
negative regulation of lipid metabolic process (GO:0045833)	1965-04-01	0.864355	0.934019	11.5444	-0.788002	GFI1;AKR1C3;PROX1;PDE8B
negative regulation of transporter activity (GO:0032410)	1943-05-01	0.411453	0.880306	6.18224	-0.788148	SLC9A3R1;SLN;CABP1;PKD2;CRHR1
cell fate commitment (GO:0045165)	11/134	0.732403	0.899523	7.44645	-0.788511	JAG2;WNT10B;GFI1;BCL2;WNT7A;TCF3;RBPJ;ASCL1;PITX1;MEN1;MYF5
toll-like receptor 10 signaling pathway (GO:0034166)	1965-04-01	0.864355	0.934019	11.5745	-0.790059	MAPK11;NOD2;RPS27A;ELK1
regulation of glucose transport (GO:0010827)	1990-08-01	0.633343	0.894044	7.05703	-0.790392	CLTCL1;ADIPOQ;TPR;SLC1A2;ADIPOR2;NUPL1;PRKCZ;HK2
toll-like receptor 5 signaling pathway (GO:0034146)	1965-04-01	0.864355	0.934019	11.5797	-0.790414	MAPK11;NOD2;RPS27A;ELK1
cellular amino acid catabolic process (GO:0009063)	10/117	0.682187	0.894044	7.05827	-0.790532	ALDH5A1;PDPR;UROC1;NOS2;HGD;MCCC1;CAD;CCBL1;DIO3;AASS
cellular aldehyde metabolic process (GO:0006081)	1946-05-01	0.464423	0.894044	7.07527	-0.792436	GRHPR;AKR7A3;IDH1;AKR1C3;BCO2
regulation of calcium-mediated signaling (GO:0050848)	1938-05-01	0.322085	0.862587	5.36338	-0.792814	ZAP70;P2RX5;CD8A;CIB1;AKAP6
negative regulation of nucleotide metabolic process (GO:0045980)	1975-05-01	0.839723	0.926488	10.3871	-0.793094	LRRK2;ATPIF1;NPR3;AKAP6;CCR2
regulation of pathway-restricted SMAD protein phosphorylation (GO:0060393)	1938-05-01	0.322085	0.862587	5.37657	-0.794763	GREM1;NOG;GDF2;PMEPA1;ACVR2A
negative regulation of protein modification process (GO:0031400)	35/407	0.7576	0.899523	7.52308	-0.796625	PSMD12;CTBP1;NXN;PHF1;LRRK2;GPS2;CIB1;SAMSN1;PRKCZ;PSMA7;SPRED3;CDC20;SPRED1;DUSP10;PMEPA1;RPS27A;JARID2;MEN1;WWTR1;CDKN2B;H2AFY;UBE2C;PDE4D;NOG;ADIPOQ;PAX5;LAX1;GADD45G;GREM1;APC;ADORA2A;PSMA2;SPOPL;PKIG;TRIB2
antigen processing and presentation of exogenous antigen (GO:0019884)	14/173	0.766533	0.899523	7.52844	-0.797194	DYNC2H1;PSMB11;PSMD12;NCF2;DCTN4;AP3B1;DYNLL2;PSMA7;PSMA2;ITGAV;CD36;CTSF;CTSE;RPS27A
mRNA transport (GO:0051028)	11/134	0.732403	0.899523	7.53012	-0.797371	UPF2;CPSF1;MAGOH;EIF5A2;EIF4A3;TPR;UPF3B;U2AF1;THOC2;NUPL1;AGFG1
cell fate determination (GO:0001709)	1944-05-01	0.429232	0.887984	6.72429	-0.798859	SOX17;EBF2;PROX1;ASCL1;KLF4
negative regulation of mitosis (GO:0045839)	1944-05-01	0.429232	0.887984	6.7304	-0.799584	CDC20;APC;UBE2C;TPR;KLHL22
regulation of meiotic cell cycle (GO:0051445)	1938-05-01	0.322085	0.862587	5.41063	-0.799797	CDC20;NPPC;PRDM9;DMRT1;PRKACB
cell-cell junction assembly (GO:0007043)	1977-07-01	0.609727	0.894044	7.14812	-0.800595	LIM2;GJD3;APC;CLDN19;CLDN17;PKP3;INADL
receptor internalization (GO:0031623)	1943-05-01	0.411453	0.880306	6.28119	-0.800762	GHR;CXCR1;HTR2B;GRB2;RAMP1
regulation of lipid kinase activity (GO:0043550)	1942-05-01	0.393595	0.879381	6.2319	-0.80103	PDGFRB;PTK2B;CCR7;NOD2;KLF4
regulation of B cell mediated immunity (GO:0002712)	1941-05-01	0.375692	0.870461	5.77929	-0.801778	IL10;FCER2;TBX21;CD28;NOD2
transcription from RNA polymerase III promoter (GO:0006383)	1944-02-01	0.919991	0.952922	16.6333	-0.802102	ZC3H8;POLR2F
ventricular cardiac muscle tissue morphogenesis (GO:0055010)	1938-05-01	0.322085	0.862587	5.43217	-0.802982	TGFBR3;COL11A1;PROX1;RBPJ;MYH6
regulation of phosphatidylinositol 3-kinase activity (GO:0043551)	1936-05-01	0.286833	0.848148	4.87601	-0.803079	PDGFRB;PTK2B;CCR7;NOD2;KLF4
multi-organism behavior (GO:0051705)	1977-07-01	0.609727	0.894044	7.17326	-0.80341	CNTFR;HAND2;GNB1L;DBH;AVP;SHANK3;GRIN1
neutrophil migration (GO:1990266)	1945-05-01	0.446899	0.887984	6.76679	-0.803908	LGALS3;ITGAM;EDN3;PLA2G1B;PDE4D
regulation of immunoglobulin mediated immune response (GO:0002889)	1940-05-01	0.35778	0.870461	5.7959	-0.804081	IL10;FCER2;TBX21;CD28;NOD2
regulation of nucleocytoplasmic transport (GO:0046822)	15/178	0.721645	0.894044	7.18106	-0.804283	IL10;SEMA5A;WWTR1;PPP1R12A;AKAP6;CABP1;AXIN2;PKD2;UACA;TPR;NLRP3;CD36;JAK2;PKIG;TLR2
regulation of organic acid transport (GO:0032890)	1943-05-01	0.411453	0.880306	6.31671	-0.805291	ADORA2A;MIF;AVP;SLC6A1;PLA2G6
regulation of mRNA splicing, via spliceosome (GO:0048024)	1944-05-01	0.429232	0.887984	6.78131	-0.805632	HNRNPA2B1;MAGOH;CELF4;CELF6;JMJD6
hippocampus development (GO:0021766)	1939-05-01	0.339898	0.862587	5.45241	-0.805973	ZEB2;CDK5R2;BBS4;CDK5R1;PLXNA3
neuron projection regeneration (GO:0031102)	2016-04-22	0.188188	0.848148	4.89675	-0.806496	CHL1;BCL2;RTN4RL2;JAK2
regulation of heart growth (GO:0060420)	1941-05-01	0.375692	0.870461	5.81651	-0.806941	NOG;AKAP6;PROX1;RBPJ;MYH6
catecholamine metabolic process (GO:0006584)	1943-02-01	0.913859	0.949992	15.7493	-0.807969	DDC;DBH
catechol-containing compound metabolic process (GO:0009712)	1943-02-01	0.913859	0.949992	15.7544	-0.808232	DDC;DBH
regulation of alcohol biosynthetic process (GO:1902930)	1941-05-01	0.375692	0.870461	5.82767	-0.808489	SEC14L2;HRH1;GFI1;AKR1C3;PTK2B
multicellular organismal signaling (GO:0035637)	1942-05-01	0.393595	0.879381	6.29014	-0.808515	KCNE2;S1PR1;CACNG2;SCN3B;SCN4B
cerebral cortex development (GO:0021987)	1943-05-01	0.411453	0.880306	6.34579	-0.808998	ASCL1;ATG7;BBS4;GRIN1;CDON
translational initiation (GO:0006413)	11/139	0.771491	0.901608	7.81205	-0.809133	MCTS1;EIF4A1;EIF2S3;RPS19;EIF3J;RPLP2;RPL35A;DHX29;RPL10A;RPS27A;EIF3A
response to UV (GO:0009411)	9/117	0.782965	0.908861	8.47918	-0.810301	CIRBP;BCL2;PTPRK;UACA;POLH;TP63;MAP4K3;MEN1;ATR
cellular response to BMP stimulus (GO:0071773)	2016-04-22	0.188188	0.848148	4.92531	-0.8112	NOG;GDF2;ACVR2A;ADAMTS7
negative regulation of blood pressure (GO:0045776)	1939-05-01	0.339898	0.862587	5.49672	-0.812523	SCPEP1;NOS2;ADIPOQ;CRH;BBS4
regulation of focal adhesion assembly (GO:0051893)	1936-05-01	0.286833	0.848148	4.93389	-0.812612	EPB41L5;MYOC;ROCK1;ROCK2;VEGFA
ovulation cycle process (GO:0022602)	1978-07-01	0.622387	0.894044	7.26036	-0.813166	PLEKHA1;MSTN;ADAMTS1;MSH4;BCL2;BCL2L1;VEGFA
response to BMP (GO:0071772)	2016-04-22	0.188188	0.848148	4.94086	-0.813761	NOG;GDF2;ACVR2A;ADAMTS7
phagocytosis (GO:0006909)	1948-05-01	0.498933	0.894044	7.26946	-0.814185	ADORA2A;TYRO3;ANXA11;ITGAV;CD36
regulation of keratinocyte proliferation (GO:0010837)	2016-04-22	0.188188	0.848148	4.94393	-0.814267	REG3A;BCL11B;PTPRK;TP63
regulation of gene expression, epigenetic (GO:0040029)	10/122	0.72791	0.899091	7.65817	-0.814611	HDAC4;TDRKH;FTO;SMARCD1;HEMK1;H2AFY;SUV39H1;RLIM;TET2;KLF2
negative regulation of transmembrane transport (GO:0034763)	1951-05-01	0.548983	0.894044	7.27654	-0.814977	SLC9A3R1;SLN;CABP1;PKD2;CRHR1
transcription-coupled nucleotide-excision repair (GO:0006283)	1947-05-01	0.481777	0.894044	7.2784	-0.815187	LIG1;CCNH;RPA1;POLR2F;RPA2
response to glucagon (GO:0033762)	1949-05-01	0.515868	0.894044	7.27998	-0.815363	PFKFB1;GNG7;ADCY1;PRKACB;ASS1
hormone biosynthetic process (GO:0042446)	1944-05-01	0.429232	0.887984	6.88153	-0.817539	TPO;CYP11B1;AKR1C3;DIO3;HSD17B6
morphogenesis of a branching epithelium (GO:0061138)	13/162	0.77006	0.900393	7.79773	-0.81817	SEMA5A;DDR1;IL10;NRP1;PSPN;LEF1;GDF2;PKD2;VEGFA;SALL1;BCL2;GRB2;DCHS1
regulation of cell-substrate junction assembly (GO:0090109)	1936-05-01	0.286833	0.848148	4.96881	-0.818364	EPB41L5;MYOC;ROCK1;ROCK2;VEGFA
positive regulation of intracellular protein transport (GO:0090316)	11/131	0.706953	0.894044	7.30677	-0.818364	SEMA5A;TMEM30B;TPR;AKAP6;CIB1;PDZK1;JAK2;CEP290;UACA;TLR2;CDK5R1
regulation of receptor-mediated endocytosis (GO:0048259)	1964-04-01	0.856706	0.932374	11.7029	-0.819449	GREM1;SFRP4;DNAJC6;VEGFA
[truncated: 2,603 more rows]

## Sheet: 2165P<0.05EnrichrGOCellComp
GO Cellular Component 2015
Term	Overlap	P-value	Adjusted P-value	Z-score	Combined Score	Genes
immunological synapse (GO:0001772)	2016-12-29	0.000149817	0.0795529	-2.40831	6.09623	ZAP70;LGALS3;LCK;GZMA;CD28;RHOH;GZMB;PRKCQ;RLTPR;SOCS6;CARD11;LAT
external side of plasma membrane (GO:0009897)	36/191	0.000398881	0.0870159	-2.25823	5.51385	NLGN1;ITGAM;CHRNA4;CXCR5;ECE1;VTCN1;TNFRSF13C;IL2RG;LGALS3;CD79A;CD19;CXCR3;BTLA;S1PR1;ITGAV;CCR7;CD36;CD33;ITGA4;MUC17;FCRL6;TNFRSF18;RTN4RL2;CD2;TGFBR3;FCER2;CD5;CD8A;IL2RA;SCNN1A;IL2RB;CD28;IL7R;MS4A1;CD22;TLR2
side of membrane (GO:0098552)	41/235	0.000655487	0.0870159	-2.24734	5.48724	NLGN1;ITGAM;DIABLO;CHRNA4;LRRK2;CXCR5;ECE1;VTCN1;TNFRSF13C;CABP1;IL2RG;LGALS3;CD79A;CD19;CXCR3;BTLA;S1PR1;ITGAV;CCR7;CD36;CD33;ITGA4;MUC17;FCRL6;TNFRSF18;RTN4RL2;CD2;TGFBR3;FCER2;CD5;CD8A;IL2RA;P2RX1;SCNN1A;IL2RB;CD28;GNB1L;IL7R;MS4A1;CD22;TLR2
integral component of plasma membrane (GO:0005887)	139/1066	0.000501577	0.0870159	-2.16868	5.29518	CD82;GPR65;RRH;SLC4A1;SIT1;SLC16A6;ENPP2;SLC16A8;SLC16A3;SLC16A5;CD96;SLC15A2;SCARA5;SLC34A1;F2R;CNPY2;PROCR;SYPL1;TFR2;CD8A;SCNN1A;TYRO3;ORAI1;ROR1;RHCG;ATP6V1A;GYPE;ABCB4;NPR3;ITPR3;KIR2DL1;SLC1A6;KIR2DL3;CRHR1;KIR2DL4;RASGRP3;CRHR2;APH1A;HRH1;TPO;EBP;KLRK1;HRH2;FLRT3;CD19;BTLA;JAG2;KIR2DS4;NKG7;SLC6A9;CD28;PLXNB1;FGFR4;CD200;CD22;GPR19;DDR1;KIR3DS1;FLT4;SLC2A1;HTR2B;GRIK4;CD3G;PTPRK;SLC6A1;PKD…
photoreceptor connecting cilium (GO:0032391)	2016-08-25	0.00678804	0.454058	-2.3331	1.84205	IFT20;RP1L1;IFT52;IFT88;NPHP1;TBCC;GNAT1;CEP290
T cell receptor complex (GO:0042101)	2016-06-14	0.00614932	0.454058	-2.25918	1.78369	ZAP70;CD8A;CD3G;CD247;CD3D;CARD11
receptor complex (GO:0043235)	41/272	0.0068408	0.454058	-2.22742	1.75861	DDR1;NRP1;NLGN1;ITGAM;DIABLO;CHRNA4;RNMT;FLT4;CHRNA9;GRIK4;CD3G;ITPR3;CD3D;GHR;CD79A;SDCBP;PORCN;ERBB2;PTK2B;PLXNA1;OLR1;ITGAV;RFFL;CACNG2;PLXNA4;PLXNA3;ITGA4;OSMR;GRIN1;GRIN2D;ZAP70;CD8A;TAOK2;ITGA7;ROR1;PLXNB1;CD247;RAMP1;CARD11;KCTD16;TLR2
ciliary base (GO:0097546)	2016-05-09	0.00541319	0.454058	-1.61845	1.27782	IFT20;IFT52;IFT88;TULP3;PRKACB
microtubule organizing center (GO:0005815)	58/427	0.0106155	0.563684	-2.22366	1.27474	CIB1;SNX10;CHD3;PKD2;FAM134C;CDC20;GSG2;KIF13A;DPF2;CEP290;PRKACB;DLGAP5;BBS4;GEN1;PPP1R12A;VPS37A;HAUS6;AXIN2;HAUS5;WDR34;DYNLL2;PROCR;IFT88;CLIP1;RP2;NME7;RILPL1;AKAP9;KIAA1731;TBC1D7;ZNF274;ROCK2;DCTN4;PRKCZ;IFT74;SLC9A3R1;CCDC85B;NPHP4;CEP192;RAB28;CCDC141;RAB11FIP3;ANKRD26;USP20;CEP152;SCLT1;KLHL22;HOOK3;IFT20;NIN;APC;HOOK2;RFWD2;TUBGCP3;DZIP1;CCDC61;NFE2L2;BCL2L1
intrinsic component of plasma membrane (GO:0031226)	1933-09-01	0.00980295	0.563684	-2.14681	1.23069	PDGFRB;OPRD1;F10;SLC34A1;S1PR1;ADAM9;RASAL3;SCN4B;CRHR1
centrosome (GO:0005813)	50/360	0.0119233	0.575569	-2.1743	1.20108	CIB1;SNX10;CHD3;FAM134C;CDC20;GSG2;KIF13A;DPF2;CEP290;PRKACB;DLGAP5;BBS4;GEN1;PPP1R12A;VPS37A;HAUS6;AXIN2;HAUS5;DYNLL2;PROCR;CLIP1;NME7;RILPL1;KIAA1731;AKAP9;ZNF274;ROCK2;DCTN4;IFT74;SLC9A3R1;CCDC85B;NPHP4;CEP192;CCDC141;RAB11FIP3;ANKRD26;USP20;CEP152;SCLT1;KLHL22;HOOK3;IFT20;NIN;APC;HOOK2;RFWD2;TUBGCP3;CCDC61;NFE2L2;BCL2L1
cis-Golgi network (GO:0005801)	1935-09-01	0.0132989	0.588474	-1.86675	0.989793	RAB30;GOLGB1;TRAPPC4;GOLIM4;YIPF6;HOOK3;TMED5;FKTN;CTGF
lamellipodium (GO:0030027)	19/111	0.0197786	0.80788	-1.99186	0.424949	CYFIP1;PLEKHH2;ROCK1;ITSN1;RDX;CIB1;PARVA;PKD2;CCDC88A;FGD4;ABLIM1;FER;FGD6;APC;CAPZB;PTK2B;CTNNA3;PLCG1;SRGAP2
primary cilium (GO:0072372)	17/99	0.0258582	0.980763	-1.89745	0.0368564	DYNC2H1;TULP3;TBCC;PTPRK;PKD2;IFT20;RP1L1;IFT52;IFT88;ARL13B;RILPL1;GPR161;NPHP1;NPHP4;GNAT1;CEP290;BBS4
cell surface (GO:0009986)	56/437	0.0298554	0.983455	-2.0547	0.034279	NRP1;ITGAM;IDE;PTPRK;SLC6A1;ANTXR1;GHR;PLAU;TIMP2;ITGAV;CCR7;CD36;ADAMTS7;PDGFRB;ITGA4;SCARA5;IL15;SLC34A1;ATPIF1;ADIPOQ;RTN4RL2;MIF;RGMA;TGFBR3;SFRP4;PROCR;GJD3;ITGA7;ADAM9;VAMP3;TLR2;NLGN1;KCNE2;PLA2G1B;LRP4;CST8;NOD2;IL2RG;CRHR2;NT5E;KLRK1;SLITRK6;LRRC8A;CD58;TIGIT;FGF22;SORT1;CLEC17A;WNT7A;ACVR2A;GRIN1;VEGFA;CD2;TREML2;CD24;RAMP1
nuclear envelope (GO:0005635)	18/110	0.0323072	0.983455	-1.94282	0.0324124	SUN2;RRM1;SUN1;GPX4;MYOF;ANXA11;AKAP6;PARP16;LTC4S;UACA;PRKCZ;LMNB1;TPR;ALOX5AP;TYRO3;WDFY3;NUPL1;HTATIP2
ciliary part (GO:0044441)	30/223	0.0592199	0.983455	-1.84822	0.0308342	UNC119B;TULP3;PKD2;GRK1;IFT52;SLC9A3R1;ARL13B;TCTN1;NPHP1;GNAT1;RAB28;CEP290;PRKACB;ATG7;BBS4;DYNC2H1;SCLT1;WDR34;DHRS3;IFT20;RP1L1;IFT88;NME7;RP2;CDHR1;AKAP9;SCNN1A;TBC1D7;DZIP1;SHANK3
envelope (GO:0031975)	19/123	0.0442345	0.983455	-1.80791	0.0301618	SUN2;RRM1;SUN1;GPX4;MYOF;ANXA11;AKAP6;PARP16;LTC4S;UACA;PRKCZ;LMNB1;ADAP2;ALOX5AP;TPR;TYRO3;WDFY3;NUPL1;HTATIP2
organelle envelope (GO:0031967)	19/123	0.0442345	0.983455	-1.78692	0.0298116	SUN2;RRM1;SUN1;GPX4;MYOF;ANXA11;AKAP6;PARP16;LTC4S;UACA;PRKCZ;LMNB1;ADAP2;TPR;ALOX5AP;TYRO3;WDFY3;NUPL1;HTATIP2
Golgi apparatus (GO:0005794)	98/865	0.0735008	0.983455	-1.76065	0.0293733	ATP8A2;TMEM167A;GORAB;GOLIM4;CIB1;MANEA;CTGF;GOLGA4;FAM198B;SLC39A7;PTGDS;DYNC2H1;SLC30A8;LIG1;F2R;AP1AR;PASK;LAX1;AKAP9;PRKD2;OPTN;GLYR1;RTN3;MAPKAP1;ZC3HAV1;SLC1A6;PLD1;RASGRP1;CRHR2;APH1A;GYLTL1B;FUT9;VTI1A;MAP6;ST3GAL6;FGF22;ATP6V0A1;ATP8B4;ST8SIA3;RAB39B;CDC6;HOOK3;IFT20;CCDC88A;GOLGB1;C6ORF89;GRB2;LRRK2;IER3IP1;PIK3C2A;PHEX;SH3RF1;DUSP10;TRIM68;CD36;TMED5;GAL3ST4;MYOC;IL15;ZDHHC12;PLA2G4A;A…
extrinsic component of membrane (GO:0019898)	18/115	0.0447938	0.983455	-1.72629	0.0288	USP8;FARP1;CNTFR;EPB41;RDX;SNX10;SOX10;GHR;EEA1;EPB41L5;FER;EPB41L4A;CNR2;SNX16;EPB41L2;TPR;WDFY3;FERMT2
nonmotile primary cilium (GO:0031513)	1967-12-01	0.0437167	0.983455	-1.71405	0.0285958	IFT20;RP1L1;IFT52;IFT88;NPHP1;TBCC;NPHP4;GNAT1;PTPRK;PKD2;CEP290;BBS4
intrinsic component of membrane (GO:0031224)	1959-11-01	0.0421635	0.983455	-1.68135	0.0280504	PDGFRB;OPRD1;F10;SLC34A1;S1PR1;ADAM9;ECE1;CYP2E1;RASAL3;SCN4B;CRHR1
secretory granule (GO:0030141)	24/176	0.0758257	0.983455	-1.6715	0.027886	RAB3B;USP8;CATSPER3;SLC30A8;PLA2G1B;NCF2;SPESP1;STXBP1;ANXA11;ECE1;FSTL3;RCBTB2;VEGFA;NPPC;SEMG2;SYPL1;CAPZB;RAB12;ATP6V0A2;AVP;ACPP;SCG2;SKIL;VAMP3
transcription factor complex (GO:0005667)	34/268	0.0840627	0.983455	-1.59678	0.0266395	RBPJL;CTBP1;CCNH;LEF1;TCF7;CRX;LDB2;RBPJ;BARX2;HDAC9;ETS1;ARNTL2;SOX17;SOX18;SOX15;TAF1A;E2F3;E2F5;PITX1;E2F7;TP63;HES6;WWTR1;TLE1;PRMT2;NFYB;NFATC2;KLF4;POU3F1;GTF2F2;TFDP2;HAND2;REL;TCF3
extracellular space (GO:0005615)	124/1120	0.0785277	0.983455	-1.57209	0.0262275	CPNE9;SPON2;CSF2;MRGPRD;CTGF;COMP;NPPC;LGALS3;PLAU;CFL2;C1RL;KAL1;ENPP2;PTGDS;SIL1;IGFBP1;BIVM;IFNA14;MIA;IGFBP4;ADIPOQ;MIF;CEL;CHIT1;SFRP4;ADAM9;SCG2;FREM3;RTN3;REG3A;DPT;TNFRSF11B;CABP1;A1BG;AEBP1;C9ORF72;KLK8;IL22RA2;SDCBP;TPO;SCGB1D2;FLRT3;FGF22;WNT10B;PSPN;RDX;GDF2;GDF1;LYZ;GDF5;FGF17;PPP1R1A;DMXL2;LCN2;LCN1;DDR1;SERPINA2;NRP1;COL18A1;TINAGL1;MSTN;LRRK2;LECT2;WISP3;TNFAIP2;HMGB2;IDE;SIPA1L3;…
dendrite (GO:0030425)	30/236	0.0978638	0.983455	-1.5664	0.0261325	NLGN1;CHRNA4;LRRK2;KCNA1;GRIK4;LRP4;CABP1;PTPRK;CRHR1;SHARPIN;SUMO1;CNR2;CHL1;TUBB3;PTK2B;TP63;CCR2;FARP1;WFS1;IFNGR1;TRAPPC4;KCNIP3;KCNIP4;ACAD9;GRIN1;GRIN2D;ADORA2A;ATXN10;AVP;CDK5R1
axon part (GO:0033267)	19/133	0.0771729	0.983455	-1.55173	0.0258878	OPRD1;GPM6A;MYOC;LRRK2;KCNIP3;KCNA1;KCNC4;CAD;SLC1A2;GRIK4;PRKCZ;GRIN1;EEA1;APC;ADORA2A;BIN1;CRH;SPOCK1;PFN2
membrane raft (GO:0045121)	26/200	0.0982781	0.983455	-1.50666	0.025136	OPRD1;LRRK2;SLC2A1;AKAP6;FAIM2;PRKCZ;CD79A;SLC9A3R1;PTK2B;CD36;JAK2;DCC;SLC34A1;F2R;MYOF;RTN4RL2;PDZK1;LAX1;ZAP70;LCK;P2RX1;KCNMA1;RANGRF;CD24;LAT;CARD11
cytoplasmic membrane-bounded vesicle (GO:0016023)	56/492	0.138243	0.983455	-1.37921	0.0230096	RAB3B;NCF2;LRRK2;ITSN1;GOLIM4;PRF1;ECE1;PIK3C2B;RCBTB2;NPPC;PCLO;CAPZB;ITGAV;CD36;USP8;SLC30A8;DST;ANXA11;AP1AR;AXIN2;SYPL1;BIN1;TMEM33;LCK;AVP;ACPP;SCG2;VAMP3;RAB5B;DDC;CATSPER3;PLA2G1B;STXBP1;SPESP1;CXXC4;FSTL3;CLTCL1;ATP6V0A2;VTI1A;SRGAP2;SKIL;YIPF2;SORT1;TRAPPC4;HIP1R;SYT15;VEGFA;GRIN1;MYO1E;SEMG2;SYT11;RAB12;DMXL2;TAOK2;YIPF6;PKN1
microbody lumen (GO:0031907)	1935-07-01	0.0728705	0.983455	-1.29133	0.0215435	GRHPR;ABCD3;IDH1;AGPS;FAR1;IDE;ACAA1
microtubule organizing center part (GO:0044450)	15/105	0.107122	0.983455	-1.29014	0.0215237	SCLT1;HOOK3;WDR34;IFT20;IFT52;NIN;IFT88;RP2;LCK;AKAP9;TUBGCP3;DZIP1;CEP290;BBS4;CNTLN
postsynaptic density (GO:0014069)	14/98	0.116576	0.983455	-1.25795	0.0209866	NLGN1;IFNGR1;SEMA4C;LRP4;AXIN2;CABP1;GRIN1;SHARPIN;ADORA2A;PTK2B;SPOCK1;SRGAP2;SHANK3;CDK5R1
peroxisomal matrix (GO:0005782)	1935-07-01	0.0728705	0.983455	-1.24836	0.0208266	GRHPR;ABCD3;IDH1;AGPS;FAR1;IDE;ACAA1
Z disc (GO:0030018)	13/87	0.101381	0.983455	-1.23752	0.0206458	HDAC4;DST;SLC4A1;FBXO32;MYPN;TTN;CSRP3;CAPZB;BAG3;BIN1;XIRP2;SCN3B;MYH6
ciliary membrane (GO:0060170)	1943-08-01	0.0769617	0.983455	-1.23693	0.020636	GRK1;ARL13B;CDHR1;SCNN1A;GNAT1;SHANK3;DHRS3;BBS4
PML body (GO:0016605)	1968-11-01	0.0864132	0.983455	-1.21339	0.0202432	ISG20;DAXX;BLM;SUMO1;RPA1;RPA2;WDFY3;NR2C1;SKIL;ATR;PIAS1
centriole (GO:0005814)	1972-11-01	0.112813	0.983455	-1.14911	0.0191709	IFT20;IFT52;IFT88;NIN;RP2;SCLT1;TUBGCP3;DZIP1;WDR34;BBS4;CNTLN
ciliary basal body (GO:0036064)	1971-11-01	0.105822	0.983455	-1.14635	0.0191249	IFT20;IFT88;RP2;NME7;TBC1D7;AKAP9;RAB28;DZIP1;PKD2;WDR34;BBS4
neuronal cell body (GO:0043025)	32/270	0.160626	0.983455	-1.13256	0.0188948	GPM6A;NRP1;DDC;PDE1B;CHRNA4;LRRK2;KCNA1;LRP4;ITPR3;CIB1;CABP1;PTPRK;ASCL1;CYGB;CRHR1;GHR;CNR2;TBX21;TIMP2;VTI1A;PTK2B;GNAT1;CCR2;RRM1;SMURF1;CAD;KCNIP4;S100B;CIT;ADORA2A;ATXN10;CDK5R1
cell projection membrane (GO:0031253)	24/196	0.164004	0.983455	-1.11118	0.0185381	OPRD1;PLEKHA1;SLC34A1;SLC1A2;PDZK1;ANTXR1;DHRS3;GRIN1;GRK1;EPB41L5;SFRP4;SLC9A3R1;ARL13B;APC;ADORA2A;RP2;CDHR1;SCNN1A;ITGAV;GNAT1;SHANK3;NOX1;BBS4;SLC27A4
pronucleus (GO:0045120)	2016-05-18	0.0468912	0.983455	-0.975208	0.0162696	BLM;TCL1A;RAD50;RIF1;SLC2A1
synaptic vesicle (GO:0008021)	1986-12-01	0.154175	0.983455	-0.966521	0.0161247	RAB3B;DDC;PCLO;SYPL1;SYT11;BIN1;TRAPPC4;LRRK2;DMXL2;VTI1A;SYT15;GRIN1
I band (GO:0031674)	2016-05-19	0.0550853	0.983455	-0.901164	0.0150343	BIN1;CFL2;CASQ1;MYPN;TTN
apical part of cell (GO:0045177)	1987-12-01	0.162268	0.983455	-0.852909	0.0142293	DYNC2H1;IFT88;CLCN5;CHL1;RDX;MGST1;DCHS1;ITPR3;ACPP;INADL;CRHR1;BYSL
cytosol (GO:0005829)	258/2529	0.198171	0.983455	-0.829295	0.0138353	CYFIP2;VPS29;EIF4A1;TRIO;WIPF2;EIF4A3;ITSN1;SMC4;CDC20;BAIAP2L1;RPS19;MAGOH;PIP4K2A;GNAT1;CHAC1;UBASH3A;PRKACB;TP63;SKP1;GAMT;DYNC2H1;DAXX;PRKCH;MCCC1;CEL;PHKA2;BCR;CARHSP1;PPP1R3C;AKAP9;TXNIP;PLBD1;PRKCQ;OPTN;GNE;SKAP2;CTBP1;PDE1B;MAPKAP1;STXBP1;EIF5A2;CDCA8;VPS26A;VPS26B;PLA2G6;KALRN;PRKCZ;SAMSN1;GSPT2;MTMR6;IL22RA2;NEU2;CEP192;PLCG1;ATG7;WWTR1;CHKA;UPF3B;NFATC2;PARVA;CDC6;CCDC88A;CD28;REL;ECHD…
cation channel complex (GO:0034703)	18/147	0.205538	0.983455	-0.798066	0.0133143	KCNH4;TRPC5;CATSPER3;KCNE2;KCNA1;PDE4D;KCNC4;AKAP6;KCNA6;C1ORF101;AKAP9;KCNMA1;SCNN1A;SCN4A;SCN3B;CACNG2;SCN4B;KCNJ1
cortical cytoskeleton (GO:0030863)	1950-08-01	0.136255	0.983455	-0.720104	0.0120137	PLEKHH2;PCLO;CAPZB;NOS2;EPB41;SCNN1A;SLC2A1;SLC4A1
cell-cell junction (GO:0005911)	37/335	0.245421	0.983455	-0.559898	0.0093409	ITK;ABCB4;SLC2A1;AKAP6;LIN7A;PTPRK;PKD2;PRKCZ;BAIAP2L2;CAPZB;NPHP1;NPHP4;CTNNA3;PLCG1;PANX3;MAGI1;PRKCH;ITGA4;CDC42BPA;INADL;CD2;MYO1E;ZAP70;APC;LCK;CLDN19;RANGRF;GRB2;CLDN17;PKP3;RLTPR;FGFR4;DSG4;SCN4B;DSC1;LAT;SKAP1
endosomal part (GO:0044440)	23/200	0.246508	0.983455	-0.483307	0.00806311	PLEKHF1;VPS37A;SNX10;ECE1;TMEM165;CLCN6;CLCN5;ZFYVE16;SNX16;RAB12;CTSK;ERBB2;KIF13A;ATP6V0A2;ANXA6;PMEPA1;RFFL;JAK2;RPS27A;ATP6V0E2;CHMP7;APPL2;ATP6V0A1
plasma membrane region (GO:0098590)	43/395	0.252601	0.983455	-0.470033	0.00784166	ATP6V1A;KCNA1;SLC2A1;AKAP6;SLC4A1;LIN7A;SLC2A5;PKD2;PRKCZ;GRK1;SLC9A3R2;SLC9A3R1;ARL13B;HEPH;PDZD11;ERBB2;GNAT1;CNNM2;JAK2;SLC13A5;BBS4;PDGFRB;CA11;DST;MUC17;SLC34A1;F2R;MYOF;GP2;ATP1B2;PDZK1;DHRS3;CDHR1;KCNMA1;SCNN1A;CLDN19;RANGRF;ADAM9;RHCG;SHANK3;NAIP;SLC26A5;VAMP3
N-methyl-D-aspartate selective glutamate receptor complex (GO:0017146)	2016-04-11	0.0375086	0.983455	-0.452197	0.00754409	NLGN1;PTK2B;GRIN2D;GRIN1
proteinaceous extracellular matrix (GO:0005578)	27/239	0.250422	0.983455	-0.421175	0.00702655	SPON2;DPT;TNFRSF11B;FBLN2;HAPLN1;NTN3;CTGF;COMP;LGALS3;FLRT3;CHL1;ADAMTSL4;SPOCK2;KAL1;SPOCK1;ADAMTS7;WNT10B;MYOC;WNT7A;KERA;MMP10;VEGFA;TGFBR3;VCAN;ENAM;COL6A2;COL9A2
integral component of nuclear inner membrane (GO:0005639)	2016-04-11	0.0375086	0.983455	-0.360342	0.00601167	P2RX7;SUN1;P2RX5;P2RX1
acrosomal vesicle (GO:0001669)	1953-08-01	0.167151	0.983455	-0.355366	0.00592865	USP8;CATSPER3;CAPZB;NCF2;SPESP1;ATP6V0A2;SKIL;RCBTB2
chromosome, telomeric region (GO:0000781)	1953-08-01	0.167151	0.983455	-0.337736	0.00563452	SUN2;ACD;BLM;RAD50;RIF1;MRE11A;RPA2;TELO2
COP9 signalosome (GO:0008180)	1935-06-01	0.149316	0.983455	-0.137727	0.00229773	EPB41L2;WDR6;GRB2;PLCG1;NOD2;LAT
neuromuscular junction (GO:0031594)	1947-07-01	0.196292	0.983455	-0.0903959	0.00150809	HDAC4;KCNC4;F2R;ITGA7;SPOCK1;LRP4;CDK5R1
actin cytoskeleton (GO:0015629)	22/193	0.264607	0.983455	-0.0142431	0.00023762	PPP1R12A;DST;AVIL;RPA1;NFATC2;PARVA;CORO2B;KALRN;TRIOBP;CIT;MYO1E;FGD4;SLC9A3R1;ABLIM1;FER;BAIAP2L1;CAPZB;SCNN1D;BIN1;CFL2;CTNNA3;SLC16A3
nuclear membrane part (GO:0044453)	2016-04-12	0.0466187	0.983455	0.0826744	-0.00137927	P2RX7;P2RX5;SUN1;P2RX1
intracellular (GO:0005622)	63/730	0.833472	0.999687	6.14838	-0.00192704	AVEN;PRDM9;ZNF250;ZNF490;DDX43;JMJD1C;RLBP1;ARL5B;ARL5C;ZNF81;RASGEF1A;HEPH;TRIM68;BLNK;CCR7;ZNF688;ZNF443;WSB1;ZFP1;ZNF480;ATG10;ZNF10;IL16;RHOF;ANO5;RNF207;ARHGEF3;ACPP;TELO2;ZNF596;ZNF233;ZNF550;RAB5B;ZNF274;AGAP2;HSD17B6;RASAL3;ZNF69;SEC14L2;ARL13B;SEC14L4;ZNF549;BCO2;ZNF225;PLXNA4;ZNF267;PLXNA3;NOS2;ZNF140;PNPLA8;CEP152;SH2D1B;ZFC3H1;AKR1C3;RAB39B;ARHGAP28;MLLT11;ZNF419;PLXNB1;ASB2;ZNF257;ZN…
motile cilium (GO:0031514)	1968-09-01	0.23746	0.983455	0.123621	-0.00206239	IFT20;IFT52;IFT74;IFT88;CATSPER3;NPHP1;RNF38;SCNN1A;BBS4
vacuolar part (GO:0044437)	22/285	0.875038	0.999687	6.66854	-0.00209007	ATP6V1A;PLEKHF1;SPHK2;SLC44A2;ATP11C;AP3B1;KERA;ECE1;PLD1;GDAP2;TMEM165;CLCN6;CLCN5;VCAN;CTSK;LAMP3;ANXA6;ATP6V0A2;CTSF;ACPP;DAGLB;ATP6V0A1
cytosolic part (GO:0044445)	15/198	0.853932	0.999687	6.73448	-0.00211074	MCTS1;PFKFB1;NUFIP1;RPL35A;HPS6;IDE;RPL10A;PIK3C2A;UACA;PIK3C2B;HBM;RPS19;RPLP2;AHSP;RPS27A
microtubule associated complex (GO:0005875)	10/138	0.852034	0.999687	6.94449	-0.00217656	DYNC2H1;KLC4;DYNLT3;DCTN4;TPR;KIF13A;CDCA8;HAUS6;HAUS5;DYNLL2
early endosome (GO:0005769)	10/141	0.868167	0.999687	7.07707	-0.00221811	EEA1;PTPN1;USP8;NRP1;ZFYVE16;SNX16;SORT1;SNX13;ECE1;NOX1
organelle inner membrane (GO:0019866)	27/360	0.922112	0.999687	7.10879	-0.00222806	ABCD3;LRRK2;MGST1;HCCS;TYMS;LMNB1;LGALS3;NNT;FPGS;UCP2;GRPEL2;LDHD;SLC25A40;SRGAP2;SUN2;GPX4;MYOC;MCCC1;PLA2G4A;APEX2;COQ10A;SLC25A16;COQ4;SLC25A38;CYP11B1;SLC25A4;BCL2L1
microtubule (GO:0005874)	27/360	0.922112	0.999687	7.15404	-0.00224224	ODF3L2;PBXIP1;GRAMD3;KLC4;SERP1;TUBB3;RASSF5;KIF13A;MAP6;DYNC2H1;DCXR;LRRC49;DYNLT3;KLHL22;TBCC;HAUS6;HAUS5;AXIN2;HOOK3;DYNLL2;RP1L1;NIN;CLIP1;APC;HOOK2;TUBGCP3;TRIM55
ribosomal subunit (GO:0044391)	9/135	0.898511	0.999687	7.2302	-0.00226611	MCTS1;RPS19;NSUN4;MRPS18B;RPLP2;RPL35A;MRPL36;RPL10A;RPS27A
mitochondrial inner membrane (GO:0005743)	25/341	0.932044	0.999687	7.23268	-0.00226689	ABCD3;LRRK2;MGST1;HCCS;TYMS;LGALS3;NNT;GRPEL2;UCP2;LDHD;FPGS;SLC25A40;SRGAP2;GPX4;MYOC;MCCC1;APEX2;PLA2G4A;COQ10A;SLC25A16;SLC25A38;COQ4;CYP11B1;SLC25A4;BCL2L1
Golgi membrane (GO:0000139)	22/308	0.937911	0.999687	7.23744	-0.00226838	GALNT7;BCAP31;SLC35A3;PGAP2;GALNT3;FUT11;ST8SIA3;ZDHHC21;CABP1;ZDHHC17;MANEA;B3GNT7;RFWD2;GOLGB1;ST8SIA4;PMEPA1;CHPT1;ST3GAL6;CYP2E1;WHAMM;RFFL;OPTN
vesicle membrane (GO:0012506)	18/249	0.911361	0.999687	7.24244	-0.00226995	TRIM72;SUN1;SLC30A8;ZDHHC17;ZNRF2;IFT88;BAIAP2L2;LAMP3;ATP6V0A2;VOPP1;GRB2;CD36;RPS27A;ACPP;ATP6V0E2;CACNG2;ATP6V0A1;VAMP3
mitochondrial membrane (GO:0031966)	34/457	0.948636	0.999687	7.34096	-0.00230083	ABCD3;LRRK2;MGST1;HCCS;TYMS;HK2;LGALS3;NNT;FPGS;UCP2;GRPEL2;LDHD;SLC25A40;SRGAP2;BOK;VAT1;GPX4;MYOC;MCCC1;PLA2G4A;APEX2;ASS1;COQ10A;TOMM40L;SLC25A16;COQ4;SLC25A38;PPP2R2B;CYP11B1;BCL2;ST20;SLC25A4;RNF185;BCL2L1
protein-DNA complex (GO:0032993)	1998-07-01	0.830271	0.999687	7.53978	-0.00236314	ACD;H2AFY;KCNIP3;LEF1;HIST3H2BB;TCF3;HIST1H2BB
cytoplasmic vesicle membrane (GO:0030659)	15/229	0.951692	0.999687	7.68335	-0.00240814	TRIM72;SUN1;SLC30A8;ZDHHC17;ZNRF2;IFT88;LAMP3;ATP6V0A2;VOPP1;CD36;RPS27A;ATP6V0E2;CACNG2;ATP6V0A1;VAMP3
extracellular region (GO:0005576)	128/1585	0.985826	0.999687	7.77594	-0.00243716	PRSS1;CSF2;SIRPD;PRF1;SPINT3;FAIM3;CTGF;COMP;PLAU;FAM3A;PTGDS;IGFBP1;IFNA14;IGFBP5;IGFBP4;CTRB2;ADIPOQ;F2R;CTRB1;KERA;MIF;CEL;PRAP1;SFRP4;COL4A2;CD8A;BOLA3;HHIPL2;ADAM9;WFDC10B;CSH2;TNFRSF11B;A1BG;FBLN2;ENHO;LCN10;APOF;FGF22;COL28A1;WNT10B;MUC17;PRG2;LYZ;GDF5;FGF17;LCN2;F13B;PLXNB1;COL9A2;IL7R;LCN6;FGFR4;SERPINA2;DHRS13;COL18A1;DEFB105A;TINAGL1;C2CD2;FLT4;WISP3;DBH;CGB2;WFDC2;HAPLN1;GHR;FCRLA;NGR…
mitochondrion (GO:0005739)	94/1269	0.997214	0.999687	7.87454	-0.00246806	TDRKH;CXORF23;OSGEPL1;CLPB;LRRK2;ACSM2A;MRPL36;HCCS;IDE;RPL10A;HK2;GHR;LACTB;BZRAP1;MTRF1;HINT3;CA5B;NNT;FPGS;CASP4;C19ORF12;MRPL9;AASS;FADS1;BOK;HEMK1;GPX4;LIG1;GLRX5;ATPIF1;MCCC1;ACAD9;RSAD1;C10ORF10;MRPS18B;QTRTD1;POLRMT;MUT;SIRT3;QTRT1;ALDH5A1;POLG2;AGPS;CASQ1;CYP2E1;SLC25A4;ISCU;ATPAF1;ATP6V1A;OAT;GLS2;DIABLO;STXBP1;PON2;MGST1;AGAP2;AK3;NOL3;TYMS;PLA2G6;FHIT;UACA;COX7A1;BARX2;FOXO1;PTS;ACACA…
late endosome (GO:0005770)	7/107	0.886255	0.999687	7.92364	-0.00248345	BACE1;CD79A;SNX16;SLC31A1;SLC30A4;ACPP;CRHR1
ribosome (GO:0005840)	10/166	0.954338	0.999687	7.94325	-0.0024896	SERP1;RPS4Y2;NUFIP1;RPS19;ANKRD42;MRPL49;RPLP2;RPL35A;MRPL9;HSPA14
cytoplasmic vesicle part (GO:0044433)	22/363	0.991717	0.999687	8.14264	-0.00255209	TRIM72;SUN1;SLC30A8;SEMA4C;VEGFB;DBH;ZDHHC17;VEGFA;ZNRF2;IFT88;NECAP1;SYPL1;LAMP3;CLTCL1;ATP6V0A2;VOPP1;CD36;RPS27A;ATP6V0E2;CACNG2;ATP6V0A1;VAMP3
endocytic vesicle membrane (GO:0030666)	1994-06-01	0.885786	0.999687	8.25556	-0.00258748	ATP6V0A2;CD36;RPS27A;ATP6V0E2;CACNG2;ATP6V0A1
mitochondrial membrane part (GO:0044455)	7/167	0.995627	0.999687	8.46695	-0.00265374	ATP5L2;NNT;LRRK2;ATPIF1;TIMM17A;SOX10;COX7A1
large ribosomal subunit (GO:0015934)	1974-05-01	0.838054	0.999687	8.59536	-0.00269398	NSUN4;RPLP2;RPL35A;MRPL36;RPL10A
DNA packaging complex (GO:0044815)	1977-05-01	0.860695	0.999687	8.74084	-0.00273958	H2AFY;HIST3H2BB;TCF3;HIST1H2BB;SMC4
nuclear speck (GO:0016607)	1984-05-01	0.903362	0.999687	8.93832	-0.00280147	FTO;TUT1;U2AF1;MAML3;AFF2
kinetochore (GO:0000776)	1998-05-01	0.955873	0.999687	9.0143	-0.00282529	CLIP1;PPP1R12A;APC;DYNLT3;TPR
keratin filament (GO:0045095)	1998-05-01	0.955873	0.999687	9.02844	-0.00282972	KRT71;KRT16;KRTAP10-11;KRTAP4-3;KRT73
blood microparticle (GO:0072562)	7/161	0.993719	0.999687	9.03433	-0.00283157	SDCBP;GRIPAP1;PRSS1;SLC2A1;SLC4A1;A1BG;C1QC
chromosome (GO:0005694)	19/166	0.278283	0.983455	0.169801	-0.00283282	SUN2;BLM;PRDM9;LIG1;H2AFY;SUV39H1;SETD7;RBM19;HMGB2;LIG4;PBX4;HDAC8;SMC4;TTN;POLG2;GSG2;TOP1;ZMYND11;ATR
small ribosomal subunit (GO:0015935)	1962-04-01	0.845889	0.999687	9.61019	-0.00301205	MCTS1;RPS19;MRPS18B;RPS27A
sarcolemma (GO:0042383)	1963-04-01	0.854111	0.999687	9.65225	-0.00302524	TRIM72;COL6A2;ITGA7;CIB1
cell cortex (GO:0005938)	1983-04-01	0.955197	0.999687	9.65982	-0.00302761	TCL1A;PTK2B;AXIN2;CTGF
DNA bending complex (GO:1990104)	1971-04-01	0.907368	0.999687	9.70307	-0.00304117	H2AFY;HIST3H2BB;TCF3;HIST1H2BB
vacuolar lumen (GO:0005775)	1970-04-01	0.901816	0.999687	9.72291	-0.00304738	VCAN;CTSK;KERA;CTSF
protein kinase complex (GO:1902911)	1979-04-01	0.942616	0.999687	9.7331	-0.00305058	PHKG1;CCNH;PRKACB;PHKA2
nucleosome (GO:0000786)	1971-04-01	0.907368	0.999687	9.73505	-0.00305119	H2AFY;HIST3H2BB;TCF3;HIST1H2BB
lysosomal lumen (GO:0043202)	1967-04-01	0.883361	0.999687	9.75771	-0.00305829	VCAN;CTSK;KERA;CTSF
chromosome, centromeric region (GO:0000775)	1964-04-01	0.861957	0.999687	9.84152	-0.00308456	DAXX;SUV39H1;CDCA8;PPP2R5C
neuron spine (GO:0044309)	1974-04-01	0.922387	0.999687	9.92197	-0.00310977	EEA1;SHANK3;GRIN1;CDK5R1
oxidoreductase complex (GO:1990204)	1988-02-01	0.997683	0.999687	10.0142	-0.00313866	NCF2;NOX1
transport vesicle (GO:0030133)	1962-04-01	0.845889	0.999687	10.0609	-0.0031533	YIPF2;SORT1;YIPF6;AP1AR
vesicle lumen (GO:0031983)	1976-03-01	0.974994	0.999687	10.2094	-0.00319985	VEGFB;DBH;VEGFA
cytoplasmic membrane-bounded vesicle lumen (GO:0060205)	1976-03-01	0.974994	0.999687	10.2362	-0.00320826	VEGFB;DBH;VEGFA
protein acetyltransferase complex (GO:0031248)	1986-01-01	0.999687	0.999687	10.6903	-0.00335059	CSRP2BP
acetyltransferase complex (GO:1902493)	1986-01-01	0.999687	0.999687	10.7166	-0.00335883	CSRP2BP
dendritic spine (GO:0043197)	1971-02-01	0.990659	0.999687	11.0519	-0.00346392	CDK5R1;GRIN1
secretory granule lumen (GO:0034774)	1962-03-01	0.934571	0.999687	11.0619	-0.00346704	VEGFB;DBH;VEGFA
histone acetyltransferase complex (GO:0000123)	1978-01-01	0.999341	0.999687	11.1043	-0.00348036	CSRP2BP
coated vesicle membrane (GO:0030662)	1966-01-01	0.997988	0.999687	11.4396	-0.00358544	VAMP3
cytosolic large ribosomal subunit (GO:0022625)	1952-03-01	0.875063	0.999687	11.6214	-0.00364242	RPLP2;RPL35A;RPL10A
spindle pole (GO:0000922)	1963-02-01	0.982255	0.999687	12.0227	-0.0037682	NIN;CDC6
membrane coat (GO:0030117)	1955-02-01	0.966682	0.999687	12.4256	-0.00389447	NECAP1;CLTCL1
kinesin complex (GO:0005871)	1953-02-01	0.961083	0.999687	13.1808	-0.00413116	KLC4;KIF13A
lipid particle (GO:0005811)	1954-02-01	0.963987	0.999687	13.2721	-0.0041598	BCAP31;FAF2
microtubule plus-end (GO:0035371)	2016-04-15	0.0805523	0.983455	0.252792	-0.00421739	CLIP1;DST;APC;MAPRE2
platelet alpha granule lumen (GO:0031093)	1948-02-01	0.942865	0.999687	13.6545	-0.00427963	VEGFB;VEGFA
RNA polymerase complex (GO:0030880)	1950-01-01	0.991115	0.999687	13.7265	-0.00430221	POLR2F
cell-cell adherens junction (GO:0005913)	1947-02-01	0.938354	0.999687	13.7592	-0.00431245	APC;CTNNA3
nuclear DNA-directed RNA polymerase complex (GO:0055029)	1949-01-01	0.990251	0.999687	13.8257	-0.00433329	POLR2F
DNA-directed RNA polymerase complex (GO:0000428)	1949-01-01	0.990251	0.999687	13.8635	-0.00434515	POLR2F
clathrin-coated vesicle membrane (GO:0030665)	1948-01-01	0.989304	0.999687	13.874	-0.00434843	VAMP3
lateral plasma membrane (GO:0016328)	1946-02-01	0.933507	0.999687	13.9473	-0.00437139	APC;SLC26A5
chloride channel complex (GO:0034707)	1950-01-01	0.991115	0.999687	14.0683	-0.00440934	CLIC3
cell body (GO:0044297)	34/315	0.297908	0.983455	0.270644	-0.00451522	GPM6A;NRP1;DDC;PDE1B;CHRNA4;KCNA1;LRRK2;LRP4;ITPR3;CIB1;CABP1;PTPRK;ASCL1;CRHR1;RLBP1;CYGB;GHR;CNR2;TBX21;TIMP2;VTI1A;PTK2B;GNAT1;CCR2;RRM1;SMURF1;KCNIP4;CAD;S100B;CIT;ADORA2A;ATXN10;CDK5R1;TLR2
endoplasmic reticulum-Golgi intermediate compartment (GO:0005793)	1947-02-01	0.938354	0.999687	14.4262	-0.00452151	GOLGB1;TMED5
spindle microtubule (GO:0005876)	1944-02-01	0.922709	0.999687	14.5784	-0.0045692	KLHL22;TUBGCP3
synapse part (GO:0044456)	42/395	0.303333	0.983455	0.278957	-0.0046539	OPRD1;RAB3B;DDC;NLGN1;PRR7;NUFIP1;CHRNA4;LRRK2;CHRNA9;LRP4;GRIK4;FAIM2;LIN7A;CABP1;PCLO;RIMS3;SHARPIN;PPFIA1;VTI1A;SPOCK1;PTK2B;SRGAP2;ANKS1B;IFNGR1;TRAPPC4;SEMA4C;F2R;CAD;SYT15;AXIN2;GRIN1;GRIN2D;SYPL1;ADORA2A;SYT11;BIN1;P2RX1;DMXL2;SHANK3;CDK5R1;KCTD16;PFN2
ionotropic glutamate receptor complex (GO:0008328)	1949-07-01	0.222182	0.983455	0.281051	-0.00468884	NLGN1;PORCN;GRIK4;PTK2B;CACNG2;GRIN1;GRIN2D
protein-lipid complex (GO:0032994)	1940-02-01	0.89598	0.999687	15.5078	-0.00486049	BIN1;APOF
early endosome membrane (GO:0031901)	1939-02-01	0.888063	0.999687	15.5954	-0.00488797	ZFYVE16;PMEPA1
SNARE complex (GO:0031201)	1935-02-01	0.850494	0.999687	15.6608	-0.00490844	VTI1A;VAMP3
nucleoid (GO:0009295)	1942-02-01	0.910273	0.999687	15.669	-0.00491102	POLG2;POLRMT
mitochondrial nucleoid (GO:0042645)	1940-02-01	0.89598	0.999687	15.8756	-0.00497577	POLG2;POLRMT
transmembrane transporter complex (GO:1902495)	31/286	0.301042	0.983455	0.298387	-0.00497805	CATSPER3;NLGN1;KCNE2;CLIC3;CHRNA4;KCNA1;KCNC4;ATP1A4;CHRNA9;ATP1A3;GRIK4;AKAP6;KCNA6;PORCN;PTK2B;LRRC8A;CACNG2;SCN3B;KCNJ1;KCNH4;TRPC5;PDE4D;ATP1B2;C1ORF101;GRIN1;GRIN2D;AKAP9;KCNMA1;SCNN1A;SCN4A;SCN4B
proton-transporting two-sector ATPase complex (GO:0016469)	1935-02-01	0.850494	0.999687	16.2799	-0.0051025	ATP6V1A;ATPIF1
pericentriolar material (GO:0000242)	2016-04-16	0.0939664	0.983455	0.306197	-0.00510834	LCK;AKAP9;HOOK3;BBS4
virion part (GO:0044423)	1933-02-01	0.827675	0.999687	17.0821	-0.00535393	HNRNPUL1;LARP1B
AP-type membrane coat adaptor complex (GO:0030119)	1939-01-01	0.975355	0.999687	17.6144	-0.00552074	AP3B1
plasma lipoprotein particle (GO:0034358)	1938-01-01	0.972961	0.999687	17.9175	-0.00561576	APOF
integral component of mitochondrial membrane (GO:0032592)	1937-01-01	0.970334	0.999687	18.3281	-0.00574445	TIMM17A
nuclear heterochromatin (GO:0005720)	1935-01-01	0.964292	0.999687	19.1229	-0.00599354	H2AFY
Golgi-associated vesicle (GO:0005798)	2016-01-29	0.937736	0.999687	21.6327	-0.00678018	SORT1
late endosome membrane (GO:0031902)	2016-01-29	0.937736	0.999687	21.71	-0.00680441	ANXA6
replication fork (GO:0005657)	2016-01-26	0.917789	0.999687	22.0699	-0.00691722	BLM
MLL1/2 complex (GO:0044665)	2016-01-27	0.925062	0.999687	22.3325	-0.00699952	PELP1
MLL1 complex (GO:0071339)	2016-01-27	0.925062	0.999687	22.4074	-0.00702299	PELP1
photoreceptor inner segment (GO:0001917)	2016-01-26	0.917789	0.999687	22.8204	-0.00715243	GNAT1
axoneme part (GO:0044447)	2016-01-26	0.917789	0.999687	23.0832	-0.00723481	IFT88
recycling endosome membrane (GO:0055038)	2016-01-25	0.90981	0.999687	23.5462	-0.00737992	RAB12
high-density lipoprotein particle (GO:0034364)	2016-01-25	0.90981	0.999687	24.4341	-0.00765821	APOF
pigment granule (GO:0048770)	2016-01-22	0.880926	0.999687	24.6299	-0.00771958	TMEM33
melanosome (GO:0042470)	2016-01-22	0.880926	0.999687	24.6419	-0.00772335	TMEM33
myofibril (GO:0030016)	2016-01-24	0.901058	0.999687	24.8934	-0.00780217	MYH6
Cul4-RING E3 ubiquitin ligase complex (GO:0080008)	2016-01-22	0.880926	0.999687	24.9001	-0.00780426	DCAF4
spindle midzone (GO:0051233)	2016-01-22	0.880926	0.999687	25.1105	-0.0078702	CDC6
ion channel complex (GO:0034702)	28/258	0.310673	0.983455	0.472518	-0.00788312	CATSPER3;NLGN1;KCNE2;CLIC3;CHRNA4;KCNA1;KCNC4;CHRNA9;GRIK4;AKAP6;KCNA6;PORCN;PTK2B;LRRC8A;CACNG2;SCN3B;KCNJ1;KCNH4;TRPC5;PDE4D;C1ORF101;GRIN1;GRIN2D;AKAP9;KCNMA1;SCNN1A;SCN4A;SCN4B
synaptic vesicle membrane (GO:0030672)	2016-01-22	0.880926	0.999687	25.6274	-0.00803223	SEMA4C
connexon complex (GO:0005922)	2016-01-24	0.901058	0.999687	26.7245	-0.00837608	GJD3
BLOC complex (GO:0031082)	2016-01-20	0.856702	0.999687	27.1037	-0.00849492	HPS6
excitatory synapse (GO:0060076)	2016-01-19	0.842802	0.999687	27.5192	-0.00862514	GRIN1
mitochondrial proton-transporting ATP synthase complex (GO:0005753)	2016-01-21	0.869374	0.999687	28.1477	-0.00882214	ATPIF1
proton-transporting ATP synthase complex (GO:0045259)	2016-01-21	0.869374	0.999687	28.1906	-0.00883559	ATPIF1
mitochondrial small ribosomal subunit (GO:0005763)	2016-01-18	0.827554	0.999687	28.4568	-0.00891901	MRPS18B
organellar small ribosomal subunit (GO:0000314)	2016-01-18	0.827554	0.999687	28.5608	-0.00895161	MRPS18B
transporter complex (GO:1990351)	31/291	0.332915	0.983455	0.54654	-0.00911805	CATSPER3;NLGN1;KCNE2;CLIC3;CHRNA4;KCNA1;KCNC4;ATP1A4;CHRNA9;ATP1A3;GRIK4;AKAP6;KCNA6;PORCN;PTK2B;LRRC8A;CACNG2;SCN3B;KCNJ1;KCNH4;TRPC5;PDE4D;ATP1B2;C1ORF101;GRIN1;GRIN2D;AKAP9;KCNMA1;SCNN1A;SCN4A;SCN4B
microbody part (GO:0044438)	1971-09-01	0.273031	0.983455	0.651429	-0.0108679	GRHPR;ABCD3;PNPLA8;IDH1;AGPS;MGST1;FAR1;IDE;ACAA1
transcriptional repressor complex (GO:0017053)	1970-09-01	0.260996	0.983455	0.674031	-0.011245	HDAC4;SMARCC2;SALL1;CTBP1;GFI1;RLIM;GPS2;CHD3;APPL2
peroxisomal part (GO:0044439)	1971-09-01	0.273031	0.983455	0.67576	-0.0112738	GRHPR;ABCD3;PNPLA8;IDH1;AGPS;MGST1;FAR1;IDE;ACAA1
cilium (GO:0005929)	26/243	0.343421	0.983455	0.706479	-0.0117863	CATSPER3;RNF38;TULP3;PTPRK;PKD2;IFT52;IFT74;ARL13B;PCDP1;NPHP1;NPHP4;GNAT1;CEP290;BBS4;DYNC2H1;EVC2;MYOC;LCA5;TBCC;IFT20;RP1L1;IFT88;RILPL1;BBS12;GPR161;SCNN1A
collagen trimer (GO:0005581)	1991-11-01	0.288716	0.983455	0.818253	-0.0136511	COL28A1;C1QA;COL18A1;COL4A2;COL11A1;COL6A2;ADIPOQ;COL9A2;C1QL3;C1QC;C1QL1
sperm part (GO:0097223)	12/103	0.315838	0.983455	0.884745	-0.0147604	USP8;SLC9A3R1;SUN1;IFT88;CATSPER3;CAPZB;NCF2;SPESP1;RNF38;ATP6V0A2;SKIL;RCBTB2
sodium channel complex (GO:0034706)	2016-04-18	0.123665	0.983455	0.904116	-0.0150836	SCNN1A;SCN4A;SCN3B;SCN4B
site of double-strand break (GO:0035861)	2016-04-19	0.139828	0.983455	1.05264	-0.0175613	RAD50;PHF1;MRE11A;RPA2
exon-exon junction complex (GO:0035145)	2016-04-20	0.156776	0.983455	1.07596	-0.0179505	UPF2;MAGOH;EIF4A3;UPF3B
cell cortex part (GO:0044448)	12/105	0.337336	0.983455	1.07698	-0.0179676	PLEKHH2;PCLO;CAPZB;NOS2;EPB41;EPB41L2;SCNN1A;SLC2A1;TNFAIP2;SLC4A1;PKD2;PRKCZ
leading edge membrane (GO:0031256)	1995-11-01	0.333341	0.983455	1.10775	-0.0184808	OPRD1;EPB41L5;SFRP4;PLEKHA1;APC;ADORA2A;SLC1A2;ITGAV;PTPRK;ANTXR1;GRIN1
intraciliary transport particle B (GO:0030992)	2016-04-20	0.156776	0.983455	1.16253	-0.0193948	IFT20;IFT74;IFT52;IFT88
contractile fiber part (GO:0044449)	18/167	0.368817	0.983455	1.17088	-0.019534	HDAC4;DST;TPM3;SLC4A1;FBXO32;MYPN;TTN;CSRP3;CAPZB;BAG3;BIN1;CFL2;MYH8;XIRP2;MYH11;CASQ1;SCN3B;MYH6
endocytic vesicle (GO:0030139)	1996-11-01	0.344716	0.983455	1.25476	-0.0209335	MYO1E;RAB5B;NCF2;LCK;ITSN1;GOLIM4;ANXA11;ITGAV;CD36;SRGAP2;PIK3C2B
protein phosphatase type 2A complex (GO:0000159)	2016-04-20	0.156776	0.983455	1.26147	-0.0210454	PPP2R2C;PPP2R2B;PPP2R3A;PPP2R5C
nucleoplasm (GO:0005654)	105/1051	0.392392	0.983455	1.33121	-0.0222089	PRDM9;CCNH;UBE2D2;JMJD1C;CIB1;RORB;RBPJ;ETS1;SMC4;CDC20;MAGOH;HIST3H2BB;PRKACB;TP63;MEN1;SKP1;TLE1;LIG1;IPMK;ANXA11;LIG4;GTF2F2;MED6;PIAS1;JMJD6;HNRNPUL1;MORF4L2;SNRPG;SNRPE;MAML3;PPIG;HIST1H2BB;OPTN;PSMD12;CSTF3;ITPR3;FOXO1;MED30;TPR;SKIL;PPARGC1B;NR2C2AP;WWTR1;ACD;CPSF1;FANCM;SMURF1;UBE2C;NFATC2;UPF3B;CDC6;ISG20;STK24;REL;UBA2;TCF3;MYF5;ATR;CHD9;HMGB2;BMI1;LMNB1;CHAF1B;NIPBL;SUMO1;ENSA;POLH;PPP…
basolateral plasma membrane (GO:0016323)	15/138	0.374988	0.983455	1.35265	-0.0225666	CA11;SLC34A1;SLC2A1;LIN7A;SLC4A1;HEPH;PDZD11;ERBB2;CLDN19;ADAM9;CNNM2;SLC13A5;RHCG;NAIP;SLC26A5
nuclear matrix (GO:0016363)	1964-08-01	0.301818	0.983455	1.35604	-0.0226231	BLM;NUFIP1;GFI1;CAD;ZNF326;JAK2;PRKCZ;MEN1
mitochondrial outer membrane (GO:0005741)	13/118	0.372056	0.983455	1.39225	-0.0232272	VAT1;MYOC;LRRK2;MGST1;ASS1;HK2;TOMM40L;PPP2R2B;BCL2;ST20;RNF185;BCL2L1;BOK
myosin filament (GO:0032982)	2016-04-21	0.174438	0.983455	1.50455	-0.0251007	MYBPH;MYH8;MYH11;MYH6
cell leading edge (GO:0031252)	1933-05-01	0.241642	0.983455	1.53982	-0.0256891	DST;DOCK8;CDC42BPA;PRKCZ;BSPRY
SWI/SNF superfamily-type complex (GO:0070603)	1966-08-01	0.328738	0.983455	1.57772	-0.0263214	NCR1;SMARCD1;DAXX;SMARCC2;HMGXB4;SALL1;CHD3;APPL2
Golgi cisterna (GO:0031985)	2016-04-21	0.174438	0.983455	1.60987	-0.0268579	SMPD3;RAB30;ACPP;CIT
multivesicular body (GO:0005771)	2016-04-23	0.211602	0.983455	1.623	-0.0270768	BACE1;CD79A;ACPP;CRHR1
basement membrane (GO:0005604)	1977-09-01	0.348034	0.983455	1.63715	-0.0273128	COL28A1;COL18A1;DST;ADAMTS1;LAMA4;TIMP2;NTN4;FREM3;VEGFA
proton-transporting two-sector ATPase complex, proton-transporting domain (GO:0033177)	2016-04-23	0.211602	0.983455	1.66509	-0.0277791	ATP5L2;ATP6V0A2;ATP6V0E2;ATP6V0A1
endoplasmic reticulum membrane (GO:0005789)	45/449	0.435728	0.983455	1.74685	-0.0291431	CDS1;PIGU;PGAP2;FKBP14;PIGQ;MGST1;TMTC2;AKAP6;ITPR3;CYP3A4;PLD1;PKD2;EBP;SERP1;SLC39A7;PTGDS;CYP2F1;SEC11A;HMOX2;FADS1;BCAP31;WFS1;PNPLA8;EDEM1;ERLIN1;MBOAT1;PLA2G4A;ORMDL1;MBOAT4;CYP4F11;SGPP2;SQLE;PIGA;ACER3;TYRO3;STT3A;BCL2;ANKS4B;MRVI1;CASQ1;CYP2E1;DEGS2;LPIN3;SLC27A4;PTGES
neuron projection terminus (GO:0044306)	1944-06-01	0.277643	0.983455	1.75275	-0.0292415	OPRD1;BIN1;KCNIP3;KCNC4;VTI1A;FSTL3
organelle outer membrane (GO:0031968)	14/131	0.404168	0.983455	1.8022	-0.0300664	VAT1;MYOC;LRRK2;MGST1;ITPR3;ASS1;HK2;TOMM40L;PPP2R2B;BCL2;ST20;RNF185;BCL2L1;BOK
pore complex (GO:0046930)	1978-09-01	0.36086	0.983455	1.82565	-0.0304578	SUMO1;TPR;EIF5A2;BCL2;NUPL1;IPO7;TOMM40L;IPO4;AGFG1
extracellular matrix (GO:0031012)	35/348	0.441421	0.983455	1.84292	-0.0307459	SPON2;COL18A1;TINAGL1;LAMA4;DPT;TNFRSF11B;AEBP1;FBLN2;HAPLN1;NTN3;CTGF;COMP;LGALS3;FLRT3;CHL1;ADAMTSL4;SPOCK2;KAL1;SPOCK1;ADAMTS7;CDON;WNT10B;MYOC;WNT7A;KERA;MMP10;VEGFA;TGFBR3;VCAN;COL4A2;ENAM;COL6A2;MMP23B;COL9A2;FREM3
nucleolus (GO:0005730)	162/1653	0.453199	0.983455	2.02108	-0.033718	RIF1;CCNH;NCF2;GORAB;EIF4A3;GOLIM4;CCBL1;CIB1;RBPJ;HNMT;RPL10A;ELK1;SMC4;ETS1;FAM134C;CDC20;GOLGA4;BAIAP2L1;RPS19;DPF2;PITX1;TP63;MEN1;MAGI1;SMARCC2;TLE1;LIG1;IPMK;MRPS18B;ANXA11;LIG4;AP1AR;CGRRF1;JMJD6;SLFN11;HNRNPUL1;MORF4L2;PPIG;GLYR1;SKAP2;BLM;RNASEH2B;ZNF274;CTBP1;CSTF3;AGAP2;CDCA8;ITPR3;C9ORF78;BRCC3;RAB11FIP3;ZBED4;FGF22;HOXC6;ATP6V0A1;WWTR1;NOP14;FANCM;PNO1;BCL11A;MICAL3;NFATC2;ARHGAP28;P…
clathrin-coated vesicle (GO:0030136)	1957-07-01	0.335007	0.983455	2.0241	-0.0337684	MYO1E;SORT1;CLTCL1;HIP1R;VTI1A;ECE1;VAMP3
nuclear chromosome (GO:0000228)	1957-07-01	0.335007	0.983455	2.04678	-0.0341469	SUN2;BLM;H2AFY;SUV39H1;TOP1;HDAC8;TTN
organelle subcompartment (GO:0031984)	2016-04-24	0.230951	0.983455	2.06808	-0.0345023	SMPD3;RAB30;ACPP;CIT
ruffle (GO:0001726)	1968-08-01	0.356041	0.983455	2.07985	-0.0346985	CYFIP1;FGD4;FGD6;ROCK1;RDX;PLCG1;S100B;CIT
chromosomal region (GO:0098687)	13/124	0.435656	0.983455	2.16089	-0.0360506	SUN2;ACD;DAXX;BLM;RIF1;SUV39H1;MRE11A;CDCA8;RPA2;PPP2R5C;RAD50;SALL1;TELO2
chromatin (GO:0000785)	29/289	0.456259	0.983455	2.17827	-0.0363405	MAGED1;SUV39H1;ZC3H8;IPO4;HIRA;CHAF1B;SALL1;SOX18;SALL4;DPF2;TP63;MEN1;PELP1;DAXX;SMARCC2;H2AFY;USP3;MRE11A;LRWD1;KLF4;RUNX3;GATAD2B;FAM111A;FER;MAF;HAND2;TCF3;MCM2;NFE2L2
plasma membrane raft (GO:0044853)	1958-07-01	0.349763	0.983455	2.20343	-0.0367603	KCNMA1;MYOF;F2R;SLC2A1;RANGRF;AKAP6;JAK2
voltage-gated potassium channel complex (GO:0008076)	1970-08-01	0.383579	0.983455	2.23633	-0.0373091	KCNH4;KCNE2;KCNA1;KCNC4;KCNMA1;AKAP9;KCNA6;KCNJ1
caveola (GO:0005901)	1958-07-01	0.349763	0.983455	2.25766	-0.037665	KCNMA1;MYOF;F2R;SLC2A1;RANGRF;AKAP6;JAK2
cytoplasmic microtubule (GO:0005881)	1958-07-01	0.349763	0.983455	2.27711	-0.0379895	CLIP1;SERP1;APC;ODF3L2;DCXR;AXIN2;GRAMD3
motile primary cilium (GO:0031512)	2016-03-08	0.0662348	0.983455	2.32211	-0.0387403	DYNC2H1;IFT88;PKD2
nuclear transcription factor complex (GO:0044798)	1981-09-01	0.399595	0.983455	2.32588	-0.0388031	PRMT2;SOX17;NFYB;CCNH;SOX18;SOX15;TAF1A;NFATC2;GTF2F2
neuron projection membrane (GO:0032589)	1935-05-01	0.276142	0.983455	2.43587	-0.0406381	OPRD1;SFRP4;ADORA2A;SLC1A2;GRIN1
synapse (GO:0045202)	24/243	0.495158	0.983455	2.44916	-0.0408598	HDAC4;CYFIP2;FARP1;CYFIP1;NLGN1;TRAPPC4;ITSN1;F2R;KCNC4;HTR2B;LRP4;ATP1A3;GRIN1;ZNRF2;PCLO;SUMO1;ADORA2A;DNAJC6;SPOCK1;ITGA7;SNTB1;BCL2L1;CDK5R1;VAMP3
spindle (GO:0005819)	1993-10-01	0.425654	0.983455	2.48568	-0.0414692	CDC20;GSG2;CLTCL1;TPR;KLHL22;ANXA11;TUBGCP3;PIN4;CDC6;PKD2
intercellular bridge (GO:0045171)	1935-05-01	0.276142	0.983455	2.50563	-0.0418019	TUT1;CDCA8;ETS1;RAB11FIP3;THAP11
condensed chromosome (GO:0000793)	1948-06-01	0.341328	0.983455	2.53474	-0.0422876	SUN2;H2AFY;SUV39H1;HMGB2;LIG4;TTN
potassium channel complex (GO:0034705)	1971-08-01	0.397391	0.983455	2.53507	-0.0422932	KCNH4;KCNE2;KCNA1;AKAP9;KCNC4;KCNMA1;KCNA6;KCNJ1
outer membrane (GO:0019867)	14/137	0.465416	0.983455	2.54388	-0.0424401	VAT1;MYOC;LRRK2;MGST1;ITPR3;ASS1;HK2;TOMM40L;PPP2R2B;BCL2;ST20;RNF185;BCL2L1;BOK
extracellular matrix part (GO:0044420)	13/127	0.467458	0.983455	2.57176	-0.0429052	COL28A1;COL18A1;ENTPD2;DST;COL11A1;LAMA4;NTN4;GRIN1;VEGFA;COL4A2;ADAMTS1;TIMP2;FREM3
presynaptic active zone (GO:0048786)	2016-04-25	0.250711	0.983455	2.63842	-0.0440173	RIMS3;NUFIP1;ADORA2A;PPFIA1
perikaryon (GO:0043204)	1948-06-01	0.341328	0.983455	2.65966	-0.0443717	LRRK2;CRH;GRIK4;TOP1;ASS1;CCR2
proton-transporting V-type ATPase, V0 domain (GO:0033179)	2016-03-10	0.100729	0.983455	2.6682	-0.0445142	ATP6V0A2;ATP6V0E2;ATP6V0A1
microvillus membrane (GO:0031528)	2016-03-11	0.120151	0.983455	2.79339	-0.0466026	SLC9A3R1;ITGAV;PDZK1
perinuclear region of cytoplasm (GO:0048471)	35/411	0.79421	0.992051	5.91744	-0.0472284	CYFIP2;RAB3B;CYFIP1;HMGB2;AKAP6;CIB1;ECE1;CABP1;UACA;PRKCZ;PHEX;RASGRP3;CTGF;CDC20;HEPH;VTI1A;ANXA6;PTK2B;MAP6;PRKACB;CCR2;TPD52;NANOS1;NOS2;GALNT3;SORT1;SLC34A1;S100B;INADL;BSPRY;MT1H;ATXN10;OPTN;CDK5R1;PTGES
vacuolar membrane (GO:0005774)	17/208	0.78417	0.992051	5.99296	-0.0478313	ATP6V1A;PLEKHF1;SPHK2;SLC44A2;ATP11C;AP3B1;ECE1;PLD1;GDAP2;TMEM165;CLCN6;CLCN5;LAMP3;ANXA6;ATP6V0A2;ACPP;DAGLB
postsynaptic membrane (GO:0045211)	19/195	0.525511	0.983455	2.91113	-0.0485669	OPRD1;NLGN1;PRR7;CHRNA4;SEMA4C;F2R;CHRNA9;GRIK4;LIN7A;FAIM2;CABP1;GRIN1;GRIN2D;ADORA2A;P2RX1;SRGAP2;SHANK3;KCTD16;ANKS1B
lytic vacuole (GO:0000323)	25/261	0.552331	0.983455	2.93061	-0.0488919	PLEKHF1;KCNE2;NCF2;PON2;LRRK2;PRF1;TMEM97;C9ORF72;RASGRP1;ZNRF2;CTSF;RFFL;PDGFRB;MANBA;SORT1;CEP152;ANXA11;ASS1;CHIT1;SNX16;MAN2B2;RAB12;RRAGD;PLBD1;LAT
anchoring junction (GO:0070161)	40/419	0.560178	0.983455	2.936	-0.048982	CYFIP1;NRP1;TES;RPL10A;TRIOBP;RND1;SLC9A3R2;EPB41L5;SDCBP;RPS19;PLAU;EPB41L2;PPFIA1;ANXA6;PTK2B;RPLP2;ITGAV;CTNNA3;SCARF2;TNS3;JAK1;PDGFRB;PPP1R12A;ITGA4;DST;RDX;LIG4;PARVA;MYO1E;PROCR;APC;RFWD2;ITGA7;ADAM9;PKP3;DSG4;DSC1;SNTB1;MYH6;FERMT2
microvillus (GO:0005902)	1961-07-01	0.394338	0.983455	2.94856	-0.0491915	ATP6V1A;SLC9A3R1;DOCK4;DCXR;RDX;TBC1D10A;SLC27A4
lysosome (GO:0005764)	25/261	0.552331	0.983455	2.95183	-0.049246	KCNE2;PLEKHF1;NCF2;LRRK2;PON2;PRF1;TMEM97;RASGRP1;C9ORF72;ZNRF2;CTSF;RFFL;PDGFRB;MANBA;SORT1;CEP152;ANXA11;ASS1;CHIT1;SNX16;MAN2B2;RAB12;RRAGD;PLBD1;LAT
mitochondrial matrix (GO:0005759)	20/208	0.546974	0.983455	2.96946	-0.0495401	DTYMK;OAT;GLS2;LRRK2;MCCC1;AK3;POLRMT;TYMS;MUT;WARS2;ALDH5A1;PDPR;PCCA;PITRM1;CA5B;FPGS;PIN4;CASQ1;ISCU;AASS
spliceosomal complex (GO:0005681)	12/151	0.785322	0.992051	6.22433	-0.0496778	LGALS3;SF3A1;SF3A2;MAGOH;EIF4A3;HNRNPA2B1;SNRPG;U2AF1;ZNF326;SNRPE;HNRNPH3;TTF2
endosome membrane (GO:0010008)	17/175	0.532736	0.983455	3.01242	-0.0502568	PLEKHF1;VPS37A;TMEM165;CLCN6;CLCN5;ZFYVE16;RAB12;ERBB2;KIF13A;ATP6V0A2;ANXA6;PMEPA1;RFFL;RPS27A;ATP6V0E2;APPL2;ATP6V0A1
trans-Golgi network (GO:0005802)	9/120	0.814467	0.992733	6.93846	-0.0506075	BACE1;GOLGA4;RAB30;LRRK2;CLTCL1;YIPF6;CHAC1;OPTN;CRHR1
endoplasmic reticulum lumen (GO:0005788)	12/154	0.805278	0.992051	6.46272	-0.0515805	COL28A1;COL18A1;COL4A2;F10;FKBP14;COL11A1;COL6A2;WNT7A;GPX7;COL9A2;CASQ1;UGGT2
actomyosin (GO:0042641)	1962-07-01	0.409225	0.983455	3.11976	-0.0520477	HDAC4;ABLIM1;TPM3;MYH11;CDC42BPA;FERMT2;MYH6
nuclear pore (GO:0005643)	1962-07-01	0.409225	0.983455	3.1504	-0.0525588	SUMO1;EIF5A2;TPR;NUPL1;IPO7;IPO4;AGFG1
nuclear chromosome part (GO:0044454)	28/327	0.763346	0.99075	5.69539	-0.0529256	BLM;NUFIP1;SYCP2;HUS1B;IPO4;HIRA;CHAF1B;SOX18;DPF2;TP63;SUN2;ACD;SMARCC2;H2AFY;USP3;RPA1;RPA2;LRWD1;KLF4;RUNX3;GATAD2B;FER;RAD50;MSH4;HAND2;TCF3;TOP1;MCM2
coated vesicle (GO:0030135)	1975-08-01	0.45253	0.983455	3.26975	-0.0545499	MYO1E;SORT1;CLTCL1;YIPF6;HIP1R;VTI1A;ECE1;VAMP3
extrinsic component of cytoplasmic side of plasma membrane (GO:0031234)	2016-04-26	0.270807	0.983455	3.29667	-0.0549991	FARP1;FER;CNR2;FERMT2
SWI/SNF complex (GO:0016514)	2016-03-15	0.208607	0.983455	3.3896	-0.0565494	NCR1;SMARCD1;SMARCC2
histone deacetylase complex (GO:0000118)	1951-06-01	0.390021	0.983455	3.45496	-0.0576398	HDAC4;SALL1;CHD3;HDAC8;HDAC9;APPL2
cation-transporting ATPase complex (GO:0090533)	2016-03-13	0.162549	0.983455	3.50134	-0.0584137	ATP1A4;ATP1A3;ATP1B2
ESC/E(Z) complex (GO:0035098)	2016-03-15	0.208607	0.983455	3.50574	-0.058487	H2AFY;PHF1;JARID2
ribonucleoprotein granule (GO:0035770)	9/111	0.743119	0.99075	6.33343	-0.0588547	TDRKH;APOBEC3D;CARHSP1;PSMA2;APOBEC3H;ROCK2;OGFOD1;CIRBP;TOP1
cytoplasmic ribonucleoprotein granule (GO:0036464)	9/111	0.743119	0.99075	6.3504	-0.0590124	TDRKH;APOBEC3D;CARHSP1;PSMA2;APOBEC3H;ROCK2;OGFOD1;CIRBP;TOP1
ubiquitin ligase complex (GO:0000151)	17/183	0.602571	0.983455	3.56958	-0.0595521	ZER1;CUL5;UBE2C;UBE2D2;DCUN1D1;KLHL22;BRCC3;FBXO21;BMI1;DCAF4;FBXO31;CDC20;SHARPIN;SPOPL;STUB1;ASB2;SKP1
extrinsic component of plasma membrane (GO:0019897)	1952-06-01	0.406272	0.983455	3.57038	-0.0595655	EEA1;USP8;FARP1;FER;CNR2;FERMT2
midbody (GO:0030496)	1993-07-01	0.790803	0.992051	7.52801	-0.0600828	USP8;KIF13A;SLC2A1;ANXA11;CDCA8;PKN1;RAB11FIP3
cullin-RING ubiquitin ligase complex (GO:0031461)	10/104	0.557055	0.983455	3.61712	-0.0603452	CDC20;ZER1;CUL5;UBE2C;KLHL22;SPOPL;ASB2;DCAF4;FBXO31;SKP1
voltage-gated sodium channel complex (GO:0001518)	2016-03-15	0.208607	0.983455	3.61831	-0.060365	SCN4A;SCN3B;SCN4B
sodium:potassium-exchanging ATPase complex (GO:0005890)	2016-03-11	0.120151	0.983455	3.63125	-0.060581	ATP1A4;ATP1A3;ATP1B2
nuclear membrane (GO:0031965)	14/149	0.584076	0.983455	3.67364	-0.0612881	OSBPL8;SUN2;ITPR3;TMEM97;TMC6;LMNB1;DNAJC2;SUMO1;RB1CC1;TPR;ALOX5AP;BCL2;SLC16A3;DGKH
terminal bouton (GO:0043195)	1939-05-01	0.347519	0.983455	3.68071	-0.061406	LRRK2;CAD;GRIK4;GRIN1;PFN2
node of Ranvier (GO:0033268)	2016-03-16	0.232617	0.983455	3.78547	-0.0631538	MYOC;BIN1;SPOCK1
vacuole (GO:0005773)	27/293	0.628085	0.983455	3.80422	-0.0634667	PLEKHF1;KCNE2;NCF2;PON2;LRRK2;PRF1;TMEM97;C9ORF72;RASGRP1;ZNRF2;CTSF;RFFL;PDGFRB;MANBA;SORT1;CEP152;ANXA11;ASS1;CIT;CHIT1;SNX16;MAN2B2;RAB12;RRAGD;PLBD1;WDFY3;LAT
lateral element (GO:0000800)	2016-03-11	0.120151	0.983455	3.83116	-0.063916	BLM;SYCP2;RPA1
centriolar satellite (GO:0034451)	2016-03-16	0.232617	0.983455	3.88515	-0.0648167	HOOK3;CEP290;BBS4
catalytic step 2 spliceosome (GO:0071013)	1980-08-01	0.52004	0.983455	3.89046	-0.0649054	SF3A1;SF3A2;HNRNPA2B1;MAGOH;EIF4A3;SNRPG;U2AF1;SNRPE
sarcoplasmic reticulum (GO:0016529)	1940-05-01	0.365603	0.983455	3.91104	-0.0652488	SLN;TMEM109;MRVI1;AKAP6;CASQ1
eukaryotic 43S preinitiation complex (GO:0016282)	2016-03-16	0.232617	0.983455	4.102	-0.0684345	EIF3J;DHX29;EIF3A
methyltransferase complex (GO:0034708)	1981-08-01	0.533213	0.983455	4.11289	-0.0686163	H2AFY;PHF1;SNRPG;SNRPE;JARID2;HDAC9;MEN1;PELP1
translation preinitiation complex (GO:0070993)	2016-03-16	0.232617	0.983455	4.13103	-0.0689189	EIF3J;DHX29;EIF3A
adherens junction (GO:0005912)	37/405	0.660074	0.983455	4.14873	-0.0692142	CYFIP1;NRP1;TES;RPL10A;TRIOBP;RND1;SLC9A3R2;EPB41L5;SDCBP;RPS19;PLAU;EPB41L2;PPFIA1;ANXA6;PTK2B;RPLP2;ITGAV;CTNNA3;SCARF2;TNS3;JAK1;PDGFRB;PPP1R12A;ITGA4;DST;RDX;LIG4;PARVA;MYO1E;PROCR;APC;RFWD2;ITGA7;ADAM9;SNTB1;MYH6;FERMT2
integral component of organelle membrane (GO:0031301)	19/211	0.654633	0.983455	4.17604	-0.0696698	BCAP31;PIGU;SUN1;WFS1;EDEM1;ST8SIA3;MBOAT4;PKD2;P2RX7;PORCN;P2RX5;SYPL1;LARGE;P2RX1;ACER3;ST8SIA4;TIMM17A;VOPP1;ST3GAL6
nuclear body (GO:0016604)	19/210	0.647086	0.983455	4.20034	-0.0700751	FTO;DAXX;BLM;BCL11A;GFI1;RPA1;ZC3H8;RPA2;U2AF1;NR2C1;AFF2;PIAS1;ISG20;SUMO1;TUT1;WDFY3;MAML3;SKIL;ATR
apical plasma membrane (GO:0016324)	18/201	0.660879	0.983455	4.33196	-0.072271	ATP6V1A;PDGFRB;MUC17;KCNA1;SLC34A1;GP2;ATP1B2;PDZK1;SLC2A5;PRKCZ;SLC9A3R2;SLC9A3R1;ERBB2;KCNMA1;SCNN1A;GNAT1;RHCG;VAMP3
peroxisomal membrane (GO:0005778)	1942-05-01	0.40177	0.983455	4.48923	-0.0748947	ABCD3;PNPLA8;AGPS;MGST1;FAR1
peroxisome (GO:0005777)	10/109	0.612815	0.983455	4.52287	-0.075456	ACOXL;ABCD3;NOS2;PNPLA8;IDH1;EPHX2;AGPS;FAR1;IDE;ACAA1
extrinsic component of organelle membrane (GO:0031312)	2016-03-16	0.232617	0.983455	4.54197	-0.0757746	SNX16;SNX10;SOX10
[truncated: 263 more rows]

## Sheet: 2165P<0.05EnrichrGOMolFunction
GO Molecular Function 2015
Term	Overlap	P-value	Adjusted P-value	Z-score	Combined Score	Genes
[truncated: 968 more rows]

## Sheet: 2165P<0.05Kegg2016
KEGG 2016
Term	Overlap	P-value	Adjusted P-value	Z-score	Combined Score	Genes
[truncated: 281 more rows]

## Sheet: 2165P<0.05Reactome
Reactome 2016
[truncated: 1,338 more rows]

## Sheet: 2165P<0.05HumanProteomeTissue
Tissue Proteome Expression from Human Proteome Map
[truncated: 31 more rows]

[truncated: 10 more sheets: 506FC>1.2EnrichrGOBioProcess, 506FC>1.2EnrichrGOCellComp, 506FC>1.2EnrichrGOMolFunction, 506FC>1.2KEGG, 506FC>1.2Reactome, 79FC>1.5GOBioProcess, 79FC>1.5GOCellComp, 79FC>1.5GOMolFunction, 79FC>1.5KEGG, 79FC>1.5Reactome]
