# Supplementary material for: Transcriptome Analysis on Monocytes from Patients with Neovascular Age-Related Macular Degeneration
Source: Sci Rep. 2016 Jul 4;6:29046. doi: 10.1038/srep29046 (PMC4931446; doi:10.1038/srep29046)
Supplement: Supplementary Table S6 [file srep29046-s7.xls]

## Sheet: GSEA Report AMD UP
NAME	GS<br> follow link to MSigDB	SIZE	ES	NES	NOM p-val	FDR q-val	FWER p-val	RANK AT MAX	LEADING EDGE
RUTELLA_RESPONSE_TO_CSF2RB_AND_IL4_DN	RUTELLA_RESPONSE_TO_CSF2RB_AND_IL4_DN	299	0.148583	2.97704	0	0	0	12207	tags=75%, list=60%, signal=186%
RUTELLA_RESPONSE_TO_HGF_DN	RUTELLA_RESPONSE_TO_HGF_DN	222	0.163558	2.85601	0	0	0	10316	tags=67%, list=51%, signal=135%
ZHOU_INFLAMMATORY_RESPONSE_LPS_UP	ZHOU_INFLAMMATORY_RESPONSE_LPS_UP	377	0.118419	2.58987	0	0.00215661	0.005	2910	tags=26%, list=14%, signal=30%
RUTELLA_RESPONSE_TO_HGF_VS_CSF2RB_AND_IL4_UP	RUTELLA_RESPONSE_TO_HGF_VS_CSF2RB_AND_IL4_UP	392	0.10572	2.45823	0	0.00268263	0.008	15414	tags=86%, list=76%, signal=355%
LENAOUR_DENDRITIC_CELL_MATURATION_DN	LENAOUR_DENDRITIC_CELL_MATURATION_DN	100	0.207462	2.4167	0	0.00262083	0.01	12628	tags=83%, list=62%, signal=219%
RUTELLA_RESPONSE_TO_HGF_VS_CSF2RB_AND_IL4_DN	RUTELLA_RESPONSE_TO_HGF_VS_CSF2RB_AND_IL4_DN	236	0.114059	2.07206	0	0.0155712	0.067	10846	tags=65%, list=54%, signal=138%
RESPONSE_TO_STRESS	RESPONSE_TO_STRESS	492	0.0695917	1.76167	0.012	0.0932307	0.41	11426	tags=63%, list=56%, signal=142%
REACTOME_TOLL_LIKE_RECEPTOR_4_CASCADE	REACTOME_TOLL_LIKE_RECEPTOR_4_CASCADE	27	0.26884	1.61878	0.0524109	0.164618	0.655	11814	tags=85%, list=58%, signal=204%
BIOCARTA_LAIR_PATHWAY	BIOCARTA_LAIR_PATHWAY	17	0.304678	1.50656	0.083499	0.244078	0.826	2173	tags=41%, list=11%, signal=46%
INFLAMMATORY_RESPONSE	INFLAMMATORY_RESPONSE	123	0.115754	1.49307	0.0769231	0.23372	0.842	1950	tags=21%, list=10%, signal=23%
RUTELLA_RESPONSE_TO_HGF_UP	RUTELLA_RESPONSE_TO_HGF_UP	406	0.0628475	1.45085	0.0869565	0.250788	0.883	15413	tags=82%, list=76%, signal=337%
REACTOME_LIPOPROTEIN_METABOLISM	REACTOME_LIPOPROTEIN_METABOLISM	27	0.211032	1.32256	0.147117	0.385761	0.97	11483	tags=78%, list=57%, signal=179%
SIG_CHEMOTAXIS	SIG_CHEMOTAXIS	44	0.163831	1.2751	0.168724	0.428346	0.985	10497	tags=68%, list=52%, signal=141%
REGULATION_OF_APOPTOSIS	REGULATION_OF_APOPTOSIS	329	0.0593128	1.24702	0.207627	0.442283	0.989	16731	tags=88%, list=83%, signal=500%
LOW_DENSITY_LIPOPROTEIN_BINDING	LOW_DENSITY_LIPOPROTEIN_BINDING	12	0.286769	1.2206	0.216867	0.45736	0.994	4321	tags=50%, list=21%, signal=64%
REGULATION_OF_PROGRAMMED_CELL_DEATH	REGULATION_OF_PROGRAMMED_CELL_DEATH	330	0.056591	1.18831	0.23913	0.483222	0.998	16731	tags=88%, list=83%, signal=499%
APOPTOSIS_GO	APOPTOSIS_GO	417	0.0501838	1.18497	0.250501	0.459689	0.998	16731	tags=88%, list=83%, signal=493%
REACTOME_METABOLISM_OF_VITAMINS_AND_COFACTORS	REACTOME_METABOLISM_OF_VITAMINS_AND_COFACTORS	42	0.153142	1.16548	0.258517	0.464869	1	15228	tags=90%, list=75%, signal=364%
RUTELLA_RESPONSE_TO_CSF2RB_AND_IL4_UP	RUTELLA_RESPONSE_TO_CSF2RB_AND_IL4_UP	329	0.055979	1.15251	0.272349	0.457354	1	15320	tags=81%, list=76%, signal=328%
LEUKOCYTE_DIFFERENTIATION	LEUKOCYTE_DIFFERENTIATION	37	0.161701	1.15206	0.273642	0.435257	1	8225	tags=57%, list=41%, signal=95%
PROGRAMMED_CELL_DEATH	PROGRAMMED_CELL_DEATH	418	0.0480481	1.14741	0.278788	0.420302	1	16731	tags=87%, list=83%, signal=492%
RUNNE_GENDER_EFFECT_DN	RUNNE_GENDER_EFFECT_DN	3	0.512049	1.13218	0.297787	0.421553	1	9883	tags=100%, list=49%, signal=195%
BIOCARTA_CXCR4_PATHWAY	BIOCARTA_CXCR4_PATHWAY	24	0.187577	1.10823	0.302752	0.437026	1	13082	tags=83%, list=65%, signal=235%
COATES_MACROPHAGE_M1_VS_M2_DN	COATES_MACROPHAGE_M1_VS_M2_DN	64	0.109117	1.03374	0.389328	0.527766	1	8239	tags=52%, list=41%, signal=87%
BIOCARTA_MONOCYTE_PATHWAY	BIOCARTA_MONOCYTE_PATHWAY	11	0.25819	1.02391	0.394584	0.521346	1	7661	tags=64%, list=38%, signal=102%
HARRIS_HYPOXIA	HARRIS_HYPOXIA	79	0.095482	0.992963	0.450902	0.550931	1	10122	tags=59%, list=50%, signal=118%
SIGNAL_TRANSDUCTION	SIGNAL_TRANSDUCTION	1582	0.0217532	0.954179	0.494929	0.588494	1	11230	tags=57%, list=55%, signal=119%
BIOCARTA_STEM_PATHWAY	BIOCARTA_STEM_PATHWAY	15	0.190968	0.903347	0.574181	0.648097	1	1535	tags=27%, list=8%, signal=29%
GAURNIER_PSMD4_TARGETS	GAURNIER_PSMD4_TARGETS	58	0.099317	0.880325	0.614907	0.663291	1	1136	tags=16%, list=6%, signal=16%
REGULATION_OF_CELL_PROLIFERATION	REGULATION_OF_CELL_PROLIFERATION	292	0.0445288	0.871812	0.634387	0.653807	1	12774	tags=67%, list=63%, signal=180%
HAHTOLA_MYCOSIS_FUNGOIDES_DN	HAHTOLA_MYCOSIS_FUNGOIDES_DN	15	0.153928	0.719594	0.824351	0.84947	1	11736	tags=73%, list=58%, signal=174%
ANGIOGENESIS	ANGIOGENESIS	48	0.0842799	0.69021	0.874239	0.858334	1	12642	tags=71%, list=62%, signal=188%

## Sheet: GSEA Report AMD DOWN
NAME	GS<br> follow link to MSigDB	SIZE	ES	NES	NOM p-val	FDR q-val	FWER p-val	RANK AT MAX	LEADING EDGE
KEGG_SYSTEMIC_LUPUS_ERYTHEMATOSUS	KEGG_SYSTEMIC_LUPUS_ERYTHEMATOSUS	128	-0.296269	-3.97474	0	0	0	4798	tags=53%, list=24%, signal=69%
RUNNE_GENDER_EFFECT_UP	RUNNE_GENDER_EFFECT_UP	8	-0.963843	-3.35045	0	0	0	741	tags=100%, list=4%, signal=104%
GNATENKO_PLATELET_SIGNATURE	GNATENKO_PLATELET_SIGNATURE	35	-0.353828	-2.47085	0	0.00123462	0.006	11943	tags=94%, list=59%, signal=229%
IMMUNE_SYSTEM_PROCESS	IMMUNE_SYSTEM_PROCESS	321	-0.0876096	-1.85136	0.0102669	0.0472301	0.248	1788	tags=17%, list=9%, signal=19%
RAY_ALZHEIMERS_DISEASE	RAY_ALZHEIMERS_DISEASE	5	-0.658633	-1.83001	0.0145833	0.0409377	0.266	6918	tags=100%, list=34%, signal=152%
LEUKOCYTE_ACTIVATION	LEUKOCYTE_ACTIVATION	65	-0.173892	-1.63802	0.0316206	0.0945537	0.573	2099	tags=28%, list=10%, signal=31%
HAHTOLA_MYCOSIS_FUNGOIDES_UP	HAHTOLA_MYCOSIS_FUNGOIDES_UP	16	-0.290406	-1.44166	0.0848485	0.202277	0.885	8048	tags=69%, list=40%, signal=114%
BENNETT_SYSTEMIC_LUPUS_ERYTHEMATOSUS	BENNETT_SYSTEMIC_LUPUS_ERYTHEMATOSUS	23	-0.232642	-1.31628	0.129344	0.296236	0.98	6742	tags=57%, list=33%, signal=85%
DEFENSE_RESPONSE	DEFENSE_RESPONSE	259	-0.0636015	-1.16892	0.263158	0.456676	0.999	2561	tags=19%, list=13%, signal=21%
LENAOUR_DENDRITIC_CELL_MATURATION_UP	LENAOUR_DENDRITIC_CELL_MATURATION_UP	92	-0.100829	-1.1271	0.29771	0.474144	1	3912	tags=29%, list=19%, signal=36%
REACTOME_PLATELET_ACTIVATION	REACTOME_PLATELET_ACTIVATION	167	-0.0674298	-1.03318	0.369261	0.581265	1	4104	tags=27%, list=20%, signal=34%
HADDAD_T_LYMPHOCYTE_AND_NK_PROGENITOR_UP	HADDAD_T_LYMPHOCYTE_AND_NK_PROGENITOR_UP	78	-0.0929425	-0.987291	0.472885	0.608966	1	2540	tags=22%, list=13%, signal=25%
HADDAD_T_LYMPHOCYTE_AND_NK_PROGENITOR_DN	HADDAD_T_LYMPHOCYTE_AND_NK_PROGENITOR_DN	63	-0.100766	-0.924626	0.531621	0.668251	1	5039	tags=35%, list=25%, signal=46%
BIOCARTA_VEGF_PATHWAY	BIOCARTA_VEGF_PATHWAY	29	-0.123242	-0.81062	0.688363	0.800975	1	9381	tags=59%, list=46%, signal=109%
LEUKOCYTE_CHEMOTAXIS	LEUKOCYTE_CHEMOTAXIS	11	-0.188496	-0.7594	0.774648	0.82238	1	1709	tags=27%, list=8%, signal=30%
COATES_MACROPHAGE_M1_VS_M2_UP	COATES_MACROPHAGE_M1_VS_M2_UP	69	-0.0758931	-0.745176	0.815951	0.788676	1	16374	tags=88%, list=81%, signal=460%
