# Supplementary material for: Transcriptome Analysis on Monocytes from Patients with Neovascular Age-Related Macular Degeneration
Source: Sci Rep. 2016 Jul 4;6:29046. doi: 10.1038/srep29046 (PMC4931446; doi:10.1038/srep29046)
Supplement: Supplementary Table S7 [file srep29046-s8.xls]

## Sheet: GSEA2165Genes
Overlap Results
Collection(s):	C1, C2, C3, C4, C5, C6, C7
# overlaps shown:	100
# genesets in collections:	10298
# genes in comparison (n):	2063
# genes in universe (N):	45956
Gene Set Name	# Genes in Gene Set (K)	Description	# Genes in Overlap (k)	k/K	p-value	FDR q-value
GSE10325_BCELL_VS_MYELOID_UP	200	Genes up-regulated in comparison of healthy B cells versus healthy myeloid cells.	75	0.375	1.58e-48	1.63e-44
GSE10325_LUPUS_CD4_TCELL_VS_LUPUS_MYELOID_UP	200	Genes up-regulated in comparison of systemic lupus erythematosus CD4 [GeneID=920] T cells versus systemic lupus erythematosus myeloid cells.	72	0.36	3.35e-45	1.73e-41
TTGTTT_V$FOXO4_01	2061	Genes with promoter regions [-2kb,2kb] around transcription start site containing the motif TTGTTT which matches annotation for MLLT7: myeloid/lymphoid or mixed-lineage leukemia (trithorax homolog, Drosophila); translocated to, 7	244	0.1184	2.19e-44	7.51e-41
GSE22886_NAIVE_CD8_TCELL_VS_MONOCYTE_UP	200	Genes up-regulated in comparison of naive CD8 T cells versus day 0 monocytes.	71	0.355	4.12e-44	1.06e-40
MEMBRANE	1994	Genes annotated by the GO term GO:0016020. Double layer of lipid molecules that encloses all cells, and, in eukaryotes, many organelles; may be a single or double lipid bilayer; also includes associated proteins.	237	0.1189	2.25e-43	4.64e-40
CAGGTG_V$E12_Q6	2485	Genes with promoter regions [-2kb,2kb] around transcription start site containing the motif CAGGTG which matches annotation for TCF3: transcription factor 3 (E2A immunoglobulin enhancer binding factors E12/E47)	268	0.1078	2.2e-41	3.33e-38
GGGAGGRR_V$MAZ_Q6	2274	Genes with promoter regions [-2kb,2kb] around transcription start site containing the motif GGGAGGRR which matches annotation for MAZ: MYC-associated zinc finger protein (purine-binding transcription factor)	253	0.1113	2.58e-41	3.33e-38
GRAESSMANN_APOPTOSIS_BY_DOXORUBICIN_DN	1781	Genes down-regulated in ME-A cells (breast cancer) undergoing apoptosis in response to doxorubicin [PubChem=31703].	217	0.1218	2.51e-41	3.33e-38
GSE29618_BCELL_VS_MONOCYTE_UP	200	Genes up-regulated in comparison of B cells versus monocytes.	68	0.34	6.68e-41	7.65e-38
CTTTGT_V$LEF1_Q2	1972	Genes with promoter regions [-2kb,2kb] around transcription start site containing the motif CTTTGT which matches annotation for LEF1: lymphoid enhancer-binding factor 1	228	0.1156	8.91e-40	9.18e-37
GSE22886_NAIVE_CD4_TCELL_VS_MONOCYTE_UP	200	Genes up-regulated in comparison of naive CD4 [GeneID=920] T cells versus day 0 monocytes.	64	0.32	9.28e-37	7.96e-34
GSE29618_BCELL_VS_MONOCYTE_DAY7_FLU_VACCINE_UP	200	Genes up-regulated in comparison of B cells from influenza vaccinee at day 7 versus monocytes from influenza vaccinee at day 7.	64	0.32	9.28e-37	7.96e-34
MEMBRANE_PART	1670	Genes annotated by the GO term GO:0044425. Any constituent part of a membrane, a double layer of lipid molecules that encloses all cells, and, in eukaryotes, many organelles; may be a single or double lipid bilayer; also includes associated proteins.	199	0.1192	1.65e-36	1.31e-33
SMID_BREAST_CANCER_LUMINAL_B_DN	564	Genes down-regulated in the luminal B subtype of breast cancer.	106	0.1879	2.27e-36	1.67e-33
PUJANA_ATM_PCC_NETWORK	1442	Genes constituting the ATM-PCC network of transcripts whose expression positively correlated (Pearson correlation coefficient, PCC >= 0.4) with that of ATM [GeneID=472] across a compendium of normal tissues.	181	0.1255	3.84e-36	2.64e-33
GSE10325_LUPUS_BCELL_VS_LUPUS_MYELOID_UP	200	Genes up-regulated in comparison of systemic lupus erythematosus B cells versus systemic lupus erythromatosus myeloid cells.	63	0.315	9.51e-36	5.76e-33
GSE22886_NAIVE_TCELL_VS_MONOCYTE_UP	200	Genes up-regulated in comparison of naive CD4 [GeneID=920] CD8 T cells versus monocytes cultured for 0 days.	63	0.315	9.51e-36	5.76e-33
SMID_BREAST_CANCER_NORMAL_LIKE_UP	476	Genes up-regulated in the normal-like subtype of breast cancer.	96	0.2017	1.2e-35	6.84e-33
GGGCGGR_V$SP1_Q6	2940	Genes with promoter regions [-2kb,2kb] around transcription start site containing the motif GGGCGGR which matches annotation for SP1: Sp1 transcription factor	284	0.0966	3.47e-35	1.88e-32
BLALOCK_ALZHEIMERS_DISEASE_UP	1691	Genes up-regulated in brain from patients with Alzheimer's disease.	197	0.1165	8.72e-35	4.49e-32
PLASMA_MEMBRANE	1426	Genes annotated by the GO term GO:0005886. The membrane surrounding a cell that separates the cell from its external environment. It consists of a phospholipid bilayer and associated proteins.	177	0.1241	1e-34	4.92e-32
ZWANG_TRANSIENTLY_UP_BY_1ST_EGF_PULSE_ONLY	1839	Genes transiently induced only by the first pulse of EGF [GeneID =1950] in 184A1 cells (mammary epithelium).	207	0.1126	2.01e-34	9.4e-32
INTRINSIC_TO_MEMBRANE	1348	Genes annotated by the GO term GO:0031224. Located in a membrane such that some covalently attached portion of the gene product, for example part of a peptide sequence or some other covalently attached moiety such as a GPI anchor, spans or is embedded in one or both leaflets of the membrane.	170	0.1261	3.24e-34	1.45e-31
JAATINEN_HEMATOPOIETIC_STEM_CELL_DN	226	Genes down-regulated in CD133+ [GeneID=8842] cells (hematopoietic stem cells, HSC) compared to the CD133- cells.	65	0.2876	3.62e-34	1.55e-31
AACTTT_UNKNOWN	1890	Genes with promoter regions [-2kb,2kb] around transcription start site containing motif AACTTT. Motif does not match any known transcription factor	210	0.1111	4.03e-34	1.66e-31
CYTOPLASM	2131	Genes annotated by the GO term GO:0005737. All of the contents of a cell excluding the plasma membrane and nucleus, but including other subcellular structures.	226	0.1061	1.09e-33	4.3e-31
INTEGRAL_TO_MEMBRANE	1330	Genes annotated by the GO term GO:0016021. Penetrating at least one phospholipid bilayer of a membrane. May also refer to the state of being buried in the bilayer with no exposure outside the bilayer. When used to describe a protein, indicates that all or part of the peptide sequence is embedded in the membrane.	167	0.1256	2.17e-33	8.29e-31
SIGNAL_TRANSDUCTION	1634	Genes annotated by the GO term GO:0007165. The cascade of processes by which a signal interacts with a receptor, causing a change in the level or activity of a second messenger or other downstream target, and ultimately effecting a change in the functioning of the cell.	189	0.1157	5.71e-33	2.1e-30
GSE22886_NAIVE_BCELL_VS_MONOCYTE_UP	200	Genes up-regulated in comparison of naive B cells versus day 0 monocytes.	60	0.3	8.88e-33	3.05e-30
GSE29618_BCELL_VS_MDC_UP	200	Genes up-regulated in comparison of B cells versus myeloid dendritic cells (mDC).	60	0.3	8.88e-33	3.05e-30
PUJANA_BRCA1_PCC_NETWORK	1652	Genes constituting the BRCA1-PCC network of transcripts whose expression positively correlated (Pearson correlation coefficient, PCC >= 0.4) with that of BRCA1 [GeneID=672] across a compendium of normal tissues.	189	0.1144	2.38e-32	7.91e-30
TGGAAA_V$NFAT_Q4_01	1896	Genes with promoter regions [-2kb,2kb] around transcription start site containing the motif TGGAAA which matches annotation for NFAT<br> NFATC	204	0.1076	3.05e-31	9.82e-29
HADDAD_B_LYMPHOCYTE_PROGENITOR	293	Genes up-regulated in hematopoietic progenitor cells (HPC) of B lymphocyte lineage CD34+CD45RA+CD10+ [GeneID=947;5788;4311].	70	0.2389	4.13e-31	1.29e-28
MARSON_BOUND_BY_FOXP3_STIMULATED	1022	Genes with promoters bound by FOXP3 [GeneID=50943] in hybridoma cells stimulated by PMA [PubChem=4792] and ionomycin [PubChem=3733].	137	0.1341	2.24e-30	6.79e-28
PILON_KLF1_TARGETS_DN	1972	Genes down-regulated in erythroid progenitor cells from fetal livers of E13.5 embryos with KLF1 [GeneID=10661] knockout compared to those from the wild type embryos.	207	0.105	3.02e-30	8.88e-28
DODD_NASOPHARYNGEAL_CARCINOMA_UP	1821	Genes up-regulated in nasopharyngeal carcinoma (NPC) compared to the normal tissue.	196	0.1076	4.84e-30	1.38e-27
PLASMA_MEMBRANE_PART	1158	Genes annotated by the GO term GO:0044459. Any constituent part of the plasma membrane, the membrane surrounding a cell that separates the cell from its external environment. It consists of a phospholipid bilayer and associated proteins.	147	0.1269	5.75e-30	1.6e-27
BIOPOLYMER_METABOLIC_PROCESS	1684	Genes annotated by the GO term GO:0043283. The chemical reactions and pathways involving biopolymers, long, repeating chains of monomers found in nature e.g. polysaccharides and proteins.	186	0.1105	6.54e-30	1.77e-27
MULTICELLULAR_ORGANISMAL_DEVELOPMENT	1049	Genes annotated by the GO term GO:0007275. The biological process whose specific outcome is the progression of an organism over time from an initial condition (e.g. a zygote or a young adult) to a later condition (e.g. a multicellular animal or an aged adult).	138	0.1316	9.45e-30	2.49e-27
ANATOMICAL_STRUCTURE_DEVELOPMENT	1013	Genes annotated by the GO term GO:0048856. The biological process whose specific outcome is the progression of an anatomical structure from an initial condition to its mature state. This process begins with the formation of the structure and ends with the mature structure, whatever form that may be including its natural destruction. An anatomical structure is any biological entity that occupies s…	134	0.1323	3.76e-29	9.68e-27
CUI_TCF21_TARGETS_2_DN	830	All significantly down-regulated genes in kidney glomeruli isolated from TCF21 [Gene ID=6943] knockout mice.	118	0.1422	1.39e-28	3.5e-26
GSE29618_BCELL_VS_PDC_DAY7_FLU_VACCINE_UP	200	Genes up-regulated in comparison of B cells from influenza vaccinee at day 7 post-vaccination versus plasmacytoid dendritic cells (pDC) at day 7 post-vaccination.	55	0.275	4.88e-28	1.2e-25
RYTTCCTG_V$ETS2_B	1085	Genes with promoter regions [-2kb,2kb] around transcription start site containing the motif RYTTCCTG which matches annotation for ETS2: v-ets erythroblastosis virus E26 oncogene homolog 2 (avian)	137	0.1263	9.44e-28	2.26e-25
GSE29618_BCELL_VS_MDC_DAY7_FLU_VACCINE_UP	200	Genes up-regulated in comparison of B cells from influenza vaccinee at day 7 post-vaccination versus myeloid dendritic cells (mDC) at day 7 post-vaccination.	54	0.27	4.01e-27	9.4e-25
MODULE_117	731	Genes in the cancer module 117	107	0.1464	4.54e-27	1.04e-24
CHEN_METABOLIC_SYNDROM_NETWORK	1210	Genes forming the macrophage-enriched metabolic network (MEMN) claimed to have a causal relationship with the metabolic syndrom traits.	145	0.1198	5.67e-27	1.27e-24
GOBERT_OLIGODENDROCYTE_DIFFERENTIATION_DN	1080	Genes down-regulated during differentiation of Oli-Neu cells (oligodendroglial precursor) in response to PD174265 [PubChemID=4709].	135	0.125	6.23e-27	1.37e-24
INTRINSIC_TO_PLASMA_MEMBRANE	991	Genes annotated by the GO term GO:0031226. Located in the plasma membrane such that some covalently attached portion of the gene product, for example part of a peptide sequence or some other covalently attached moiety such as a GPI anchor, spans or is embedded in one or both leaflets of the membrane.	127	0.1282	2.18e-26	4.68e-24
TATAAA_V$TATA_01	1296	Genes with promoter regions [-2kb,2kb] around transcription start site containing the motif TATAAA which matches annotation for TAF<br> TATA	150	0.1157	2.66e-26	5.6e-24
YOSHIMURA_MAPK8_TARGETS_UP	1305	Genes up-regulated in vascular smooth muscle cells (VSMC) by MAPK8 (JNK1) [GeneID=5599].	149	0.1142	1.58e-25	3.25e-23
SYSTEM_DEVELOPMENT	861	Genes annotated by the GO term GO:0048731. The process whose specific outcome is the progression of an organismal system over time, from its formation to the mature structure. A system is a regularly interacting or interdependent group of organs or tissues that work together to carry out a given biological process.	115	0.1336	1.63e-25	3.28e-23
INTEGRAL_TO_PLASMA_MEMBRANE	977	Genes annotated by the GO term GO:0005887. Penetrating at least one phospholipid bilayer of a plasma membrane. May also refer to the state of being buried in the bilayer with no exposure outside the bilayer.	124	0.1269	2.08e-25	4.12e-23
CTTTGA_V$LEF1_Q2	1232	Genes with promoter regions [-2kb,2kb] around transcription start site containing the motif CTTTGA which matches annotation for LEF1: lymphoid enhancer-binding factor 1	143	0.1161	3.11e-25	5.83e-23
DACOSTA_UV_RESPONSE_VIA_ERCC3_DN	855	Genes down-regulated in fibroblasts expressing mutant forms of ERCC3 [GeneID=2071] after UV irradiation.	114	0.1333	3.07e-25	5.83e-23
MODULE_84	549	Genes in the cancer module 84	88	0.1603	3.01e-25	5.83e-23
CREIGHTON_ENDOCRINE_THERAPY_RESISTANCE_3	720	The 'group 3 set' of genes associated with acquired endocrine therapy resistance in breast tumors expressing ESR1 and ERBB2 [GeneID=2099;2064].	102	0.1417	9.81e-25	1.8e-22
GNF2_IL2RB	47	Neighborhood of IL2RB	27	0.5745	1.4e-24	2.54e-22
BUYTAERT_PHOTODYNAMIC_THERAPY_STRESS_UP	811	Genes up-regulated in T24 (bladder cancer) cells in response to the photodynamic therapy (PDT) stress.	109	0.1344	1.84e-24	3.26e-22
GSE22886_NAIVE_BCELL_VS_DC_UP	200	Genes up-regulated in comparison of naive B cells versus unstimulated dendritic cells (DC).	51	0.255	1.92e-24	3.35e-22
ZWANG_TRANSIENTLY_UP_BY_2ND_EGF_PULSE_ONLY	1725	Genes transiently induced only by the second pulse of EGF [GeneID =1950] in 184A1 cells (mammary epithelium).	176	0.102	2.22e-24	3.81e-22
CAGCTG_V$AP4_Q5	1524	Genes with promoter regions [-2kb,2kb] around transcription start site containing the motif CAGCTG which matches annotation for REPIN1: replication initiator 1	162	0.1063	2.43e-24	4.11e-22
MARSON_BOUND_BY_FOXP3_UNSTIMULATED	1229	Genes with promoters bound by FOXP3 [GeneID=50943] in unstimulated hybridoma cells.	140	0.1139	6.09e-24	1.01e-21
MEISSNER_BRAIN_HCP_WITH_H3K4ME3_AND_H3K27ME3	1069	Genes with high-CpG-density promoters (HCP) bearing histone H3 dimethylation at K4 (H3K4me2) and trimethylation at K27 (H3K27me3) in brain.	128	0.1197	6.94e-24	1.13e-21
GSE10325_CD4_TCELL_VS_MYELOID_UP	200	Genes up-regulated in comparison of healthy CD4 [GeneID=920] T cells versus healthy myeloid cells.	50	0.25	1.42e-23	2.29e-21
KRIGE_RESPONSE_TO_TOSEDOSTAT_6HR_UP	953	Genes up-regulated in HL-60 cells (acute promyelocytic leukemia, APL) after treatment with the aminopeptidase inhibitor tosedostat (CHR-2797) [PubChem=15547703] for 6 h.	118	0.1238	2.57e-23	4.07e-21
GNF2_PTPN4	51	Neighborhood of PTPN4	27	0.5294	2.77e-23	4.33e-21
NUCLEOBASENUCLEOSIDENUCLEOTIDE_AND_NUCLEIC_ACID_METABOLIC_PROCESS	1244	Genes annotated by the GO term GO:0006139. The chemical reactions and pathways involving nucleobases, nucleosides, nucleotides and nucleic acids.	139	0.1117	5.44e-23	8.36e-21
GSE11057_PBMC_VS_MEM_CD4_TCELL_DN	200	Genes down-regulated in comparison of peripheral mononuclear blood cells (PBMC) versus memory T cells.	49	0.245	1.03e-22	1.51e-20
GSE22886_TCELL_VS_BCELL_NAIVE_DN	200	Genes down-regulated in comparison of naive CD4 [GeneID=920] CD8 T cells versus naive B cells.	49	0.245	1.03e-22	1.51e-20
GSE29618_BCELL_VS_PDC_UP	200	Genes up-regulated in comparison of B cells versus plasmacytoid dendritic cells (pDC) .	49	0.245	1.03e-22	1.51e-20
HAMAI_APOPTOSIS_VIA_TRAIL_UP	584	Genes up-regulated in T1 cells (primary melanoma, sensitive to TRAIL [GeneID=8743]) compared to G1 cells (metastatic melanoma, resistant to TRAIL).	86	0.1473	3.58e-22	5.2e-20
RTAAACA_V$FREAC2_01	919	Genes with promoter regions [-2kb,2kb] around transcription start site containing the motif RTAAACA which matches annotation for FOXF2: forkhead box F2	113	0.123	3.94e-22	5.63e-20
TGANTCA_V$AP1_C	1121	Genes with promoter regions [-2kb,2kb] around transcription start site containing the motif TGANTCA which matches annotation for JUN: jun oncogene	128	0.1142	4.61e-22	6.51e-20
GGGTGGRR_V$PAX4_03	1294	Genes with promoter regions [-2kb,2kb] around transcription start site containing the motif GGGTGGRR which matches annotation for PAX4: paired box gene 4	140	0.1082	7.54e-22	1.05e-19
KRIGE_RESPONSE_TO_TOSEDOSTAT_24HR_DN	1011	Genes down-regulated in HL-60 cells (acute promyelocytic leukemia, APL) after treatment with the aminopeptidase inhibitor tosedostat (CHR-2797) [PubChem=15547703] for 24 h.	119	0.1177	1.16e-21	1.59e-19
KUMAR_TARGETS_OF_MLL_AF9_FUSION	405	Myeloid leukemia model in mice with germ-line MLL-AF9 fusion knock-in [GeneID=4297;4300]: genes changed in comparison among the leukemic, preleukemic and wild-type animals.	69	0.1704	1.35e-21	1.84e-19
GOZGIT_ESR1_TARGETS_DN	781	Genes down-regulated in TMX2-28 cells (breast cancer) which do not express ESR1 [GeneID=2099]) compared to the parental MCF7 cells which do.	101	0.1293	1.67e-21	2.24e-19
MODULE_45	583	Genes in the cancer module 45	84	0.1441	4.57e-21	6.03e-19
GSE11057_CD4_CENT_MEM_VS_PBMC_UP	200	Genes up-regulated in comparison of central memory T cells versus peripheral blood mononuclear cells (PBMC).	47	0.235	4.94e-21	6.36e-19
GSE22886_NAIVE_CD4_TCELL_VS_DC_UP	200	Genes up-regulated in comparison of naive CD4 [GeneID=920] T cells versus unstimulatd dendritic cells (DC).	47	0.235	4.94e-21	6.36e-19
RODRIGUES_THYROID_CARCINOMA_POORLY_DIFFERENTIATED_UP	633	Genes up-regulated in poorly differentiated thyroid carcinoma (PDTC) compared to normal thyroid tissue.	88	0.139	5.85e-21	7.44e-19
TTANTCA_UNKNOWN	952	Genes with promoter regions [-2kb,2kb] around transcription start site containing motif TTANTCA. Motif does not match any known transcription factor	113	0.1187	6.5e-21	8.16e-19
MODULE_64	518	Genes in the cancer module 64	78	0.1506	7.94e-21	9.85e-19
DODD_NASOPHARYNGEAL_CARCINOMA_DN	1375	Genes down-regulated in nasopharyngeal carcinoma (NPC) compared to the normal tissue.	143	0.104	1.04e-20	1.27e-18
GEORGES_TARGETS_OF_MIR192_AND_MIR215	893	Genes down-regulated in HCT116 cells (colon cancer) by expression of MIR192 or MIR215 [GeneID=406967;406997] at 24 h.	108	0.1209	1.18e-20	1.43e-18
REACTOME_IMMUNE_SYSTEM	933	Genes involved in Immune System	111	0.119	1.22e-20	1.46e-18
RODRIGUES_THYROID_CARCINOMA_POORLY_DIFFERENTIATED_DN	805	Genes down-regulated in poorly differentiated thyroid carcinoma (PDTC) compared to normal thyroid tissue.	101	0.1255	1.54e-20	1.82e-18
NUYTTEN_NIPP1_TARGETS_DN	848	Genes down-regulated in PC3 cells (prostate cancer) after knockdown of NIPP1 [GeneID=5511] by RNAi.	104	0.1226	2.23e-20	2.6e-18
RODRIGUES_THYROID_CARCINOMA_ANAPLASTIC_UP	722	Genes up-regulated in anaplastic thyroid carcinoma (ATC) compared to normal thyroid tissue.	94	0.1302	2.67e-20	3.09e-18
GSE10325_CD4_TCELL_VS_BCELL_UP	200	Genes up-regulated in comparison of healthy CD4 [GeneID=920] T cells versus healthy CD19 [GeneID=920] B cells.	46	0.23	3.29e-20	3.76e-18
TGTTTGY_V$HNF3_Q6	738	Genes with promoter regions [-2kb,2kb] around transcription start site containing the motif TGTTTGY which matches annotation for FOXA1: forkhead box A1	95	0.1287	3.69e-20	4.17e-18
CYTOPLASMIC_PART	1383	Genes annotated by the GO term GO:0044444. Any constituent part of the cytoplasm, all of the contents of a cell excluding the plasma membrane and nucleus, but including other subcellular structures.	142	0.1027	4.52e-20	5.06e-18
LIM_MAMMARY_STEM_CELL_UP	489	Genes consistently up-regulated in mammary stem cells both in mouse and human species.	74	0.1513	5.91e-20	6.54e-18
IMMUNE_SYSTEM_PROCESS	332	Genes annotated by the GO term GO:0002376. Any process involved in the development or functioning of the immune system, an organismal system for calibrated responses to potential internal or invasive threats.	59	0.1777	1.39e-19	1.53e-17
GATTGGY_V$NFY_Q6_01	1160	Genes with promoter regions [-2kb,2kb] around transcription start site containing motif GATTGGY. Motif does not match any known transcription factor	125	0.1078	1.78e-19	1.93e-17
GSE22886_NAIVE_TCELL_VS_DC_UP	200	Genes up-regulated in comparison of naive CD4 [GeneID=920] CD8 T cells versus unstimulated dendritic cells (DC).	45	0.225	2.12e-19	2.28e-17
KRIGE_RESPONSE_TO_TOSEDOSTAT_24HR_UP	783	Genes up-regulated in HL-60 cells (acute promyelocytic leukemia, APL) after treatment with the aminopeptidase inhibitor tosedostat (CHR-2797) [PubChem=15547703] for 24 h.	97	0.1239	2.16e-19	2.29e-17
BRUINS_UVC_RESPONSE_LATE	1137	Late response genes: differentially expressed only 12 h after UV-C irradiation of MEF cells (embryonic fibroblast).	123	0.1082	2.56e-19	2.69e-17
POOLA_INVASIVE_BREAST_CANCER_UP	288	Genes up-regulated in atypical ductal hyperplastic tissues from patients with (ADHC) breast cancer vs those without the cancer (ADH).	54	0.1875	3.97e-19	4.13e-17
KRIGE_RESPONSE_TO_TOSEDOSTAT_6HR_DN	911	Genes down-regulated in HL-60 cells (acute promyelocytic leukemia, APL) after treatment with the aminopeptidase inhibitor tosedostat (CHR-2797) [PubChem=15547703] for 6 h.	106	0.1164	4.67e-19	4.81e-17
Gene/Gene Set Overlap Matrix
Entrez Gene Id	Gene Symbol	Gene Description	GSE10325_BCELL_VS_MYELOID_UP	GSE10325_LUPUS_CD4_TCELL_VS_LUPUS_MYELOID_UP	TTGTTT_V$FOXO4_01	GSE22886_NAIVE_CD8_TCELL_VS_MONOCYTE_UP
1901	S1PR1	sphingosine-1-phosphate receptor 1	GSE10325_BCELL_VS_MYELOID_UP	GSE10325_LUPUS_CD4_TCELL_VS_LUPUS_MYELOID_UP	TTGTTT_V$FOXO4_01	GSE22886_NAIVE_CD8_TCELL_VS_MONOCYTE_UP
3710	ITPR3	inositol 1,4,5-trisphosphate receptor, type 3	GSE10325_BCELL_VS_MYELOID_UP	GSE10325_LUPUS_CD4_TCELL_VS_LUPUS_MYELOID_UP	TTGTTT_V$FOXO4_01	GSE22886_NAIVE_CD8_TCELL_VS_MONOCYTE_UP
8631	SKAP1	src kinase associated phosphoprotein 1	GSE10325_BCELL_VS_MYELOID_UP	GSE10325_LUPUS_CD4_TCELL_VS_LUPUS_MYELOID_UP	TTGTTT_V$FOXO4_01	GSE22886_NAIVE_CD8_TCELL_VS_MONOCYTE_UP
3983	ABLIM1	actin binding LIM protein 1	GSE10325_BCELL_VS_MYELOID_UP	GSE10325_LUPUS_CD4_TCELL_VS_LUPUS_MYELOID_UP	TTGTTT_V$FOXO4_01	GSE22886_NAIVE_CD8_TCELL_VS_MONOCYTE_UP
596	BCL2	B-cell CLL/lymphoma 2	GSE10325_BCELL_VS_MYELOID_UP	GSE10325_LUPUS_CD4_TCELL_VS_LUPUS_MYELOID_UP	TTGTTT_V$FOXO4_01
25865	PRKD2	protein kinase D2	GSE10325_BCELL_VS_MYELOID_UP	GSE10325_LUPUS_CD4_TCELL_VS_LUPUS_MYELOID_UP	TTGTTT_V$FOXO4_01
11040	PIM2	pim-2 oncogene	GSE10325_BCELL_VS_MYELOID_UP	GSE10325_LUPUS_CD4_TCELL_VS_LUPUS_MYELOID_UP	TTGTTT_V$FOXO4_01
5790	PTPRCAP	protein tyrosine phosphatase, receptor type, C-associated protein	GSE10325_BCELL_VS_MYELOID_UP	GSE10325_LUPUS_CD4_TCELL_VS_LUPUS_MYELOID_UP		GSE22886_NAIVE_CD8_TCELL_VS_MONOCYTE_UP
28951	TRIB2	tribbles homolog 2 (Drosophila)	GSE10325_BCELL_VS_MYELOID_UP	GSE10325_LUPUS_CD4_TCELL_VS_LUPUS_MYELOID_UP		GSE22886_NAIVE_CD8_TCELL_VS_MONOCYTE_UP
9214	FAIM3	Fas apoptotic inhibitory molecule 3	GSE10325_BCELL_VS_MYELOID_UP	GSE10325_LUPUS_CD4_TCELL_VS_LUPUS_MYELOID_UP		GSE22886_NAIVE_CD8_TCELL_VS_MONOCYTE_UP
54847	SIDT1	SID1 transmembrane family, member 1	GSE10325_BCELL_VS_MYELOID_UP	GSE10325_LUPUS_CD4_TCELL_VS_LUPUS_MYELOID_UP		GSE22886_NAIVE_CD8_TCELL_VS_MONOCYTE_UP
60468	BACH2	BTB and CNC homology 1, basic leucine zipper transcription factor 2	GSE10325_BCELL_VS_MYELOID_UP	GSE10325_LUPUS_CD4_TCELL_VS_LUPUS_MYELOID_UP		GSE22886_NAIVE_CD8_TCELL_VS_MONOCYTE_UP
81539	SLC38A1	solute carrier family 38, member 1	GSE10325_BCELL_VS_MYELOID_UP	GSE10325_LUPUS_CD4_TCELL_VS_LUPUS_MYELOID_UP		GSE22886_NAIVE_CD8_TCELL_VS_MONOCYTE_UP
9500	MAGED1	melanoma antigen family D, 1	GSE10325_BCELL_VS_MYELOID_UP	GSE10325_LUPUS_CD4_TCELL_VS_LUPUS_MYELOID_UP		GSE22886_NAIVE_CD8_TCELL_VS_MONOCYTE_UP
81606	LBH	limb bud and heart development homolog (mouse)	GSE10325_BCELL_VS_MYELOID_UP	GSE10325_LUPUS_CD4_TCELL_VS_LUPUS_MYELOID_UP		GSE22886_NAIVE_CD8_TCELL_VS_MONOCYTE_UP
4063	LY9	lymphocyte antigen 9	GSE10325_BCELL_VS_MYELOID_UP	GSE10325_LUPUS_CD4_TCELL_VS_LUPUS_MYELOID_UP		GSE22886_NAIVE_CD8_TCELL_VS_MONOCYTE_UP
26051	PPP1R16B	protein phosphatase 1, regulatory subunit 16B	GSE10325_BCELL_VS_MYELOID_UP	GSE10325_LUPUS_CD4_TCELL_VS_LUPUS_MYELOID_UP
399	RHOH	ras homolog gene family, member H	GSE10325_BCELL_VS_MYELOID_UP	GSE10325_LUPUS_CD4_TCELL_VS_LUPUS_MYELOID_UP
5567	PRKACB	protein kinase, cAMP-dependent, catalytic, beta	GSE10325_BCELL_VS_MYELOID_UP	GSE10325_LUPUS_CD4_TCELL_VS_LUPUS_MYELOID_UP
3603	IL16	interleukin 16	GSE10325_BCELL_VS_MYELOID_UP	GSE10325_LUPUS_CD4_TCELL_VS_LUPUS_MYELOID_UP
10125	RASGRP1	RAS guanyl releasing protein 1 (calcium and DAG-regulated)	GSE10325_BCELL_VS_MYELOID_UP	GSE10325_LUPUS_CD4_TCELL_VS_LUPUS_MYELOID_UP
84159	ARID5B	AT rich interactive domain 5B (MRF1-like)	GSE10325_BCELL_VS_MYELOID_UP	GSE10325_LUPUS_CD4_TCELL_VS_LUPUS_MYELOID_UP
5631	PRPS1	phosphoribosyl pyrophosphate synthetase 1	GSE10325_BCELL_VS_MYELOID_UP	GSE10325_LUPUS_CD4_TCELL_VS_LUPUS_MYELOID_UP
2841	GPR18	G protein-coupled receptor 18	GSE10325_BCELL_VS_MYELOID_UP		TTGTTT_V$FOXO4_01	GSE22886_NAIVE_CD8_TCELL_VS_MONOCYTE_UP
643	CXCR5	chemokine (C-X-C motif) receptor 5	GSE10325_BCELL_VS_MYELOID_UP		TTGTTT_V$FOXO4_01
100133941	CD24	CD24 molecule	GSE10325_BCELL_VS_MYELOID_UP		TTGTTT_V$FOXO4_01
3399	ID3	inhibitor of DNA binding 3, dominant negative helix-loop-helix protein	GSE10325_BCELL_VS_MYELOID_UP		TTGTTT_V$FOXO4_01
22882	ZHX2	zinc fingers and homeoboxes 2	GSE10325_BCELL_VS_MYELOID_UP		TTGTTT_V$FOXO4_01
7088	TLE1	transducin-like enhancer of split 1 (E(sp1) homolog, Drosophila)	GSE10325_BCELL_VS_MYELOID_UP		TTGTTT_V$FOXO4_01
81558	FAM117A	family with sequence similarity 117, member A	GSE10325_BCELL_VS_MYELOID_UP		TTGTTT_V$FOXO4_01
25780	RASGRP3	RAS guanyl releasing protein 3 (calcium and DAG-regulated)	GSE10325_BCELL_VS_MYELOID_UP		TTGTTT_V$FOXO4_01
23588	KLHDC2	kelch domain containing 2	GSE10325_BCELL_VS_MYELOID_UP		TTGTTT_V$FOXO4_01
7163	TPD52	tumor protein D52	GSE10325_BCELL_VS_MYELOID_UP			GSE22886_NAIVE_CD8_TCELL_VS_MONOCYTE_UP
3978	LIG1	ligase I, DNA, ATP-dependent	GSE10325_BCELL_VS_MYELOID_UP			GSE22886_NAIVE_CD8_TCELL_VS_MONOCYTE_UP
5796	PTPRK	protein tyrosine phosphatase, receptor type, K	GSE10325_BCELL_VS_MYELOID_UP
931	MS4A1	membrane-spanning 4-domains, subfamily A, member 1	GSE10325_BCELL_VS_MYELOID_UP
973	CD79A	CD79a molecule, immunoglobulin-associated alpha	GSE10325_BCELL_VS_MYELOID_UP
5026	P2RX5	purinergic receptor P2X, ligand-gated ion channel, 5	GSE10325_BCELL_VS_MYELOID_UP
4345	CD200	CD200 molecule	GSE10325_BCELL_VS_MYELOID_UP
9215	LARGE	like-glycosyltransferase	GSE10325_BCELL_VS_MYELOID_UP
971	CD72	CD72 molecule	GSE10325_BCELL_VS_MYELOID_UP
1236	CCR7	chemokine (C-C motif) receptor 7	GSE10325_BCELL_VS_MYELOID_UP
930	CD19	CD19 molecule	GSE10325_BCELL_VS_MYELOID_UP
933	CD22	CD22 molecule	GSE10325_BCELL_VS_MYELOID_UP
2208	FCER2	Fc fragment of IgE, low affinity II, receptor for (CD23)	GSE10325_BCELL_VS_MYELOID_UP
1235	CCR6	chemokine (C-C motif) receptor 6	GSE10325_BCELL_VS_MYELOID_UP
5244	ABCB4	ATP-binding cassette, sub-family B (MDR/TAP), member 4	GSE10325_BCELL_VS_MYELOID_UP
10099	TSPAN3	tetraspanin 3	GSE10325_BCELL_VS_MYELOID_UP
53335	BCL11A	B-cell CLL/lymphoma 11A (zinc finger protein)	GSE10325_BCELL_VS_MYELOID_UP
6689	SPIB	Spi-B transcription factor (Spi-1/PU.1 related)	GSE10325_BCELL_VS_MYELOID_UP
23231	SEL1L3	sel-1 suppressor of lin-12-like 3 (C. elegans)	GSE10325_BCELL_VS_MYELOID_UP
29760	BLNK	B-cell linker	GSE10325_BCELL_VS_MYELOID_UP
6929	TCF3	transcription factor 3 (E2A immunoglobulin enhancer binding factors E12/E47)	GSE10325_BCELL_VS_MYELOID_UP
4171	MCM2	minichromosome maintenance complex component 2	GSE10325_BCELL_VS_MYELOID_UP
7423	VEGFB	vascular endothelial growth factor B	GSE10325_BCELL_VS_MYELOID_UP
4221	MEN1	multiple endocrine neoplasia I	GSE10325_BCELL_VS_MYELOID_UP
26228	STAP1	signal transducing adaptor family member 1	GSE10325_BCELL_VS_MYELOID_UP
55024	BANK1	B-cell scaffold protein with ankyrin repeats 1	GSE10325_BCELL_VS_MYELOID_UP
5079	PAX5	paired box 5	GSE10325_BCELL_VS_MYELOID_UP
79368	FCRL2	Fc receptor-like 2	GSE10325_BCELL_VS_MYELOID_UP
5287	PIK3C2B	phosphoinositide-3-kinase, class 2, beta polypeptide	GSE10325_BCELL_VS_MYELOID_UP
2788	GNG7	guanine nucleotide binding protein (G protein), gamma 7	GSE10325_BCELL_VS_MYELOID_UP
11142	PKIG	protein kinase (cAMP-dependent, catalytic) inhibitor gamma	GSE10325_BCELL_VS_MYELOID_UP
3669	ISG20	interferon stimulated exonuclease gene 20kDa	GSE10325_BCELL_VS_MYELOID_UP
9263	STK17A	serine/threonine kinase 17a	GSE10325_BCELL_VS_MYELOID_UP
80008	TMEM156	transmembrane protein 156	GSE10325_BCELL_VS_MYELOID_UP
8115	TCL1A	T-cell leukemia/lymphoma 1A	GSE10325_BCELL_VS_MYELOID_UP
29802	VPREB3	pre-B lymphocyte 3	GSE10325_BCELL_VS_MYELOID_UP
57228	SMAGP	small cell adhesion glycoprotein	GSE10325_BCELL_VS_MYELOID_UP
57553	MICAL3	microtubule associated monoxygenase, calponin and LIM domain containing 3	GSE10325_BCELL_VS_MYELOID_UP
6118	RPA2	replication protein A2, 32kDa	GSE10325_BCELL_VS_MYELOID_UP
10133	OPTN	optineurin	GSE10325_BCELL_VS_MYELOID_UP
165	AEBP1	AE binding protein 1	GSE10325_BCELL_VS_MYELOID_UP
79600	TCTN1	tectonic family member 1	GSE10325_BCELL_VS_MYELOID_UP
166	AES	amino-terminal enhancer of split	GSE10325_BCELL_VS_MYELOID_UP
10225	CD96	CD96 molecule		GSE10325_LUPUS_CD4_TCELL_VS_LUPUS_MYELOID_UP	TTGTTT_V$FOXO4_01	GSE22886_NAIVE_CD8_TCELL_VS_MONOCYTE_UP
64919	BCL11B	B-cell CLL/lymphoma 11B (zinc finger protein)		GSE10325_LUPUS_CD4_TCELL_VS_LUPUS_MYELOID_UP	TTGTTT_V$FOXO4_01	GSE22886_NAIVE_CD8_TCELL_VS_MONOCYTE_UP
29098	RANGRF	RAN guanine nucleotide release factor		GSE10325_LUPUS_CD4_TCELL_VS_LUPUS_MYELOID_UP	TTGTTT_V$FOXO4_01
2308	FOXO1	forkhead box O1		GSE10325_LUPUS_CD4_TCELL_VS_LUPUS_MYELOID_UP	TTGTTT_V$FOXO4_01
375449	MAST4	microtubule associated serine/threonine kinase family member 4		GSE10325_LUPUS_CD4_TCELL_VS_LUPUS_MYELOID_UP	TTGTTT_V$FOXO4_01
28955	DEXI	Dexi homolog (mouse)		GSE10325_LUPUS_CD4_TCELL_VS_LUPUS_MYELOID_UP	TTGTTT_V$FOXO4_01
919	CD247	CD247 molecule		GSE10325_LUPUS_CD4_TCELL_VS_LUPUS_MYELOID_UP		GSE22886_NAIVE_CD8_TCELL_VS_MONOCYTE_UP
7049	TGFBR3	transforming growth factor, beta receptor III		GSE10325_LUPUS_CD4_TCELL_VS_LUPUS_MYELOID_UP		GSE22886_NAIVE_CD8_TCELL_VS_MONOCYTE_UP
3932	LCK	lymphocyte-specific protein tyrosine kinase		GSE10325_LUPUS_CD4_TCELL_VS_LUPUS_MYELOID_UP		GSE22886_NAIVE_CD8_TCELL_VS_MONOCYTE_UP
7535	ZAP70	zeta-chain (TCR) associated protein kinase 70kDa		GSE10325_LUPUS_CD4_TCELL_VS_LUPUS_MYELOID_UP		GSE22886_NAIVE_CD8_TCELL_VS_MONOCYTE_UP
923	CD6	CD6 molecule		GSE10325_LUPUS_CD4_TCELL_VS_LUPUS_MYELOID_UP		GSE22886_NAIVE_CD8_TCELL_VS_MONOCYTE_UP
940	CD28	CD28 molecule		GSE10325_LUPUS_CD4_TCELL_VS_LUPUS_MYELOID_UP		GSE22886_NAIVE_CD8_TCELL_VS_MONOCYTE_UP
3560	IL2RB	interleukin 2 receptor, beta		GSE10325_LUPUS_CD4_TCELL_VS_LUPUS_MYELOID_UP		GSE22886_NAIVE_CD8_TCELL_VS_MONOCYTE_UP
3820	KLRB1	killer cell lectin-like receptor subfamily B, member 1		GSE10325_LUPUS_CD4_TCELL_VS_LUPUS_MYELOID_UP		GSE22886_NAIVE_CD8_TCELL_VS_MONOCYTE_UP
51176	LEF1	lymphoid enhancer-binding factor 1		GSE10325_LUPUS_CD4_TCELL_VS_LUPUS_MYELOID_UP		GSE22886_NAIVE_CD8_TCELL_VS_MONOCYTE_UP
9806	SPOCK2	sparc/osteonectin, cwcv and kazal-like domains proteoglycan (testican) 2		GSE10325_LUPUS_CD4_TCELL_VS_LUPUS_MYELOID_UP		GSE22886_NAIVE_CD8_TCELL_VS_MONOCYTE_UP
5588	PRKCQ	protein kinase C, theta		GSE10325_LUPUS_CD4_TCELL_VS_LUPUS_MYELOID_UP		GSE22886_NAIVE_CD8_TCELL_VS_MONOCYTE_UP
23178	PASK	PAS domain containing serine/threonine kinase		GSE10325_LUPUS_CD4_TCELL_VS_LUPUS_MYELOID_UP		GSE22886_NAIVE_CD8_TCELL_VS_MONOCYTE_UP
5335	PLCG1	phospholipase C, gamma 1		GSE10325_LUPUS_CD4_TCELL_VS_LUPUS_MYELOID_UP		GSE22886_NAIVE_CD8_TCELL_VS_MONOCYTE_UP
3702	ITK	IL2-inducible T-cell kinase		GSE10325_LUPUS_CD4_TCELL_VS_LUPUS_MYELOID_UP		GSE22886_NAIVE_CD8_TCELL_VS_MONOCYTE_UP
917	CD3G	CD3g molecule, gamma (CD3-TCR complex)		GSE10325_LUPUS_CD4_TCELL_VS_LUPUS_MYELOID_UP		GSE22886_NAIVE_CD8_TCELL_VS_MONOCYTE_UP
915	CD3D	CD3d molecule, delta (CD3-TCR complex)		GSE10325_LUPUS_CD4_TCELL_VS_LUPUS_MYELOID_UP		GSE22886_NAIVE_CD8_TCELL_VS_MONOCYTE_UP
9235	IL32	interleukin 32		GSE10325_LUPUS_CD4_TCELL_VS_LUPUS_MYELOID_UP		GSE22886_NAIVE_CD8_TCELL_VS_MONOCYTE_UP
399665	FAM102A	family with sequence similarity 102, member A		GSE10325_LUPUS_CD4_TCELL_VS_LUPUS_MYELOID_UP		GSE22886_NAIVE_CD8_TCELL_VS_MONOCYTE_UP
3163	HMOX2	heme oxygenase (decycling) 2		GSE10325_LUPUS_CD4_TCELL_VS_LUPUS_MYELOID_UP		GSE22886_NAIVE_CD8_TCELL_VS_MONOCYTE_UP
2053	EPHX2	epoxide hydrolase 2, cytoplasmic		GSE10325_LUPUS_CD4_TCELL_VS_LUPUS_MYELOID_UP		GSE22886_NAIVE_CD8_TCELL_VS_MONOCYTE_UP
53347	UBASH3A	ubiquitin associated and SH3 domain containing A		GSE10325_LUPUS_CD4_TCELL_VS_LUPUS_MYELOID_UP		GSE22886_NAIVE_CD8_TCELL_VS_MONOCYTE_UP
914	CD2	CD2 molecule		GSE10325_LUPUS_CD4_TCELL_VS_LUPUS_MYELOID_UP		GSE22886_NAIVE_CD8_TCELL_VS_MONOCYTE_UP
10771	ZMYND11	zinc finger, MYND-type containing 11		GSE10325_LUPUS_CD4_TCELL_VS_LUPUS_MYELOID_UP		GSE22886_NAIVE_CD8_TCELL_VS_MONOCYTE_UP
27240	SIT1	signaling threshold regulating transmembrane adaptor 1		GSE10325_LUPUS_CD4_TCELL_VS_LUPUS_MYELOID_UP
3561	IL2RG	interleukin 2 receptor, gamma		GSE10325_LUPUS_CD4_TCELL_VS_LUPUS_MYELOID_UP
5583	PRKCH	protein kinase C, eta		GSE10325_LUPUS_CD4_TCELL_VS_LUPUS_MYELOID_UP
57326	PBXIP1	pre-B-cell leukemia homeobox interacting protein 1		GSE10325_LUPUS_CD4_TCELL_VS_LUPUS_MYELOID_UP
9710	KIAA0355	KIAA0355		GSE10325_LUPUS_CD4_TCELL_VS_LUPUS_MYELOID_UP
6932	TCF7	transcription factor 7 (T-cell specific, HMG-box)		GSE10325_LUPUS_CD4_TCELL_VS_LUPUS_MYELOID_UP
91782	CHMP7	charged multivesicular body protein 7		GSE10325_LUPUS_CD4_TCELL_VS_LUPUS_MYELOID_UP
10962	MLLT11	myeloid/lymphoid or mixed-lineage leukemia (trithorax homolog, Drosophila); translocated to, 11		GSE10325_LUPUS_CD4_TCELL_VS_LUPUS_MYELOID_UP
54977	SLC25A38	solute carrier family 25, member 38		GSE10325_LUPUS_CD4_TCELL_VS_LUPUS_MYELOID_UP
2882	GPX7	glutathione peroxidase 7		GSE10325_LUPUS_CD4_TCELL_VS_LUPUS_MYELOID_UP
790	CAD	carbamoyl-phosphate synthetase 2, aspartate transcarbamylase, and dihydroorotase		GSE10325_LUPUS_CD4_TCELL_VS_LUPUS_MYELOID_UP
4736	RPL10A	ribosomal protein L10a		GSE10325_LUPUS_CD4_TCELL_VS_LUPUS_MYELOID_UP
56941	C3orf37	chromosome 3 open reading frame 37		GSE10325_LUPUS_CD4_TCELL_VS_LUPUS_MYELOID_UP
5037	PEBP1	phosphatidylethanolamine binding protein 1		GSE10325_LUPUS_CD4_TCELL_VS_LUPUS_MYELOID_UP
7322	UBE2D2	ubiquitin-conjugating enzyme E2D 2		GSE10325_LUPUS_CD4_TCELL_VS_LUPUS_MYELOID_UP
23708	GSPT2	G1 to S phase transition 2		GSE10325_LUPUS_CD4_TCELL_VS_LUPUS_MYELOID_UP
2272	FHIT	fragile histidine triad gene		GSE10325_LUPUS_CD4_TCELL_VS_LUPUS_MYELOID_UP
54509	RHOF	ras homolog gene family, member F (in filopodia)		GSE10325_LUPUS_CD4_TCELL_VS_LUPUS_MYELOID_UP
6775	STAT4	signal transducer and activator of transcription 4		GSE10325_LUPUS_CD4_TCELL_VS_LUPUS_MYELOID_UP
10868	USP20	ubiquitin specific peptidase 20		GSE10325_LUPUS_CD4_TCELL_VS_LUPUS_MYELOID_UP
3001	GZMA	granzyme A (granzyme 1, cytotoxic T-lymphocyte-associated serine esterase 3)			TTGTTT_V$FOXO4_01	GSE22886_NAIVE_CD8_TCELL_VS_MONOCYTE_UP
2113	ETS1	v-ets erythroblastosis virus E26 oncogene homolog 1 (avian)			TTGTTT_V$FOXO4_01	GSE22886_NAIVE_CD8_TCELL_VS_MONOCYTE_UP
10098	TSPAN5	tetraspanin 5			TTGTTT_V$FOXO4_01	GSE22886_NAIVE_CD8_TCELL_VS_MONOCYTE_UP
7029	TFDP2	transcription factor Dp-2 (E2F dimerization partner 2)			TTGTTT_V$FOXO4_01	GSE22886_NAIVE_CD8_TCELL_VS_MONOCYTE_UP
7374	UNG	uracil-DNA glycosylase			TTGTTT_V$FOXO4_01	GSE22886_NAIVE_CD8_TCELL_VS_MONOCYTE_UP
667	DST	dystonin			TTGTTT_V$FOXO4_01
9223	MAGI1	membrane associated guanylate kinase, WW and PDZ domain containing 1			TTGTTT_V$FOXO4_01
10752	CHL1	cell adhesion molecule with homology to L1CAM (close homolog of L1)			TTGTTT_V$FOXO4_01
9120	SLC16A6	solute carrier family 16, member 6 (monocarboxylic acid transporter 7)			TTGTTT_V$FOXO4_01
92	ACVR2A	activin A receptor, type IIA			TTGTTT_V$FOXO4_01
6521	SLC4A1	solute carrier family 4, anion exchanger, member 1 (erythrocyte membrane protein band 3, Diego blood group)			TTGTTT_V$FOXO4_01
5168	ENPP2	ectonucleotide pyrophosphatase/phosphodiesterase 2			TTGTTT_V$FOXO4_01
266727	MDGA1	MAM domain containing glycosylphosphatidylinositol anchor 1			TTGTTT_V$FOXO4_01
7301	TYRO3	TYRO3 protein tyrosine kinase			TTGTTT_V$FOXO4_01
7175	TPR	translocated promoter region (to activated MET oncogene)			TTGTTT_V$FOXO4_01
2690	GHR	growth hormone receptor			TTGTTT_V$FOXO4_01
5337	PLD1	phospholipase D1, phosphatidylcholine-specific			TTGTTT_V$FOXO4_01
4756	NEO1	neogenin 1			TTGTTT_V$FOXO4_01
7341	SUMO1	SMT3 suppressor of mif two 3 homolog 1 (S. cerevisiae)			TTGTTT_V$FOXO4_01
5251	PHEX	phosphate regulating endopeptidase homolog, X-linked			TTGTTT_V$FOXO4_01
10369	CACNG2	calcium channel, voltage-dependent, gamma subunit 2			TTGTTT_V$FOXO4_01
7224	TRPC5	transient receptor potential cation channel, subfamily C, member 5			TTGTTT_V$FOXO4_01
1184	CLCN5	chloride channel 5			TTGTTT_V$FOXO4_01
3736	KCNA1	potassium voltage-gated channel, shaker-related subfamily, member 1 (episodic ataxia with myokymia)			TTGTTT_V$FOXO4_01
948	CD36	CD36 molecule (thrombospondin receptor)			TTGTTT_V$FOXO4_01
324	APC	adenomatous polyposis coli			TTGTTT_V$FOXO4_01
23530	NNT	nicotinamide nucleotide transhydrogenase			TTGTTT_V$FOXO4_01
2804	GOLGB1	golgin B1			TTGTTT_V$FOXO4_01
64581	CLEC7A	C-type lectin domain family 7, member A			TTGTTT_V$FOXO4_01
2900	GRIK4	glutamate receptor, ionotropic, kainate 4			TTGTTT_V$FOXO4_01
523	ATP6V1A	ATPase, H+ transporting, lysosomal 70kDa, V1 subunit A			TTGTTT_V$FOXO4_01
1534	CYB561	cytochrome b-561			TTGTTT_V$FOXO4_01
480	ATP1A4	ATPase, Na+/K+ transporting, alpha 4 polypeptide			TTGTTT_V$FOXO4_01
29119	CTNNA3	catenin (cadherin-associated protein), alpha 3			TTGTTT_V$FOXO4_01
9957	HS3ST1	heparan sulfate (glucosamine) 3-O-sulfotransferase 1			TTGTTT_V$FOXO4_01
3052	HCCS	holocytochrome c synthase			TTGTTT_V$FOXO4_01
5937	RBMS1	RNA binding motif, single stranded interacting protein 1			TTGTTT_V$FOXO4_01
84146	ZNF644	zinc finger protein 644			TTGTTT_V$FOXO4_01
25925	ZNF521	zinc finger protein 521			TTGTTT_V$FOXO4_01
6093	ROCK1	Rho-associated, coiled-coil containing protein kinase 1			TTGTTT_V$FOXO4_01
5188	PET112	PET112 homolog (yeast)			TTGTTT_V$FOXO4_01
9839	ZEB2	zinc finger E-box binding homeobox 2			TTGTTT_V$FOXO4_01
95681	CEP41	centrosomal protein 41kDa			TTGTTT_V$FOXO4_01
6432	SRSF7	serine/arginine-rich splicing factor 7			TTGTTT_V$FOXO4_01
54557	SGTB	small glutamine-rich tetratricopeptide repeat (TPR)-containing, beta			TTGTTT_V$FOXO4_01
116535	MRGPRF	MAS-related GPR, member F			TTGTTT_V$FOXO4_01
4643	MYO1E	myosin IE			TTGTTT_V$FOXO4_01
54910	SEMA4C	sema domain, immunoglobulin domain (Ig), transmembrane domain (TM) and short cytoplasmic domain, (semaphorin) 4C			TTGTTT_V$FOXO4_01
54207	KCNK10	potassium channel, subfamily K, member 10			TTGTTT_V$FOXO4_01
8048	CSRP3	cysteine and glycine-rich protein 3 (cardiac LIM protein)			TTGTTT_V$FOXO4_01
6096	RORB	RAR-related orphan receptor B			TTGTTT_V$FOXO4_01
5521	PPP2R2B	protein phosphatase 2, regulatory subunit B, beta			TTGTTT_V$FOXO4_01
55512	SMPD3	sphingomyelin phosphodiesterase 3, neutral membrane (neutral sphingomyelinase II)			TTGTTT_V$FOXO4_01
1628	DBP	D site of albumin promoter (albumin D-box) binding protein			TTGTTT_V$FOXO4_01
4302	MLLT6	myeloid/lymphoid or mixed-lineage leukemia (trithorax homolog, Drosophila); translocated to, 6			TTGTTT_V$FOXO4_01
5629	PROX1	prospero homeobox 1			TTGTTT_V$FOXO4_01
80333	KCNIP4	Kv channel interacting protein 4			TTGTTT_V$FOXO4_01
9679	FAM53B	family with sequence similarity 53, member B			TTGTTT_V$FOXO4_01
139411	PTCHD1	patched domain containing 1			TTGTTT_V$FOXO4_01
56957	OTUD7B	OTU domain containing 7B			TTGTTT_V$FOXO4_01
2354	FOSB	FBJ murine osteosarcoma viral oncogene homolog B			TTGTTT_V$FOXO4_01
883	CCBL1	cysteine conjugate-beta lyase, cytoplasmic			TTGTTT_V$FOXO4_01
9368	SLC9A3R1	solute carrier family 9 (sodium/hydrogen exchanger), member 3 regulator 1			TTGTTT_V$FOXO4_01
151050	C2orf67	chromosome 2 open reading frame 67			TTGTTT_V$FOXO4_01
1879	EBF1	early B-cell factor 1			TTGTTT_V$FOXO4_01
84961	FBXL20	F-box and leucine-rich repeat protein 20			TTGTTT_V$FOXO4_01
714	C1QC	complement component 1, q subcomponent, C chain			TTGTTT_V$FOXO4_01
9555	H2AFY	H2A histone family, member Y			TTGTTT_V$FOXO4_01
3910	LAMA4	laminin, alpha 4			TTGTTT_V$FOXO4_01
8626	TP63	tumor protein p63			TTGTTT_V$FOXO4_01
1657	DMXL1	Dmx-like 1			TTGTTT_V$FOXO4_01
8313	AXIN2	axin 2			TTGTTT_V$FOXO4_01
152006	RNF38	ring finger protein 38			TTGTTT_V$FOXO4_01
57614	KIAA1468	KIAA1468			TTGTTT_V$FOXO4_01
121512	FGD4	FYVE, RhoGEF and PH domain containing 4			TTGTTT_V$FOXO4_01
221037	JMJD1C	jumonji domain containing 1C			TTGTTT_V$FOXO4_01
3213	HOXB3	homeobox B3			TTGTTT_V$FOXO4_01
79815	NIPAL2	NIPA-like domain containing 2			TTGTTT_V$FOXO4_01
283987	C17orf28	chromosome 17 open reading frame 28			TTGTTT_V$FOXO4_01
57486	NLN	neurolysin (metallopeptidase M3 family)			TTGTTT_V$FOXO4_01
51442	VGLL1	vestigial like 1 (Drosophila)			TTGTTT_V$FOXO4_01
7273	TTN	titin			TTGTTT_V$FOXO4_01
9734	HDAC9	histone deacetylase 9			TTGTTT_V$FOXO4_01
59277	NTN4	netrin 4			TTGTTT_V$FOXO4_01
114907	FBXO32	F-box protein 32			TTGTTT_V$FOXO4_01
8554	PIAS1	protein inhibitor of activated STAT, 1			TTGTTT_V$FOXO4_01
9249	DHRS3	dehydrogenase/reductase (SDR family) member 3			TTGTTT_V$FOXO4_01
9767	PHF16	PHD finger protein 16			TTGTTT_V$FOXO4_01
151835	CPNE9	copine family member IX			TTGTTT_V$FOXO4_01
115265	DDIT4L	DNA-damage-inducible transcript 4-like			TTGTTT_V$FOXO4_01
163486	DENND1B	DENN/MADD domain containing 1B			TTGTTT_V$FOXO4_01
5307	PITX1	paired-like homeodomain 1			TTGTTT_V$FOXO4_01
148479	PHF13	PHD finger protein 13			TTGTTT_V$FOXO4_01
1105	CHD1	chromodomain helicase DNA binding protein 1			TTGTTT_V$FOXO4_01
3720	JARID2	jumonji, AT rich interactive domain 2			TTGTTT_V$FOXO4_01
25836	NIPBL	Nipped-B homolog (Drosophila)			TTGTTT_V$FOXO4_01
51678	MPP6	membrane protein, palmitoylated 6 (MAGUK p55 subfamily member 6)			TTGTTT_V$FOXO4_01
535	ATP6V0A1	ATPase, H+ transporting, lysosomal V0 subunit a1			TTGTTT_V$FOXO4_01
51274	KLF3	Kruppel-like factor 3 (basic)			TTGTTT_V$FOXO4_01
274	BIN1	bridging integrator 1			TTGTTT_V$FOXO4_01
3148	HMGB2	high mobility group box 2			TTGTTT_V$FOXO4_01
10628	TXNIP	thioredoxin interacting protein			TTGTTT_V$FOXO4_01
79735	TBC1D17	TBC1 domain family, member 17			TTGTTT_V$FOXO4_01
5159	PDGFRB	platelet-derived growth factor receptor, beta polypeptide			TTGTTT_V$FOXO4_01
4848	CNOT2	CCR4-NOT transcription complex, subunit 2			TTGTTT_V$FOXO4_01
140890	SREK1	splicing regulatory glutamine/lysine-rich protein 1			TTGTTT_V$FOXO4_01
5805	PTS	6-pyruvoyltetrahydropterin synthase			TTGTTT_V$FOXO4_01
55284	UBE2W	ubiquitin-conjugating enzyme E2W (putative)			TTGTTT_V$FOXO4_01
153339	TMEM167A	transmembrane protein 167A			TTGTTT_V$FOXO4_01
84188	FAR1	fatty acyl CoA reductase 1			TTGTTT_V$FOXO4_01
5286	PIK3C2A	phosphoinositide-3-kinase, class 2, alpha polypeptide			TTGTTT_V$FOXO4_01
6903	TBCC	tubulin folding cofactor C			TTGTTT_V$FOXO4_01
3181	HNRNPA2B1	heterogeneous nuclear ribonucleoprotein A2/B1			TTGTTT_V$FOXO4_01
9732	DOCK4	dedicator of cytokinesis 4			TTGTTT_V$FOXO4_01
482	ATP1B2	ATPase, Na+/K+ transporting, beta 2 polypeptide			TTGTTT_V$FOXO4_01
1404	HAPLN1	hyaluronan and proteoglycan link protein 1			TTGTTT_V$FOXO4_01
28973	MRPS18B	mitochondrial ribosomal protein S18B			TTGTTT_V$FOXO4_01
79962	DNAJC22	DnaJ (Hsp40) homolog, subfamily C, member 22			TTGTTT_V$FOXO4_01
1805	DPT	dermatopontin			TTGTTT_V$FOXO4_01
4520	MTF1	metal-regulatory transcription factor 1			TTGTTT_V$FOXO4_01
6911	TBX6	T-box 6			TTGTTT_V$FOXO4_01
11100	HNRNPUL1	heterogeneous nuclear ribonucleoprotein U-like 1			TTGTTT_V$FOXO4_01
8822	FGF17	fibroblast growth factor 17			TTGTTT_V$FOXO4_01
7922	SLC39A7	solute carrier family 39 (zinc transporter), member 7			TTGTTT_V$FOXO4_01
60677	CELF6	CUGBP, Elav-like family member 6			TTGTTT_V$FOXO4_01
84898	PLXDC2	plexin domain containing 2			TTGTTT_V$FOXO4_01
11166	SOX21	SRY (sex determining region Y)-box 21			TTGTTT_V$FOXO4_01
2018	EMX2	empty spiracles homeobox 2			TTGTTT_V$FOXO4_01
8829	NRP1	neuropilin 1			TTGTTT_V$FOXO4_01
27230	SERP1	stress-associated endoplasmic reticulum protein 1			TTGTTT_V$FOXO4_01
54621	VSIG10	V-set and immunoglobulin domain containing 10			TTGTTT_V$FOXO4_01
27013	CNPPD1	cyclin Pas1/PHO80 domain containing 1			TTGTTT_V$FOXO4_01
79137	FAM134A	family with sequence similarity 134, member A			TTGTTT_V$FOXO4_01
27314	RAB30	RAB30, member RAS oncogene family			TTGTTT_V$FOXO4_01
11279	KLF8	Kruppel-like factor 8			TTGTTT_V$FOXO4_01
5144	PDE4D	phosphodiesterase 4D, cAMP-specific			TTGTTT_V$FOXO4_01
6474	SHOX2	short stature homeobox 2			TTGTTT_V$FOXO4_01
25984	KRT23	keratin 23 (histone deacetylase inducible)			TTGTTT_V$FOXO4_01
7150	TOP1	topoisomerase (DNA) I			TTGTTT_V$FOXO4_01
9960	USP3	ubiquitin specific peptidase 3			TTGTTT_V$FOXO4_01
25777	SUN2	Sad1 and UNC84 domain containing 2			TTGTTT_V$FOXO4_01
3223	HOXC6	homeobox C6			TTGTTT_V$FOXO4_01
31	ACACA	acetyl-CoA carboxylase alpha			TTGTTT_V$FOXO4_01
128077	LIX1L	Lix1 homolog (mouse)-like			TTGTTT_V$FOXO4_01
64359	NXN	nucleoredoxin			TTGTTT_V$FOXO4_01
1073	CFL2	cofilin 2 (muscle)			TTGTTT_V$FOXO4_01
84542	KIAA1841	KIAA1841			TTGTTT_V$FOXO4_01
7105	TSPAN6	tetraspanin 6			TTGTTT_V$FOXO4_01
9586	CREB5	cAMP responsive element binding protein 5			TTGTTT_V$FOXO4_01
1392	CRH	corticotropin releasing hormone			TTGTTT_V$FOXO4_01
648	BMI1	BMI1 polycomb ring finger oncogene			TTGTTT_V$FOXO4_01
23767	FLRT3	fibronectin leucine rich transmembrane protein 3			TTGTTT_V$FOXO4_01
5523	PPP2R3A	protein phosphatase 2, regulatory subunit B'', alpha			TTGTTT_V$FOXO4_01
9079	LDB2	LIM domain binding 2			TTGTTT_V$FOXO4_01
4094	MAF	v-maf musculoaponeurotic fibrosarcoma oncogene homolog (avian)			TTGTTT_V$FOXO4_01
6529	SLC6A1	solute carrier family 6 (neurotransmitter transporter, GABA), member 1			TTGTTT_V$FOXO4_01
80319	CXXC4	CXXC finger protein 4			TTGTTT_V$FOXO4_01
2823	GPM6A	glycoprotein M6A			TTGTTT_V$FOXO4_01
6272	SORT1	sortilin 1			TTGTTT_V$FOXO4_01
57325	CSRP2BP	CSRP2 binding protein			TTGTTT_V$FOXO4_01
22806	IKZF3	IKAROS family zinc finger 3 (Aiolos)			TTGTTT_V$FOXO4_01
3575	IL7R	interleukin 7 receptor			TTGTTT_V$FOXO4_01
321	APBA2	amyloid beta (A4) precursor protein-binding, family A, member 2			TTGTTT_V$FOXO4_01
641	BLM	Bloom syndrome, RecQ helicase-like			TTGTTT_V$FOXO4_01
22797	TFEC	transcription factor EC			TTGTTT_V$FOXO4_01
347902	AMIGO2	adhesion molecule with Ig-like domain 2			TTGTTT_V$FOXO4_01
5134	PDCD2	programmed cell death 2			TTGTTT_V$FOXO4_01
2963	GTF2F2	general transcription factor IIF, polypeptide 2, 30kDa			TTGTTT_V$FOXO4_01
29889	GNL2	guanine nucleotide binding protein-like 2 (nucleolar)			TTGTTT_V$FOXO4_01
340719	NANOS1	nanos homolog 1 (Drosophila)			TTGTTT_V$FOXO4_01
163259	DENND2C	DENN/MADD domain containing 2C			TTGTTT_V$FOXO4_01
130617	ZFAND2B	zinc finger, AN1-type domain 2B			TTGTTT_V$FOXO4_01
89953	KLC4	kinesin light chain 4			TTGTTT_V$FOXO4_01
10207	INADL	InaD-like (Drosophila)			TTGTTT_V$FOXO4_01
56850	GRIPAP1	GRIP1 associated protein 1			TTGTTT_V$FOXO4_01
55066	PDPR	pyruvate dehydrogenase phosphatase regulatory subunit			TTGTTT_V$FOXO4_01
3628	INPP1	inositol polyphosphate-1-phosphatase			TTGTTT_V$FOXO4_01
5074	PAWR	PRKC, apoptosis, WT1, regulator			TTGTTT_V$FOXO4_01
9026	HIP1R	huntingtin interacting protein 1 related			TTGTTT_V$FOXO4_01
25966	C2CD2	C2 calcium-dependent domain containing 2			TTGTTT_V$FOXO4_01
162427	FAM134C	family with sequence similarity 134, member C			TTGTTT_V$FOXO4_01
4780	NFE2L2	nuclear factor (erythroid-derived 2)-like 2			TTGTTT_V$FOXO4_01
56922	MCCC1	methylcrotonoyl-CoA carboxylase 1 (alpha)			TTGTTT_V$FOXO4_01
153733	CCDC112	coiled-coil domain containing 112			TTGTTT_V$FOXO4_01
57474	ZNF490	zinc finger protein 490			TTGTTT_V$FOXO4_01
8991	SELENBP1	selenium binding protein 1			TTGTTT_V$FOXO4_01
55534	MAML3	mastermind-like 3 (Drosophila)			TTGTTT_V$FOXO4_01
64641	EBF2	early B-cell factor 2			TTGTTT_V$FOXO4_01
80036	TRPM3	transient receptor potential cation channel, subfamily M, member 3			TTGTTT_V$FOXO4_01
84189	SLITRK6	SLIT and NTRK-like family, member 6			TTGTTT_V$FOXO4_01
53918	PELO	pelota homolog (Drosophila)			TTGTTT_V$FOXO4_01
56899	ANKS1B	ankyrin repeat and sterile alpha motif domain containing 1B			TTGTTT_V$FOXO4_01
283576	ZDHHC22	zinc finger, DHHC-type containing 22			TTGTTT_V$FOXO4_01
585	BBS4	Bardet-Biedl syndrome 4			TTGTTT_V$FOXO4_01
10020	GNE	glucosamine (UDP-N-acetyl)-2-epimerase/N-acetylmannosamine kinase			TTGTTT_V$FOXO4_01
94104	GCFC1	GC-rich sequence DNA-binding factor 1			TTGTTT_V$FOXO4_01
3484	IGFBP1	insulin-like growth factor binding protein 1			TTGTTT_V$FOXO4_01
10324	KBTBD10	kelch repeat and BTB (POZ) domain containing 10			TTGTTT_V$FOXO4_01
9464	HAND2	heart and neural crest derivatives expressed 2			TTGTTT_V$FOXO4_01
7021	TFAP2B	transcription factor AP-2 beta (activating enhancer binding protein 2 beta)			TTGTTT_V$FOXO4_01
1513	CTSK	cathepsin K			TTGTTT_V$FOXO4_01
11081	KERA	keratocan			TTGTTT_V$FOXO4_01
27346	TMEM97	transmembrane protein 97			TTGTTT_V$FOXO4_01
223082	ZNRF2	zinc and ring finger 2			TTGTTT_V$FOXO4_01
79679	VTCN1	V-set domain containing T cell activation inhibitor 1			TTGTTT_V$FOXO4_01
55276	PGM2	phosphoglucomutase 2			TTGTTT_V$FOXO4_01
153129	SLC38A9	solute carrier family 38, member 9			TTGTTT_V$FOXO4_01
22844	FRMPD1	FERM and PDZ domain containing 1			TTGTTT_V$FOXO4_01
51134	CCDC41	coiled-coil domain containing 41			TTGTTT_V$FOXO4_01
131920	TMEM207	transmembrane protein 207			TTGTTT_V$FOXO4_01
10117	ENAM	enamelin			TTGTTT_V$FOXO4_01
2813	GP2	glycoprotein 2 (zymogen granule membrane)			TTGTTT_V$FOXO4_01
94103	ORMDL3	ORM1-like 3 (S. cerevisiae)			TTGTTT_V$FOXO4_01
79694	MANEA	mannosidase, endo-alpha			TTGTTT_V$FOXO4_01
55571	C2orf29	chromosome 2 open reading frame 29			TTGTTT_V$FOXO4_01
84957	RELT	RELT tumor necrosis factor receptor			TTGTTT_V$FOXO4_01
23017	FAIM2	Fas apoptotic inhibitory molecule 2			TTGTTT_V$FOXO4_01
256643	CXorf23	chromosome X open reading frame 23			TTGTTT_V$FOXO4_01
59344	ALOXE3	arachidonate lipoxygenase 3			TTGTTT_V$FOXO4_01
7036	TFR2	transferrin receptor 2			TTGTTT_V$FOXO4_01
387837	CLEC12B	C-type lectin domain family 12, member B			TTGTTT_V$FOXO4_01
79811	SLTM	SAFB-like, transcription modulator			TTGTTT_V$FOXO4_01
1823	DSC1	desmocollin 1				GSE22886_NAIVE_CD8_TCELL_VS_MONOCYTE_UP
924	CD7	CD7 molecule				GSE22886_NAIVE_CD8_TCELL_VS_MONOCYTE_UP
921	CD5	CD5 molecule				GSE22886_NAIVE_CD8_TCELL_VS_MONOCYTE_UP
22914	KLRK1	killer cell lectin-like receptor subfamily K, member 1				GSE22886_NAIVE_CD8_TCELL_VS_MONOCYTE_UP
4818	NKG7	natural killer cell group 7 sequence				GSE22886_NAIVE_CD8_TCELL_VS_MONOCYTE_UP
3002	GZMB	granzyme B (granzyme 2, cytotoxic T-lymphocyte-associated serine esterase 1)				GSE22886_NAIVE_CD8_TCELL_VS_MONOCYTE_UP
259197	NCR3	natural cytotoxicity triggering receptor 3				GSE22886_NAIVE_CD8_TCELL_VS_MONOCYTE_UP
2833	CXCR3	chemokine (C-X-C motif) receptor 3				GSE22886_NAIVE_CD8_TCELL_VS_MONOCYTE_UP
3275	PRMT2	protein arginine methyltransferase 2				GSE22886_NAIVE_CD8_TCELL_VS_MONOCYTE_UP
864	RUNX3	runt-related transcription factor 3				GSE22886_NAIVE_CD8_TCELL_VS_MONOCYTE_UP
27334	P2RY10	purinergic receptor P2Y, G-protein coupled, 10				GSE22886_NAIVE_CD8_TCELL_VS_MONOCYTE_UP
4068	SH2D1A	SH2 domain containing 1A				GSE22886_NAIVE_CD8_TCELL_VS_MONOCYTE_UP
79037	PVRIG	poliovirus receptor related immunoglobulin domain containing				GSE22886_NAIVE_CD8_TCELL_VS_MONOCYTE_UP
84747	UNC119B	unc-119 homolog B (C. elegans)				GSE22886_NAIVE_CD8_TCELL_VS_MONOCYTE_UP
3003	GZMK	granzyme K (granzyme 3; tryptase II)				GSE22886_NAIVE_CD8_TCELL_VS_MONOCYTE_UP
9022	CLIC3	chloride intracellular channel 3				GSE22886_NAIVE_CD8_TCELL_VS_MONOCYTE_UP
10578	GNLY	granulysin				GSE22886_NAIVE_CD8_TCELL_VS_MONOCYTE_UP
2999	GZMH	granzyme H (cathepsin G-like 2, protein h-CCPX)				GSE22886_NAIVE_CD8_TCELL_VS_MONOCYTE_UP
6936	C2orf3	chromosome 2 open reading frame 3				GSE22886_NAIVE_CD8_TCELL_VS_MONOCYTE_UP
5551	PRF1	perforin 1 (pore forming protein)				GSE22886_NAIVE_CD8_TCELL_VS_MONOCYTE_UP
925	CD8A	CD8a molecule				GSE22886_NAIVE_CD8_TCELL_VS_MONOCYTE_UP
1292	COL6A2	collagen, type VI, alpha 2				GSE22886_NAIVE_CD8_TCELL_VS_MONOCYTE_UP
84525	HOPX	HOP homeobox				GSE22886_NAIVE_CD8_TCELL_VS_MONOCYTE_UP
7915	ALDH5A1	aldehyde dehydrogenase 5 family, member A1				GSE22886_NAIVE_CD8_TCELL_VS_MONOCYTE_UP
8237	USP11	ubiquitin specific peptidase 11				GSE22886_NAIVE_CD8_TCELL_VS_MONOCYTE_UP
200185	KRTCAP2	keratinocyte associated protein 2
4919	ROR1	receptor tyrosine kinase-like orphan receptor 1
23621	BACE1	beta-site APP-cleaving enzyme 1
5590	PRKCZ	protein kinase C, zeta
10493	VAT1	vesicle amine transport protein 1 homolog (T. californica)
2902	GRIN1	glutamate receptor, ionotropic, N-methyl D-aspartate 1
349667	RTN4RL2	reticulon 4 receptor-like 2
3778	KCNMA1	potassium large conductance calcium-activated channel, subfamily M, alpha member 1
23428	SLC7A8	solute carrier family 7 (amino acid transporter light chain, L system), member 8
79915	ATAD5	ATPase family, AAA domain containing 5
3061	HCRTR1	hypocretin (orexin) receptor 1
5869	RAB5B	RAB5B, member RAS oncogene family
55800	SCN3B	sodium channel, voltage-gated, type III, beta
780	DDR1	discoidin domain receptor tyrosine kinase 1
23539	SLC16A8	solute carrier family 16, member 8 (monocarboxylic acid transporter 3)
3732	CD82	CD82 molecule
4056	LTC4S	leukotriene C4 synthase
3703	STT3A	STT3, subunit of the oligosaccharyltransferase complex, homolog A (S. cerevisiae)
2035	EPB41	erythrocyte membrane protein band 4.1 (elliptocytosis 1, RH-linked)
25801	GCA	grancalcin, EF-hand calcium binding protein
4001	LMNB1	lamin B1
9180	OSMR	oncostatin M receptor
27333	GOLIM4	golgi integral membrane protein 4
9341	VAMP3	vesicle-associated membrane protein 3 (cellubrevin)
8411	EEA1	early endosome antigen 1
128869	PIGU	phosphatidylinositol glycan anchor biosynthesis, class U
8476	CDC42BPA	CDC42 binding protein kinase alpha (DMPK-like)
5825	ABCD3	ATP-binding cassette, sub-family D (ALD), member 3
57153	SLC44A2	solute carrier family 44, member 2
94101	ORMDL1	ORM1-like 1 (S. cerevisiae)
10613	ERLIN1	ER lipid raft associated 1
143187	VTI1A	vesicle transport through interaction with t-SNAREs homolog 1A (yeast)
2037	EPB41L2	erythrocyte membrane protein band 4.1-like 2
51596	CUTA	cutA divalent cation tolerance homolog (E. coli)
55704	CCDC88A	coiled-coil domain containing 88A
26509	MYOF	myoferlin
1271	CNTFR	ciliary neurotrophic factor receptor
478	ATP1A3	ATPase, Na+/K+ transporting, alpha 3 polypeptide
1394	CRHR1	corticotropin releasing hormone receptor 1
23415	KCNH4	potassium voltage-gated channel, subfamily H (eag-related), member 4
149461	CLDN19	claudin 19
9289	GPR56	G protein-coupled receptor 56
22871	NLGN1	neuroligin 1
8698	S1PR4	sphingosine-1-phosphate receptor 4
27040	LAT	linker for activation of T cells
135	ADORA2A	adenosine A2a receptor
6536	SLC6A9	solute carrier family 6 (neurotransmitter transporter, glycine), member 9
84876	ORAI1	ORAI calcium release-activated calcium modulator 1
1490	CTGF	connective tissue growth factor
114815	SORCS1	sortilin-related VPS10 domain containing receptor 1
6856	SYPL1	synaptophysin-like 1
291	SLC25A4	solute carrier family 25 (mitochondrial carrier; adenine nucleotide translocator), member 4
5027	P2RX7	purinergic receptor P2X, ligand-gated ion channel, 7
2149	F2R	coagulation factor II (thrombin) receptor
26285	CLDN17	claudin 17
283383	GPR133	G protein-coupled receptor 133
8935	SKAP2	src kinase associated phosphoprotein 2
8851	CDK5R1	cyclin-dependent kinase 5, regulatory subunit 1 (p35)
55558	PLXNA3	plexin A3
729230	CCR2	chemokine (C-C motif) receptor 2
1043	CD52	CD52 molecule
2842	GPR19	G protein-coupled receptor 19
2591	GALNT3	UDP-N-acetyl-alpha-D-galactosamine:polypeptide N-acetylgalactosaminyltransferase 3 (GalNAc-T3)
9695	EDEM1	ER degradation enhancer, mannosidase alpha-like 1
8477	GPR65	G protein-coupled receptor 65
3600	IL15	interleukin 15
2825	GPR1	G protein-coupled receptor 1
3742	KCNA6	potassium voltage-gated channel, shaker-related subfamily, member 6
5311	PKD2	polycystic kidney disease 2 (autosomal dominant)
1395	CRHR2	corticotropin releasing hormone receptor 2
4987	OPRL1	opiate receptor-like 1
9121	SLC16A5	solute carrier family 16, member 5 (monocarboxylic acid transporter 6)
2996	GYPE	glycophorin E (MNS blood group)
3749	KCNC4	potassium voltage-gated channel, Shaw-related subfamily, member 4
5527	PPP2R5C	protein phosphatase 2, regulatory subunit B', gamma
2124	EVI2B	ecotropic viral integration site 2B
3684	ITGAM	integrin, alpha M (complement component 3 receptor 3 subunit)
9248	GPR50	G protein-coupled receptor 50
10134	BCAP31	B-cell receptor-associated protein 31
51107	APH1A	anterior pharynx defective 1 homolog A (C. elegans)
4985	OPRD1	opioid receptor, delta 1
51458	RHCG	Rh family, C glycoprotein
3714	JAG2	jagged 2
1317	SLC31A1	solute carrier family 31 (copper transporters), member 1
10527	IPO7	importin 7
6545	SLC7A4	solute carrier family 7 (orphan transporter), member 4
10267	RAMP1	receptor (G protein-coupled) activity modifying protein 1
11251	GPR44	G protein-coupled receptor 44
5277	PIGA	phosphatidylinositol glycan anchor biosynthesis, class A
10440	TIMM17A	translocase of inner mitochondrial membrane 17 homolog A (yeast)
7466	WFS1	Wolfram syndrome 1 (wolframin)
1889	ECE1	endothelin converting enzyme 1
6330	SCN4B	sodium channel, voltage-gated, type IV, beta
3459	IFNGR1	interferon gamma receptor 1
10692	RRH	retinal pigment epithelium-derived rhodopsin homolog
4995	OR3A2	olfactory receptor, family 3, subfamily A, member 2
6007	RHD	Rh blood group, D antigen
6005	RHAG	Rh-associated glycoprotein
9992	KCNE2	potassium voltage-gated channel, Isk-related family, member 2
8754	ADAM9	ADAM metallopeptidase domain 9
3357	HTR2B	5-hydroxytryptamine (serotonin) receptor 2B
6386	SDCBP	syndecan binding protein (syntenin)
3460	IFNGR2	interferon gamma receptor 2 (interferon gamma transducer 1)
10682	EBP	emopamil binding protein (sterol isomerase)
3581	IL9R	interleukin 9 receptor
945	CD33	CD33 molecule
4680	CEACAM6	carcinoembryonic antigen-related cell adhesion molecule 6 (non-specific cross reacting antigen)
1137	CHRNA4	cholinergic receptor, nicotinic, alpha 4
2264	FGFR4	fibroblast growth factor receptor 4
1237	CCR8	chemokine (C-C motif) receptor 8
3805	KIR2DL4	killer cell immunoglobulin-like receptor, two domains, long cytoplasmic tail, 4
7097	TLR2	toll-like receptor 2
1269	CNR2	cannabinoid receptor 2 (macrophage)
5023	P2RX1	purinergic receptor P2X, ligand-gated ion channel, 1
3269	HRH1	histamine receptor H1
3274	HRH2	histamine receptor H2
2324	FLT4	fms-related tyrosine kinase 4
4991	OR1D2	olfactory receptor, family 1, subfamily D, member 2
54900	LAX1	lymphocyte transmembrane adaptor 1
2358	FPR2	formyl peptide receptor 2
3758	KCNJ1	potassium inwardly-rectifying channel, subfamily J, member 1
6565	SLC15A2	solute carrier family 15 (H+/peptide transporter), member 2
7173	TPO	thyroid peroxidase
6568	SLC17A1	solute carrier family 17 (sodium phosphate), member 1
10330	CNPY2	canopy 2 homolog (zebrafish)
3804	KIR2DL3	killer cell immunoglobulin-like receptor, two domains, long cytoplasmic tail, 3
4973	OLR1	oxidized low density lipoprotein (lectin-like) receptor 1
6569	SLC34A1	solute carrier family 34 (sodium phosphate), member 1
6511	SLC1A6	solute carrier family 1 (high affinity aspartate/glutamate transporter), member 6
9123	SLC16A3	solute carrier family 16, member 3 (monocarboxylic acid transporter 4)
3802	KIR2DL1	killer cell immunoglobulin-like receptor, two domains, long cytoplasmic tail, 1
3809	KIR2DS4	killer cell immunoglobulin-like receptor, two domains, short cytoplasmic tail, 4
3812	KIR3DL2	killer cell immunoglobulin-like receptor, three domains, long cytoplasmic tail, 2
91133	L3MBTL4	l(3)mbt-like 4 (Drosophila)
125111	GJD3	gap junction protein, delta 3, 31.9kDa
10544	PROCR	protein C receptor, endothelial
84433	CARD11	caspase recruitment domain family, member 11
6641	SNTB1	syntrophin, beta 1 (dystrophin-associated protein A1, 59kDa, basic component 1)
27289	RND1	Rho family GTPase 1
577	BAI3	brain-specific angiogenesis inhibitor 3
6588	SLN	sarcolipin
3267	AGFG1	ArfGAP with FG repeats 1
10402	ST3GAL6	ST3 beta-galactoside alpha-2,3-sialyltransferase 6
6305	SBF1	SET binding factor 1
53827	FXYD5	FXYD domain containing ion transport regulator 5
738	C11orf2	chromosome 11 open reading frame 2
139378	GPR112	G protein-coupled receptor 112
79772	MCTP1	multiple C2 domains, transmembrane 1
221188	GPR114	G protein-coupled receptor 114
11085	ADAM30	ADAM metallopeptidase domain 30
10335	MRVI1	murine retrovirus integration site 1 homolog
27074	LAMP3	lysosomal-associated membrane protein 3
8711	TNK1	tyrosine kinase, non-receptor, 1
10519	CIB1	calcium and integrin binding 1 (calmyrin)
55803	ADAP2	ArfGAP with dual PH domains 2
2769	GNA15	guanine nucleotide binding protein (G protein), alpha 15 (Gq class)
50640	PNPLA8	patatin-like phospholipase domain containing 8
10553	HTATIP2	HIV-1 Tat interactive protein 2, 30kDa
3958	LGALS3	lectin, galactoside-binding, soluble, 3
64127	NOD2	nucleotide-binding oligomerization domain containing 2
157638	FAM84B	family with sequence similarity 84, member B
3559	IL2RA	interleukin 2 receptor, alpha
8519	IFITM1	interferon induced transmembrane protein 1 (9-27)
9351	SLC9A3R2	solute carrier family 9 (sodium/hydrogen exchanger), member 3 regulator 2
6518	SLC2A5	solute carrier family 2 (facilitated glucose/fructose transporter), member 5
10343	PKDREJ	polycystic kidney disease (polycystin) and REJ homolog (sperm receptor for egg jelly homolog, sea urchin)
57060	PCBP4	poly(rC) binding protein 4
7170	TPM3	tropomyosin 3
8491	MAP4K3	mitogen-activated protein kinase kinase kinase kinase 3
130497	OSR1	odd-skipped related 1 (Drosophila)
3157	HMGCS1	3-hydroxy-3-methylglutaryl-CoA synthase 1 (soluble)
23380	SRGAP2	SLIT-ROBO Rho GTPase activating protein 2
54875	CNTLN	centlein, centrosomal protein
133522	PPARGC1B	peroxisome proliferator-activated receptor gamma, coactivator 1 beta
3488	IGFBP5	insulin-like growth factor binding protein 5
64097	EPB41L4A	erythrocyte membrane protein band 4.1 like 4A
286133	SCARA5	scavenger receptor class A, member 5 (putative)
3416	IDE	insulin-degrading enzyme
50808	AK3	adenylate kinase 3
161742	SPRED1	sprouty-related, EVH1 domain containing 1
6713	SQLE	squalene epoxidase
51809	GALNT7	UDP-N-acetyl-alpha-D-galactosamine:polypeptide N-acetylgalactosaminyltransferase 7 (GalNAc-T7)
28959	TMEM176B	transmembrane protein 176B
55577	NAGK	N-acetylglucosamine kinase
1122	CHML	choroideremia-like (Rab escort protein 2)
57630	SH3RF1	SH3 domain containing ring finger 1
23640	HSPBP1	HSPA (heat shock 70kDa) binding protein, cytoplasmic cochaperone 1
55365	TMEM176A	transmembrane protein 176A
1462	VCAN	versican
6663	SOX10	SRY (sex determining region Y)-box 10
5585	PKN1	protein kinase N1
3204	HOXA7	homeobox A7
10313	RTN3	reticulon 3
120071	GYLTL1B	glycosyltransferase-like 1B
3516	RBPJ	recombination signal binding protein for immunoglobulin kappa J region
116154	PHACTR3	phosphatase and actin regulator 3
56963	RGMA	RGM domain family, member A
4883	NPR3	natriuretic peptide receptor C/guanylate cyclase C (atrionatriuretic peptide receptor C)
23208	SYT11	synaptotagmin XI
50937	CDON	Cdon homolog (mouse)
114884	OSBPL10	oxysterol binding protein-like 10
445	ASS1	argininosuccinate synthase 1
26027	ACOT11	acyl-CoA thioesterase 11
261734	NPHP4	nephronophthisis 4
80781	COL18A1	collagen, type XVIII, alpha 1
1871	E2F3	E2F transcription factor 3
56853	CELF4	CUGBP, Elav-like family member 4
844	CASQ1	calsequestrin 1 (fast-twitch, skeletal muscle)
116986	AGAP2	ArfGAP with GTPase domain, ankyrin repeat and PH domain 2
11187	PKP3	plakophilin 3
83874	TBC1D10A	TBC1 domain family, member 10A
64321	SOX17	SRY (sex determining region Y)-box 17
80758	PRR7	proline rich 7 (synaptic)
10912	GADD45G	growth arrest and DNA-damage-inducible, gamma
1608	DGKG	diacylglycerol kinase, gamma 90kDa
64772	ENGASE	endo-beta-N-acetylglucosaminidase
63971	KIF13A	kinesin family member 13A
22865	SLITRK3	SLIT and NTRK-like family, member 3
11317	RBPJL	recombination signal binding protein for immunoglobulin kappa J region-like
6337	SCNN1A	sodium channel, nonvoltage-gated 1 alpha
4624	MYH6	myosin, heavy chain 6, cardiac muscle, alpha
6665	SOX15	SRY (sex determining region Y)-box 15
56659	KCNK13	potassium channel, subfamily K, member 13
284358	MAMSTR	MEF2 activating motif and SAP domain containing transcriptional regulator
51676	ASB2	ankyrin repeat and SOCS box containing 2
54805	CNNM2	cyclin M2
55668	C14orf118	chromosome 14 open reading frame 118
712	C1QA	complement component 1, q subcomponent, A chain
6233	RPS27A	ribosomal protein S27a
5252	PHF1	PHD finger protein 1
58528	RRAGD	Ras-related GTP binding D
7290	HIRA	HIR histone cell cycle regulation defective homolog A (S. cerevisiae)
598	BCL2L1	BCL2-like 1
6601	SMARCC2	SWI/SNF related, matrix associated, actin dependent regulator of chromatin, subfamily c, member 2
6498	SKIL	SKI-like oncogene
221079	ARL5B	ADP-ribosylation factor-like 5B
83541	FAM110A	family with sequence similarity 110, member A
6500	SKP1	S-phase kinase-associated protein 1
9823	ARMCX2	armadillo repeat containing, X-linked 2
374470	C12orf42	chromosome 12 open reading frame 42
54619	CCNJ	cyclin J
55502	HES6	hairy and enhancer of split 6 (Drosophila)
57215	THAP11	THAP domain containing 11
3679	ITGA7	integrin, alpha 7
79094	CHAC1	ChaC, cation transport regulator homolog 1 (E. coli)
2885	GRB2	growth factor receptor-bound protein 2
90410	IFT20	intraflagellar transport 20 homolog (Chlamydomonas)
23210	JMJD6	jumonji domain containing 6
5305	PIP4K2A	phosphatidylinositol-5-phosphate 4-kinase, type II, alpha
4150	MAZ	MYC-associated zinc finger protein (purine-binding transcription factor)
5429	POLH	polymerase (DNA directed), eta
56937	PMEPA1	prostate transmembrane protein, androgen induced 1
9314	KLF4	Kruppel-like factor 4 (gut)
5453	POU3F1	POU class 3 homeobox 1
56904	SH3GLB2	SH3-domain GRB2-like endophilin B2
112936	VPS26B	vacuolar protein sorting 26 homolog B (S. pombe)
162979	ZNF296	zinc finger protein 296
6812	STXBP1	syntaxin binding protein 1
29911	HOOK2	hook homolog 2 (Drosophila)
2125	EVPL	envoplakin
11007	CCDC85B	coiled-coil domain containing 85B
4880	NPPC	natriuretic peptide C
1735	DIO3	deiodinase, iodothyronine, type III
27006	FGF22	fibroblast growth factor 22
81858	SHARPIN	SHANK-associated RH domain interactor
57669	EPB41L5	erythrocyte membrane protein band 4.1 like 5
11022	TDRKH	tudor and KH domain containing
10352	WARS2	tryptophanyl tRNA synthetase 2, mitochondrial
256329	C11orf35	chromosome 11 open reading frame 35
8398	PLA2G6	phospholipase A2, group VI (cytosolic, calcium-independent)
64089	SNX16	sorting nexin 16
2803	GOLGA4	golgin A4
11180	WDR6	WD repeat domain 6
79152	FA2H	fatty acid 2-hydroxylase
1487	CTBP1	C-terminal binding protein 1
5238	PGM3	phosphoglucomutase 3
160335	TMTC2	transmembrane and tetratricopeptide repeat containing 2
55075	UACA	uveal autoantigen with coiled-coil domains and ankyrin repeats
54502	RBM47	RNA binding motif protein 47
10690	FUT9	fucosyltransferase 9 (alpha (1,3) fucosyltransferase)
7857	SCG2	secretogranin II
1040	CDS1	CDP-diacylglycerol synthase (phosphatidate cytidylyltransferase) 1
5083	PAX9	paired box 9
112399	EGLN3	egl nine homolog 3 (C. elegans)
2185	PTK2B	PTK2B protein tyrosine kinase 2 beta
11232	POLG2	polymerase (DNA directed), gamma 2, accessory subunit
1056	CEL	carboxyl ester lipase (bile salt-stimulated lipase)
286451	YIPF6	Yip1 domain family, member 6
10391	CORO2B	coronin, actin binding protein, 2B
55888	ZNF167	zinc finger protein 167
79022	TMEM106C	transmembrane protein 106C
54584	GNB1L	guanine nucleotide binding protein (G protein), beta polypeptide 1-like
203238	C9orf93	chromosome 9 open reading frame 93
170463	SSBP4	single stranded DNA binding protein 4
79865	TREML2	triggering receptor expressed on myeloid cells-like 2
117584	RFFL	ring finger and FYVE-like domain containing 1
64756	ATPAF1	ATP synthase mitochondrial F1 complex assembly factor 1
93058	COQ10A	coenzyme Q10 homolog A (S. cerevisiae)
1158	CKM	creatine kinase, muscle
84675	TRIM55	tripartite motif containing 55
51426	POLK	polymerase (DNA directed) kappa
954	ENTPD2	ectonucleoside triphosphate diphosphohydrolase 2
5644	PRSS1	protease, serine, 1 (trypsin 1)
7480	WNT10B	wingless-type MMTV integration site family, member 10B
8538	BARX2	BARX homeobox 2
55971	BAIAP2L1	BAI1-associated protein 2-like 1
1185	CLCN6	chloride channel 6
146862	UNC45B	unc-45 homolog B (C. elegans)
134266	GRPEL2	GrpE-like 2, mitochondrial (E. coli)
29887	SNX10	sorting nexin 10
81533	ITFG1	integrin alpha FG-GAP repeat containing 1
57657	HCN3	hyperpolarization activated cyclic nucleotide-gated potassium channel 3
94137	RP1L1	retinitis pigmentosa 1-like 1
2170	FABP3	fatty acid binding protein 3, muscle and heart (mammary-derived growth inhibitor)
79073	TMEM109	transmembrane protein 109
309	ANXA6	annexin A6
10979	FERMT2	fermitin family member 2
2130	EWSR1	Ewing sarcoma breakpoint region 1
51504	TRMT112	tRNA methyltransferase 11-2 homolog (S. cerevisiae)
6249	CLIP1	CAP-GLY domain containing linker protein 1
201266	SLC39A11	solute carrier family 39 (metal ion transporter), member 11
1973	EIF4A1	eukaryotic translation initiation factor 4A1
2029	ENSA	endosulfine alpha
5887	RAD23B	RAD23 homolog B (S. cerevisiae)
6839	SUV39H1	suppressor of variegation 3-9 homolog 1 (Drosophila)
8028	MLLT10	myeloid/lymphoid or mixed-lineage leukemia (trithorax homolog, Drosophila); translocated to, 10
9475	ROCK2	Rho-associated, coiled-coil containing protein kinase 2
1121	CHM	choroideremia (Rab escort protein 1)
51164	DCTN4	dynactin 4 (p62)
51132	RLIM	ring finger protein, LIM domain interacting
4907	NT5E	5'-nucleotidase, ecto (CD73)
9643	MORF4L2	mortality factor 4 like 2
10042	HMGXB4	HMG box domain containing 4
10160	FARP1	FERM, RhoGEF (ARHGEF) and pleckstrin domain protein 1 (chondrocyte-derived)
84141	FAM176A	family with sequence similarity 176, member A
22902	RUFY3	RUN and FYVE domain containing 3
55254	TMEM39A	transmembrane protein 39A
64840	PORCN	porcupine homolog (Drosophila)
6285	S100B	S100 calcium binding protein B
10982	MAPRE2	microtubule-associated protein, RP/EB family, member 2
1316	KLF6	Kruppel-like factor 6
6223	RPS19	ribosomal protein S19
6240	RRM1	ribonucleotide reductase M1
11065	UBE2C	ubiquitin-conjugating enzyme E2C
56829	ZC3HAV1	zinc finger CCCH-type, antiviral 1
57187	THOC2	THO complex 2
11333	PDAP1	PDGFA associated protein 1
10915	TCERG1	transcription elongation regulator 1
10054	UBA2	ubiquitin-like modifier activating enzyme 2
55183	RIF1	RAP1 interacting factor homolog (yeast)
55023	PHIP	pleckstrin homology domain interacting protein
3268	AGFG2	ArfGAP with FG repeats 2
9637	FEZ2	fasciculation and elongation protein zeta 2 (zygin II)
2002	ELK1	ELK1, member of ETS oncogene family
8863	PER3	period homolog 3 (Drosophila)
27332	ZNF638	zinc finger protein 638
9364	RAB28	RAB28, member RAS oncogene family
1479	CSTF3	cleavage stimulation factor, 3' pre-RNA, subunit 3, 77kDa
387338	NSUN4	NOP2/Sun domain family, member 4
119392	SFR1	SWI5-dependent recombination repair 1
126731	C1orf96	chromosome 1 open reading frame 96
90313	TP53I13	tumor protein p53 inducible protein 13
79109	MAPKAP1	mitogen-activated protein kinase associated protein 1
6102	RP2	retinitis pigmentosa 2 (X-linked recessive)
10106	CTDSP2	CTD (carboxy-terminal domain, RNA polymerase II, polypeptide A) small phosphatase 2
1130	LYST	lysosomal trafficking regulator
990	CDC6	cell division cycle 6 homolog (S. cerevisiae)
5256	PHKA2	phosphorylase kinase, alpha 2 (liver)
23443	SLC35A3	solute carrier family 35 (UDP-N-acetylglucosamine (UDP-GlcNAc) transporter), member A3
3992	FADS1	fatty acid desaturase 1
29994	BAZ2B	bromodomain adjacent to zinc finger domain, 2B
55520	ELAC1	elaC homolog 1 (E. coli)
9787	DLGAP5	discs, large (Drosophila) homolog-associated protein 5
2241	FER	fer (fps/fes related) tyrosine kinase
4135	MAP6	microtubule-associated protein 6
57685	CACHD1	cache domain containing 1
23014	FBXO21	F-box protein 21
56616	DIABLO	diablo, IAP-binding mitochondrial protein
2064	ERBB2	v-erb-b2 erythroblastic leukemia viral oncogene homolog 2, neuro/glioblastoma derived oncogene homolog (avian)
23325	KIAA1033	KIAA1033
353116	RILPL1	Rab interacting lysosomal protein-like 1
6954	TCP11	t-complex 11 homolog (mouse)
65117	RSRC2	arginine/serine-rich coiled-coil 2
55775	TDP1	tyrosyl-DNA phosphodiesterase 1
9306	SOCS6	suppressor of cytokine signaling 6
55160	ARHGEF10L	Rho guanine nucleotide exchange factor (GEF) 10-like
705	BYSL	bystin-like
7204	TRIO	triple functional domain (PTPRF interacting)
902	CCNH	cyclin H
1841	DTYMK	deoxythymidylate kinase (thymidylate kinase)
1054	CEBPG	CCAAT/enhancer binding protein (C/EBP), gamma
23545	ATP6V0A2	ATPase, H+ transporting, lysosomal V0 subunit a2
7298	TYMS	thymidylate synthetase
196403	DTX3	deltex homolog 3 (Drosophila)
134429	STARD4	StAR-related lipid transfer (START) domain containing 4
9818	NUPL1	nucleoporin like 1
64374	SIL1	SIL1 homolog, endoplasmic reticulum chaperone (S. cerevisiae)
613	BCR	breakpoint cluster region
6941	TCF19	transcription factor 19
57559	STAMBPL1	STAM binding protein-like 1
131544	CRYBG3	beta-gamma crystallin domain containing 3
5962	RDX	radixin
5635	PRPSAP1	phosphoribosyl pyrophosphate synthetase-associated protein 1
5507	PPP1R3C	protein phosphatase 1, regulatory subunit 3C
80757	TMEM121	transmembrane protein 121
22980	TCF25	transcription factor 25 (basic helix-loop-helix)
2218	FKTN	fukutin
79068	FTO	fat mass and obesity associated
4653	MYOC	myocilin, trabecular meshwork inducible glucocorticoid response
6990	DYNLT3	dynein, light chain, Tctex-type 3
83734	ATG10	ATG10 autophagy related 10 homolog (S. cerevisiae)
154141	MBOAT1	membrane bound O-acyltransferase domain containing 1
144233	BCDIN3D	BCDIN3 domain containing
54956	PARP16	poly (ADP-ribose) polymerase family, member 16
23001	WDFY3	WD repeat and FYVE domain containing 3
5095	PCCA	propionyl CoA carboxylase, alpha polypeptide
27245	AHDC1	AT hook, DNA binding motif, containing 1
79156	PLEKHF1	pleckstrin homology domain containing, family F (with FYVE domain) member 1
84934	C12orf52	chromosome 12 open reading frame 52
4752	NEK3	NIMA (never in mitosis gene a)-related kinase 3
55015	PRPF39	PRP39 pre-mRNA processing factor 39 homolog (S. cerevisiae)
7566	ZNF18	zinc finger protein 18
389362	PSMG4	proteasome (prosome, macropain) assembly chaperone 4
79184	BRCC3	BRCA1/BRCA2-containing complex, subunit 3
116238	TLCD1	TLC domain containing 1
54976	C20orf27	chromosome 20 open reading frame 27
57587	KIAA1430	KIAA1430
57697	FANCM	Fanconi anemia, complementation group M
22995	CEP152	centrosomal protein 152kDa
91433	RCCD1	RCC1 domain containing 1
119032	C10orf32	chromosome 10 open reading frame 32
9853	RUSC2	RUN and SH3 domain containing 2
126382	NR2C2AP	nuclear receptor 2C2-associated protein
64326	RFWD2	ring finger and WD repeat domain 2
284406	ZFP82	zinc finger protein 82 homolog (mouse)
150159	SLC9B1	solute carrier family 9, subfamily B (cation proton antiporter 2), member 1
9304	SNORD22	small nucleolar RNA, C/D box 22
79091	METTL22	methyltransferase like 22
221955	DAGLB	diacylglycerol lipase, beta
57459	GATAD2B	GATA zinc finger domain containing 2B
9360	PPIG	peptidylprolyl isomerase G (cyclophilin G)
6513	SLC2A1	solute carrier family 2 (facilitated glucose transporter), member 1
9821	RB1CC1	RB1-inducible coiled-coil 1
3227	HOXC11	homeobox C11
10406	WFDC2	WAP four-disulfide core domain 2
286183	NKAIN3	Na+/K+ transporting ATPase interacting 3
7476	WNT7A	wingless-type MMTV integration site family, member 7A
4659	PPP1R12A	protein phosphatase 1, regulatory subunit 12A
84922	FIZ1	FLT3-interacting zinc finger 1
545	ATR	ataxia telangiectasia and Rad3 related
5977	DPF2	D4, zinc and double PHD fingers family 2
10683	DLL3	delta-like 3 (Drosophila)
23541	SEC14L2	SEC14-like 2 (S. cerevisiae)
8320	EOMES	eomesodermin
51199	NIN	ninein (GSK3B interacting protein)
23191	CYFIP1	cytoplasmic FMR1 interacting protein 1
10612	TRIM3	tripartite motif containing 3
8731	RNMT	RNA (guanine-7-) methyltransferase
1301	COL11A1	collagen, type XI, alpha 1
2906	GRIN2D	glutamate receptor, ionotropic, N-methyl D-aspartate 2D
8642	DCHS1	dachsous 1 (Drosophila)
55222	LRRC20	leucine rich repeat containing 20
22873	DZIP1	DAZ interacting protein 1
3934	LCN2	lipocalin 2
9510	ADAMTS1	ADAM metallopeptidase with thrombospondin type 1 motif, 1
10051	SMC4	structural maintenance of chromosomes 4
26019	UPF2	UPF2 regulator of nonsense transcripts homolog (yeast)
27043	PELP1	proline, glutamate and leucine rich protein 1
3717	JAK2	Janus kinase 2
2213	FCGR2B	Fc fragment of IgG, low affinity IIb, receptor (CD32)
5816	PVALB	parvalbumin
56902	PNO1	partner of NOB1 homolog (S. cerevisiae)
4608	MYBPH	myosin binding protein H
23479	ISCU	iron-sulfur cluster scaffold homolog (E. coli)
429	ASCL1	achaete-scute complex homolog 1 (Drosophila)
10444	ZER1	zer-1 homolog (C. elegans)
165679	SPTSSB	serine palmitoyltransferase, small subunit B
9196	KCNAB3	potassium voltage-gated channel, shaker-related subfamily, beta member 3
7422	VEGFA	vascular endothelial growth factor A
6299	SALL1	sal-like 1 (Drosophila)
8079	MLF2	myeloid leukemia factor 2
3417	IDH1	isocitrate dehydrogenase 1 (NADP+), soluble
2879	GPX4	glutathione peroxidase 4 (phospholipid hydroperoxidase)
64129	TINAGL1	tubulointerstitial nephritis antigen-like 1
220042	C11orf82	chromosome 11 open reading frame 82
4917	NTN3	netrin 3
7544	ZFY	zinc finger protein, Y-linked
56654	NPDC1	neural proliferation, differentiation and control, 1
284613	CYB561D1	cytochrome b-561 domain containing 1
55759	WDR12	WD repeat domain 12
23197	FAF2	Fas associated factor family member 2
2306	FOXD2	forkhead box D2
9759	HDAC4	histone deacetylase 4
10272	FSTL3	follistatin-like 3 (secreted glycoprotein)
9518	GDF15	growth differentiation factor 15
2774	GNAL	guanine nucleotide binding protein (G protein), alpha activating activity polypeptide, olfactory type
1443	CSH2	chorionic somatomammotropin hormone 2
149628	PYHIN1	pyrin and HIN domain family, member 1
9478	CABP1	calcium binding protein 1
144402	CPNE8	copine VIII
79711	IPO4	importin 4
132884	EVC2	Ellis van Creveld syndrome 2
1616	DAXX	death-domain associated protein
8540	AGPS	alkylglycerone phosphate synthase
8796	SCEL	sciellin
8661	EIF3A	eukaryotic translation initiation factor 3, subunit A
54507	ADAMTSL4	ADAMTS-like 4
30062	RAX	retina and anterior neural fold homeobox
388272	C16orf87	chromosome 16 open reading frame 87
221477	C6orf89	chromosome 6 open reading frame 89
11012	KLK11	kallikrein-related peptidase 11
51473	DCDC2	doublecortin domain containing 2
144809	C13orf30	chromosome 13 open reading frame 30
51105	PHF20L1	PHD finger protein 20-like 1
116159	CYYR1	cysteine/tyrosine-rich 1
55969	C20orf24	chromosome 20 open reading frame 24
29923	C7orf68	chromosome 7 open reading frame 68
348654	GEN1	Gen homolog 1, endonuclease (Drosophila)
5522	PPP2R2C	protein phosphatase 2, regulatory subunit B, gamma
30813	VSX1	visual system homeobox 1
64852	TUT1	terminal uridylyl transferase 1, U6 snRNA-specific
84618	NT5C1A	5'-nucleotidase, cytosolic IA
79690	GAL3ST4	galactose-3-O-sulfotransferase 4
26999	CYFIP2	cytoplasmic FMR1 interacting protein 2
25825	BACE2	beta-site APP-cleaving enzyme 2
1875	E2F5	E2F transcription factor 5, p130-binding
55768	NGLY1	N-glycanase 1
2553	GABPB1	GA binding protein transcription factor, beta subunit 1
23094	SIPA1L3	signal-induced proliferation-associated 1 like 3
160518	DENND5B	DENN/MADD domain containing 5B
8364	HIST1H4C	histone cluster 1, H4c
8343	HIST1H2BF	histone cluster 1, H2bf
8344	HIST1H2BE	histone cluster 1, H2be
51575	ESF1	ESF1, nucleolar pre-rRNA processing protein, homolog (S. cerevisiae)
23432	GPR161	G protein-coupled receptor 161
27065	D4S234E	DNA segment on chromosome 4 (unique) 234 expressed sequence
5770	PTPN1	protein tyrosine phosphatase, non-receptor type 1
4801	NFYB	nuclear transcription factor Y, beta
6003	RGS13	regulator of G-protein signaling 13
2779	GNAT1	guanine nucleotide binding protein (G protein), alpha transducing activity polypeptide 1
57538	ALPK3	alpha-kinase 3
144699	FBXL14	F-box and leucine-rich repeat protein 14
54790	TET2	tet methylcytosine dioxygenase 2
51101	FAM164A	family with sequence similarity 164, member A
50999	TMED5	transmembrane emp24 protein transport domain containing 5
2874	GPS2	G protein pathway suppressor 2
28985	MCTS1	malignant T cell amplified sequence 1
137492	VPS37A	vacuolar protein sorting 37 homolog A (S. cerevisiae)
7296	TXNRD1	thioredoxin reductase 1
10142	AKAP9	A kinase (PRKA) anchor protein (yotiao) 9
3189	HNRNPH3	heterogeneous nuclear ribonucleoprotein H3 (2H9)
26136	TES	testis derived transcript (3 LIM domains)
90780	PYGO2	pygopus homolog 2 (Drosophila)
51046	ST8SIA3	ST8 alpha-N-acetyl-neuraminide alpha-2,8-sialyltransferase 3
55610	CCDC132	coiled-coil domain containing 132
55435	AP1AR	adaptor-related protein complex 1 associated regulatory protein
5600	MAPK11	mitogen-activated protein kinase 11
54329	GPR85	G protein-coupled receptor 85
5217	PFN2	profilin 2
2660	MSTN	myostatin
51313	FAM198B	family with sequence similarity 198, member B
10668	CGRRF1	cell growth regulator with ring finger domain 1
84376	HOOK3	hook homolog 3 (Drosophila)
4626	MYH8	myosin, heavy chain 8, skeletal muscle, perinatal
64766	S100PBP	S100P binding protein
1644	DDC	dopa decarboxylase (aromatic L-amino acid decarboxylase)
666	BOK	BCL2-related ovarian killer
159091	FAM122C	family with sequence similarity 122C
253782	CERS6	ceramide synthase 6
51108	METTL9	methyltransferase like 9
1298	COL9A2	collagen, type IX, alpha 2
55891	LENEP	lens epithelial protein
64794	DDX31	DEAD (Asp-Glu-Ala-Asp) box polypeptide 31
54839	LRRC49	leucine rich repeat containing 49
10047	CST8	cystatin 8 (cystatin-related epididymal specific)
6017	RLBP1	retinaldehyde binding protein 1
55220	KLHDC8A	kelch domain containing 8A
147409	DSG4	desmoglein 4
79791	FBXO31	F-box protein 31
142689	ASB12	ankyrin repeat and SOCS box containing 12
157869	C8orf84	chromosome 8 open reading frame 84
145497	C14orf166B	chromosome 14 open reading frame 166B
55285	RBM41	RNA binding motif protein 41
140706	C20orf160	chromosome 20 open reading frame 160
2657	GDF1	growth differentiation factor 1
54834	GDAP2	ganglioside induced differentiation associated protein 2
116337	PANX3	pannexin 3
28978	TMEM14A	transmembrane protein 14A
3004	GZMM	granzyme M (lymphocyte met-ase 1)
55198	APPL2	adaptor protein, phosphotyrosine interaction, PH domain and leucine zipper containing 2
81890	QTRT1	queuine tRNA-ribosyltransferase 1
2593	GAMT	guanidinoacetate N-methyltransferase
59338	PLEKHA1	pleckstrin homology domain containing, family A (phosphoinositide binding specific) member 1
79968	WDR76	WD repeat domain 76
90121	TSR2	TSR2, 20S rRNA accumulation, homolog (S. cerevisiae)
7629	ZNF76	zinc finger protein 76
161291	TMEM30B	transmembrane protein 30B
400961	PAIP2B	poly(A) binding protein interacting protein 2B
640	BLK	B lymphoid tyrosine kinase
2171	FABP5	fatty acid binding protein 5 (psoriasis-associated)
4629	MYH11	myosin, heavy chain 11, smooth muscle
125	ADH1B	alcohol dehydrogenase 1B (class I), beta polypeptide
4069	LYZ	lysozyme
8875	VNN2	vanin 2
11067	C10orf10	chromosome 10 open reading frame 10
9934	P2RY14	purinergic receptor P2Y, G-protein coupled, 14
11010	GLIPR1	GLI pathogenesis-related 1
1521	CTSW	cathepsin W
4982	TNFRSF11B	tumor necrosis factor receptor superfamily, member 11b
5325	PLAGL1	pleiomorphic adenoma gene-like 1
6424	SFRP4	secreted frizzled-related protein 4
25937	WWTR1	WW domain containing transcription regulator 1
5502	PPP1R1A	protein phosphatase 1, regulatory (inhibitor) subunit 1A
5655	KLK10	kallikrein-related peptidase 10
64778	FNDC3B	fibronectin type III domain containing 3B
5321	PLA2G4A	phospholipase A2, group IVA (cytosolic, calcium-dependent)
64065	PERP	PERP, TP53 apoptosis effector
3868	KRT16	keratin 16
1284	COL4A2	collagen, type IV, alpha 2
8690	JRKL	jerky homolog-like (mouse)
8190	MIA	melanoma inhibitory activity
2199	FBLN2	fibulin 2
65983	GRAMD3	GRAM domain containing 3
1117	CHI3L2	chitinase 3-like 2
256227	STEAP1B	STEAP family member 1B
140597	TCEAL2	transcription elongation factor A (SII)-like 2
57707	KIAA1609	KIAA1609
114548	NLRP3	NLR family, pyrin domain containing 3
3676	ITGA4	integrin, alpha 4 (antigen CD49D, alpha 4 subunit of VLA-4 receptor)
8065	CUL5	cullin 5
7289	TULP3	tubby like protein 3
5966	REL	v-rel reticuloendotheliosis viral oncogene homolog (avian)
8458	TTF2	transcription termination factor, RNA polymerase II
6741	SSB	Sjogren syndrome antigen B (autoantigen La)
6117	RPA1	replication protein A1, 70kDa
1968	EIF2S3	eukaryotic translation initiation factor 2, subunit 3 gamma, 52kDa
10230	NBR2	neighbor of BRCA1 gene 2 (non-protein coding)
10425	ARIH2	ariadne homolog 2 (Drosophila)
8602	NOP14	NOP14 nucleolar protein homolog (yeast)
6602	SMARCD1	SWI/SNF related, matrix associated, actin dependent regulator of chromatin, subfamily d, member 1
26747	NUFIP1	nuclear fragile X mental retardation protein interacting protein 1
10001	MED6	mediator complex subunit 6
9188	DDX21	DEAD (Asp-Glu-Ala-Asp) box polypeptide 21
6942	TCF20	transcription factor 20 (AR1)
6181	RPLP2	ribosomal protein, large, P2
63940	GPSM3	G-protein signaling modulator 3
4843	NOS2	nitric oxide synthase 2, inducible
10010	TANK	TRAF family member-associated NFKB activator
3099	HK2	hexokinase 2
400410	ST20	suppressor of tumorigenicity 20
7693	ZNF134	zinc finger protein 134
8552	INE1	inactivation escape 1 (non-protein coding)
10308	ZNF267	zinc finger protein 267
8208	CHAF1B	chromatin assembly factor 1, subunit B (p60)
9775	EIF4A3	eukaryotic translation initiation factor 4A3
8546	AP3B1	adaptor-related protein complex 3, beta 1 subunit
57019	CIAPIN1	cytokine induced apoptosis inhibitor 1
6731	SRP72	signal recognition particle 72kDa
8034	SLC25A16	solute carrier family 25 (mitochondrial carrier; Graves disease autoantigen), member 16
3660	IRF2	interferon regulatory factor 2
7351	UCP2	uncoupling protein 2 (mitochondrial, proton carrier)
27000	DNAJC2	DnaJ (Hsp40) homolog, subfamily C, member 2
5230	PGK1	phosphoglycerate kinase 1
79621	RNASEH2B	ribonuclease H2, subunit B
4116	MAGOH	mago-nashi homolog, proliferation-associated (Drosophila)
4867	NPHP1	nephronophthisis 1 (juvenile)
4361	MRE11A	MRE11 meiotic recombination 11 homolog A (S. cerevisiae)
5379	PMS2P1	postmeiotic segregation increased 2 pseudogene 1
7307	U2AF1	U2 small nuclear RNA auxiliary factor 1
7712	ZNF157	zinc finger protein 157
991	CDC20	cell division cycle 20 homolog (S. cerevisiae)
1311	COMP	cartilage oligomeric matrix protein
2334	AFF2	AF4/FMR2 family, member 2
7181	NR2C1	nuclear receptor subfamily 2, group C, member 1
3904	LAIR2	leukocyte-associated immunoglobulin-like receptor 2
6635	SNRPE	small nuclear ribonucleoprotein polypeptide E
9894	TELO2	TEL2, telomere maintenance 2, homolog (S. cerevisiae)
7587	ZNF37A	zinc finger protein 37A
27315	PGAP2	post-GPI attachment to proteins 2
22852	ANKRD26	ankyrin repeat domain 26
8366	HIST1H4B	histone cluster 1, H4b
57035	C1orf63	chromosome 1 open reading frame 63
241	ALOX5AP	arachidonate 5-lipoxygenase-activating protein
26118	WSB1	WD repeat and SOCS box containing 1
23262	PPIP5K2	diphosphoinositol pentakisphosphate kinase 2
7032	TFF2	trefoil factor 2
51351	ZNF117	zinc finger protein 117
79703	C11orf80	chromosome 11 open reading frame 80
55709	KBTBD4	kelch repeat and BTB (POZ) domain containing 4
155066	ATP6V0E2	ATPase, H+ transporting V0 subunit e2
1908	EDN3	endothelin 3
5730	PTGDS	prostaglandin D2 synthase 21kDa (brain)
9617	MTRF1	mitochondrial translational release factor 1
10157	AASS	aminoadipate-semialdehyde synthase
10186	LHFP	lipoma HMGIC fusion partner
2159	F10	coagulation factor X
445347	TARP	TCR gamma alternate reading frame protein
6453	ITSN1	intersectin 1 (SH3 domain protein)
23478	SEC11A	SEC11 homolog A (S. cerevisiae)
53833	IL20RB	interleukin 20 receptor beta
203228	C9orf72	chromosome 9 open reading frame 72
84081	NSRP1	nuclear speckle splicing regulatory protein 1
9765	ZFYVE16	zinc finger, FYVE domain containing 16
11202	KLK8	kallikrein-related peptidase 8
200172	SLFNL1	schlafen-like 1
79797	ZNF408	zinc finger protein 408
53637	S1PR5	sphingosine-1-phosphate receptor 5
133686	NADKD1	NAD kinase domain containing 1
85026	C9orf37	chromosome 9 open reading frame 37
27165	GLS2	glutaminase 2 (liver, mitochondrial)
51699	VPS29	vacuolar protein sorting 29 homolog (S. cerevisiae)
92344	GORAB	golgin, RAB6-interacting
4942	OAT	ornithine aminotransferase
56848	SPHK2	sphingosine kinase 2
5036	PA2G4	proliferation-associated 2G4, 38kDa
8847	DLEU2	deleted in lymphocytic leukemia 2 (non-protein coding)
8941	CDK5R2	cyclin-dependent kinase 5, regulatory subunit 2 (p39)
7903	ST8SIA4	ST8 alpha-N-acetyl-neuraminide alpha-2,8-sialyltransferase 4
170384	FUT11	fucosyltransferase 11 (alpha (1,3) fucosyltransferase)
56477	CCL28	chemokine (C-C motif) ligand 28
4617	MYF5	myogenic factor 5
221002	RASGEF1A	RasGEF domain family, member 1A
10882	C1QL1	complement component 1, q subcomponent-like 1
84280	BTBD10	BTB (POZ) domain containing 10
6165	RPL35A	ribosomal protein L35a
79803	HPS6	Hermansky-Pudlak syndrome 6
64224	HERPUD2	HERPUD family member 2
84696	ABHD1	abhydrolase domain containing 1
11113	CIT	citron (rho-interacting, serine/threonine kinase 21)
4126	MANBA	mannosidase, beta A, lysosomal
57407	NMRAL1	NmrA-like family domain containing 1
245812	CNPY4	canopy 4 homolog (zebrafish)
1153	CIRBP	cold inducible RNA binding protein
285368	PRRT3	proline-rich transmembrane protein 3
284904	SEC14L4	SEC14-like 4 (S. cerevisiae)
10291	SF3A1	splicing factor 3a, subunit 1, 120kDa
5445	PON2	paraoxonase 2
23616	SH3BP1	SH3-domain binding protein 1
54734	RAB39	RAB39, member RAS oncogene family
114757	CYGB	cytoglobin
57214	KIAA1199	KIAA1199
6506	SLC1A2	solute carrier family 1 (glial high affinity glutamate transporter), member 2
139065	SLITRK4	SLIT and NTRK-like family, member 4
89891	WDR34	WD repeat domain 34
132320	SCLT1	sodium channel and clathrin linker 1
29922	NME7	non-metastatic cells 7, protein expressed in (nucleoside-diphosphate kinase)
23594	ORC6	origin recognition complex, subunit 6
65109	UPF3B	UPF3 regulator of nonsense transcripts homolog B (yeast)
1119	CHKA	choline kinase alpha
55113	XKR8	XK, Kell blood group complex subunit-related family, member 8
55320	MIS18BP1	MIS18 binding protein 1
387700	SLC16A12	solute carrier family 16, member 12 (monocarboxylic acid transporter 12)
115650	TNFRSF13C	tumor necrosis factor receptor superfamily, member 13C
162466	PHOSPHO1	phosphatase, orphan 1
84279	PRADC1	protease-associated domain containing 1
9495	AKAP5	A kinase (PRKA) anchor protein 5
55033	FKBP14	FK506 binding protein 14, 22 kDa
64793	CEP85	centrosomal protein 85kDa
79744	ZNF419	zinc finger protein 419
8795	TNFRSF10B	tumor necrosis factor receptor superfamily, member 10b
10782	ZNF274	zinc finger protein 274
64759	TNS3	tensin 3
1730	DIAPH2	diaphanous homolog 2 (Drosophila)
4438	MSH4	mutS homolog 4 (E. coli)
9843	HEPH	hephaestin
10520	ZNF211	zinc finger protein 211
10365	KLF2	Kruppel-like factor 2 (lung)
8500	PPFIA1	protein tyrosine phosphatase, receptor type, f polypeptide (PTPRF), interacting protein (liprin), alpha 1
4676	NAP1L4	nucleosome assembly protein 1-like 4
5442	POLRMT	polymerase (RNA) mitochondrial (DNA directed)
5068	REG3A	regenerating islet-derived 3 alpha
5303	PIN4	protein (peptidylprolyl cis/trans isomerase) NIMA-interacting, 4 (parvulin)
9344	TAOK2	TAO kinase 2
3707	ITPKB	inositol-trisphosphate 3-kinase B
55367	PIDD	p53-induced death domain protein
8833	GMPS	guanine monphosphate synthetase
1998	ELF2	E74-like factor 2 (ets domain transcription factor)
55972	SLC25A40	solute carrier family 25, member 40
9370	ADIPOQ	adiponectin, C1Q and collagen domain containing
29894	CPSF1	cleavage and polyadenylation specific factor 1, 160kDa
6650	SOLH	small optic lobes homolog (Drosophila)
755	C21orf2	chromosome 21 open reading frame 2
8644	AKR1C3	aldo-keto reductase family 1, member C3 (3-alpha hydroxysteroid dehydrogenase, type II)
10848	PPP1R13L	protein phosphatase 1, regulatory subunit 13 like
8175	SF3A2	splicing factor 3a, subunit 2, 66kDa
4671	NAIP	NLR family, apoptosis inhibitory protein
837	CASP4	caspase 4, apoptosis-related cysteine peptidase
10388	SYCP2	synaptonemal complex protein 2
1576	CYP3A4	cytochrome P450, family 3, subfamily A, polypeptide 4
9413	FAM189A2	family with sequence similarity 189, member A2
4038	LRP4	low density lipoprotein receptor-related protein 4
55357	TBC1D2	TBC1 domain family, member 2
30	ACAA1	acetyl-CoA acyltransferase 1
147179	WIPF2	WAS/WASL interacting protein family, member 2
965	CD58	CD58 molecule
11322	TMC6	transmembrane channel-like 6
60343	FAM3A	family with sequence similarity 3, member A
11078	TRIOBP	TRIO and F-actin binding protein
80173	IFT74	intraflagellar transport 74 homolog (Chlamydomonas)
57099	AVEN	apoptosis, caspase activation inhibitor
55128	TRIM68	tripartite motif containing 68
1002	CDH4	cadherin 4, type 1, R-cadherin (retinal)
4496	MT1H	metallothionein 1H
3671	ISLR	immunoglobulin superfamily containing leucine-rich repeat
140467	ZNF358	zinc finger protein 358
129293	C2orf89	chromosome 2 open reading frame 89
5207	PFKFB1	6-phosphofructo-2-kinase/fructose-2,6-biphosphatase 1
166379	BBS12	Bardet-Biedl syndrome 12
1030	CDKN2B	cyclin-dependent kinase inhibitor 2B (p15, inhibits CDK4)
56911	C21orf7	chromosome 21 open reading frame 7
23589	CARHSP1	calcium regulated heat stable protein 1, 24kDa
58500	ZNF250	zinc finger protein 250
5364	PLXNB1	plexin B1
153443	SRFBP1	serum response factor binding protein 1
100128553	CTAGE4	CTAGE family, member 4
338699	ANKRD42	ankyrin repeat domain 42
55266	TMEM19	transmembrane protein 19
80262	C16orf70	chromosome 16 open reading frame 70
57579	FAM135A	family with sequence similarity 135, member A
79056	PRRG4	proline rich Gla (G-carboxyglutamic acid) 4 (transmembrane)
79096	C11orf49	chromosome 11 open reading frame 49
79963	ABCA11P	ATP-binding cassette, sub-family A (ABC1), member 11, pseudogene
65123	INTS3	integrator complex subunit 3
81704	DOCK8	dedicator of cytokinesis 8
114294	LACTB	lactamase, beta
81847	RNF146	ring finger protein 146
253430	IPMK	inositol polyphosphate multikinase
25934	NIPSNAP3A	nipsnap homolog 3A (C. elegans)
80853	JHDM1D	jumonji C domain containing histone demethylase 1 homolog D (S. cerevisiae)
728621	CCDC30	coiled-coil domain containing 30
64288	ZNF323	zinc finger protein 323
79632	FAM184A	family with sequence similarity 184, member A
57639	CCDC146	coiled-coil domain containing 146
3981	LIG4	ligase IV, DNA, ATP-dependent
10677	AVIL	advillin
65065	NBEAL1	neurobeachin-like 1
10367	MICU1	mitochondrial calcium uptake 1
114926	C8orf40	chromosome 8 open reading frame 40
7364	UGT2B7	UDP glucuronosyltransferase 2 family, polypeptide B7
770	CA11	carbonic anhydrase XI
3818	KLKB1	kallikrein B, plasma (Fletcher factor) 1
7127	TNFAIP2	tumor necrosis factor, alpha-induced protein 2
59342	SCPEP1	serine carboxypeptidase 1
144811	LACC1	laccase (multicopper oxidoreductase) domain containing 1
135114	HINT3	histidine triad nucleotide binding protein 3
125113	KRT222	keratin 222
3577	CXCR1	chemokine (C-X-C motif) receptor 1
23080	AVL9	AVL9 homolog (S. cerevisiase)
121227	LRIG3	leucine-rich repeats and immunoglobulin-like domains 3
130367	SGPP2	sphingosine-1-phosphate phosphatase 2
7699	ZNF140	zinc finger protein 140
122706	PSMB11	proteasome (prosome, macropain) subunit, beta type, 11
91445	RNF185	ring finger protein 185
90226	UCN2	urocortin 2
285550	FAM200B	family with sequence similarity 200, member B
339745	SPOPL	speckle-type POZ protein-like
54841	BIVM	basic, immunoglobulin-like variable motif containing
145957	NRG4	neuregulin 4
10224	ZNF443	zinc finger protein 443
79794	C12orf49	chromosome 12 open reading frame 49
116151	C20orf108	chromosome 20 open reading frame 108
9829	DNAJC6	DnaJ (Hsp40) homolog, subfamily C, member 6
55249	YY1AP1	YY1 associated protein 1
94120	SYTL3	synaptotagmin-like 3
80216	ALPK1	alpha-kinase 1
158586	ZXDB	zinc finger, X-linked, duplicated B
79940	LINC00472	long intergenic non-protein coding RNA 472
55527	FEM1A	fem-1 homolog a (C. elegans)
114769	CARD16	caspase recruitment domain family, member 16
196441	ZFC3H1	zinc finger, C3H1-type containing
2086	ERV3-1	endogenous retrovirus group 3, member 1
84847	MGC16075	uncharacterized LOC84847
123688	AGPHD1	aminoglycoside phosphotransferase domain containing 1
390433	OR4K13	olfactory receptor, family 4, subfamily K, member 13
56971	CEACAM19	carcinoembryonic antigen-related cell adhesion molecule 19
677768	SCARNA13	small Cajal body-specific RNA 13
199974	CYP4Z1	cytochrome P450, family 4, subfamily Z, polypeptide 1
442229	MCART3P	mitochondrial carrier triple repeat 3 pseudogene
169270	ZNF596	zinc finger protein 596
26783	SNORA65	small nucleolar RNA, H/ACA box 65
140564	APOBEC3D	apolipoprotein B mRNA editing enzyme, catalytic polypeptide-like 3D
114599	SNORD15B	small nucleolar RNA, C/D box 15B
55370	PPP4R1L	protein phosphatase 4, regulatory subunit 1-like
441295	OR2A9P	olfactory receptor, family 2, subfamily A, member 9 pseudogene
677885	SNORA59A	small nucleolar RNA, H/ACA box 59A
652965	SNORA48	small nucleolar RNA, H/ACA box 48
254879	OR2T6	olfactory receptor, family 2, subfamily T, member 6
677772	SCARNA6	small Cajal body-specific RNA 6
401428	OR2A20P	olfactory receptor, family 2, subfamily A, member 20 pseudogene
677807	SNORA22	small nucleolar RNA, H/ACA box 22
692225	SNORD94	small nucleolar RNA, C/D box 94
337875	HIST2H2BA	histone cluster 2, H2ba
1510	CTSE	cathepsin E
10875	FGL2	fibrinogen-like 2
79887	PLBD1	phospholipase B domain containing 1
8530	CST7	cystatin F (leukocystatin)
10417	SPON2	spondin 2, extracellular matrix protein
4688	NCF2	neutrophil cytosolic factor 2
117157	SH2D1B	SH2 domain containing 1B
4332	MNDA	myeloid cell nuclear differentiation antigen
154075	SAMD3	sterile alpha motif domain containing 3
83888	FGFBP2	fibroblast growth factor binding protein 2
51327	AHSP	alpha hemoglobin stabilizing protein
3042	HBM	hemoglobin, mu
11221	DUSP10	dual specificity phosphatase 10
8669	EIF3J	eukaryotic translation initiation factor 3, subunit J
311	ANXA11	annexin A11
80184	CEP290	centrosomal protein 290kDa
79608	RIC3	resistance to inhibitors of cholinesterase 3 homolog (C. elegans)
9241	NOG	noggin
10231	RCAN2	regulator of calcineurin 2
219333	USP12	ubiquitin specific peptidase 12
79783	C7orf10	chromosome 7 open reading frame 10
151888	BTLA	B and T lymphocyte associated
4257	MGST1	microsomal glutathione S-transferase 1
54345	SOX18	SRY (sex determining region Y)-box 18
9037	SEMA5A	sema domain, seven thrombospondin repeats (type 1 and type 1-like), transmembrane domain (TM) and short cytoplasmic domain, (semaphorin) 5A
3586	IL10	interleukin 10
83938	C10orf11	chromosome 10 open reading frame 11
160851	DGKH	diacylglycerol kinase, eta
3228	HOXC12	homeobox C12
119467	CLRN3	clarin 3
387129	NPSR1	neuropeptide S receptor 1
56648	EIF5A2	eukaryotic translation initiation factor 5A2
55289	ACOXL	acyl-CoA oxidase-like
1102	RCBTB2	regulator of chromosome condensation (RCC1) and BTB (POZ) domain containing protein 2
286410	ATP11C	ATPase, class VI, type 11C
340481	ZDHHC21	zinc finger, DHHC-type containing 21
51761	ATP8A2	ATPase, aminophospholipid transporter, class I, type 8A, member 2
11062	DUS4L	dihydrouridine synthase 4-like (S. cerevisiae)
9047	SH2D2A	SH2 domain containing 2A
10273	STUB1	STIP1 homology and U-box containing protein 1, E3 ubiquitin protein ligase
6011	GRK1	G protein-coupled receptor kinase 1
55785	FGD6	FYVE, RhoGEF and PH domain containing 6
81552	VOPP1	vesicular, overexpressed in cancer, prosurvival protein 1
197358	NLRC3	NLR family, CARD domain containing 3
25814	ATXN10	ataxin 10
5537	PPP6C	protein phosphatase 6, catalytic subunit
10426	TUBGCP3	tubulin, gamma complex associated protein 3
4773	NFATC2	nuclear factor of activated T-cells, cytoplasmic, calcineurin-dependent 2
79370	BCL2L14	BCL2-like 14 (apoptosis facilitator)
80232	WDR26	WD repeat domain 26
93974	ATPIF1	ATPase inhibitory factor 1
121457	IKBIP	IKBKB interacting protein
9107	MTMR6	myotubularin related protein 6
9559	VPS26A	vacuolar protein sorting 26 homolog A (S. pombe)
11238	CA5B	carbonic anhydrase VB, mitochondrial
1346	COX7A1	cytochrome c oxidase subunit VIIa polypeptide 1 (muscle)
79659	DYNC2H1	dynein, cytoplasmic 2, heavy chain 1
51117	COQ4	coenzyme Q4 homolog (S. cerevisiae)
78992	YIPF2	Yip1 domain family, member 2
7336	UBE2V2	ubiquitin-conjugating enzyme E2 variant 2
10533	ATG7	ATG7 autophagy related 7 homolog (S. cerevisiae)
55869	HDAC8	histone deacetylase 8
8996	NOL3	nucleolar protein 3 (apoptosis repressor with CARD domain)
3950	LECT2	leukocyte cell-derived chemotaxin 2
51399	TRAPPC4	trafficking protein particle complex 4
130271	PLEKHH2	pleckstrin homology domain containing, family H (with MyTH4 domain) member 2
2356	FPGS	folylpolyglutamate synthase
22977	AKR7A3	aldo-keto reductase family 7, member A3 (aflatoxin aldehyde reductase)
9472	AKAP6	A kinase (PRKA) anchor protein 6
4796	TONSL	tonsoku-like, DNA repair protein
1621	DBH	dopamine beta-hydroxylase (dopamine beta-monooxygenase)
8722	CTSF	cathepsin F
5271	SERPINB8	serpin peptidase inhibitor, clade B (ovalbumin), member 8
4759	NEU2	sialidase 2 (cytosolic sialidase)
10244	RABEPK	Rab9 effector protein with kelch motifs
9380	GRHPR	glyoxylate reductase/hydroxypyruvate reductase
23312	DMXL2	Dmx-like 2
9531	BAG3	BCL2-associated athanogene 3
79974	C7orf58	chromosome 7 open reading frame 58
55757	UGGT2	UDP-glucose glycoprotein glucosyltransferase 2
8790	FPGT	fucose-1-phosphate guanylyltransferase
9256	BZRAP1	benzodiazapine receptor (peripheral) associated protein 1
197257	LDHD	lactate dehydrogenase D
51218	GLRX5	glutaredoxin 5
10531	PITRM1	pitrilysin metallopeptidase 1
4594	MUT	methylmalonyl CoA mutase
1109	AKR1C4	aldo-keto reductase family 1, member C4 (chlordecone reductase; 3-alpha hydroxysteroid dehydrogenase, type I; dihydrodiol dehydrogenase 4)
84076	TKTL2	transketolase-like 2
7252	TSHB	thyroid stimulating hormone, beta
8428	STK24	serine/threonine kinase 24
4282	MIF	macrophage migration inhibitory factor (glycosylation-inhibiting factor)
8784	TNFRSF18	tumor necrosis factor receptor superfamily, member 18
8997	KALRN	kalirin, RhoGEF kinase
3487	IGFBP4	insulin-like growth factor binding protein 4
57154	SMURF1	SMAD specific E3 ubiquitin protein ligase 1
30818	KCNIP3	Kv channel interacting protein 3, calsenilin
84451	KIAA1804	mixed lineage kinase 4
90390	MED30	mediator complex subunit 30
83903	GSG2	germ cell associated 2 (haspin)
116379	IL22RA2	interleukin 22 receptor, alpha 2
4294	MAP3K10	mitogen-activated protein kinase kinase kinase 10
551	AVP	arginine vasopressin
5319	PLA2G1B	phospholipase A2, group IB (pancreas)
5328	PLAU	plasminogen activator, urokinase
23390	ZDHHC17	zinc finger, DHHC-type containing 17
9437	NCR1	natural cytotoxicity triggering receptor 1
79602	ADIPOR2	adiponectin receptor 2
6369	CCL24	chemokine (C-C motif) ligand 24
8838	WISP3	WNT1 inducible signaling pathway protein 3
8200	GDF5	growth differentiation factor 5
25758	C11orf41	chromosome 11 open reading frame 41
81571	MIR600HG	MIR600 host gene (non-protein coding)
54768	HYDIN	hydrocephalus inducing homolog (mouse)
390616	ANKRD34C	ankyrin repeat domain 34C
23354	HAUS5	HAUS augmin-like complex, subunit 5
55143	CDCA8	cell division cycle associated 8
644128	RPL23AP53	ribosomal protein L23a pseudogene 53
23508	TTC9	tetratricopeptide repeat domain 9
2672	GFI1	growth factor independent 1 transcription repressor
54454	ATAD2B	ATPase family, AAA domain containing 2B
80228	ORAI2	ORAI calcium release-activated calcium modulator 2
6637	SNRPG	small nuclear ribonucleoprotein polypeptide G
8825	LIN7A	lin-7 homolog A (C. elegans)
5683	PSMA2	proteasome (prosome, macropain) subunit, alpha type, 2
9889	ZBED4	zinc finger, BED-type containing 4
27035	NOX1	NADPH oxidase 1
22832	KIAA1009	KIAA1009
25977	NECAP1	NECAP endocytosis associated 1
84243	ZDHHC18	zinc finger, DHHC-type containing 18
84824	FCRLA	Fc receptor-like A
167691	LCA5	Leber congenital amaurosis 5
26585	GREM1	gremlin 1
84964	ALKBH6	alkB, alkylation repair homolog 6 (E. coli)
84168	ANTXR1	anthrax toxin receptor 1
339896	GADL1	glutamate decarboxylase-like 1
5153	PDE1B	phosphodiesterase 1B, calmodulin-dependent
286676	ILDR1	immunoglobulin-like domain containing receptor 1
192669	EIF2C3	eukaryotic translation initiation factor 2C, 3
54438	GFOD1	glucose-fructose oxidoreductase domain containing 1
79691	QTRTD1	queuine tRNA-ribosyltransferase domain containing 1
91584	PLXNA4	plexin A4
285025	CCDC141	coiled-coil domain containing 141
9536	PTGES	prostaglandin E synthase
57647	DHX37	DEAH (Asp-Glu-Ala-His) box polypeptide 37
79725	THAP9	THAP domain containing 9
57136	C20orf3	chromosome 20 open reading frame 3
51279	C1RL	complement component 1, r subcomponent-like
5791	PTPRE	protein tyrosine phosphatase, receptor type, E
5361	PLXNA1	plexin A1
8332	HIST1H2AL	histone cluster 1, H2al
8346	HIST1H2BI	histone cluster 1, H2bi
9783	RIMS3	regulating synaptic membrane exocytosis 3
55410	NCRNA00185	non-protein coding RNA 185
80854	SETD7	SET domain containing (lysine methyltransferase) 7
10194	TSHZ1	teashirt zinc finger homeobox 1
115004	MB21D1	Mab-21 domain containing 1
64859	OBFC2A	oligonucleotide/oligosaccharide-binding fold containing 2A
283742	FAM98B	family with sequence similarity 98, member B
3012	HIST1H2AE	histone cluster 1, H2ae
114882	OSBPL8	oxysterol binding protein-like 8
64092	SAMSN1	SAM domain, SH3 domain and nuclear localization signals 1
162239	ZFP1	zinc finger protein 1 homolog (mouse)
957	ENTPD5	ectonucleoside triphosphate diphosphohydrolase 5
8352	HIST1H3C	histone cluster 1, H3c
54836	BSPRY	B-box and SPRY domain containing
26151	NAT9	N-acetyltransferase 9 (GCN5-related, putative)
8351	HIST1H3D	histone cluster 1, H3d
29081	METTL5	methyltransferase like 5
83786	FRMD8	FERM domain containing 8
9101	USP8	ubiquitin specific peptidase 8
23223	RRP12	ribosomal RNA processing 12 homolog (S. cerevisiae)
64979	MRPL36	mitochondrial ribosomal protein L36
136263	C7orf45	chromosome 7 open reading frame 45
197021	LCTL	lactase-like
51184	GPN3	GPN-loop GTPase 3
128312	HIST3H2BB	histone cluster 3, H2bb
55106	SLFN12	schlafen family member 12
283208	P4HA3	prolyl 4-hydroxylase, alpha polypeptide III
375387	LRRC33	leucine rich repeat containing 33
23161	SNX13	sorting nexin 13
25938	HEATR5A	HEAT repeat containing 5A
55331	ACER3	alkaline ceramidase 3
55858	TMEM165	transmembrane protein 165
63901	FAM111A	family with sequence similarity 111, member A
83593	RASSF5	Ras association (RalGDS/AF-6) domain family member 5
57690	TNRC6C	trinucleotide repeat containing 6C
55125	CEP192	centrosomal protein 192kDa
23214	XPO6	exportin 6
84656	GLYR1	glyoxylate reductase 1 homolog (Arabidopsis)
634	CEACAM1	carcinoembryonic antigen-related cell adhesion molecule 1 (biliary glycoprotein)
56986	DTWD1	DTW domain containing 1
79895	ATP8B4	ATPase, class I, type 8B, member 4
81602	CDADC1	cytidine and dCMP deaminase domain containing 1
92241	RCSD1	RCSD domain containing 1
3685	ITGAV	integrin, alpha V (vitronectin receptor, alpha polypeptide, antigen CD51)
85395	FAM207A	family with sequence similarity 207, member A
144455	E2F7	E2F transcription factor 7
57688	ZSWIM6	zinc finger, SWIM-type containing 6
79627	OGFRL1	opioid growth factor receptor-like 1
51124	IER3IP1	immediate early response 3 interacting protein 1
832	CAPZB	capping protein (actin filament) muscle Z-line, beta
83932	C1orf124	chromosome 1 open reading frame 124
221092	HNRNPUL2	heterogeneous nuclear ribonucleoprotein U-like 2
348180	CTU2	cytosolic thiouridylase subunit 2 homolog (S. pombe)
84153	RNASEH2C	ribonuclease H2, subunit C
283897	C16orf54	chromosome 16 open reading frame 54
222642	TSPO2	translocator protein 2
7110	TMF1	TATA element modulatory factor 1
5623	PSPN	persephin
55742	PARVA	parvin, alpha
93010	B3GNT7	UDP-GlcNAc:betaGal beta-1,3-N-acetylglucosaminyltransferase 7
79856	SNX22	sorting nexin 22
765	CA6	carbonic anhydrase VI
1571	CYP2E1	cytochrome P450, family 2, subfamily E, polypeptide 1
124739	USP43	ubiquitin specific peptidase 43
10381	TUBB3	tubulin, beta 3 class III
1776	DNASE1L3	deoxyribonuclease I-like 3
153643	FAM81B	family with sequence similarity 81, member B
83875	BCO2	beta-carotene oxygenase 2
1572	CYP2F1	cytochrome P450, family 2, subfamily F, polypeptide 1
654790	PCP4L1	Purkinje cell protein 4 like 1
10999	SLC27A4	solute carrier family 27 (fatty acid transporter), member 4
120224	TMEM45B	transmembrane protein 45B
84918	LRP11	low density lipoprotein receptor-related protein 11
2330	FMO5	flavin containing monooxygenase 5
340267	COL28A1	collagen, type XXVIII, alpha 1
257044	C1orf101	chromosome 1 open reading frame 101
84708	LNX1	ligand of numb-protein X 1
123099	DEGS2	degenerative spermatocyte homolog 2, lipid desaturase (Drosophila)
11098	PRSS23	protease, serine, 23
56262	LRRC8A	leucine rich repeat containing 8 family, member A
126917	IFFO2	intermediate filament family orphan 2
54970	TTC12	tetratricopeptide repeat domain 12
245937	DEFB124	defensin, beta 124
285533	RNF175	ring finger protein 175
79645	EFCAB1	EF-hand calcium binding domain 1
51409	HEMK1	HemK methyltransferase family member 1
84645	C22orf23	chromosome 22 open reading frame 23
440603	BCL2L15	BCL2-like 15
84892	C3orf39	chromosome 3 open reading frame 39
23353	SUN1	Sad1 and UNC84 domain containing 1
80133	C1orf129	chromosome 1 open reading frame 129
166979	CDC20B	cell division cycle 20 homolog B (S. cerevisiae)
348378	FAM159A	family with sequence similarity 159, member A
136288	C7orf57	chromosome 7 open reading frame 57
54854	FAM83E	family with sequence similarity 83, member E
8100	IFT88	intraflagellar transport 88 homolog (Chlamydomonas)
55199	FAM86C1	family with sequence similarity 86, member C1
283152	CCDC153	coiled-coil domain containing 153
92211	CDHR1	cadherin-related family member 1
55001	TTC22	tetratricopeptide repeat domain 22
115399	LRRC56	leucine rich repeat containing 56
222229	LRWD1	leucine-rich repeats and WD repeat domain containing 1
90529	C1orf201	chromosome 1 open reading frame 201
7761	ZNF214	zinc finger protein 214
199786	FAM129C	family with sequence similarity 129, member C
56979	PRDM9	PR domain containing 9
115350	FCRL1	Fc receptor-like 1
57643	ZSWIM5	zinc finger, SWIM-type containing 5
138255	C9orf135	chromosome 9 open reading frame 135
79781	IQCA1	IQ motif containing with AAA domain 1
54777	C10orf92	chromosome 10 open reading frame 92
57501	KIAA1257	KIAA1257
200373	PCDP1	primary ciliary dyskinesia protein 1
388335	TMEM220	transmembrane protein 220
191585	PLAC4	placenta-specific 4
80714	PBX4	pre-B-cell leukemia homeobox 4
30009	TBX21	T-box 21
4738	NEDD8	neural precursor cell expressed, developmentally down-regulated 8
5229	PGGT1B	protein geranylgeranyltransferase type I, beta subunit
154214	RNF217	ring finger protein 217
1107	CHD3	chromodomain helicase DNA binding protein 3
65057	ACD	adrenocortical dysplasia homolog (mouse)
1118	CHIT1	chitinase 1 (chitotriosidase)
6787	NEK4	NIMA (never in mitosis gene a)-related kinase 4
10111	RAD50	RAD50 homolog (S. cerevisiae)
5435	POLR2F	polymerase (RNA) II (DNA directed) polypeptide F
55035	NOL8	nucleolar protein 8
9015	TAF1A	TATA box binding protein (TBP)-associated factor, RNA polymerase I, A, 48kDa
10732	TCFL5	transcription factor-like 5 (basic helix-loop-helix)
55624	POMGNT1	protein O-linked mannose beta1,2-N-acetylglucosaminyltransferase
23410	SIRT3	sirtuin 3
54952	TRNAU1AP	tRNA selenocysteine 1 associated protein 1
6695	SPOCK1	sparc/osteonectin, cwcv and kazal-like domains proteoglycan (testican) 1
1406	CRX	cone-rod homeobox
3730	KAL1	Kallmann syndrome 1 sequence
1761	DMRT1	doublesex and mab-3 related transcription factor 1
26167	PCDHB5	protocadherin beta 5
10172	ZNF256	zinc finger protein 256
8218	CLTCL1	clathrin, heavy chain-like 1
30816	ERVW-1	endogenous retrovirus group W, member 1
8510	MMP23B	matrix metallopeptidase 23B
79822	ARHGAP28	Rho GTPase activating protein 28
56994	CHPT1	choline phosphotransferase 1
57480	PLEKHG1	pleckstrin homology domain containing, family G (with RhoGef domain) member 1
153579	BTNL9	butyrophilin-like 9
3716	JAK1	Janus kinase 1
120103	SLC36A4	solute carrier family 36 (proton/amino acid symporter), member 4
9849	ZNF518A	zinc finger protein 518A
107	ADCY1	adenylate cyclase 1 (brain)
55161	TMEM33	transmembrane protein 33
9920	KBTBD11	kelch repeat and BTB (POZ) domain containing 11
92912	UBE2Q2	ubiquitin-conjugating enzyme E2Q family member 2
23232	TBC1D12	TBC1 domain family, member 12
259217	HSPA12A	heat shock 70kDa protein 12A
200894	ARL13B	ADP-ribosylation factor-like 13B
7782	SLC30A4	solute carrier family 30 (zinc transporter), member 4
284111	SLC13A5	solute carrier family 13 (sodium-dependent citrate transporter), member 5
145389	SLC38A6	solute carrier family 38, member 6
1437	CSF2	colony stimulating factor 2 (granulocyte-macrophage)
11173	ADAMTS7	ADAM metallopeptidase with thrombospondin type 1 motif, 7
79832	QSER1	glutamine and serine rich 1
54785	C17orf59	chromosome 17 open reading frame 59
80039	FAM106A	family with sequence similarity 106, member A
284099	C17orf78	chromosome 17 open reading frame 78
6527	SLC5A4	solute carrier family 5 (low affinity glucose cotransporter), member 4
3933	LCN1	lipocalin 1 (tear prealbumin)
1504	CTRB1	chymotrypsinogen B1
3811	KIR3DL1	killer cell immunoglobulin-like receptor, three domains, long cytoplasmic tail, 1
3081	HGD	homogentisate 1,2-dioxygenase
8630	HSD17B6	hydroxysteroid (17-beta) dehydrogenase 6 homolog (mouse)
2165	F13B	coagulation factor XIII, B polypeptide
54435	HCG4	HLA complex group 4 (non-protein coding)
388591	RNF207	ring finger protein 207
8934	RAB7L1	RAB7, member RAS oncogene family-like 1
51181	DCXR	dicarbonyl/L-xylulose reductase
54756	IL17RD	interleukin 17 receptor D
51397	COMMD10	COMM domain containing 10
51537	MTFP1	mitochondrial fission process 1
93517	SDR42E1	short chain dehydrogenase/reductase family 42E, member 1
91574	C12orf65	chromosome 12 open reading frame 65
9715	FAM131B	family with sequence similarity 131, member B
390790	ARL5C	ADP-ribosylation factor-like 5C
114836	SLAMF6	SLAM family member 6
1652	DDT	D-dopachrome tautomerase
151056	PLB1	phospholipase B1
9776	ATG13	ATG13 autophagy related 13 homolog (S. cerevisiae)
128989	C22orf25	chromosome 22 open reading frame 25
7077	TIMP2	TIMP metallopeptidase inhibitor 2
389941	C1QL3	complement component 1, q subcomponent-like 3
157285	SGK223	homolog of rat pragma of Rnd2
145508	CEP128	centrosomal protein 128kDa
85459	KIAA1731	KIAA1731
79603	CERS4	ceramide synthase 4
9091	PIGQ	phosphatidylinositol glycan anchor biosynthesis, class Q
1630	DCC	deleted in colorectal carcinoma
57636	ARHGAP23	Rho GTPase activating protein 23
149603	RNF187	ring finger protein 187
84885	ZDHHC12	zinc finger, DHHC-type containing 12
4319	MMP10	matrix metallopeptidase 10 (stromelysin 2)
319101	KRT73	keratin 73
3018	HIST1H2BB	histone cluster 1, H2bb
55239	OGFOD1	2-oxoglutarate and iron-dependent oxygenase domain containing 1
337977	KRTAP21-1	keratin associated protein 21-1
140258	KRTAP13-1	keratin associated protein 13-1
337976	KRTAP20-2	keratin associated protein 20-2
387509	GPR153	G protein-coupled receptor 153
221302	ZUFSP	zinc finger with UFM1-specific peptidase domain
114336	CGB2	chorionic gonadotropin, beta polypeptide 2
10647	SCGB1D2	secretoglobin, family 1D, member 2
8749	ADAM18	ADAM metallopeptidase domain 18
6329	SCN4A	sodium channel, voltage-gated, type IV, alpha subunit
5865	RAB3B	RAB3B, member RAS oncogene family
5553	PRG2	proteoglycan 2, bone marrow (natural killer cell activator, eosinophil granule major basic protein)
7366	UGT2B15	UDP glucuronosyltransferase 2 family, polypeptide B15
55	ACPP	acid phosphatase, prostate
5260	PHKG1	phosphorylase kinase, gamma 1 (muscle)
134285	TMEM171	transmembrane protein 171
51371	POMP	proteasome maturation protein
1806	DPYD	dihydropyrimidine dehydrogenase
84099	ID2B	inhibitor of DNA binding 2B, dominant negative helix-loop-helix protein (pseudogene)
54726	OTUD4	OTU domain containing 4
80205	CHD9	chromodomain helicase DNA binding protein 9
55816	DOK5	docking protein 5
55584	CHRNA9	cholinergic receptor, nicotinic, alpha 9
51248	PDZD11	PDZ domain containing 11
92745	SLC38A5	solute carrier family 38, member 5
113444	C1orf212	chromosome 1 open reading frame 212
283748	PLA2G4D	phospholipase A2, group IVD (cytosolic)
28231	SLCO4A1	solute carrier organic anion transporter family, member 4A1
56938	ARNTL2	aryl hydrocarbon receptor nuclear translocator-like 2
84513	PPAPDC1B	phosphatidic acid phosphatase type 2 domain containing 1B
85379	KIAA1671	KIAA1671
285761	DCBLD1	discoidin, CUB and LCCL domain containing 1
9827	RGP1	RGP1 retrograde golgi transport homolog (S. cerevisiae)
100132285	KIR2DS2	killer cell immunoglobulin-like receptor, two domains, short cytoplasmic tail, 2
115653	KIR3DL3	killer cell immunoglobulin-like receptor, three domains, long cytoplasmic tail, 3
54801	HAUS6	HAUS augmin-like complex, subunit 6
50650	ARHGEF3	Rho guanine nucleotide exchange factor (GEF) 3
80131	LRRC8E	leucine rich repeat containing 8 family, member E
79230	ZNF557	zinc finger protein 557
55323	LARP6	La ribonucleoprotein domain family, member 6
9727	RAB11FIP3	RAB11 family interacting protein 3 (class II)
94274	PPP1R14A	protein phosphatase 1, regulatory (inhibitor) subunit 14A
126326	GIPC3	GIPC PDZ domain containing family, member 3
203859	ANO5	anoctamin 5
727857	BHLHA9	basic helix-loop-helix family, member a9
389856	USP27X	ubiquitin specific peptidase 27, X-linked
25845	PP7080	uncharacterized LOC25845
1953	MEGF6	multiple EGF-like-domains 6
29841	GRHL1	grainyhead-like 1 (Drosophila)
284697	BTBD8	BTB (POZ) domain containing 8
126549	ANKLE1	ankyrin repeat and LEM domain containing 1
286530	P2RY8	purinergic receptor P2Y, G-protein coupled, 8
254887	ZDHHC23	zinc finger, DHHC-type containing 23
3806	KIR2DS1	killer cell immunoglobulin-like receptor, two domains, short cytoplasmic tail, 1
23762	OSBP2	oxysterol binding protein 2
2980	GUCA2A	guanylate cyclase activator 2A (guanylin)
162972	ZNF550	zinc finger protein 550
619207	LOC619207	scavenger receptor protein family member
319	APOF	apolipoprotein F
57834	CYP4F11	cytochrome P450, family 4, subfamily F, polypeptide 11
112802	KRT71	keratin 71
341799	OR6S1	olfactory receptor, family 6, subfamily S, member 1
727800	RNF208	ring finger protein 208
166752	FREM3	FRAS1 related extracellular matrix 3
285966	FAM115C	family with sequence similarity 115, member C
100130872	LOC100130872	uncharacterized LOC100130872
57292	KIR2DL5A	killer cell immunoglobulin-like receptor, two domains, long cytoplasmic tail, 5A
7556	ZNF10	zinc finger protein 10
116441	TM4SF18	transmembrane 4 L six family member 18
121130	OR10P1	olfactory receptor, family 10, subfamily P, member 1
81309	OR4C15	olfactory receptor, family 4, subfamily C, member 15
29798	C2orf27A	chromosome 2 open reading frame 27A
26083	TBC1D29	TBC1 domain family, member 29
3982	LIM2	lens intrinsic membrane protein 2, 19kDa
128611	ZNF831	zinc finger protein 831
89919	C14orf56	chromosome 14 open reading frame 56
57595	PDZD4	PDZ domain containing 4
83849	SYT15	synaptotagmin XV
128646	SIRPD	signal-regulatory protein delta
440387	CTRB2	chymotrypsinogen B2
56157	TEX13A	testis expressed 13A
399967	PATE2	prostate and testis expressed 2
116512	MRGPRD	MAS-related GPR, member D
28997	PRO0611	PRO0611 protein
388762	OR2M1P	olfactory receptor, family 2, subfamily M, member 1 pseudogene
169026	SLC30A8	solute carrier family 30 (zinc transporter), member 8
7984	ARHGEF5	Rho guanine nucleotide exchange factor (GEF) 5
84066	C1orf49	chromosome 1 open reading frame 49
151194	METTL21A	methyltransferase like 21A
9147	NEMF	nuclear export mediator factor
51130	ASB3	ankyrin repeat and SOCS box containing 3
27301	APEX2	APEX nuclease (apurinic/apyrimidinic endonuclease) 2
140838	NANP	N-acetylneuraminic acid phosphatase
79029	SPATA5L1	spermatogenesis associated 5-like 1
80279	CDK5RAP3	CDK5 regulatory subunit associated protein 3
348938	NIPAL4	NIPA-like domain containing 4
56271	BEX4	brain expressed, X-linked 4
51335	NGRN	neugrin, neurite outgrowth associated
54505	DHX29	DEAH (Asp-Glu-Ala-His) box polypeptide 29
81570	CLPB	ClpB caseinolytic peptidase B homolog (E. coli)
79943	ZNF696	zinc finger protein 696
85002	FAM86B1	family with sequence similarity 86, member B1
387921	NHLRC3	NHL repeat containing 3
55356	SLC22A15	solute carrier family 22, member 15
23229	ARHGEF9	Cdc42 guanine nucleotide exchange factor (GEF) 9
118460	EXOSC6	exosome component 6
112942	CCDC104	coiled-coil domain containing 104
113246	C12orf57	chromosome 12 open reading frame 57
221908	PPP1R35	protein phosphatase 1, regulatory subunit 35
5718	PSMD12	proteasome (prosome, macropain) 26S subunit, non-ATPase, 12
54165	DCUN1D1	DCN1, defective in cullin neddylation 1, domain containing 1 (S. cerevisiae)
55010	C12orf48	chromosome 12 open reading frame 48
51151	SLC45A2	solute carrier family 45, member 2
117608	ZNF354B	zinc finger protein 354B
113835	ZNF257	zinc finger protein 257
166824	RASSF6	Ras association (RalGDS/AF-6) domain family member 6
64106	NPFFR1	neuropeptide FF receptor 1
132141	IQCF1	IQ motif containing F1
91179	SCARF2	scavenger receptor class F, member 2
84134	TOMM40L	translocase of outer mitochondrial membrane 40 homolog (yeast)-like
5688	PSMA7	proteasome (prosome, macropain) subunit, alpha type, 7
51759	C9orf78	chromosome 9 open reading frame 78
26094	DCAF4	DDB1 and CUL4 associated factor 4
388962	BOLA3	bolA homolog 3 (E. coli)
4664	NAB1	NGFI-A binding protein 1 (EGR1 binding protein 1)
388722	C1orf53	chromosome 1 open reading frame 53
5174	PDZK1	PDZ domain containing 1
57182	ANKRD50	ankyrin repeat domain 50
319103	SNORD8	small nucleolar RNA, C/D box 8
84861	KLHL22	kelch-like 22 (Drosophila)
55316	RSAD1	radical S-adenosyl methionine domain containing 1
51182	HSPA14	heat shock 70kDa protein 14
55132	LARP1B	La ribonucleoprotein domain family, member 1B
51256	TBC1D7	TBC1 domain family, member 7
3176	HNMT	histamine N-methyltransferase
55244	SLC47A1	solute carrier family 47, member 1
80115	BAIAP2L2	BAI1-associated protein 2-like 2
267020	ATP5L2	ATP synthase, H+ transporting, mitochondrial Fo complex, subunit G2
64172	OSGEPL1	O-sialoglycoprotein endopeptidase-like 1
57683	ZDBF2	zinc finger, DBF-type containing 2
85358	SHANK3	SH3 and multiple ankyrin repeat domains 3
65005	MRPL9	mitochondrial ribosomal protein L9
284837	LOC284837	uncharacterized LOC284837
84524	ZC3H8	zinc finger CCCH-type containing 8
494150	LOC494150	prohibitin pseudogene
55270	NUDT15	nudix (nucleoside diphosphate linked moiety X)-type motif 15
140735	DYNLL2	dynein, light chain, LC8-type 2
64320	RNF25	ring finger protein 25
3803	KIR2DL2	killer cell immunoglobulin-like receptor, two domains, long cytoplasmic tail, 2
3448	IFNA14	interferon, alpha 14
245908	DEFB105A	defensin, beta 105A
85019	C18orf45	chromosome 18 open reading frame 45
9701	PPP6R2	protein phosphatase 6, regulatory subunit 2
23324	MAN2B2	mannosidase, alpha, class 2B, member 2
285367	RPUSD3	RNA pseudouridylate synthase domain containing 3
284695	ZNF326	zinc finger protein 326
91607	SLFN11	schlafen family member 11
58491	ZNF71	zinc finger protein 71
124152	IQCK	IQ motif containing K
254552	NUDT8	nudix (nucleoside diphosphate linked moiety X)-type motif 8
4105	MAGEA6	melanoma antigen family A, 6
259282	BOD1L	biorientation of chromosomes in cell division 1-like
256051	ZNF549	zinc finger protein 549
26001	RNF167	ring finger protein 167
1	A1BG	alpha-1-B glycoprotein
83636	C19orf12	chromosome 19 open reading frame 12
59352	LGR6	leucine-rich repeat containing G protein-coupled receptor 6
55751	TMEM184C	transmembrane protein 184C
89801	PPP1R3F	protein phosphatase 1, regulatory subunit 3F
740	MRPL49	mitochondrial ribosomal protein L49
55862	ECHDC1	enoyl CoA hydratase domain containing 1
79918	SETD6	SET domain containing 6
119391	GSTO2	glutathione S-transferase omega 2
134145	FAM173B	family with sequence similarity 173, member B
389203	C4orf52	chromosome 4 open reading frame 52
129446	XIRP2	xin actin-binding repeat containing 2
79802	HHIPL2	HHIP-like 2
8623	ASMTL	acetylserotonin O-methyltransferase-like
7932	OR2H2	olfactory receptor, family 2, subfamily H, member 2
29092	LINC00339	long intergenic non-protein coding RNA 339
283551	C14orf182	chromosome 14 open reading frame 182
153684	LOC153684	uncharacterized LOC153684
8622	PDE8B	phosphodiesterase 8B
27445	PCLO	piccolo (presynaptic cytomatrix protein)
133308	SLC9B2	solute carrier family 9, subfamily B (cation proton antiporter 2), member 2
439914	LOC439914	uncharacterized LOC439914
399886	FLJ41423	uncharacterized LOC399886
9904	RBM19	RNA binding motif protein 19
6339	SCNN1D	sodium channel, nonvoltage-gated 1, delta
51032	CELA2B	chymotrypsin-like elastase family, member 2B
28976	ACAD9	acyl-CoA dehydrogenase family, member 9
124491	TMEM170A	transmembrane protein 170A
201633	TIGIT	T cell immunoreceptor with Ig and ITIM domains
115352	FCRL3	Fc receptor-like 3
57528	KCTD16	potassium channel tetramerisation domain containing 16
326	AIRE	autoimmune regulator
113278	C20orf54	chromosome 20 open reading frame 54
196074	METTL15	methyltransferase like 15
128710	C20orf94	chromosome 20 open reading frame 94
148223	C19orf25	chromosome 19 open reading frame 25
1775	DNASE1L2	deoxyribonuclease I-like 2
118471	PRAP1	proline-rich acidic protein 1
59082	CARD18	caspase recruitment domain family, member 18
169714	QSOX2	quiescin Q6 sulfhydryl oxidase 2
219736	STOX1	storkhead box 1
57167	SALL4	sal-like 4 (Drosophila)
9947	MAGEC1	melanoma antigen family C, 1
347344	ZNF81	zinc finger protein 81
147015	DHRS13	dehydrogenase/reductase (SDR family) member 13
55051	C14orf102	chromosome 14 open reading frame 102
146542	ZNF688	zinc finger protein 688
146206	RLTPR	RGD motif, leucine rich repeats, tropomodulin domain and proline-rich containing
389320	C5orf48	chromosome 5 open reading frame 48
644353	ZCCHC18	zinc finger, CCHC domain containing 18
347252	IGFBPL1	insulin-like growth factor binding protein-like 1
2658	GDF2	growth differentiation factor 2
137797	LYPD2	LY6/PLAUR domain containing 2
1584	CYP11B1	cytochrome P450, family 11, subfamily B, polypeptide 1
10816	SPINT3	serine peptidase inhibitor, Kunitz type, 3
64900	LPIN3	lipin 3
341405	ANKRD33	ankyrin repeat domain 33
613212	CTXN3	cortexin 3
100144596	LINC00029	long intergenic non-protein coding RNA 29
339398	LINGO4	leucine rich repeat and Ig domain containing 4
136371	ASB10	ankyrin repeat and SOCS box containing 10
203235	C9orf141	chromosome 9 open reading frame 141
284352	PPP1R37	protein phosphatase 1, regulatory subunit 37
388228	SBK1	SH3-binding domain kinase 1
123876	ACSM2A	acyl-CoA synthetase medium-chain family member 2A
84647	PLA2G12B	phospholipase A2, group XIIB
146861	SLC35G3	solute carrier family 35, member G3
399473	SPRED3	sprouty-related, EVH1 domain containing 3
286187	PPP1R42	protein phosphatase 1, regulatory subunit 42
140453	MUC17	mucin 17, cell surface associated
390502	SERPINA2	serpin peptidase inhibitor, clade A (alpha-1 antiproteinase, antitrypsin), member 2
170591	S100Z	S100 calcium binding protein Z
346007	EYS	eyes shut homolog (Drosophila)
54707	GPN2	GPN-loop GTPase 2
375611	SLC26A5	solute carrier family 26, member 5 (prestin)
286128	ZFP41	zinc finger protein 41 homolog (mouse)
729440	CCDC61	coiled-coil domain containing 61
50840	TAS2R14	taste receptor, type 2, member 14
167555	FAM151B	family with sequence similarity 151, member B
26784	SNORA64	small nucleolar RNA, H/ACA box 64
51098	IFT52	intraflagellar transport 52 homolog (Chlamydomonas)
203260	CCDC107	coiled-coil domain containing 107
114804	RNF157	ring finger protein 157
552889	ATXN7L3B	ataxin 7-like 3B
246777	SPESP1	sperm equatorial segment protein 1
201475	RAB12	RAB12, member RAS oncogene family
85290	KRTAP4-3	keratin associated protein 4-3
171220	DSTNP2	destrin (actin depolymerizing factor) pseudogene 2
4992	OR1F1	olfactory receptor, family 1, subfamily F, member 1
51054	PLEKHA8P1	pleckstrin homology domain containing, family A member 8 pseudogene 1
164022	PPIAL4A	peptidylprolyl isomerase A (cyclophilin A)-like 4A
54522	ANKRD16	ankyrin repeat domain 16
113730	KLHDC7B	kelch domain containing 7B
257144	GCET2	germinal center expressed transcript 2
619373	MBOAT4	membrane bound O-acyltransferase domain containing 4
10887	PROKR1	prokineticin receptor 1
202134	FAM153B	family with sequence similarity 153, member B
7768	ZNF225	zinc finger protein 225
116442	RAB39B	RAB39B, member RAS oncogene family
91523	FAM113B	family with sequence similarity 113, member B
79035	OBFC2B	oligonucleotide/oligosaccharide-binding fold containing 2B
91942	NDUFAF2	NADH dehydrogenase (ubiquinone) 1 alpha subcomplex, assembly factor 2
89849	ATG16L2	ATG16 autophagy related 16-like 2 (S. cerevisiae)
677769	SCARNA17	small Cajal body-specific RNA 17
92270	ATP6AP1L	ATPase, H+ transporting, lysosomal accessory protein 1-like
8123	PAR5	Prader-Willi/Angelman syndrome-5
100033413	SNORD116-1	small nucleolar RNA, C/D box 116-1
100033415	SNORD116-3	small nucleolar RNA, C/D box 116-3
100033417	SNORD116-5	small nucleolar RNA, C/D box 116-5
100033420	SNORD116-8	small nucleolar RNA, C/D box 116-8
100033435	SNORD116-24	small nucleolar RNA, C/D box 116-24
341880	SLC35F4	solute carrier family 35, member F4
[truncated: 172 more rows]

## Sheet: GSEA506Genes
Overlap Results
Collection(s):	C1, C2, C3, C4, C5, C6, C7
# overlaps shown:	100
# genesets in collections:	10298
# genes in comparison (n):	485
# genes in universe (N):	45956
Gene Set Name	# Genes in Gene Set (K)	Description	# Genes in Overlap (k)	k/K	p-value	FDR q-value
GSE22886_NAIVE_CD8_TCELL_VS_MONOCYTE_UP	200	Genes up-regulated in comparison of naive CD8 T cells versus day 0 monocytes.	55	0.275	1.67e-61	1.72e-57
GSE10325_LUPUS_CD4_TCELL_VS_LUPUS_MYELOID_UP	200	Genes up-regulated in comparison of systemic lupus erythematosus CD4 [GeneID=920] T cells versus systemic lupus erythematosus myeloid cells.	52	0.26	9.59e-57	4.94e-53
GSE10325_BCELL_VS_MYELOID_UP	200	Genes up-regulated in comparison of healthy B cells versus healthy myeloid cells.	48	0.24	1.43e-50	2.94e-47
GSE29618_BCELL_VS_MONOCYTE_DAY7_FLU_VACCINE_UP	200	Genes up-regulated in comparison of B cells from influenza vaccinee at day 7 versus monocytes from influenza vaccinee at day 7.	48	0.24	1.43e-50	2.94e-47
GSE29618_BCELL_VS_MONOCYTE_UP	200	Genes up-regulated in comparison of B cells versus monocytes.	48	0.24	1.43e-50	2.94e-47
SMID_BREAST_CANCER_NORMAL_LIKE_UP	476	Genes up-regulated in the normal-like subtype of breast cancer.	64	0.1345	2.15e-50	3.7e-47
GSE22886_NAIVE_CD4_TCELL_VS_MONOCYTE_UP	200	Genes up-regulated in comparison of naive CD4 [GeneID=920] T cells versus day 0 monocytes.	46	0.23	1.46e-47	2.15e-44
GSE22886_NAIVE_TCELL_VS_MONOCYTE_UP	200	Genes up-regulated in comparison of naive CD4 [GeneID=920] CD8 T cells versus monocytes cultured for 0 days.	45	0.225	4.48e-46	5.77e-43
JAATINEN_HEMATOPOIETIC_STEM_CELL_DN	226	Genes down-regulated in CD133+ [GeneID=8842] cells (hematopoietic stem cells, HSC) compared to the CD133- cells.	46	0.2035	6.36e-45	7.28e-42
GSE29618_BCELL_VS_MDC_UP	200	Genes up-regulated in comparison of B cells versus myeloid dendritic cells (mDC).	42	0.21	1.07e-41	1.1e-38
GSE29618_BCELL_VS_MDC_DAY7_FLU_VACCINE_UP	200	Genes up-regulated in comparison of B cells from influenza vaccinee at day 7 post-vaccination versus myeloid dendritic cells (mDC) at day 7 post-vaccination.	41	0.205	2.88e-40	2.69e-37
SMID_BREAST_CANCER_LUMINAL_B_DN	564	Genes down-regulated in the luminal B subtype of breast cancer.	59	0.1046	3.95e-40	3.39e-37
GSE10325_LUPUS_BCELL_VS_LUPUS_MYELOID_UP	200	Genes up-regulated in comparison of systemic lupus erythematosus B cells versus systemic lupus erythromatosus myeloid cells.	38	0.19	4.64e-36	3.68e-33
GSE10325_CD4_TCELL_VS_MYELOID_UP	200	Genes up-regulated in comparison of healthy CD4 [GeneID=920] T cells versus healthy myeloid cells.	36	0.18	2.5e-33	1.79e-30
GNF2_IL2RB	47	Neighborhood of IL2RB	23	0.4894	2.61e-33	1.79e-30
GSE22886_NAIVE_BCELL_VS_MONOCYTE_UP	200	Genes up-regulated in comparison of naive B cells versus day 0 monocytes.	35	0.175	5.5e-32	3.33e-29
GSE29618_BCELL_VS_PDC_DAY7_FLU_VACCINE_UP	200	Genes up-regulated in comparison of B cells from influenza vaccinee at day 7 post-vaccination versus plasmacytoid dendritic cells (pDC) at day 7 post-vaccination.	35	0.175	5.5e-32	3.33e-29
IMMUNE_SYSTEM_PROCESS	332	Genes annotated by the GO term GO:0002376. Any process involved in the development or functioning of the immune system, an organismal system for calibrated responses to potential internal or invasive threats.	40	0.1205	7.73e-30	4.42e-27
MEMBRANE	1994	Genes annotated by the GO term GO:0016020. Double layer of lipid molecules that encloses all cells, and, in eukaryotes, many organelles; may be a single or double lipid bilayer; also includes associated proteins.	87	0.0436	1.41e-29	7.67e-27
PLASMA_MEMBRANE	1426	Genes annotated by the GO term GO:0005886. The membrane surrounding a cell that separates the cell from its external environment. It consists of a phospholipid bilayer and associated proteins.	73	0.0512	5.49e-29	2.83e-26
MODULE_117	731	Genes in the cancer module 117	53	0.0725	3.47e-28	1.7e-25
WALLACE_PROSTATE_CANCER_RACE_UP	299	Genes up-regulated in prostate cancer samples from African-American patients compared to those from the European-American patients.	37	0.1237	4.21e-28	1.97e-25
GSE10325_CD4_TCELL_VS_BCELL_UP	200	Genes up-regulated in comparison of healthy CD4 [GeneID=920] T cells versus healthy CD19 [GeneID=920] B cells.	32	0.16	4.7e-28	2.1e-25
MODULE_64	518	Genes in the cancer module 64	45	0.0869	2.61e-27	1.12e-24
GSE10325_LUPUS_CD4_TCELL_VS_LUPUS_BCELL_UP	200	Genes up-regulated in comparison of systemic lupus erythematosus CD4 [GeneID=920] T cells versus systemic lupus erythematosus B cells.	31	0.155	8.89e-27	3.39e-24
GSE22886_NAIVE_CD8_TCELL_VS_DC_UP	200	Genes up-regulated in comparison of naive CD8 T cells versus unstimulated dendritic cells (DC).	31	0.155	8.89e-27	3.39e-24
GSE29618_BCELL_VS_PDC_UP	200	Genes up-regulated in comparison of B cells versus plasmacytoid dendritic cells (pDC) .	31	0.155	8.89e-27	3.39e-24
MODULE_75	399	Genes in the cancer module 75	40	0.1003	9.74e-27	3.58e-24
GNF2_PTPN4	51	Neighborhood of PTPN4	20	0.3922	1.14e-26	4.04e-24
MEMBRANE_PART	1670	Genes annotated by the GO term GO:0044425. Any constituent part of a membrane, a double layer of lipid molecules that encloses all cells, and, in eukaryotes, many organelles; may be a single or double lipid bilayer; also includes associated proteins.	75	0.0449	3.16e-26	1.09e-23
MODULE_46	395	Genes in the cancer module 46	39	0.0987	7.55e-26	2.51e-23
GSE22886_NAIVE_CD4_TCELL_VS_DC_UP	200	Genes up-regulated in comparison of naive CD4 [GeneID=920] T cells versus unstimulatd dendritic cells (DC).	30	0.15	1.62e-25	5.21e-23
SIGNAL_TRANSDUCTION	1634	Genes annotated by the GO term GO:0007165. The cascade of processes by which a signal interacts with a receptor, causing a change in the level or activity of a second messenger or other downstream target, and ultimately effecting a change in the functioning of the cell.	73	0.0447	2.16e-25	6.74e-23
MODULE_84	549	Genes in the cancer module 84	44	0.0801	2.72e-25	8.24e-23
MODULE_292	138	Genes in the cancer module 292	26	0.1884	6.07e-25	1.79e-22
DEURIG_T_CELL_PROLYMPHOCYTIC_LEUKEMIA_DN	320	Genes down-regulated in T-PLL cells (T-cell prolymphocytic leukemia) bearing the inv(14)/t(14:14) chromosomal aberration.	35	0.1094	8.31e-25	2.38e-22
IMMUNE_RESPONSE	235	Genes annotated by the GO term GO:0006955. Any immune system process that functions in the calibrated response of an organism to a potential internal or invasive threat.	31	0.1319	1.38e-24	3.84e-22
PLASMA_MEMBRANE_PART	1158	Genes annotated by the GO term GO:0044459. Any constituent part of the plasma membrane, the membrane surrounding a cell that separates the cell from its external environment. It consists of a phospholipid bilayer and associated proteins.	60	0.0518	3.85e-24	1.04e-21
HADDAD_B_LYMPHOCYTE_PROGENITOR	293	Genes up-regulated in hematopoietic progenitor cells (HPC) of B lymphocyte lineage CD34+CD45RA+CD10+ [GeneID=947;5788;4311].	33	0.1126	7.29e-24	1.92e-21
GNF2_CD7	40	Neighborhood of CD7	17	0.425	1.34e-23	3.45e-21
KUMAR_TARGETS_OF_MLL_AF9_FUSION	405	Myeloid leukemia model in mice with germ-line MLL-AF9 fusion knock-in [GeneID=4297;4300]: genes changed in comparison among the leukemic, preleukemic and wild-type animals.	37	0.0914	2.14e-23	5.38e-21
MODULE_45	583	Genes in the cancer module 45	43	0.0738	2.56e-23	6.27e-21
HAHTOLA_SEZARY_SYNDROM_DN	42	Genes down-regulated in monocytes isolated from peripheral blood samples of Sezary syndrom patients compared to those from healthy normal donors.	17	0.4048	3.77e-23	9.04e-21
GSE10325_CD4_TCELL_VS_BCELL_DN	200	Genes down-regulated in comparison of healthy CD4 [GeneID=920] T cells versus healthy CD19 [GeneID=920] B cells.	28	0.14	4.74e-23	1.08e-20
GSE22886_NAIVE_BCELL_VS_DC_UP	200	Genes up-regulated in comparison of naive B cells versus unstimulated dendritic cells (DC).	28	0.14	4.74e-23	1.08e-20
REACTOME_IMMUNE_SYSTEM	933	Genes involved in Immune System	52	0.0557	2.04e-22	4.57e-20
INTRINSIC_TO_MEMBRANE	1348	Genes annotated by the GO term GO:0031224. Located in a membrane such that some covalently attached portion of the gene product, for example part of a peptide sequence or some other covalently attached moiety such as a GPI anchor, spans or is embedded in one or both leaflets of the membrane.	62	0.046	2.96e-22	6.49e-20
MODULE_27	356	Genes in the cancer module 27	34	0.0955	3.28e-22	7.03e-20
MODULE_436	140	Genes in the cancer module 436	24	0.1714	4.27e-22	8.98e-20
GSE22886_NAIVE_TCELL_VS_DC_UP	200	Genes up-regulated in comparison of naive CD4 [GeneID=920] CD8 T cells versus unstimulated dendritic cells (DC).	27	0.135	7.6e-22	1.57e-19
RYTTCCTG_V$ETS2_B	1085	Genes with promoter regions [-2kb,2kb] around transcription start site containing the motif RYTTCCTG which matches annotation for ETS2: v-ets erythroblastosis virus E26 oncogene homolog 2 (avian)	55	0.0507	9.66e-22	1.95e-19
INTEGRAL_TO_MEMBRANE	1330	Genes annotated by the GO term GO:0016021. Penetrating at least one phospholipid bilayer of a membrane. May also refer to the state of being buried in the bilayer with no exposure outside the bilayer. When used to describe a protein, indicates that all or part of the peptide sequence is embedded in the membrane.	60	0.0451	3.83e-21	7.59e-19
BOYLAN_MULTIPLE_MYELOMA_C_D_DN	252	Genes down-regulated both in group C and D of tumors arising from overexpression of BCL2L1 and MYC [GeneID=598;4609] in plasma cells.	28	0.1111	2.83e-20	5.5e-18
TTGTTT_V$FOXO4_01	2061	Genes with promoter regions [-2kb,2kb] around transcription start site containing the motif TTGTTT which matches annotation for MLLT7: myeloid/lymphoid or mixed-lineage leukemia (trithorax homolog, Drosophila); translocated to, 7	74	0.0359	3.45e-20	6.58e-18
POOLA_INVASIVE_BREAST_CANCER_UP	288	Genes up-regulated in atypical ductal hyperplastic tissues from patients with (ADHC) breast cancer vs those without the cancer (ADH).	29	0.1007	9.28e-20	1.74e-17
MODULE_171	140	Genes in the cancer module 171	22	0.1571	1.65e-19	2.89e-17
GSE11057_PBMC_VS_MEM_CD4_TCELL_DN	200	Genes down-regulated in comparison of peripheral mononuclear blood cells (PBMC) versus memory T cells.	25	0.125	1.71e-19	2.89e-17
GSE22886_CD8_TCELL_VS_BCELL_NAIVE_UP	200	Genes up-regulated in comparison of naive CD8 T cells versus naive B cells.	25	0.125	1.71e-19	2.89e-17
GSE24142_EARLY_THYMIC_PROGENITOR_VS_DN3_THYMOCYTE_DN	200	Genes down-regulated in comparison of thymic progenitors versus DN3 thymocytes.	25	0.125	1.71e-19	2.89e-17
GSE26495_NAIVE_VS_PD1HIGH_CD8_TCELL_DN	200	Genes down-regulated in comparison of naive CD8 T cells versus PD-1 high CD8 T cells.	25	0.125	1.71e-19	2.89e-17
GSE26495_NAIVE_VS_PD1LOW_CD8_TCELL_DN	200	Genes down-regulated in comparison of naive CD8 T cells versus PD-1 low CD8 T cells.	25	0.125	1.71e-19	2.89e-17
VERHAAK_AML_WITH_NPM1_MUTATED_DN	246	Genes down-regulated in acute myeloid leukemia (AML) patients with mutated NPM1 [GeneID=4869].	27	0.1098	1.86e-19	3.09e-17
ZWANG_TRANSIENTLY_UP_BY_1ST_EGF_PULSE_ONLY	1839	Genes transiently induced only by the first pulse of EGF [GeneID =1950] in 184A1 cells (mammary epithelium).	68	0.037	3.05e-19	4.98e-17
MODULE_208	126	Genes in the cancer module 208	21	0.1667	3.12e-19	5.01e-17
REACTOME_ADAPTIVE_IMMUNE_SYSTEM	539	Genes involved in Adaptive Immune System	37	0.0686	3.57e-19	5.66e-17
MODULE_345	128	Genes in the cancer module 345	21	0.1641	4.38e-19	6.83e-17
CUI_TCF21_TARGETS_2_DN	830	All significantly down-regulated genes in kidney glomeruli isolated from TCF21 [Gene ID=6943] knockout mice.	45	0.0542	4.66e-19	7.16e-17
REACTOME_IMMUNOREGULATORY_INTERACTIONS_BETWEEN_A_LYMPHOID_AND_A_NON_LYMPHOID_CELL	70	Genes involved in Immunoregulatory interactions between a Lymphoid and a non-Lymphoid cell	17	0.2429	8.91e-19	1.35e-16
KEGG_NATURAL_KILLER_CELL_MEDIATED_CYTOTOXICITY	137	Natural killer cell mediated cytotoxicity	21	0.1533	1.89e-18	2.82e-16
GSE10325_LUPUS_CD4_TCELL_VS_LUPUS_BCELL_DN	200	Genes down-regulated in comparison of systemic lupus erythematosus CD4 [GeneID=920] T cells versus systemic lupus erythematosus B cells.	24	0.12	2.4e-18	3.48e-16
GSE22886_CD4_TCELL_VS_BCELL_NAIVE_UP	200	Genes up-regulated in comparison of naive CD4 [GeneID=920] T cells versus naive B cells.	24	0.12	2.4e-18	3.48e-16
PUJANA_ATM_PCC_NETWORK	1442	Genes constituting the ATM-PCC network of transcripts whose expression positively correlated (Pearson correlation coefficient, PCC >= 0.4) with that of ATM [GeneID=472] across a compendium of normal tissues.	58	0.0402	3.81e-18	5.45e-16
GNF2_MATK	25	Neighborhood of MATK	12	0.48	7.66e-18	1.08e-15
INTRINSIC_TO_PLASMA_MEMBRANE	991	Genes annotated by the GO term GO:0031226. Located in the plasma membrane such that some covalently attached portion of the gene product, for example part of a peptide sequence or some other covalently attached moiety such as a GPI anchor, spans or is embedded in one or both leaflets of the membrane.	47	0.0474	1.42e-17	1.98e-15
BOSCO_TH1_CYTOTOXIC_MODULE	114	Genes representing Th1 / cytotoxic module in sputum during asthma exacerbations.	19	0.1667	1.58e-17	2.17e-15
GNF2_ZAP70	27	Neighborhood of ZAP70	12	0.4444	2.51e-17	3.4e-15
GSE22886_TCELL_VS_BCELL_NAIVE_DN	200	Genes down-regulated in comparison of naive CD4 [GeneID=920] CD8 T cells versus naive B cells.	23	0.115	3.2e-17	4.18e-15
GSE3982_MEMORY_CD4_TCELL_VS_BCELL_UP	200	Genes up-regulated in comparison of memory CD4 [GeneID=920] T cells versus B cells.	23	0.115	3.2e-17	4.18e-15
LEE_DIFFERENTIATING_T_LYMPHOCYTE	200	Genes enriched at every T lymphocyte differentiation stage compared to the early passage fetal thymic stromal cultures (TSC).	23	0.115	3.2e-17	4.18e-15
KLEIN_PRIMARY_EFFUSION_LYMPHOMA_DN	58	Genes down-regulated in AIDS-related primary effusion lymphoma (PEL) samples compared to other tumor subtypes and normal B lymphocytes.	15	0.2586	3.55e-17	4.57e-15
MODULE_188	141	Genes in the cancer module 188	20	0.1418	5.92e-17	7.53e-15
MODULE_119	145	Genes in the cancer module 119	20	0.1379	1.04e-16	1.3e-14
MATSUDA_NATURAL_KILLER_DIFFERENTIATION	475	Genes changed between developmental stages of Valpha14i natural killer T lymphocyte cells (NKT).	32	0.0674	1.64e-16	2.04e-14
INTEGRAL_TO_PLASMA_MEMBRANE	977	Genes annotated by the GO term GO:0005887. Penetrating at least one phospholipid bilayer of a plasma membrane. May also refer to the state of being buried in the bilayer with no exposure outside the bilayer.	45	0.0461	2.12e-16	2.6e-14
VILIMAS_NOTCH1_TARGETS_UP	52	Genes up-regulated in bone marrow progenitors by constitutively active NOTCH1 [GeneID=4851].	14	0.2692	2.16e-16	2.62e-14
MODULE_44	327	Genes in the cancer module 44	27	0.0826	2.7e-16	3.23e-14
GSE11057_CD4_CENT_MEM_VS_PBMC_UP	200	Genes up-regulated in comparison of central memory T cells versus peripheral blood mononuclear cells (PBMC).	22	0.11	4.07e-16	4.6e-14
GSE11057_PBMC_VS_MEM_CD4_TCELL_UP	200	Genes up-regulated in comparison of peripheral mononuclear blood cells (PBMC) versus memory T cells.	22	0.11	4.07e-16	4.6e-14
GSE22886_NAIVE_BCELL_VS_NEUTROPHIL_UP	200	Genes up-regulated in comparison of naive B cells versus unstimulated neutrophils.	22	0.11	4.07e-16	4.6e-14
GSE34205_HEALTHY_VS_RSV_INF_INFANT_PBMC_UP	200	Genes up-regulated in comparison of peripheral blood mononuclear cells (PBMC) from healthy donors versus PBMCs from infanct with acute RSV infection.	22	0.11	4.07e-16	4.6e-14
KAECH_NAIVE_VS_MEMORY_CD8_TCELL_DN	200	Genes down-regulated in comparison of naive versus effector CD8 T cells at contraction (day 15 after LCMV-Armstrong infection).	22	0.11	4.07e-16	4.6e-14
WANG_RESPONSE_TO_GSK3_INHIBITOR_SB216763_UP	397	Genes up-regulated in RS4;11 cells (MLL, mixed lineage leukemia) in response to SB216763 [PubChemID=176158], an inhibitor of GSK3B [GeneID=2932].	29	0.073	5.38e-16	6.02e-14
TAKEDA_TARGETS_OF_NUP98_HOXA9_FUSION_8D_DN	205	Genes down-regulated in CD34+ [GeneID=947] hematopoetic cells by expression of NUP98-HOXA9 fusion [GeneID=4928;3205] off a retroviral vector at 8 days after transduction.	22	0.1073	6.88e-16	7.61e-14
MODULE_301	160	Genes in the cancer module 301	20	0.125	7.36e-16	8.06e-14
LYMPHOCYTE_ACTIVATION	61	Genes annotated by the GO term GO:0046649. A change in morphology and behavior of a lymphocyte resulting from exposure to a specific antigen, mitogen, cytokine, chemokine, cellular ligand, or soluble factor.	14	0.2295	2.53e-15	2.74e-13
ZHENG_BOUND_BY_FOXP3	491	Genes whose promoters are bound by FOXP3 [GeneID=50943] based an a ChIP-chip analysis.	31	0.0631	2.92e-15	3.13e-13
MODULE_361	151	Genes in the cancer module 361	19	0.1258	3.45e-15	3.67e-13
MODULE_145	112	Genes in the cancer module 145	17	0.1518	4.05e-15	4.26e-13
PID_IL12_2PATHWAY	63	IL12-mediated signaling events	14	0.2222	4.12e-15	4.28e-13
GSE1460_INTRATHYMIC_T_PROGENITOR_VS_CD4_THYMOCYTE_DN	200	Genes down-regulated in comparison of intrathymic T progenitor cells (ITTP) versus CD4 [GeneID=920] thymocytes.	21	0.105	4.9e-15	4.81e-13
Gene/Gene Set Overlap Matrix
Entrez Gene Id	Gene Symbol	Gene Description	GSE22886_NAIVE_CD8_TCELL_VS_MONOCYTE_UP	GSE10325_LUPUS_CD4_TCELL_VS_LUPUS_MYELOID_UP	GSE10325_BCELL_VS_MYELOID_UP	GSE29618_BCELL_VS_MONOCYTE_DAY7_FLU_VACCINE_UP	GSE29618_BCELL_VS_MONOCYTE_UP	SMID_BREAST_CANCER_NORMAL_LIKE_UP	GSE22886_NAIVE_CD4_TCELL_VS_MONOCYTE_UP	GSE22886_NAIVE_TCELL_VS_MONOCYTE_UP	JAATINEN_HEMATOPOIETIC_STEM_CELL_DN	GSE29618_BCELL_VS_MDC_UP	GSE29618_BCELL_VS_MDC_DAY7_FLU_VACCINE_UP	SMID_BREAST_CANCER_LUMINAL_B_DN	GSE10325_LUPUS_BCELL_VS_LUPUS_MYELOID_UP	GSE10325_CD4_TCELL_VS_MYELOID_UP	GNF2_IL2RB	GSE22886_NAIVE_BCELL_VS_MONOCYTE_UP	GSE29618_BCELL_VS_PDC_DAY7_FLU_VACCINE_UP	IMMUNE_SYSTEM_PROCESS	MEMBRANE	PLASMA_MEMBRANE	MODULE_117	WALLACE_PROSTATE_CANCER_RACE_UP	GSE10325_CD4_TCELL_VS_BCELL_UP	MODULE_64	GSE10325_LUPUS_CD4_TCELL_VS_LUPUS_BCELL_UP	GSE22886_NAIVE_CD8_TCELL_VS_DC_UP	GSE29618_BCELL_VS_PDC_UP	MODULE_75	GNF2_PTPN4	MEMBRANE_PART	MODULE_46	GSE22886_NAIVE_CD4_TCELL_VS_DC_UP	SIGNAL_TRANSDUCTION	MODULE_84	MODULE_292	DEURIG_T_CELL_PROLYMPHOCYTIC_LEUKEMIA_DN	IMMUNE_RESPONSE	PLASMA_MEMBRANE_PART	HADDAD_B_LYMPHOCYTE_PROGENITOR	GNF2_CD7	KUMAR_TARGETS_OF_MLL_AF9_FUSION	MODULE_45	HAHTOLA_SEZARY_SYNDROM_DN	GSE10325_CD4_TCELL_VS_BCELL_DN	GSE22886_NAIVE_BCELL_VS_DC_UP	REACTOME_IMMUNE_SYSTEM	INTRINSIC_TO_MEMBRANE
5790	PTPRCAP	protein tyrosine phosphatase, receptor type, C-associated protein	GSE22886_NAIVE_CD8_TCELL_VS_MONOCYTE_UP	GSE10325_LUPUS_CD4_TCELL_VS_LUPUS_MYELOID_UP	GSE10325_BCELL_VS_MYELOID_UP	GSE29618_BCELL_VS_MONOCYTE_DAY7_FLU_VACCINE_UP	GSE29618_BCELL_VS_MONOCYTE_UP	SMID_BREAST_CANCER_NORMAL_LIKE_UP	GSE22886_NAIVE_CD4_TCELL_VS_MONOCYTE_UP	GSE22886_NAIVE_TCELL_VS_MONOCYTE_UP		GSE29618_BCELL_VS_MDC_UP	GSE29618_BCELL_VS_MDC_DAY7_FLU_VACCINE_UP	SMID_BREAST_CANCER_LUMINAL_B_DN	GSE10325_LUPUS_BCELL_VS_LUPUS_MYELOID_UP			GSE22886_NAIVE_BCELL_VS_MONOCYTE_UP			MEMBRANE	PLASMA_MEMBRANE						GSE22886_NAIVE_CD8_TCELL_VS_DC_UP								MODULE_84	MODULE_292						KUMAR_TARGETS_OF_MLL_AF9_FUSION	MODULE_45			GSE22886_NAIVE_BCELL_VS_DC_UP
3983	ABLIM1	actin binding LIM protein 1	GSE22886_NAIVE_CD8_TCELL_VS_MONOCYTE_UP	GSE10325_LUPUS_CD4_TCELL_VS_LUPUS_MYELOID_UP	GSE10325_BCELL_VS_MYELOID_UP	GSE29618_BCELL_VS_MONOCYTE_DAY7_FLU_VACCINE_UP	GSE29618_BCELL_VS_MONOCYTE_UP	SMID_BREAST_CANCER_NORMAL_LIKE_UP	GSE22886_NAIVE_CD4_TCELL_VS_MONOCYTE_UP	GSE22886_NAIVE_TCELL_VS_MONOCYTE_UP		GSE29618_BCELL_VS_MDC_UP	GSE29618_BCELL_VS_MDC_DAY7_FLU_VACCINE_UP		GSE10325_LUPUS_BCELL_VS_LUPUS_MYELOID_UP			GSE22886_NAIVE_BCELL_VS_MONOCYTE_UP	GSE29618_BCELL_VS_PDC_DAY7_FLU_VACCINE_UP										GSE29618_BCELL_VS_PDC_UP														KUMAR_TARGETS_OF_MLL_AF9_FUSION
9214	FAIM3	Fas apoptotic inhibitory molecule 3	GSE22886_NAIVE_CD8_TCELL_VS_MONOCYTE_UP	GSE10325_LUPUS_CD4_TCELL_VS_LUPUS_MYELOID_UP	GSE10325_BCELL_VS_MYELOID_UP	GSE29618_BCELL_VS_MONOCYTE_DAY7_FLU_VACCINE_UP	GSE29618_BCELL_VS_MONOCYTE_UP	SMID_BREAST_CANCER_NORMAL_LIKE_UP	GSE22886_NAIVE_CD4_TCELL_VS_MONOCYTE_UP	GSE22886_NAIVE_TCELL_VS_MONOCYTE_UP			GSE29618_BCELL_VS_MDC_DAY7_FLU_VACCINE_UP		GSE10325_LUPUS_BCELL_VS_LUPUS_MYELOID_UP			GSE22886_NAIVE_BCELL_VS_MONOCYTE_UP	GSE29618_BCELL_VS_PDC_DAY7_FLU_VACCINE_UP					WALLACE_PROSTATE_CANCER_RACE_UP					GSE29618_BCELL_VS_PDC_UP												HADDAD_B_LYMPHOCYTE_PROGENITOR			MODULE_45			GSE22886_NAIVE_BCELL_VS_DC_UP
81606	LBH	limb bud and heart development homolog (mouse)	GSE22886_NAIVE_CD8_TCELL_VS_MONOCYTE_UP	GSE10325_LUPUS_CD4_TCELL_VS_LUPUS_MYELOID_UP	GSE10325_BCELL_VS_MYELOID_UP	GSE29618_BCELL_VS_MONOCYTE_DAY7_FLU_VACCINE_UP	GSE29618_BCELL_VS_MONOCYTE_UP		GSE22886_NAIVE_CD4_TCELL_VS_MONOCYTE_UP	GSE22886_NAIVE_TCELL_VS_MONOCYTE_UP	JAATINEN_HEMATOPOIETIC_STEM_CELL_DN	GSE29618_BCELL_VS_MDC_UP	GSE29618_BCELL_VS_MDC_DAY7_FLU_VACCINE_UP		GSE10325_LUPUS_BCELL_VS_LUPUS_MYELOID_UP			GSE22886_NAIVE_BCELL_VS_MONOCYTE_UP	GSE29618_BCELL_VS_PDC_DAY7_FLU_VACCINE_UP															GSE22886_NAIVE_CD4_TCELL_VS_DC_UP							HADDAD_B_LYMPHOCYTE_PROGENITOR						GSE22886_NAIVE_BCELL_VS_DC_UP
60468	BACH2	BTB and CNC homology 1, basic leucine zipper transcription factor 2	GSE22886_NAIVE_CD8_TCELL_VS_MONOCYTE_UP	GSE10325_LUPUS_CD4_TCELL_VS_LUPUS_MYELOID_UP	GSE10325_BCELL_VS_MYELOID_UP	GSE29618_BCELL_VS_MONOCYTE_DAY7_FLU_VACCINE_UP	GSE29618_BCELL_VS_MONOCYTE_UP		GSE22886_NAIVE_CD4_TCELL_VS_MONOCYTE_UP	GSE22886_NAIVE_TCELL_VS_MONOCYTE_UP		GSE29618_BCELL_VS_MDC_UP	GSE29618_BCELL_VS_MDC_DAY7_FLU_VACCINE_UP		GSE10325_LUPUS_BCELL_VS_LUPUS_MYELOID_UP			GSE22886_NAIVE_BCELL_VS_MONOCYTE_UP	GSE29618_BCELL_VS_PDC_DAY7_FLU_VACCINE_UP									GSE22886_NAIVE_CD8_TCELL_VS_DC_UP	GSE29618_BCELL_VS_PDC_UP												HADDAD_B_LYMPHOCYTE_PROGENITOR				HAHTOLA_SEZARY_SYNDROM_DN		GSE22886_NAIVE_BCELL_VS_DC_UP
28951	TRIB2	tribbles homolog 2 (Drosophila)	GSE22886_NAIVE_CD8_TCELL_VS_MONOCYTE_UP	GSE10325_LUPUS_CD4_TCELL_VS_LUPUS_MYELOID_UP	GSE10325_BCELL_VS_MYELOID_UP	GSE29618_BCELL_VS_MONOCYTE_DAY7_FLU_VACCINE_UP	GSE29618_BCELL_VS_MONOCYTE_UP		GSE22886_NAIVE_CD4_TCELL_VS_MONOCYTE_UP	GSE22886_NAIVE_TCELL_VS_MONOCYTE_UP					GSE10325_LUPUS_BCELL_VS_LUPUS_MYELOID_UP			GSE22886_NAIVE_BCELL_VS_MONOCYTE_UP	GSE29618_BCELL_VS_PDC_DAY7_FLU_VACCINE_UP										GSE29618_BCELL_VS_PDC_UP							MODULE_84					HADDAD_B_LYMPHOCYTE_PROGENITOR			MODULE_45
81539	SLC38A1	solute carrier family 38, member 1	GSE22886_NAIVE_CD8_TCELL_VS_MONOCYTE_UP	GSE10325_LUPUS_CD4_TCELL_VS_LUPUS_MYELOID_UP	GSE10325_BCELL_VS_MYELOID_UP	GSE29618_BCELL_VS_MONOCYTE_DAY7_FLU_VACCINE_UP	GSE29618_BCELL_VS_MONOCYTE_UP		GSE22886_NAIVE_CD4_TCELL_VS_MONOCYTE_UP	GSE22886_NAIVE_TCELL_VS_MONOCYTE_UP								GSE22886_NAIVE_BCELL_VS_MONOCYTE_UP
8631	SKAP1	src kinase associated phosphoprotein 1	GSE22886_NAIVE_CD8_TCELL_VS_MONOCYTE_UP	GSE10325_LUPUS_CD4_TCELL_VS_LUPUS_MYELOID_UP	GSE10325_BCELL_VS_MYELOID_UP	GSE29618_BCELL_VS_MONOCYTE_DAY7_FLU_VACCINE_UP			GSE22886_NAIVE_CD4_TCELL_VS_MONOCYTE_UP	GSE22886_NAIVE_TCELL_VS_MONOCYTE_UP			GSE29618_BCELL_VS_MDC_DAY7_FLU_VACCINE_UP		GSE10325_LUPUS_BCELL_VS_LUPUS_MYELOID_UP	GSE10325_CD4_TCELL_VS_MYELOID_UP		GSE22886_NAIVE_BCELL_VS_MONOCYTE_UP	GSE29618_BCELL_VS_PDC_DAY7_FLU_VACCINE_UP	IMMUNE_SYSTEM_PROCESS			MODULE_117		GSE10325_CD4_TCELL_VS_BCELL_UP	MODULE_64	GSE10325_LUPUS_CD4_TCELL_VS_LUPUS_BCELL_UP			MODULE_75			MODULE_46		SIGNAL_TRANSDUCTION				IMMUNE_RESPONSE					MODULE_45			GSE22886_NAIVE_BCELL_VS_DC_UP
54847	SIDT1	SID1 transmembrane family, member 1	GSE22886_NAIVE_CD8_TCELL_VS_MONOCYTE_UP	GSE10325_LUPUS_CD4_TCELL_VS_LUPUS_MYELOID_UP	GSE10325_BCELL_VS_MYELOID_UP	GSE29618_BCELL_VS_MONOCYTE_DAY7_FLU_VACCINE_UP			GSE22886_NAIVE_CD4_TCELL_VS_MONOCYTE_UP	GSE22886_NAIVE_TCELL_VS_MONOCYTE_UP					GSE10325_LUPUS_BCELL_VS_LUPUS_MYELOID_UP													GSE22886_NAIVE_CD8_TCELL_VS_DC_UP																			GSE22886_NAIVE_BCELL_VS_DC_UP
1901	S1PR1	sphingosine-1-phosphate receptor 1	GSE22886_NAIVE_CD8_TCELL_VS_MONOCYTE_UP	GSE10325_LUPUS_CD4_TCELL_VS_LUPUS_MYELOID_UP	GSE10325_BCELL_VS_MYELOID_UP		GSE29618_BCELL_VS_MONOCYTE_UP		GSE22886_NAIVE_CD4_TCELL_VS_MONOCYTE_UP	GSE22886_NAIVE_TCELL_VS_MONOCYTE_UP		GSE29618_BCELL_VS_MDC_UP	GSE29618_BCELL_VS_MDC_DAY7_FLU_VACCINE_UP		GSE10325_LUPUS_BCELL_VS_LUPUS_MYELOID_UP	GSE10325_CD4_TCELL_VS_MYELOID_UP			GSE29618_BCELL_VS_PDC_DAY7_FLU_VACCINE_UP		MEMBRANE	PLASMA_MEMBRANE													SIGNAL_TRANSDUCTION								KUMAR_TARGETS_OF_MLL_AF9_FUSION
4063	LY9	lymphocyte antigen 9	GSE22886_NAIVE_CD8_TCELL_VS_MONOCYTE_UP	GSE10325_LUPUS_CD4_TCELL_VS_LUPUS_MYELOID_UP	GSE10325_BCELL_VS_MYELOID_UP			SMID_BREAST_CANCER_NORMAL_LIKE_UP	GSE22886_NAIVE_CD4_TCELL_VS_MONOCYTE_UP	GSE22886_NAIVE_TCELL_VS_MONOCYTE_UP	JAATINEN_HEMATOPOIETIC_STEM_CELL_DN	GSE29618_BCELL_VS_MDC_UP		SMID_BREAST_CANCER_LUMINAL_B_DN	GSE10325_LUPUS_BCELL_VS_LUPUS_MYELOID_UP
3710	ITPR3	inositol 1,4,5-trisphosphate receptor, type 3	GSE22886_NAIVE_CD8_TCELL_VS_MONOCYTE_UP	GSE10325_LUPUS_CD4_TCELL_VS_LUPUS_MYELOID_UP	GSE10325_BCELL_VS_MYELOID_UP				GSE22886_NAIVE_CD4_TCELL_VS_MONOCYTE_UP	GSE22886_NAIVE_TCELL_VS_MONOCYTE_UP					GSE10325_LUPUS_BCELL_VS_LUPUS_MYELOID_UP			GSE22886_NAIVE_BCELL_VS_MONOCYTE_UP			MEMBRANE	PLASMA_MEMBRANE						GSE22886_NAIVE_CD8_TCELL_VS_DC_UP							SIGNAL_TRANSDUCTION	MODULE_84												REACTOME_IMMUNE_SYSTEM
9806	SPOCK2	sparc/osteonectin, cwcv and kazal-like domains proteoglycan (testican) 2	GSE22886_NAIVE_CD8_TCELL_VS_MONOCYTE_UP	GSE10325_LUPUS_CD4_TCELL_VS_LUPUS_MYELOID_UP		GSE29618_BCELL_VS_MONOCYTE_DAY7_FLU_VACCINE_UP			GSE22886_NAIVE_CD4_TCELL_VS_MONOCYTE_UP	GSE22886_NAIVE_TCELL_VS_MONOCYTE_UP			GSE29618_BCELL_VS_MDC_DAY7_FLU_VACCINE_UP			GSE10325_CD4_TCELL_VS_MYELOID_UP			GSE29618_BCELL_VS_PDC_DAY7_FLU_VACCINE_UP								GSE10325_LUPUS_CD4_TCELL_VS_LUPUS_BCELL_UP							GSE22886_NAIVE_CD4_TCELL_VS_DC_UP
919	CD247	CD247 molecule	GSE22886_NAIVE_CD8_TCELL_VS_MONOCYTE_UP	GSE10325_LUPUS_CD4_TCELL_VS_LUPUS_MYELOID_UP				SMID_BREAST_CANCER_NORMAL_LIKE_UP	GSE22886_NAIVE_CD4_TCELL_VS_MONOCYTE_UP	GSE22886_NAIVE_TCELL_VS_MONOCYTE_UP	JAATINEN_HEMATOPOIETIC_STEM_CELL_DN			SMID_BREAST_CANCER_LUMINAL_B_DN		GSE10325_CD4_TCELL_VS_MYELOID_UP	GNF2_IL2RB				MEMBRANE	PLASMA_MEMBRANE	MODULE_117		GSE10325_CD4_TCELL_VS_BCELL_UP	MODULE_64	GSE10325_LUPUS_CD4_TCELL_VS_LUPUS_BCELL_UP			MODULE_75	GNF2_PTPN4	MEMBRANE_PART	MODULE_46	GSE22886_NAIVE_CD4_TCELL_VS_DC_UP		MODULE_84				PLASMA_MEMBRANE_PART		GNF2_CD7		MODULE_45				REACTOME_IMMUNE_SYSTEM
3932	LCK	lymphocyte-specific protein tyrosine kinase	GSE22886_NAIVE_CD8_TCELL_VS_MONOCYTE_UP	GSE10325_LUPUS_CD4_TCELL_VS_LUPUS_MYELOID_UP				SMID_BREAST_CANCER_NORMAL_LIKE_UP	GSE22886_NAIVE_CD4_TCELL_VS_MONOCYTE_UP	GSE22886_NAIVE_TCELL_VS_MONOCYTE_UP	JAATINEN_HEMATOPOIETIC_STEM_CELL_DN			SMID_BREAST_CANCER_LUMINAL_B_DN		GSE10325_CD4_TCELL_VS_MYELOID_UP				IMMUNE_SYSTEM_PROCESS	MEMBRANE	PLASMA_MEMBRANE		WALLACE_PROSTATE_CANCER_RACE_UP	GSE10325_CD4_TCELL_VS_BCELL_UP	MODULE_64	GSE10325_LUPUS_CD4_TCELL_VS_LUPUS_BCELL_UP			MODULE_75		MEMBRANE_PART			SIGNAL_TRANSDUCTION	MODULE_84	MODULE_292			PLASMA_MEMBRANE_PART			KUMAR_TARGETS_OF_MLL_AF9_FUSION	MODULE_45				REACTOME_IMMUNE_SYSTEM
7535	ZAP70	zeta-chain (TCR) associated protein kinase 70kDa	GSE22886_NAIVE_CD8_TCELL_VS_MONOCYTE_UP	GSE10325_LUPUS_CD4_TCELL_VS_LUPUS_MYELOID_UP				SMID_BREAST_CANCER_NORMAL_LIKE_UP	GSE22886_NAIVE_CD4_TCELL_VS_MONOCYTE_UP	GSE22886_NAIVE_TCELL_VS_MONOCYTE_UP	JAATINEN_HEMATOPOIETIC_STEM_CELL_DN			SMID_BREAST_CANCER_LUMINAL_B_DN		GSE10325_CD4_TCELL_VS_MYELOID_UP				IMMUNE_SYSTEM_PROCESS	MEMBRANE	PLASMA_MEMBRANE		WALLACE_PROSTATE_CANCER_RACE_UP	GSE10325_CD4_TCELL_VS_BCELL_UP		GSE10325_LUPUS_CD4_TCELL_VS_LUPUS_BCELL_UP	GSE22886_NAIVE_CD8_TCELL_VS_DC_UP			GNF2_PTPN4	MEMBRANE_PART							IMMUNE_RESPONSE	PLASMA_MEMBRANE_PART		GNF2_CD7	KUMAR_TARGETS_OF_MLL_AF9_FUSION					REACTOME_IMMUNE_SYSTEM
915	CD3D	CD3d molecule, delta (CD3-TCR complex)	GSE22886_NAIVE_CD8_TCELL_VS_MONOCYTE_UP	GSE10325_LUPUS_CD4_TCELL_VS_LUPUS_MYELOID_UP				SMID_BREAST_CANCER_NORMAL_LIKE_UP	GSE22886_NAIVE_CD4_TCELL_VS_MONOCYTE_UP	GSE22886_NAIVE_TCELL_VS_MONOCYTE_UP	JAATINEN_HEMATOPOIETIC_STEM_CELL_DN			SMID_BREAST_CANCER_LUMINAL_B_DN		GSE10325_CD4_TCELL_VS_MYELOID_UP				IMMUNE_SYSTEM_PROCESS				WALLACE_PROSTATE_CANCER_RACE_UP		MODULE_64	GSE10325_LUPUS_CD4_TCELL_VS_LUPUS_BCELL_UP			MODULE_75			MODULE_46			MODULE_84	MODULE_292	DEURIG_T_CELL_PROLYMPHOCYTIC_LEUKEMIA_DN						MODULE_45				REACTOME_IMMUNE_SYSTEM
3702	ITK	IL2-inducible T-cell kinase	GSE22886_NAIVE_CD8_TCELL_VS_MONOCYTE_UP	GSE10325_LUPUS_CD4_TCELL_VS_LUPUS_MYELOID_UP				SMID_BREAST_CANCER_NORMAL_LIKE_UP	GSE22886_NAIVE_CD4_TCELL_VS_MONOCYTE_UP	GSE22886_NAIVE_TCELL_VS_MONOCYTE_UP	JAATINEN_HEMATOPOIETIC_STEM_CELL_DN			SMID_BREAST_CANCER_LUMINAL_B_DN		GSE10325_CD4_TCELL_VS_MYELOID_UP							MODULE_117	WALLACE_PROSTATE_CANCER_RACE_UP	GSE10325_CD4_TCELL_VS_BCELL_UP		GSE10325_LUPUS_CD4_TCELL_VS_LUPUS_BCELL_UP			MODULE_75			MODULE_46	GSE22886_NAIVE_CD4_TCELL_VS_DC_UP									KUMAR_TARGETS_OF_MLL_AF9_FUSION					REACTOME_IMMUNE_SYSTEM
64919	BCL11B	B-cell CLL/lymphoma 11B (zinc finger protein)	GSE22886_NAIVE_CD8_TCELL_VS_MONOCYTE_UP	GSE10325_LUPUS_CD4_TCELL_VS_LUPUS_MYELOID_UP				SMID_BREAST_CANCER_NORMAL_LIKE_UP	GSE22886_NAIVE_CD4_TCELL_VS_MONOCYTE_UP	GSE22886_NAIVE_TCELL_VS_MONOCYTE_UP	JAATINEN_HEMATOPOIETIC_STEM_CELL_DN			SMID_BREAST_CANCER_LUMINAL_B_DN		GSE10325_CD4_TCELL_VS_MYELOID_UP								WALLACE_PROSTATE_CANCER_RACE_UP	GSE10325_CD4_TCELL_VS_BCELL_UP		GSE10325_LUPUS_CD4_TCELL_VS_LUPUS_BCELL_UP	GSE22886_NAIVE_CD8_TCELL_VS_DC_UP						GSE22886_NAIVE_CD4_TCELL_VS_DC_UP
51176	LEF1	lymphoid enhancer-binding factor 1	GSE22886_NAIVE_CD8_TCELL_VS_MONOCYTE_UP	GSE10325_LUPUS_CD4_TCELL_VS_LUPUS_MYELOID_UP				SMID_BREAST_CANCER_NORMAL_LIKE_UP	GSE22886_NAIVE_CD4_TCELL_VS_MONOCYTE_UP	GSE22886_NAIVE_TCELL_VS_MONOCYTE_UP	JAATINEN_HEMATOPOIETIC_STEM_CELL_DN					GSE10325_CD4_TCELL_VS_MYELOID_UP							MODULE_117		GSE10325_CD4_TCELL_VS_BCELL_UP		GSE10325_LUPUS_CD4_TCELL_VS_LUPUS_BCELL_UP							GSE22886_NAIVE_CD4_TCELL_VS_DC_UP							HADDAD_B_LYMPHOCYTE_PROGENITOR		KUMAR_TARGETS_OF_MLL_AF9_FUSION
10225	CD96	CD96 molecule	GSE22886_NAIVE_CD8_TCELL_VS_MONOCYTE_UP	GSE10325_LUPUS_CD4_TCELL_VS_LUPUS_MYELOID_UP				SMID_BREAST_CANCER_NORMAL_LIKE_UP	GSE22886_NAIVE_CD4_TCELL_VS_MONOCYTE_UP	GSE22886_NAIVE_TCELL_VS_MONOCYTE_UP				SMID_BREAST_CANCER_LUMINAL_B_DN		GSE10325_CD4_TCELL_VS_MYELOID_UP				IMMUNE_SYSTEM_PROCESS	MEMBRANE	PLASMA_MEMBRANE				MODULE_64						MEMBRANE_PART		GSE22886_NAIVE_CD4_TCELL_VS_DC_UP					IMMUNE_RESPONSE	PLASMA_MEMBRANE_PART		GNF2_CD7						REACTOME_IMMUNE_SYSTEM	INTRINSIC_TO_MEMBRANE
917	CD3G	CD3g molecule, gamma (CD3-TCR complex)	GSE22886_NAIVE_CD8_TCELL_VS_MONOCYTE_UP	GSE10325_LUPUS_CD4_TCELL_VS_LUPUS_MYELOID_UP				SMID_BREAST_CANCER_NORMAL_LIKE_UP	GSE22886_NAIVE_CD4_TCELL_VS_MONOCYTE_UP	GSE22886_NAIVE_TCELL_VS_MONOCYTE_UP				SMID_BREAST_CANCER_LUMINAL_B_DN		GSE10325_CD4_TCELL_VS_MYELOID_UP							MODULE_117		GSE10325_CD4_TCELL_VS_BCELL_UP	MODULE_64	GSE10325_LUPUS_CD4_TCELL_VS_LUPUS_BCELL_UP			MODULE_75			MODULE_46	GSE22886_NAIVE_CD4_TCELL_VS_DC_UP	SIGNAL_TRANSDUCTION													REACTOME_IMMUNE_SYSTEM
923	CD6	CD6 molecule	GSE22886_NAIVE_CD8_TCELL_VS_MONOCYTE_UP	GSE10325_LUPUS_CD4_TCELL_VS_LUPUS_MYELOID_UP				SMID_BREAST_CANCER_NORMAL_LIKE_UP	GSE22886_NAIVE_CD4_TCELL_VS_MONOCYTE_UP	GSE22886_NAIVE_TCELL_VS_MONOCYTE_UP						GSE10325_CD4_TCELL_VS_MYELOID_UP					MEMBRANE	PLASMA_MEMBRANE			GSE10325_CD4_TCELL_VS_BCELL_UP	MODULE_64	GSE10325_LUPUS_CD4_TCELL_VS_LUPUS_BCELL_UP	GSE22886_NAIVE_CD8_TCELL_VS_DC_UP		MODULE_75		MEMBRANE_PART	MODULE_46	GSE22886_NAIVE_CD4_TCELL_VS_DC_UP		MODULE_84				PLASMA_MEMBRANE_PART			KUMAR_TARGETS_OF_MLL_AF9_FUSION	MODULE_45					INTRINSIC_TO_MEMBRANE
5588	PRKCQ	protein kinase C, theta	GSE22886_NAIVE_CD8_TCELL_VS_MONOCYTE_UP	GSE10325_LUPUS_CD4_TCELL_VS_LUPUS_MYELOID_UP				SMID_BREAST_CANCER_NORMAL_LIKE_UP	GSE22886_NAIVE_CD4_TCELL_VS_MONOCYTE_UP	GSE22886_NAIVE_TCELL_VS_MONOCYTE_UP						GSE10325_CD4_TCELL_VS_MYELOID_UP									GSE10325_CD4_TCELL_VS_BCELL_UP	MODULE_64	GSE10325_LUPUS_CD4_TCELL_VS_LUPUS_BCELL_UP	GSE22886_NAIVE_CD8_TCELL_VS_DC_UP															KUMAR_TARGETS_OF_MLL_AF9_FUSION					REACTOME_IMMUNE_SYSTEM
914	CD2	CD2 molecule	GSE22886_NAIVE_CD8_TCELL_VS_MONOCYTE_UP	GSE10325_LUPUS_CD4_TCELL_VS_LUPUS_MYELOID_UP				SMID_BREAST_CANCER_NORMAL_LIKE_UP		GSE22886_NAIVE_TCELL_VS_MONOCYTE_UP	JAATINEN_HEMATOPOIETIC_STEM_CELL_DN			SMID_BREAST_CANCER_LUMINAL_B_DN		GSE10325_CD4_TCELL_VS_MYELOID_UP				IMMUNE_SYSTEM_PROCESS				WALLACE_PROSTATE_CANCER_RACE_UP	GSE10325_CD4_TCELL_VS_BCELL_UP	MODULE_64	GSE10325_LUPUS_CD4_TCELL_VS_LUPUS_BCELL_UP	GSE22886_NAIVE_CD8_TCELL_VS_DC_UP		MODULE_75			MODULE_46	GSE22886_NAIVE_CD4_TCELL_VS_DC_UP	SIGNAL_TRANSDUCTION	MODULE_84	MODULE_292	DEURIG_T_CELL_PROLYMPHOCYTIC_LEUKEMIA_DN					KUMAR_TARGETS_OF_MLL_AF9_FUSION	MODULE_45
3820	KLRB1	killer cell lectin-like receptor subfamily B, member 1	GSE22886_NAIVE_CD8_TCELL_VS_MONOCYTE_UP	GSE10325_LUPUS_CD4_TCELL_VS_LUPUS_MYELOID_UP				SMID_BREAST_CANCER_NORMAL_LIKE_UP			JAATINEN_HEMATOPOIETIC_STEM_CELL_DN			SMID_BREAST_CANCER_LUMINAL_B_DN		GSE10325_CD4_TCELL_VS_MYELOID_UP					MEMBRANE	PLASMA_MEMBRANE			GSE10325_CD4_TCELL_VS_BCELL_UP		GSE10325_LUPUS_CD4_TCELL_VS_LUPUS_BCELL_UP				GNF2_PTPN4				SIGNAL_TRANSDUCTION			DEURIG_T_CELL_PROLYMPHOCYTIC_LEUKEMIA_DN				GNF2_CD7			HAHTOLA_SEZARY_SYNDROM_DN
7049	TGFBR3	transforming growth factor, beta receptor III	GSE22886_NAIVE_CD8_TCELL_VS_MONOCYTE_UP	GSE10325_LUPUS_CD4_TCELL_VS_LUPUS_MYELOID_UP				SMID_BREAST_CANCER_NORMAL_LIKE_UP			JAATINEN_HEMATOPOIETIC_STEM_CELL_DN					GSE10325_CD4_TCELL_VS_MYELOID_UP					MEMBRANE				GSE10325_CD4_TCELL_VS_BCELL_UP							MEMBRANE_PART			SIGNAL_TRANSDUCTION			DEURIG_T_CELL_PROLYMPHOCYTIC_LEUKEMIA_DN											INTRINSIC_TO_MEMBRANE
399665	FAM102A	family with sequence similarity 102, member A	GSE22886_NAIVE_CD8_TCELL_VS_MONOCYTE_UP	GSE10325_LUPUS_CD4_TCELL_VS_LUPUS_MYELOID_UP					GSE22886_NAIVE_CD4_TCELL_VS_MONOCYTE_UP	GSE22886_NAIVE_TCELL_VS_MONOCYTE_UP	JAATINEN_HEMATOPOIETIC_STEM_CELL_DN				GSE10325_LUPUS_BCELL_VS_LUPUS_MYELOID_UP	GSE10325_CD4_TCELL_VS_MYELOID_UP									GSE10325_CD4_TCELL_VS_BCELL_UP		GSE10325_LUPUS_CD4_TCELL_VS_LUPUS_BCELL_UP	GSE22886_NAIVE_CD8_TCELL_VS_DC_UP
940	CD28	CD28 molecule	GSE22886_NAIVE_CD8_TCELL_VS_MONOCYTE_UP	GSE10325_LUPUS_CD4_TCELL_VS_LUPUS_MYELOID_UP					GSE22886_NAIVE_CD4_TCELL_VS_MONOCYTE_UP	GSE22886_NAIVE_TCELL_VS_MONOCYTE_UP	JAATINEN_HEMATOPOIETIC_STEM_CELL_DN					GSE10325_CD4_TCELL_VS_MYELOID_UP				IMMUNE_SYSTEM_PROCESS	MEMBRANE	PLASMA_MEMBRANE		WALLACE_PROSTATE_CANCER_RACE_UP	GSE10325_CD4_TCELL_VS_BCELL_UP		GSE10325_LUPUS_CD4_TCELL_VS_LUPUS_BCELL_UP	GSE22886_NAIVE_CD8_TCELL_VS_DC_UP				MEMBRANE_PART		GSE22886_NAIVE_CD4_TCELL_VS_DC_UP	SIGNAL_TRANSDUCTION			DEURIG_T_CELL_PROLYMPHOCYTIC_LEUKEMIA_DN	IMMUNE_RESPONSE	PLASMA_MEMBRANE_PART							GSE22886_NAIVE_BCELL_VS_DC_UP	REACTOME_IMMUNE_SYSTEM	INTRINSIC_TO_MEMBRANE
9235	IL32	interleukin 32	GSE22886_NAIVE_CD8_TCELL_VS_MONOCYTE_UP	GSE10325_LUPUS_CD4_TCELL_VS_LUPUS_MYELOID_UP					GSE22886_NAIVE_CD4_TCELL_VS_MONOCYTE_UP	GSE22886_NAIVE_TCELL_VS_MONOCYTE_UP				SMID_BREAST_CANCER_LUMINAL_B_DN		GSE10325_CD4_TCELL_VS_MYELOID_UP				IMMUNE_SYSTEM_PROCESS							GSE10325_LUPUS_CD4_TCELL_VS_LUPUS_BCELL_UP	GSE22886_NAIVE_CD8_TCELL_VS_DC_UP						GSE22886_NAIVE_CD4_TCELL_VS_DC_UP		MODULE_84			IMMUNE_RESPONSE					MODULE_45
53347	UBASH3A	ubiquitin associated and SH3 domain containing A	GSE22886_NAIVE_CD8_TCELL_VS_MONOCYTE_UP	GSE10325_LUPUS_CD4_TCELL_VS_LUPUS_MYELOID_UP					GSE22886_NAIVE_CD4_TCELL_VS_MONOCYTE_UP	GSE22886_NAIVE_TCELL_VS_MONOCYTE_UP						GSE10325_CD4_TCELL_VS_MYELOID_UP									GSE10325_CD4_TCELL_VS_BCELL_UP		GSE10325_LUPUS_CD4_TCELL_VS_LUPUS_BCELL_UP	GSE22886_NAIVE_CD8_TCELL_VS_DC_UP						GSE22886_NAIVE_CD4_TCELL_VS_DC_UP
5335	PLCG1	phospholipase C, gamma 1	GSE22886_NAIVE_CD8_TCELL_VS_MONOCYTE_UP	GSE10325_LUPUS_CD4_TCELL_VS_LUPUS_MYELOID_UP					GSE22886_NAIVE_CD4_TCELL_VS_MONOCYTE_UP	GSE22886_NAIVE_TCELL_VS_MONOCYTE_UP						GSE10325_CD4_TCELL_VS_MYELOID_UP									GSE10325_CD4_TCELL_VS_BCELL_UP		GSE10325_LUPUS_CD4_TCELL_VS_LUPUS_BCELL_UP																					REACTOME_IMMUNE_SYSTEM
2053	EPHX2	epoxide hydrolase 2, cytoplasmic	GSE22886_NAIVE_CD8_TCELL_VS_MONOCYTE_UP	GSE10325_LUPUS_CD4_TCELL_VS_LUPUS_MYELOID_UP					GSE22886_NAIVE_CD4_TCELL_VS_MONOCYTE_UP	GSE22886_NAIVE_TCELL_VS_MONOCYTE_UP													MODULE_117				GSE10325_LUPUS_CD4_TCELL_VS_LUPUS_BCELL_UP			MODULE_75
3560	IL2RB	interleukin 2 receptor, beta	GSE22886_NAIVE_CD8_TCELL_VS_MONOCYTE_UP	GSE10325_LUPUS_CD4_TCELL_VS_LUPUS_MYELOID_UP							JAATINEN_HEMATOPOIETIC_STEM_CELL_DN					GSE10325_CD4_TCELL_VS_MYELOID_UP	GNF2_IL2RB				MEMBRANE	PLASMA_MEMBRANE	MODULE_117		GSE10325_CD4_TCELL_VS_BCELL_UP	MODULE_64		GSE22886_NAIVE_CD8_TCELL_VS_DC_UP		MODULE_75	GNF2_PTPN4	MEMBRANE_PART	MODULE_46		SIGNAL_TRANSDUCTION	MODULE_84	MODULE_292	DEURIG_T_CELL_PROLYMPHOCYTIC_LEUKEMIA_DN		PLASMA_MEMBRANE_PART		GNF2_CD7		MODULE_45	HAHTOLA_SEZARY_SYNDROM_DN			REACTOME_IMMUNE_SYSTEM	INTRINSIC_TO_MEMBRANE
7163	TPD52	tumor protein D52	GSE22886_NAIVE_CD8_TCELL_VS_MONOCYTE_UP		GSE10325_BCELL_VS_MYELOID_UP	GSE29618_BCELL_VS_MONOCYTE_DAY7_FLU_VACCINE_UP	GSE29618_BCELL_VS_MONOCYTE_UP		GSE22886_NAIVE_CD4_TCELL_VS_MONOCYTE_UP	GSE22886_NAIVE_TCELL_VS_MONOCYTE_UP		GSE29618_BCELL_VS_MDC_UP	GSE29618_BCELL_VS_MDC_DAY7_FLU_VACCINE_UP		GSE10325_LUPUS_BCELL_VS_LUPUS_MYELOID_UP			GSE22886_NAIVE_BCELL_VS_MONOCYTE_UP	GSE29618_BCELL_VS_PDC_DAY7_FLU_VACCINE_UP	IMMUNE_SYSTEM_PROCESS									GSE29618_BCELL_VS_PDC_UP					GSE22886_NAIVE_CD4_TCELL_VS_DC_UP							HADDAD_B_LYMPHOCYTE_PROGENITOR					GSE10325_CD4_TCELL_VS_BCELL_DN
2841	GPR18	G protein-coupled receptor 18	GSE22886_NAIVE_CD8_TCELL_VS_MONOCYTE_UP		GSE10325_BCELL_VS_MYELOID_UP	GSE29618_BCELL_VS_MONOCYTE_DAY7_FLU_VACCINE_UP		SMID_BREAST_CANCER_NORMAL_LIKE_UP	GSE22886_NAIVE_CD4_TCELL_VS_MONOCYTE_UP	GSE22886_NAIVE_TCELL_VS_MONOCYTE_UP	JAATINEN_HEMATOPOIETIC_STEM_CELL_DN	GSE29618_BCELL_VS_MDC_UP	GSE29618_BCELL_VS_MDC_DAY7_FLU_VACCINE_UP	SMID_BREAST_CANCER_LUMINAL_B_DN				GSE22886_NAIVE_BCELL_VS_MONOCYTE_UP	GSE29618_BCELL_VS_PDC_DAY7_FLU_VACCINE_UP					WALLACE_PROSTATE_CANCER_RACE_UP				GSE22886_NAIVE_CD8_TCELL_VS_DC_UP						GSE22886_NAIVE_CD4_TCELL_VS_DC_UP													GSE22886_NAIVE_BCELL_VS_DC_UP
2113	ETS1	v-ets erythroblastosis virus E26 oncogene homolog 1 (avian)	GSE22886_NAIVE_CD8_TCELL_VS_MONOCYTE_UP			GSE29618_BCELL_VS_MONOCYTE_DAY7_FLU_VACCINE_UP	GSE29618_BCELL_VS_MONOCYTE_UP		GSE22886_NAIVE_CD4_TCELL_VS_MONOCYTE_UP		JAATINEN_HEMATOPOIETIC_STEM_CELL_DN	GSE29618_BCELL_VS_MDC_UP	GSE29618_BCELL_VS_MDC_DAY7_FLU_VACCINE_UP							IMMUNE_SYSTEM_PROCESS								GSE22886_NAIVE_CD8_TCELL_VS_DC_UP		MODULE_75			MODULE_46	GSE22886_NAIVE_CD4_TCELL_VS_DC_UP					IMMUNE_RESPONSE
27334	P2RY10	purinergic receptor P2Y, G-protein coupled, 10	GSE22886_NAIVE_CD8_TCELL_VS_MONOCYTE_UP			GSE29618_BCELL_VS_MONOCYTE_DAY7_FLU_VACCINE_UP	GSE29618_BCELL_VS_MONOCYTE_UP		GSE22886_NAIVE_CD4_TCELL_VS_MONOCYTE_UP			GSE29618_BCELL_VS_MDC_UP	GSE29618_BCELL_VS_MDC_DAY7_FLU_VACCINE_UP						GSE29618_BCELL_VS_PDC_DAY7_FLU_VACCINE_UP							MODULE_64			GSE29618_BCELL_VS_PDC_UP								MODULE_292	DEURIG_T_CELL_PROLYMPHOCYTIC_LEUKEMIA_DN						MODULE_45
79037	PVRIG	poliovirus receptor related immunoglobulin domain containing	GSE22886_NAIVE_CD8_TCELL_VS_MONOCYTE_UP					SMID_BREAST_CANCER_NORMAL_LIKE_UP	GSE22886_NAIVE_CD4_TCELL_VS_MONOCYTE_UP	GSE22886_NAIVE_TCELL_VS_MONOCYTE_UP	JAATINEN_HEMATOPOIETIC_STEM_CELL_DN			SMID_BREAST_CANCER_LUMINAL_B_DN										WALLACE_PROSTATE_CANCER_RACE_UP				GSE22886_NAIVE_CD8_TCELL_VS_DC_UP						GSE22886_NAIVE_CD4_TCELL_VS_DC_UP							HADDAD_B_LYMPHOCYTE_PROGENITOR						GSE22886_NAIVE_BCELL_VS_DC_UP
4068	SH2D1A	SH2 domain containing 1A	GSE22886_NAIVE_CD8_TCELL_VS_MONOCYTE_UP					SMID_BREAST_CANCER_NORMAL_LIKE_UP	GSE22886_NAIVE_CD4_TCELL_VS_MONOCYTE_UP	GSE22886_NAIVE_TCELL_VS_MONOCYTE_UP				SMID_BREAST_CANCER_LUMINAL_B_DN		GSE10325_CD4_TCELL_VS_MYELOID_UP							MODULE_117		GSE10325_CD4_TCELL_VS_BCELL_UP	MODULE_64				MODULE_75			MODULE_46	GSE22886_NAIVE_CD4_TCELL_VS_DC_UP
924	CD7	CD7 molecule	GSE22886_NAIVE_CD8_TCELL_VS_MONOCYTE_UP					SMID_BREAST_CANCER_NORMAL_LIKE_UP	GSE22886_NAIVE_CD4_TCELL_VS_MONOCYTE_UP	GSE22886_NAIVE_TCELL_VS_MONOCYTE_UP				SMID_BREAST_CANCER_LUMINAL_B_DN			GNF2_IL2RB			IMMUNE_SYSTEM_PROCESS	MEMBRANE	PLASMA_MEMBRANE						GSE22886_NAIVE_CD8_TCELL_VS_DC_UP			GNF2_PTPN4	MEMBRANE_PART		GSE22886_NAIVE_CD4_TCELL_VS_DC_UP					IMMUNE_RESPONSE			GNF2_CD7							INTRINSIC_TO_MEMBRANE
3001	GZMA	granzyme A (granzyme 1, cytotoxic T-lymphocyte-associated serine esterase 3)	GSE22886_NAIVE_CD8_TCELL_VS_MONOCYTE_UP					SMID_BREAST_CANCER_NORMAL_LIKE_UP	GSE22886_NAIVE_CD4_TCELL_VS_MONOCYTE_UP		JAATINEN_HEMATOPOIETIC_STEM_CELL_DN			SMID_BREAST_CANCER_LUMINAL_B_DN			GNF2_IL2RB			IMMUNE_SYSTEM_PROCESS	MEMBRANE	PLASMA_MEMBRANE	MODULE_117	WALLACE_PROSTATE_CANCER_RACE_UP	GSE10325_CD4_TCELL_VS_BCELL_UP			GSE22886_NAIVE_CD8_TCELL_VS_DC_UP		MODULE_75	GNF2_PTPN4	MEMBRANE_PART	MODULE_46		SIGNAL_TRANSDUCTION	MODULE_84		DEURIG_T_CELL_PROLYMPHOCYTIC_LEUKEMIA_DN	IMMUNE_RESPONSE	PLASMA_MEMBRANE_PART		GNF2_CD7	KUMAR_TARGETS_OF_MLL_AF9_FUSION	MODULE_45
3003	GZMK	granzyme K (granzyme 3; tryptase II)	GSE22886_NAIVE_CD8_TCELL_VS_MONOCYTE_UP					SMID_BREAST_CANCER_NORMAL_LIKE_UP			JAATINEN_HEMATOPOIETIC_STEM_CELL_DN			SMID_BREAST_CANCER_LUMINAL_B_DN		GSE10325_CD4_TCELL_VS_MYELOID_UP							MODULE_117	WALLACE_PROSTATE_CANCER_RACE_UP	GSE10325_CD4_TCELL_VS_BCELL_UP											MODULE_84		DEURIG_T_CELL_PROLYMPHOCYTIC_LEUKEMIA_DN						MODULE_45	HAHTOLA_SEZARY_SYNDROM_DN
4818	NKG7	natural killer cell group 7 sequence	GSE22886_NAIVE_CD8_TCELL_VS_MONOCYTE_UP					SMID_BREAST_CANCER_NORMAL_LIKE_UP			JAATINEN_HEMATOPOIETIC_STEM_CELL_DN			SMID_BREAST_CANCER_LUMINAL_B_DN			GNF2_IL2RB				MEMBRANE	PLASMA_MEMBRANE		WALLACE_PROSTATE_CANCER_RACE_UP		MODULE_64		GSE22886_NAIVE_CD8_TCELL_VS_DC_UP			GNF2_PTPN4	MEMBRANE_PART				MODULE_84		DEURIG_T_CELL_PROLYMPHOCYTIC_LEUKEMIA_DN		PLASMA_MEMBRANE_PART		GNF2_CD7		MODULE_45	HAHTOLA_SEZARY_SYNDROM_DN				INTRINSIC_TO_MEMBRANE
3002	GZMB	granzyme B (granzyme 2, cytotoxic T-lymphocyte-associated serine esterase 1)	GSE22886_NAIVE_CD8_TCELL_VS_MONOCYTE_UP					SMID_BREAST_CANCER_NORMAL_LIKE_UP			JAATINEN_HEMATOPOIETIC_STEM_CELL_DN			SMID_BREAST_CANCER_LUMINAL_B_DN							MEMBRANE	PLASMA_MEMBRANE	MODULE_117									MEMBRANE_PART			SIGNAL_TRANSDUCTION	MODULE_84		DEURIG_T_CELL_PROLYMPHOCYTIC_LEUKEMIA_DN		PLASMA_MEMBRANE_PART				MODULE_45	HAHTOLA_SEZARY_SYNDROM_DN
22914	KLRK1	killer cell lectin-like receptor subfamily K, member 1	GSE22886_NAIVE_CD8_TCELL_VS_MONOCYTE_UP					SMID_BREAST_CANCER_NORMAL_LIKE_UP			JAATINEN_HEMATOPOIETIC_STEM_CELL_DN			SMID_BREAST_CANCER_LUMINAL_B_DN							MEMBRANE	PLASMA_MEMBRANE				MODULE_64				MODULE_75	GNF2_PTPN4	MEMBRANE_PART	MODULE_46		SIGNAL_TRANSDUCTION		MODULE_292			PLASMA_MEMBRANE_PART		GNF2_CD7		MODULE_45				REACTOME_IMMUNE_SYSTEM	INTRINSIC_TO_MEMBRANE
5551	PRF1	perforin 1 (pore forming protein)	GSE22886_NAIVE_CD8_TCELL_VS_MONOCYTE_UP					SMID_BREAST_CANCER_NORMAL_LIKE_UP			JAATINEN_HEMATOPOIETIC_STEM_CELL_DN						GNF2_IL2RB						MODULE_117	WALLACE_PROSTATE_CANCER_RACE_UP	GSE10325_CD4_TCELL_VS_BCELL_UP			GSE22886_NAIVE_CD8_TCELL_VS_DC_UP		MODULE_75	GNF2_PTPN4		MODULE_46			MODULE_84		DEURIG_T_CELL_PROLYMPHOCYTIC_LEUKEMIA_DN				GNF2_CD7		MODULE_45
925	CD8A	CD8a molecule	GSE22886_NAIVE_CD8_TCELL_VS_MONOCYTE_UP					SMID_BREAST_CANCER_NORMAL_LIKE_UP			JAATINEN_HEMATOPOIETIC_STEM_CELL_DN													WALLACE_PROSTATE_CANCER_RACE_UP		MODULE_64				MODULE_75			MODULE_46			MODULE_84		DEURIG_T_CELL_PROLYMPHOCYTIC_LEUKEMIA_DN					KUMAR_TARGETS_OF_MLL_AF9_FUSION	MODULE_45				REACTOME_IMMUNE_SYSTEM
259197	NCR3	natural cytotoxicity triggering receptor 3	GSE22886_NAIVE_CD8_TCELL_VS_MONOCYTE_UP					SMID_BREAST_CANCER_NORMAL_LIKE_UP									GNF2_IL2RB	GSE22886_NAIVE_BCELL_VS_MONOCYTE_UP			MEMBRANE	PLASMA_MEMBRANE									GNF2_PTPN4	MEMBRANE_PART								PLASMA_MEMBRANE_PART							GSE22886_NAIVE_BCELL_VS_DC_UP		INTRINSIC_TO_MEMBRANE
921	CD5	CD5 molecule	GSE22886_NAIVE_CD8_TCELL_VS_MONOCYTE_UP						GSE22886_NAIVE_CD4_TCELL_VS_MONOCYTE_UP	GSE22886_NAIVE_TCELL_VS_MONOCYTE_UP	JAATINEN_HEMATOPOIETIC_STEM_CELL_DN										MEMBRANE	PLASMA_MEMBRANE	MODULE_117			MODULE_64	GSE10325_LUPUS_CD4_TCELL_VS_LUPUS_BCELL_UP	GSE22886_NAIVE_CD8_TCELL_VS_DC_UP		MODULE_75			MODULE_46	GSE22886_NAIVE_CD4_TCELL_VS_DC_UP			MODULE_292						KUMAR_TARGETS_OF_MLL_AF9_FUSION
7029	TFDP2	transcription factor Dp-2 (E2F dimerization partner 2)	GSE22886_NAIVE_CD8_TCELL_VS_MONOCYTE_UP							GSE22886_NAIVE_TCELL_VS_MONOCYTE_UP								GSE22886_NAIVE_BCELL_VS_MONOCYTE_UP
10578	GNLY	granulysin	GSE22886_NAIVE_CD8_TCELL_VS_MONOCYTE_UP								JAATINEN_HEMATOPOIETIC_STEM_CELL_DN			SMID_BREAST_CANCER_LUMINAL_B_DN			GNF2_IL2RB						MODULE_117							MODULE_75	GNF2_PTPN4		MODULE_46			MODULE_84	MODULE_292	DEURIG_T_CELL_PROLYMPHOCYTIC_LEUKEMIA_DN				GNF2_CD7		MODULE_45	HAHTOLA_SEZARY_SYNDROM_DN
2999	GZMH	granzyme H (cathepsin G-like 2, protein h-CCPX)	GSE22886_NAIVE_CD8_TCELL_VS_MONOCYTE_UP								JAATINEN_HEMATOPOIETIC_STEM_CELL_DN			SMID_BREAST_CANCER_LUMINAL_B_DN			GNF2_IL2RB														GNF2_PTPN4							DEURIG_T_CELL_PROLYMPHOCYTIC_LEUKEMIA_DN				GNF2_CD7
9022	CLIC3	chloride intracellular channel 3	GSE22886_NAIVE_CD8_TCELL_VS_MONOCYTE_UP											SMID_BREAST_CANCER_LUMINAL_B_DN																					SIGNAL_TRANSDUCTION
10098	TSPAN5	tetraspanin 5	GSE22886_NAIVE_CD8_TCELL_VS_MONOCYTE_UP
26051	PPP1R16B	protein phosphatase 1, regulatory subunit 16B		GSE10325_LUPUS_CD4_TCELL_VS_LUPUS_MYELOID_UP	GSE10325_BCELL_VS_MYELOID_UP	GSE29618_BCELL_VS_MONOCYTE_DAY7_FLU_VACCINE_UP	GSE29618_BCELL_VS_MONOCYTE_UP	SMID_BREAST_CANCER_NORMAL_LIKE_UP					GSE29618_BCELL_VS_MDC_DAY7_FLU_VACCINE_UP	SMID_BREAST_CANCER_LUMINAL_B_DN	GSE10325_LUPUS_BCELL_VS_LUPUS_MYELOID_UP																						MODULE_292	DEURIG_T_CELL_PROLYMPHOCYTIC_LEUKEMIA_DN
10125	RASGRP1	RAS guanyl releasing protein 1 (calcium and DAG-regulated)		GSE10325_LUPUS_CD4_TCELL_VS_LUPUS_MYELOID_UP	GSE10325_BCELL_VS_MYELOID_UP	GSE29618_BCELL_VS_MONOCYTE_DAY7_FLU_VACCINE_UP	GSE29618_BCELL_VS_MONOCYTE_UP				JAATINEN_HEMATOPOIETIC_STEM_CELL_DN	GSE29618_BCELL_VS_MDC_UP	GSE29618_BCELL_VS_MDC_DAY7_FLU_VACCINE_UP		GSE10325_LUPUS_BCELL_VS_LUPUS_MYELOID_UP									WALLACE_PROSTATE_CANCER_RACE_UP	GSE10325_CD4_TCELL_VS_BCELL_UP										SIGNAL_TRANSDUCTION						HADDAD_B_LYMPHOCYTE_PROGENITOR			MODULE_45				REACTOME_IMMUNE_SYSTEM
11040	PIM2	pim-2 oncogene		GSE10325_LUPUS_CD4_TCELL_VS_LUPUS_MYELOID_UP	GSE10325_BCELL_VS_MYELOID_UP	GSE29618_BCELL_VS_MONOCYTE_DAY7_FLU_VACCINE_UP	GSE29618_BCELL_VS_MONOCYTE_UP					GSE29618_BCELL_VS_MDC_UP	GSE29618_BCELL_VS_MDC_DAY7_FLU_VACCINE_UP		GSE10325_LUPUS_BCELL_VS_LUPUS_MYELOID_UP									WALLACE_PROSTATE_CANCER_RACE_UP				GSE22886_NAIVE_CD8_TCELL_VS_DC_UP								MODULE_84							KUMAR_TARGETS_OF_MLL_AF9_FUSION	MODULE_45			GSE22886_NAIVE_BCELL_VS_DC_UP
5567	PRKACB	protein kinase, cAMP-dependent, catalytic, beta		GSE10325_LUPUS_CD4_TCELL_VS_LUPUS_MYELOID_UP	GSE10325_BCELL_VS_MYELOID_UP	GSE29618_BCELL_VS_MONOCYTE_DAY7_FLU_VACCINE_UP	GSE29618_BCELL_VS_MONOCYTE_UP																		GSE10325_CD4_TCELL_VS_BCELL_UP										SIGNAL_TRANSDUCTION									MODULE_45				REACTOME_IMMUNE_SYSTEM
399	RHOH	ras homolog gene family, member H		GSE10325_LUPUS_CD4_TCELL_VS_LUPUS_MYELOID_UP	GSE10325_BCELL_VS_MYELOID_UP	GSE29618_BCELL_VS_MONOCYTE_DAY7_FLU_VACCINE_UP						GSE29618_BCELL_VS_MDC_UP	GSE29618_BCELL_VS_MDC_DAY7_FLU_VACCINE_UP		GSE10325_LUPUS_BCELL_VS_LUPUS_MYELOID_UP								MODULE_117						GSE29618_BCELL_VS_PDC_UP						SIGNAL_TRANSDUCTION	MODULE_84
596	BCL2	B-cell CLL/lymphoma 2		GSE10325_LUPUS_CD4_TCELL_VS_LUPUS_MYELOID_UP	GSE10325_BCELL_VS_MYELOID_UP		GSE29618_BCELL_VS_MONOCYTE_UP		GSE22886_NAIVE_CD4_TCELL_VS_MONOCYTE_UP	GSE22886_NAIVE_TCELL_VS_MONOCYTE_UP						GSE10325_CD4_TCELL_VS_MYELOID_UP				IMMUNE_SYSTEM_PROCESS	MEMBRANE							GSE22886_NAIVE_CD8_TCELL_VS_DC_UP	GSE29618_BCELL_VS_PDC_UP			MEMBRANE_PART	MODULE_46	GSE22886_NAIVE_CD4_TCELL_VS_DC_UP				DEURIG_T_CELL_PROLYMPHOCYTIC_LEUKEMIA_DN	IMMUNE_RESPONSE						HAHTOLA_SEZARY_SYNDROM_DN			REACTOME_IMMUNE_SYSTEM
84159	ARID5B	AT rich interactive domain 5B (MRF1-like)		GSE10325_LUPUS_CD4_TCELL_VS_LUPUS_MYELOID_UP	GSE10325_BCELL_VS_MYELOID_UP		GSE29618_BCELL_VS_MONOCYTE_UP					GSE29618_BCELL_VS_MDC_UP	GSE29618_BCELL_VS_MDC_DAY7_FLU_VACCINE_UP		GSE10325_LUPUS_BCELL_VS_LUPUS_MYELOID_UP				GSE29618_BCELL_VS_PDC_DAY7_FLU_VACCINE_UP										GSE29618_BCELL_VS_PDC_UP												HADDAD_B_LYMPHOCYTE_PROGENITOR
3561	IL2RG	interleukin 2 receptor, gamma		GSE10325_LUPUS_CD4_TCELL_VS_LUPUS_MYELOID_UP		GSE29618_BCELL_VS_MONOCYTE_DAY7_FLU_VACCINE_UP		SMID_BREAST_CANCER_NORMAL_LIKE_UP						SMID_BREAST_CANCER_LUMINAL_B_DN	GSE10325_LUPUS_BCELL_VS_LUPUS_MYELOID_UP					IMMUNE_SYSTEM_PROCESS	MEMBRANE	PLASMA_MEMBRANE		WALLACE_PROSTATE_CANCER_RACE_UP		MODULE_64				MODULE_75		MEMBRANE_PART	MODULE_46			MODULE_84			IMMUNE_RESPONSE	PLASMA_MEMBRANE_PART				MODULE_45				REACTOME_IMMUNE_SYSTEM	INTRINSIC_TO_MEMBRANE
54977	SLC25A38	solute carrier family 25, member 38		GSE10325_LUPUS_CD4_TCELL_VS_LUPUS_MYELOID_UP		GSE29618_BCELL_VS_MONOCYTE_DAY7_FLU_VACCINE_UP			GSE22886_NAIVE_CD4_TCELL_VS_MONOCYTE_UP	GSE22886_NAIVE_TCELL_VS_MONOCYTE_UP					GSE10325_LUPUS_BCELL_VS_LUPUS_MYELOID_UP																			GSE22886_NAIVE_CD4_TCELL_VS_DC_UP
27240	SIT1	signaling threshold regulating transmembrane adaptor 1		GSE10325_LUPUS_CD4_TCELL_VS_LUPUS_MYELOID_UP				SMID_BREAST_CANCER_NORMAL_LIKE_UP						SMID_BREAST_CANCER_LUMINAL_B_DN						IMMUNE_SYSTEM_PROCESS	MEMBRANE	PLASMA_MEMBRANE										MEMBRANE_PART			SIGNAL_TRANSDUCTION	MODULE_84				PLASMA_MEMBRANE_PART			KUMAR_TARGETS_OF_MLL_AF9_FUSION						INTRINSIC_TO_MEMBRANE
5583	PRKCH	protein kinase C, eta		GSE10325_LUPUS_CD4_TCELL_VS_LUPUS_MYELOID_UP					GSE22886_NAIVE_CD4_TCELL_VS_MONOCYTE_UP	GSE22886_NAIVE_TCELL_VS_MONOCYTE_UP						GSE10325_CD4_TCELL_VS_MYELOID_UP	GNF2_IL2RB						MODULE_117		GSE10325_CD4_TCELL_VS_BCELL_UP	MODULE_64	GSE10325_LUPUS_CD4_TCELL_VS_LUPUS_BCELL_UP				GNF2_PTPN4											GNF2_CD7
57326	PBXIP1	pre-B-cell leukemia homeobox interacting protein 1		GSE10325_LUPUS_CD4_TCELL_VS_LUPUS_MYELOID_UP					GSE22886_NAIVE_CD4_TCELL_VS_MONOCYTE_UP	GSE22886_NAIVE_TCELL_VS_MONOCYTE_UP						GSE10325_CD4_TCELL_VS_MYELOID_UP											GSE10325_LUPUS_CD4_TCELL_VS_LUPUS_BCELL_UP	GSE22886_NAIVE_CD8_TCELL_VS_DC_UP						GSE22886_NAIVE_CD4_TCELL_VS_DC_UP
2882	GPX7	glutathione peroxidase 7		GSE10325_LUPUS_CD4_TCELL_VS_LUPUS_MYELOID_UP						GSE22886_NAIVE_TCELL_VS_MONOCYTE_UP					GSE10325_LUPUS_BCELL_VS_LUPUS_MYELOID_UP	GSE10325_CD4_TCELL_VS_MYELOID_UP																		GSE22886_NAIVE_CD4_TCELL_VS_DC_UP
10962	MLLT11	myeloid/lymphoid or mixed-lineage leukemia (trithorax homolog, Drosophila); translocated to, 11		GSE10325_LUPUS_CD4_TCELL_VS_LUPUS_MYELOID_UP						GSE22886_NAIVE_TCELL_VS_MONOCYTE_UP																		GSE22886_NAIVE_CD8_TCELL_VS_DC_UP
6932	TCF7	transcription factor 7 (T-cell specific, HMG-box)		GSE10325_LUPUS_CD4_TCELL_VS_LUPUS_MYELOID_UP												GSE10325_CD4_TCELL_VS_MYELOID_UP				IMMUNE_SYSTEM_PROCESS							GSE10325_LUPUS_CD4_TCELL_VS_LUPUS_BCELL_UP	GSE22886_NAIVE_CD8_TCELL_VS_DC_UP						GSE22886_NAIVE_CD4_TCELL_VS_DC_UP		MODULE_84			IMMUNE_RESPONSE				KUMAR_TARGETS_OF_MLL_AF9_FUSION	MODULE_45
6775	STAT4	signal transducer and activator of transcription 4		GSE10325_LUPUS_CD4_TCELL_VS_LUPUS_MYELOID_UP												GSE10325_CD4_TCELL_VS_MYELOID_UP									GSE10325_CD4_TCELL_VS_BCELL_UP	MODULE_64	GSE10325_LUPUS_CD4_TCELL_VS_LUPUS_BCELL_UP								SIGNAL_TRANSDUCTION	MODULE_84		DEURIG_T_CELL_PROLYMPHOCYTIC_LEUKEMIA_DN						MODULE_45
2272	FHIT	fragile histidine triad gene		GSE10325_LUPUS_CD4_TCELL_VS_LUPUS_MYELOID_UP												GSE10325_CD4_TCELL_VS_MYELOID_UP											GSE10325_LUPUS_CD4_TCELL_VS_LUPUS_BCELL_UP														HADDAD_B_LYMPHOCYTE_PROGENITOR			MODULE_45
54509	RHOF	ras homolog gene family, member F (in filopodia)		GSE10325_LUPUS_CD4_TCELL_VS_LUPUS_MYELOID_UP
23231	SEL1L3	sel-1 suppressor of lin-12-like 3 (C. elegans)			GSE10325_BCELL_VS_MYELOID_UP	GSE29618_BCELL_VS_MONOCYTE_DAY7_FLU_VACCINE_UP	GSE29618_BCELL_VS_MONOCYTE_UP	SMID_BREAST_CANCER_NORMAL_LIKE_UP	GSE22886_NAIVE_CD4_TCELL_VS_MONOCYTE_UP				GSE29618_BCELL_VS_MDC_DAY7_FLU_VACCINE_UP	SMID_BREAST_CANCER_LUMINAL_B_DN	GSE10325_LUPUS_BCELL_VS_LUPUS_MYELOID_UP			GSE22886_NAIVE_BCELL_VS_MONOCYTE_UP																				DEURIG_T_CELL_PROLYMPHOCYTIC_LEUKEMIA_DN								GSE10325_CD4_TCELL_VS_BCELL_DN
931	MS4A1	membrane-spanning 4-domains, subfamily A, member 1			GSE10325_BCELL_VS_MYELOID_UP	GSE29618_BCELL_VS_MONOCYTE_DAY7_FLU_VACCINE_UP	GSE29618_BCELL_VS_MONOCYTE_UP	SMID_BREAST_CANCER_NORMAL_LIKE_UP				GSE29618_BCELL_VS_MDC_UP	GSE29618_BCELL_VS_MDC_DAY7_FLU_VACCINE_UP	SMID_BREAST_CANCER_LUMINAL_B_DN	GSE10325_LUPUS_BCELL_VS_LUPUS_MYELOID_UP			GSE22886_NAIVE_BCELL_VS_MONOCYTE_UP	GSE29618_BCELL_VS_PDC_DAY7_FLU_VACCINE_UP	IMMUNE_SYSTEM_PROCESS	MEMBRANE	PLASMA_MEMBRANE	MODULE_117	WALLACE_PROSTATE_CANCER_RACE_UP		MODULE_64			GSE29618_BCELL_VS_PDC_UP	MODULE_75		MEMBRANE_PART	MODULE_46				MODULE_292		IMMUNE_RESPONSE	PLASMA_MEMBRANE_PART	HADDAD_B_LYMPHOCYTE_PROGENITOR		KUMAR_TARGETS_OF_MLL_AF9_FUSION			GSE10325_CD4_TCELL_VS_BCELL_DN	GSE22886_NAIVE_BCELL_VS_DC_UP		INTRINSIC_TO_MEMBRANE
973	CD79A	CD79a molecule, immunoglobulin-associated alpha			GSE10325_BCELL_VS_MYELOID_UP	GSE29618_BCELL_VS_MONOCYTE_DAY7_FLU_VACCINE_UP	GSE29618_BCELL_VS_MONOCYTE_UP	SMID_BREAST_CANCER_NORMAL_LIKE_UP				GSE29618_BCELL_VS_MDC_UP	GSE29618_BCELL_VS_MDC_DAY7_FLU_VACCINE_UP	SMID_BREAST_CANCER_LUMINAL_B_DN	GSE10325_LUPUS_BCELL_VS_LUPUS_MYELOID_UP			GSE22886_NAIVE_BCELL_VS_MONOCYTE_UP	GSE29618_BCELL_VS_PDC_DAY7_FLU_VACCINE_UP	IMMUNE_SYSTEM_PROCESS	MEMBRANE	PLASMA_MEMBRANE				MODULE_64			GSE29618_BCELL_VS_PDC_UP	MODULE_75		MEMBRANE_PART	MODULE_46		SIGNAL_TRANSDUCTION	MODULE_84	MODULE_292		IMMUNE_RESPONSE	PLASMA_MEMBRANE_PART	HADDAD_B_LYMPHOCYTE_PROGENITOR		KUMAR_TARGETS_OF_MLL_AF9_FUSION	MODULE_45		GSE10325_CD4_TCELL_VS_BCELL_DN		REACTOME_IMMUNE_SYSTEM
930	CD19	CD19 molecule			GSE10325_BCELL_VS_MYELOID_UP	GSE29618_BCELL_VS_MONOCYTE_DAY7_FLU_VACCINE_UP	GSE29618_BCELL_VS_MONOCYTE_UP	SMID_BREAST_CANCER_NORMAL_LIKE_UP				GSE29618_BCELL_VS_MDC_UP	GSE29618_BCELL_VS_MDC_DAY7_FLU_VACCINE_UP	SMID_BREAST_CANCER_LUMINAL_B_DN	GSE10325_LUPUS_BCELL_VS_LUPUS_MYELOID_UP			GSE22886_NAIVE_BCELL_VS_MONOCYTE_UP	GSE29618_BCELL_VS_PDC_DAY7_FLU_VACCINE_UP		MEMBRANE	PLASMA_MEMBRANE				MODULE_64			GSE29618_BCELL_VS_PDC_UP	MODULE_75		MEMBRANE_PART	MODULE_46		SIGNAL_TRANSDUCTION		MODULE_292			PLASMA_MEMBRANE_PART	HADDAD_B_LYMPHOCYTE_PROGENITOR		KUMAR_TARGETS_OF_MLL_AF9_FUSION			GSE10325_CD4_TCELL_VS_BCELL_DN	GSE22886_NAIVE_BCELL_VS_DC_UP	REACTOME_IMMUNE_SYSTEM	INTRINSIC_TO_MEMBRANE
5026	P2RX5	purinergic receptor P2X, ligand-gated ion channel, 5			GSE10325_BCELL_VS_MYELOID_UP	GSE29618_BCELL_VS_MONOCYTE_DAY7_FLU_VACCINE_UP	GSE29618_BCELL_VS_MONOCYTE_UP	SMID_BREAST_CANCER_NORMAL_LIKE_UP				GSE29618_BCELL_VS_MDC_UP	GSE29618_BCELL_VS_MDC_DAY7_FLU_VACCINE_UP	SMID_BREAST_CANCER_LUMINAL_B_DN	GSE10325_LUPUS_BCELL_VS_LUPUS_MYELOID_UP			GSE22886_NAIVE_BCELL_VS_MONOCYTE_UP	GSE29618_BCELL_VS_PDC_DAY7_FLU_VACCINE_UP		MEMBRANE	PLASMA_MEMBRANE							GSE29618_BCELL_VS_PDC_UP			MEMBRANE_PART			SIGNAL_TRANSDUCTION					PLASMA_MEMBRANE_PART	HADDAD_B_LYMPHOCYTE_PROGENITOR					GSE10325_CD4_TCELL_VS_BCELL_DN	GSE22886_NAIVE_BCELL_VS_DC_UP		INTRINSIC_TO_MEMBRANE
26228	STAP1	signal transducing adaptor family member 1			GSE10325_BCELL_VS_MYELOID_UP	GSE29618_BCELL_VS_MONOCYTE_DAY7_FLU_VACCINE_UP	GSE29618_BCELL_VS_MONOCYTE_UP	SMID_BREAST_CANCER_NORMAL_LIKE_UP				GSE29618_BCELL_VS_MDC_UP	GSE29618_BCELL_VS_MDC_DAY7_FLU_VACCINE_UP	SMID_BREAST_CANCER_LUMINAL_B_DN	GSE10325_LUPUS_BCELL_VS_LUPUS_MYELOID_UP			GSE22886_NAIVE_BCELL_VS_MONOCYTE_UP	GSE29618_BCELL_VS_PDC_DAY7_FLU_VACCINE_UP					WALLACE_PROSTATE_CANCER_RACE_UP					GSE29618_BCELL_VS_PDC_UP						SIGNAL_TRANSDUCTION											GSE10325_CD4_TCELL_VS_BCELL_DN	GSE22886_NAIVE_BCELL_VS_DC_UP
55024	BANK1	B-cell scaffold protein with ankyrin repeats 1			GSE10325_BCELL_VS_MYELOID_UP	GSE29618_BCELL_VS_MONOCYTE_DAY7_FLU_VACCINE_UP	GSE29618_BCELL_VS_MONOCYTE_UP	SMID_BREAST_CANCER_NORMAL_LIKE_UP				GSE29618_BCELL_VS_MDC_UP	GSE29618_BCELL_VS_MDC_DAY7_FLU_VACCINE_UP	SMID_BREAST_CANCER_LUMINAL_B_DN	GSE10325_LUPUS_BCELL_VS_LUPUS_MYELOID_UP			GSE22886_NAIVE_BCELL_VS_MONOCYTE_UP	GSE29618_BCELL_VS_PDC_DAY7_FLU_VACCINE_UP										GSE29618_BCELL_VS_PDC_UP								MODULE_292				HADDAD_B_LYMPHOCYTE_PROGENITOR					GSE10325_CD4_TCELL_VS_BCELL_DN
5079	PAX5	paired box 5			GSE10325_BCELL_VS_MYELOID_UP	GSE29618_BCELL_VS_MONOCYTE_DAY7_FLU_VACCINE_UP	GSE29618_BCELL_VS_MONOCYTE_UP	SMID_BREAST_CANCER_NORMAL_LIKE_UP				GSE29618_BCELL_VS_MDC_UP	GSE29618_BCELL_VS_MDC_DAY7_FLU_VACCINE_UP		GSE10325_LUPUS_BCELL_VS_LUPUS_MYELOID_UP			GSE22886_NAIVE_BCELL_VS_MONOCYTE_UP	GSE29618_BCELL_VS_PDC_DAY7_FLU_VACCINE_UP	IMMUNE_SYSTEM_PROCESS			MODULE_117						GSE29618_BCELL_VS_PDC_UP	MODULE_75			MODULE_46						IMMUNE_RESPONSE		HADDAD_B_LYMPHOCYTE_PROGENITOR		KUMAR_TARGETS_OF_MLL_AF9_FUSION			GSE10325_CD4_TCELL_VS_BCELL_DN
25780	RASGRP3	RAS guanyl releasing protein 3 (calcium and DAG-regulated)			GSE10325_BCELL_VS_MYELOID_UP	GSE29618_BCELL_VS_MONOCYTE_DAY7_FLU_VACCINE_UP	GSE29618_BCELL_VS_MONOCYTE_UP	SMID_BREAST_CANCER_NORMAL_LIKE_UP				GSE29618_BCELL_VS_MDC_UP	GSE29618_BCELL_VS_MDC_DAY7_FLU_VACCINE_UP		GSE10325_LUPUS_BCELL_VS_LUPUS_MYELOID_UP			GSE22886_NAIVE_BCELL_VS_MONOCYTE_UP	GSE29618_BCELL_VS_PDC_DAY7_FLU_VACCINE_UP				MODULE_117	WALLACE_PROSTATE_CANCER_RACE_UP					GSE29618_BCELL_VS_PDC_UP																	GSE10325_CD4_TCELL_VS_BCELL_DN		REACTOME_IMMUNE_SYSTEM
79368	FCRL2	Fc receptor-like 2			GSE10325_BCELL_VS_MYELOID_UP	GSE29618_BCELL_VS_MONOCYTE_DAY7_FLU_VACCINE_UP	GSE29618_BCELL_VS_MONOCYTE_UP	SMID_BREAST_CANCER_NORMAL_LIKE_UP				GSE29618_BCELL_VS_MDC_UP	GSE29618_BCELL_VS_MDC_DAY7_FLU_VACCINE_UP		GSE10325_LUPUS_BCELL_VS_LUPUS_MYELOID_UP			GSE22886_NAIVE_BCELL_VS_MONOCYTE_UP	GSE29618_BCELL_VS_PDC_DAY7_FLU_VACCINE_UP										GSE29618_BCELL_VS_PDC_UP								MODULE_292									GSE10325_CD4_TCELL_VS_BCELL_DN
933	CD22	CD22 molecule			GSE10325_BCELL_VS_MYELOID_UP	GSE29618_BCELL_VS_MONOCYTE_DAY7_FLU_VACCINE_UP	GSE29618_BCELL_VS_MONOCYTE_UP	SMID_BREAST_CANCER_NORMAL_LIKE_UP				GSE29618_BCELL_VS_MDC_UP	GSE29618_BCELL_VS_MDC_DAY7_FLU_VACCINE_UP					GSE22886_NAIVE_BCELL_VS_MONOCYTE_UP	GSE29618_BCELL_VS_PDC_DAY7_FLU_VACCINE_UP	IMMUNE_SYSTEM_PROCESS	MEMBRANE					MODULE_64			GSE29618_BCELL_VS_PDC_UP	MODULE_75		MEMBRANE_PART	MODULE_46			MODULE_84	MODULE_292		IMMUNE_RESPONSE		HADDAD_B_LYMPHOCYTE_PROGENITOR			MODULE_45		GSE10325_CD4_TCELL_VS_BCELL_DN	GSE22886_NAIVE_BCELL_VS_DC_UP		INTRINSIC_TO_MEMBRANE
100133941	CD24	CD24 molecule			GSE10325_BCELL_VS_MYELOID_UP	GSE29618_BCELL_VS_MONOCYTE_DAY7_FLU_VACCINE_UP	GSE29618_BCELL_VS_MONOCYTE_UP					GSE29618_BCELL_VS_MDC_UP	GSE29618_BCELL_VS_MDC_DAY7_FLU_VACCINE_UP	SMID_BREAST_CANCER_LUMINAL_B_DN				GSE22886_NAIVE_BCELL_VS_MONOCYTE_UP	GSE29618_BCELL_VS_PDC_DAY7_FLU_VACCINE_UP	IMMUNE_SYSTEM_PROCESS	MEMBRANE	PLASMA_MEMBRANE	MODULE_117						GSE29618_BCELL_VS_PDC_UP	MODULE_75		MEMBRANE_PART	MODULE_46		SIGNAL_TRANSDUCTION		MODULE_292			PLASMA_MEMBRANE_PART	HADDAD_B_LYMPHOCYTE_PROGENITOR					GSE10325_CD4_TCELL_VS_BCELL_DN	GSE22886_NAIVE_BCELL_VS_DC_UP		INTRINSIC_TO_MEMBRANE
5287	PIK3C2B	phosphoinositide-3-kinase, class 2, beta polypeptide			GSE10325_BCELL_VS_MYELOID_UP	GSE29618_BCELL_VS_MONOCYTE_DAY7_FLU_VACCINE_UP	GSE29618_BCELL_VS_MONOCYTE_UP					GSE29618_BCELL_VS_MDC_UP	GSE29618_BCELL_VS_MDC_DAY7_FLU_VACCINE_UP		GSE10325_LUPUS_BCELL_VS_LUPUS_MYELOID_UP			GSE22886_NAIVE_BCELL_VS_MONOCYTE_UP	GSE29618_BCELL_VS_PDC_DAY7_FLU_VACCINE_UP										GSE29618_BCELL_VS_PDC_UP																		GSE22886_NAIVE_BCELL_VS_DC_UP
2208	FCER2	Fc fragment of IgE, low affinity II, receptor for (CD23)			GSE10325_BCELL_VS_MYELOID_UP	GSE29618_BCELL_VS_MONOCYTE_DAY7_FLU_VACCINE_UP	GSE29618_BCELL_VS_MONOCYTE_UP					GSE29618_BCELL_VS_MDC_UP	GSE29618_BCELL_VS_MDC_DAY7_FLU_VACCINE_UP						GSE29618_BCELL_VS_PDC_DAY7_FLU_VACCINE_UP		MEMBRANE	PLASMA_MEMBRANE	MODULE_117			MODULE_64			GSE29618_BCELL_VS_PDC_UP			MEMBRANE_PART								PLASMA_MEMBRANE_PART			KUMAR_TARGETS_OF_MLL_AF9_FUSION			GSE10325_CD4_TCELL_VS_BCELL_DN			INTRINSIC_TO_MEMBRANE
7088	TLE1	transducin-like enhancer of split 1 (E(sp1) homolog, Drosophila)			GSE10325_BCELL_VS_MYELOID_UP	GSE29618_BCELL_VS_MONOCYTE_DAY7_FLU_VACCINE_UP	GSE29618_BCELL_VS_MONOCYTE_UP					GSE29618_BCELL_VS_MDC_UP			GSE10325_LUPUS_BCELL_VS_LUPUS_MYELOID_UP																				SIGNAL_TRANSDUCTION						HADDAD_B_LYMPHOCYTE_PROGENITOR					GSE10325_CD4_TCELL_VS_BCELL_DN
29760	BLNK	B-cell linker			GSE10325_BCELL_VS_MYELOID_UP	GSE29618_BCELL_VS_MONOCYTE_DAY7_FLU_VACCINE_UP	GSE29618_BCELL_VS_MONOCYTE_UP								GSE10325_LUPUS_BCELL_VS_LUPUS_MYELOID_UP			GSE22886_NAIVE_BCELL_VS_MONOCYTE_UP		IMMUNE_SYSTEM_PROCESS			MODULE_117												SIGNAL_TRANSDUCTION		MODULE_292		IMMUNE_RESPONSE		HADDAD_B_LYMPHOCYTE_PROGENITOR		KUMAR_TARGETS_OF_MLL_AF9_FUSION			GSE10325_CD4_TCELL_VS_BCELL_DN		REACTOME_IMMUNE_SYSTEM
5244	ABCB4	ATP-binding cassette, sub-family B (MDR/TAP), member 4			GSE10325_BCELL_VS_MYELOID_UP	GSE29618_BCELL_VS_MONOCYTE_DAY7_FLU_VACCINE_UP	GSE29618_BCELL_VS_MONOCYTE_UP											GSE22886_NAIVE_BCELL_VS_MONOCYTE_UP			MEMBRANE	PLASMA_MEMBRANE	MODULE_117						GSE29618_BCELL_VS_PDC_UP			MEMBRANE_PART								PLASMA_MEMBRANE_PART						GSE10325_CD4_TCELL_VS_BCELL_DN			INTRINSIC_TO_MEMBRANE
8115	TCL1A	T-cell leukemia/lymphoma 1A			GSE10325_BCELL_VS_MYELOID_UP	GSE29618_BCELL_VS_MONOCYTE_DAY7_FLU_VACCINE_UP		SMID_BREAST_CANCER_NORMAL_LIKE_UP				GSE29618_BCELL_VS_MDC_UP	GSE29618_BCELL_VS_MDC_DAY7_FLU_VACCINE_UP	SMID_BREAST_CANCER_LUMINAL_B_DN	GSE10325_LUPUS_BCELL_VS_LUPUS_MYELOID_UP			GSE22886_NAIVE_BCELL_VS_MONOCYTE_UP																		MODULE_84	MODULE_292				HADDAD_B_LYMPHOCYTE_PROGENITOR			MODULE_45		GSE10325_CD4_TCELL_VS_BCELL_DN	GSE22886_NAIVE_BCELL_VS_DC_UP
4345	CD200	CD200 molecule			GSE10325_BCELL_VS_MYELOID_UP	GSE29618_BCELL_VS_MONOCYTE_DAY7_FLU_VACCINE_UP							GSE29618_BCELL_VS_MDC_DAY7_FLU_VACCINE_UP					GSE22886_NAIVE_BCELL_VS_MONOCYTE_UP	GSE29618_BCELL_VS_PDC_DAY7_FLU_VACCINE_UP		MEMBRANE	PLASMA_MEMBRANE										MEMBRANE_PART					MODULE_292			PLASMA_MEMBRANE_PART						GSE10325_CD4_TCELL_VS_BCELL_DN	GSE22886_NAIVE_BCELL_VS_DC_UP		INTRINSIC_TO_MEMBRANE
1236	CCR7	chemokine (C-C motif) receptor 7			GSE10325_BCELL_VS_MYELOID_UP		GSE29618_BCELL_VS_MONOCYTE_UP	SMID_BREAST_CANCER_NORMAL_LIKE_UP			JAATINEN_HEMATOPOIETIC_STEM_CELL_DN	GSE29618_BCELL_VS_MDC_UP		SMID_BREAST_CANCER_LUMINAL_B_DN							MEMBRANE	PLASMA_MEMBRANE		WALLACE_PROSTATE_CANCER_RACE_UP								MEMBRANE_PART		GSE22886_NAIVE_CD4_TCELL_VS_DC_UP						PLASMA_MEMBRANE_PART									INTRINSIC_TO_MEMBRANE
643	CXCR5	chemokine (C-X-C motif) receptor 5			GSE10325_BCELL_VS_MYELOID_UP		GSE29618_BCELL_VS_MONOCYTE_UP	SMID_BREAST_CANCER_NORMAL_LIKE_UP				GSE29618_BCELL_VS_MDC_UP	GSE29618_BCELL_VS_MDC_DAY7_FLU_VACCINE_UP								MEMBRANE	PLASMA_MEMBRANE	MODULE_117			MODULE_64			GSE29618_BCELL_VS_PDC_UP			MEMBRANE_PART			SIGNAL_TRANSDUCTION			DEURIG_T_CELL_PROLYMPHOCYTIC_LEUKEMIA_DN		PLASMA_MEMBRANE_PART			KUMAR_TARGETS_OF_MLL_AF9_FUSION			GSE10325_CD4_TCELL_VS_BCELL_DN			INTRINSIC_TO_MEMBRANE
9263	STK17A	serine/threonine kinase 17a			GSE10325_BCELL_VS_MYELOID_UP		GSE29618_BCELL_VS_MONOCYTE_UP				JAATINEN_HEMATOPOIETIC_STEM_CELL_DN	GSE29618_BCELL_VS_MDC_UP	GSE29618_BCELL_VS_MDC_DAY7_FLU_VACCINE_UP		GSE10325_LUPUS_BCELL_VS_LUPUS_MYELOID_UP																				SIGNAL_TRANSDUCTION			DEURIG_T_CELL_PROLYMPHOCYTIC_LEUKEMIA_DN
80008	TMEM156	transmembrane protein 156			GSE10325_BCELL_VS_MYELOID_UP		GSE29618_BCELL_VS_MONOCYTE_UP											GSE22886_NAIVE_BCELL_VS_MONOCYTE_UP																													GSE22886_NAIVE_BCELL_VS_DC_UP
6689	SPIB	Spi-B transcription factor (Spi-1/PU.1 related)			GSE10325_BCELL_VS_MYELOID_UP			SMID_BREAST_CANCER_NORMAL_LIKE_UP						SMID_BREAST_CANCER_LUMINAL_B_DN	GSE10325_LUPUS_BCELL_VS_LUPUS_MYELOID_UP			GSE22886_NAIVE_BCELL_VS_MONOCYTE_UP																		MODULE_84	MODULE_292						KUMAR_TARGETS_OF_MLL_AF9_FUSION			GSE10325_CD4_TCELL_VS_BCELL_DN	GSE22886_NAIVE_BCELL_VS_DC_UP
3399	ID3	inhibitor of DNA binding 3, dominant negative helix-loop-helix protein			GSE10325_BCELL_VS_MYELOID_UP			SMID_BREAST_CANCER_NORMAL_LIKE_UP																																	HADDAD_B_LYMPHOCYTE_PROGENITOR
10133	OPTN	optineurin			GSE10325_BCELL_VS_MYELOID_UP							GSE29618_BCELL_VS_MDC_UP				GSE10325_CD4_TCELL_VS_MYELOID_UP								WALLACE_PROSTATE_CANCER_RACE_UP	GSE10325_CD4_TCELL_VS_BCELL_UP		GSE10325_LUPUS_CD4_TCELL_VS_LUPUS_BCELL_UP								SIGNAL_TRANSDUCTION			DEURIG_T_CELL_PROLYMPHOCYTIC_LEUKEMIA_DN
81558	FAM117A	family with sequence similarity 117, member A			GSE10325_BCELL_VS_MYELOID_UP																													GSE22886_NAIVE_CD4_TCELL_VS_DC_UP
4907	NT5E	5'-nucleotidase, ecto (CD73)				GSE29618_BCELL_VS_MONOCYTE_DAY7_FLU_VACCINE_UP	GSE29618_BCELL_VS_MONOCYTE_UP	SMID_BREAST_CANCER_NORMAL_LIKE_UP				GSE29618_BCELL_VS_MDC_UP	GSE29618_BCELL_VS_MDC_DAY7_FLU_VACCINE_UP						GSE29618_BCELL_VS_PDC_DAY7_FLU_VACCINE_UP										GSE29618_BCELL_VS_PDC_UP
26999	CYFIP2	cytoplasmic FMR1 interacting protein 2				GSE29618_BCELL_VS_MONOCYTE_DAY7_FLU_VACCINE_UP	GSE29618_BCELL_VS_MONOCYTE_UP					GSE29618_BCELL_VS_MDC_UP	GSE29618_BCELL_VS_MDC_DAY7_FLU_VACCINE_UP															GSE22886_NAIVE_CD8_TCELL_VS_DC_UP						GSE22886_NAIVE_CD4_TCELL_VS_DC_UP							HADDAD_B_LYMPHOCYTE_PROGENITOR						GSE22886_NAIVE_BCELL_VS_DC_UP
1875	E2F5	E2F transcription factor 5, p130-binding				GSE29618_BCELL_VS_MONOCYTE_DAY7_FLU_VACCINE_UP	GSE29618_BCELL_VS_MONOCYTE_UP					GSE29618_BCELL_VS_MDC_UP			GSE10325_LUPUS_BCELL_VS_LUPUS_MYELOID_UP																										HADDAD_B_LYMPHOCYTE_PROGENITOR
274	BIN1	bridging integrator 1				GSE29618_BCELL_VS_MONOCYTE_DAY7_FLU_VACCINE_UP		SMID_BREAST_CANCER_NORMAL_LIKE_UP	GSE22886_NAIVE_CD4_TCELL_VS_MONOCYTE_UP	GSE22886_NAIVE_TCELL_VS_MONOCYTE_UP				SMID_BREAST_CANCER_LUMINAL_B_DN
22806	IKZF3	IKAROS family zinc finger 3 (Aiolos)				GSE29618_BCELL_VS_MONOCYTE_DAY7_FLU_VACCINE_UP						GSE29618_BCELL_VS_MDC_UP	GSE29618_BCELL_VS_MDC_DAY7_FLU_VACCINE_UP						GSE29618_BCELL_VS_PDC_DAY7_FLU_VACCINE_UP																			DEURIG_T_CELL_PROLYMPHOCYTIC_LEUKEMIA_DN
640	BLK	B lymphoid tyrosine kinase				GSE29618_BCELL_VS_MONOCYTE_DAY7_FLU_VACCINE_UP						GSE29618_BCELL_VS_MDC_UP	GSE29618_BCELL_VS_MDC_DAY7_FLU_VACCINE_UP										MODULE_117												SIGNAL_TRANSDUCTION						HADDAD_B_LYMPHOCYTE_PROGENITOR		KUMAR_TARGETS_OF_MLL_AF9_FUSION			GSE10325_CD4_TCELL_VS_BCELL_DN		REACTOME_IMMUNE_SYSTEM
114884	OSBPL10	oxysterol binding protein-like 10				GSE29618_BCELL_VS_MONOCYTE_DAY7_FLU_VACCINE_UP							GSE29618_BCELL_VS_MDC_DAY7_FLU_VACCINE_UP						GSE29618_BCELL_VS_PDC_DAY7_FLU_VACCINE_UP																											GSE10325_CD4_TCELL_VS_BCELL_DN
400961	PAIP2B	poly(A) binding protein interacting protein 2B				GSE29618_BCELL_VS_MONOCYTE_DAY7_FLU_VACCINE_UP												GSE22886_NAIVE_BCELL_VS_MONOCYTE_UP
51678	MPP6	membrane protein, palmitoylated 6 (MAGUK p55 subfamily member 6)					GSE29618_BCELL_VS_MONOCYTE_UP					GSE29618_BCELL_VS_MDC_UP		SMID_BREAST_CANCER_LUMINAL_B_DN
27314	RAB30	RAB30, member RAS oncogene family					GSE29618_BCELL_VS_MONOCYTE_UP					GSE29618_BCELL_VS_MDC_UP											MODULE_117						GSE29618_BCELL_VS_PDC_UP																	GSE10325_CD4_TCELL_VS_BCELL_DN
8343	HIST1H2BF	histone cluster 1, H2bf					GSE29618_BCELL_VS_MONOCYTE_UP																																		HADDAD_B_LYMPHOCYTE_PROGENITOR
6513	SLC2A1	solute carrier family 2 (facilitated glucose transporter), member 1					GSE29618_BCELL_VS_MONOCYTE_UP																																					MODULE_45
8364	HIST1H4C	histone cluster 1, H4c					GSE29618_BCELL_VS_MONOCYTE_UP
9360	PPIG	peptidylprolyl isomerase G (cyclophilin G)					GSE29618_BCELL_VS_MONOCYTE_UP
51575	ESF1	ESF1, nucleolar pre-rRNA processing protein, homolog (S. cerevisiae)					GSE29618_BCELL_VS_MONOCYTE_UP
3575	IL7R	interleukin 7 receptor						SMID_BREAST_CANCER_NORMAL_LIKE_UP			JAATINEN_HEMATOPOIETIC_STEM_CELL_DN			SMID_BREAST_CANCER_LUMINAL_B_DN						IMMUNE_SYSTEM_PROCESS				WALLACE_PROSTATE_CANCER_RACE_UP		MODULE_64	GSE10325_LUPUS_CD4_TCELL_VS_LUPUS_BCELL_UP			MODULE_75			MODULE_46		SIGNAL_TRANSDUCTION	MODULE_84	MODULE_292		IMMUNE_RESPONSE		HADDAD_B_LYMPHOCYTE_PROGENITOR		KUMAR_TARGETS_OF_MLL_AF9_FUSION	MODULE_45				REACTOME_IMMUNE_SYSTEM
1521	CTSW	cathepsin W						SMID_BREAST_CANCER_NORMAL_LIKE_UP						SMID_BREAST_CANCER_LUMINAL_B_DN			GNF2_IL2RB			IMMUNE_SYSTEM_PROCESS											GNF2_PTPN4							DEURIG_T_CELL_PROLYMPHOCYTIC_LEUKEMIA_DN	IMMUNE_RESPONSE			GNF2_CD7	KUMAR_TARGETS_OF_MLL_AF9_FUSION		HAHTOLA_SEZARY_SYNDROM_DN
1043	CD52	CD52 molecule						SMID_BREAST_CANCER_NORMAL_LIKE_UP						SMID_BREAST_CANCER_LUMINAL_B_DN					GSE29618_BCELL_VS_PDC_DAY7_FLU_VACCINE_UP		MEMBRANE	PLASMA_MEMBRANE	MODULE_117	WALLACE_PROSTATE_CANCER_RACE_UP								MEMBRANE_PART				MODULE_84		DEURIG_T_CELL_PROLYMPHOCYTIC_LEUKEMIA_DN		PLASMA_MEMBRANE_PART				MODULE_45					INTRINSIC_TO_MEMBRANE
5168	ENPP2	ectonucleotide pyrophosphatase/phosphodiesterase 2						SMID_BREAST_CANCER_NORMAL_LIKE_UP						SMID_BREAST_CANCER_LUMINAL_B_DN							MEMBRANE	PLASMA_MEMBRANE										MEMBRANE_PART			SIGNAL_TRANSDUCTION					PLASMA_MEMBRANE_PART									INTRINSIC_TO_MEMBRANE
667	DST	dystonin						SMID_BREAST_CANCER_NORMAL_LIKE_UP						SMID_BREAST_CANCER_LUMINAL_B_DN							MEMBRANE	PLASMA_MEMBRANE										MEMBRANE_PART								PLASMA_MEMBRANE_PART
9934	P2RY14	purinergic receptor P2Y, G-protein coupled, 14						SMID_BREAST_CANCER_NORMAL_LIKE_UP						SMID_BREAST_CANCER_LUMINAL_B_DN									MODULE_117	WALLACE_PROSTATE_CANCER_RACE_UP		MODULE_64															HADDAD_B_LYMPHOCYTE_PROGENITOR
8875	VNN2	vanin 2						SMID_BREAST_CANCER_NORMAL_LIKE_UP						SMID_BREAST_CANCER_LUMINAL_B_DN									MODULE_117					GSE22886_NAIVE_CD8_TCELL_VS_DC_UP						GSE22886_NAIVE_CD4_TCELL_VS_DC_UP
6285	S100B	S100 calcium binding protein B						SMID_BREAST_CANCER_NORMAL_LIKE_UP						SMID_BREAST_CANCER_LUMINAL_B_DN																MODULE_75			MODULE_46															REACTOME_IMMUNE_SYSTEM
27065	D4S234E	DNA segment on chromosome 4 (unique) 234 expressed sequence						SMID_BREAST_CANCER_NORMAL_LIKE_UP						SMID_BREAST_CANCER_LUMINAL_B_DN
55704	CCDC88A	coiled-coil domain containing 88A						SMID_BREAST_CANCER_NORMAL_LIKE_UP													MEMBRANE	PLASMA_MEMBRANE
114548	NLRP3	NLR family, pyrin domain containing 3						SMID_BREAST_CANCER_NORMAL_LIKE_UP															MODULE_117																									REACTOME_IMMUNE_SYSTEM
5730	PTGDS	prostaglandin D2 synthase 21kDa (brain)						SMID_BREAST_CANCER_NORMAL_LIKE_UP																WALLACE_PROSTATE_CANCER_RACE_UP												MODULE_84
445347	TARP	TCR gamma alternate reading frame protein						SMID_BREAST_CANCER_NORMAL_LIKE_UP																	GSE10325_CD4_TCELL_VS_BCELL_UP			GSE22886_NAIVE_CD8_TCELL_VS_DC_UP						GSE22886_NAIVE_CD4_TCELL_VS_DC_UP
59338	PLEKHA1	pleckstrin homology domain containing, family A (phosphoinositide binding specific) member 1							GSE22886_NAIVE_CD4_TCELL_VS_MONOCYTE_UP
1462	VCAN	versican									JAATINEN_HEMATOPOIETIC_STEM_CELL_DN			SMID_BREAST_CANCER_LUMINAL_B_DN									MODULE_117													MODULE_84								MODULE_45
8530	CST7	cystatin F (leukocystatin)									JAATINEN_HEMATOPOIETIC_STEM_CELL_DN						GNF2_IL2RB			IMMUNE_SYSTEM_PROCESS										MODULE_75	GNF2_PTPN4		MODULE_46			MODULE_84		DEURIG_T_CELL_PROLYMPHOCYTIC_LEUKEMIA_DN	IMMUNE_RESPONSE			GNF2_CD7		MODULE_45
10417	SPON2	spondin 2, extracellular matrix protein									JAATINEN_HEMATOPOIETIC_STEM_CELL_DN						GNF2_IL2RB														GNF2_PTPN4														HAHTOLA_SEZARY_SYNDROM_DN
53637	S1PR5	sphingosine-1-phosphate receptor 5									JAATINEN_HEMATOPOIETIC_STEM_CELL_DN						GNF2_IL2RB														GNF2_PTPN4
64581	CLEC7A	C-type lectin domain family 7, member A									JAATINEN_HEMATOPOIETIC_STEM_CELL_DN									IMMUNE_SYSTEM_PROCESS	MEMBRANE											MEMBRANE_PART			SIGNAL_TRANSDUCTION														INTRINSIC_TO_MEMBRANE
948	CD36	CD36 molecule (thrombospondin receptor)									JAATINEN_HEMATOPOIETIC_STEM_CELL_DN										MEMBRANE	PLASMA_MEMBRANE	MODULE_117									MEMBRANE_PART								PLASMA_MEMBRANE_PART								REACTOME_IMMUNE_SYSTEM	INTRINSIC_TO_MEMBRANE
6007	RHD	Rh blood group, D antigen									JAATINEN_HEMATOPOIETIC_STEM_CELL_DN										MEMBRANE	PLASMA_MEMBRANE	MODULE_117									MEMBRANE_PART								PLASMA_MEMBRANE_PART									INTRINSIC_TO_MEMBRANE
6521	SLC4A1	solute carrier family 4, anion exchanger, member 1 (erythrocyte membrane protein band 3, Diego blood group)									JAATINEN_HEMATOPOIETIC_STEM_CELL_DN										MEMBRANE	PLASMA_MEMBRANE				MODULE_64						MEMBRANE_PART								PLASMA_MEMBRANE_PART									INTRINSIC_TO_MEMBRANE
117157	SH2D1B	SH2 domain containing 1B									JAATINEN_HEMATOPOIETIC_STEM_CELL_DN
83888	FGFBP2	fibroblast growth factor binding protein 2									JAATINEN_HEMATOPOIETIC_STEM_CELL_DN
149628	PYHIN1	pyrin and HIN domain family, member 1									JAATINEN_HEMATOPOIETIC_STEM_CELL_DN
129293	C2orf89	chromosome 2 open reading frame 89									JAATINEN_HEMATOPOIETIC_STEM_CELL_DN
9314	KLF4	Kruppel-like factor 4 (gut)									JAATINEN_HEMATOPOIETIC_STEM_CELL_DN
154075	SAMD3	sterile alpha motif domain containing 3									JAATINEN_HEMATOPOIETIC_STEM_CELL_DN
23508	TTC9	tetratricopeptide repeat domain 9										GSE29618_BCELL_VS_MDC_UP	GSE29618_BCELL_VS_MDC_DAY7_FLU_VACCINE_UP						GSE29618_BCELL_VS_PDC_DAY7_FLU_VACCINE_UP										GSE29618_BCELL_VS_PDC_UP
23325	KIAA1033	KIAA1033										GSE29618_BCELL_VS_MDC_UP																													HADDAD_B_LYMPHOCYTE_PROGENITOR
321	APBA2	amyloid beta (A4) precursor protein-binding, family A, member 2												SMID_BREAST_CANCER_LUMINAL_B_DN		GSE10325_CD4_TCELL_VS_MYELOID_UP									GSE10325_CD4_TCELL_VS_BCELL_UP		GSE10325_LUPUS_CD4_TCELL_VS_LUPUS_BCELL_UP																		HAHTOLA_SEZARY_SYNDROM_DN
2591	GALNT3	UDP-N-acetyl-alpha-D-galactosamine:polypeptide N-acetylgalactosaminyltransferase 3 (GalNAc-T3)												SMID_BREAST_CANCER_LUMINAL_B_DN							MEMBRANE											MEMBRANE_PART											KUMAR_TARGETS_OF_MLL_AF9_FUSION				GSE22886_NAIVE_BCELL_VS_DC_UP		INTRINSIC_TO_MEMBRANE
9510	ADAMTS1	ADAM metallopeptidase with thrombospondin type 1 motif, 1												SMID_BREAST_CANCER_LUMINAL_B_DN										WALLACE_PROSTATE_CANCER_RACE_UP											SIGNAL_TRANSDUCTION
1316	KLF6	Kruppel-like factor 6												SMID_BREAST_CANCER_LUMINAL_B_DN																MODULE_75			MODULE_46
1117	CHI3L2	chitinase 3-like 2												SMID_BREAST_CANCER_LUMINAL_B_DN																						MODULE_84
5321	PLA2G4A	phospholipase A2, group IVA (cytosolic, calcium-dependent)												SMID_BREAST_CANCER_LUMINAL_B_DN																													KUMAR_TARGETS_OF_MLL_AF9_FUSION
25984	KRT23	keratin 23 (histone deacetylase inducible)												SMID_BREAST_CANCER_LUMINAL_B_DN
3934	LCN2	lipocalin 2												SMID_BREAST_CANCER_LUMINAL_B_DN
7175	TPR	translocated promoter region (to activated MET oncogene)														GSE10325_CD4_TCELL_VS_MYELOID_UP					MEMBRANE											MEMBRANE_PART																REACTOME_IMMUNE_SYSTEM	INTRINSIC_TO_MEMBRANE
9249	DHRS3	dehydrogenase/reductase (SDR family) member 3														GSE10325_CD4_TCELL_VS_MYELOID_UP							MODULE_117				GSE10325_LUPUS_CD4_TCELL_VS_LUPUS_BCELL_UP									MODULE_84
3802	KIR2DL1	killer cell immunoglobulin-like receptor, two domains, long cytoplasmic tail, 1															GNF2_IL2RB			IMMUNE_SYSTEM_PROCESS	MEMBRANE	PLASMA_MEMBRANE										MEMBRANE_PART							IMMUNE_RESPONSE	PLASMA_MEMBRANE_PART								REACTOME_IMMUNE_SYSTEM	INTRINSIC_TO_MEMBRANE
9289	GPR56	G protein-coupled receptor 56															GNF2_IL2RB				MEMBRANE	PLASMA_MEMBRANE									GNF2_PTPN4	MEMBRANE_PART						DEURIG_T_CELL_PROLYMPHOCYTIC_LEUKEMIA_DN		PLASMA_MEMBRANE_PART					HAHTOLA_SEZARY_SYNDROM_DN				INTRINSIC_TO_MEMBRANE
3812	KIR3DL2	killer cell immunoglobulin-like receptor, three domains, long cytoplasmic tail, 2															GNF2_IL2RB				MEMBRANE	PLASMA_MEMBRANE										MEMBRANE_PART								PLASMA_MEMBRANE_PART								REACTOME_IMMUNE_SYSTEM	INTRINSIC_TO_MEMBRANE
3809	KIR2DS4	killer cell immunoglobulin-like receptor, two domains, short cytoplasmic tail, 4															GNF2_IL2RB				MEMBRANE	PLASMA_MEMBRANE										MEMBRANE_PART								PLASMA_MEMBRANE_PART									INTRINSIC_TO_MEMBRANE
3811	KIR3DL1	killer cell immunoglobulin-like receptor, three domains, long cytoplasmic tail, 1															GNF2_IL2RB						MODULE_117			MODULE_64				MODULE_75			MODULE_46												HAHTOLA_SEZARY_SYNDROM_DN			REACTOME_IMMUNE_SYSTEM
30009	TBX21	T-box 21															GNF2_IL2RB														GNF2_PTPN4							DEURIG_T_CELL_PROLYMPHOCYTIC_LEUKEMIA_DN				GNF2_CD7
100132285	KIR2DS2	killer cell immunoglobulin-like receptor, two domains, short cytoplasmic tail, 2															GNF2_IL2RB														GNF2_PTPN4											GNF2_CD7			HAHTOLA_SEZARY_SYNDROM_DN			REACTOME_IMMUNE_SYSTEM
3904	LAIR2	leukocyte-associated immunoglobulin-like receptor 2															GNF2_IL2RB																					DEURIG_T_CELL_PROLYMPHOCYTIC_LEUKEMIA_DN
115653	KIR3DL3	killer cell immunoglobulin-like receptor, three domains, long cytoplasmic tail, 3															GNF2_IL2RB																												HAHTOLA_SEZARY_SYNDROM_DN
2823	GPM6A	glycoprotein M6A																GSE22886_NAIVE_BCELL_VS_MONOCYTE_UP						WALLACE_PROSTATE_CANCER_RACE_UP		MODULE_64																					GSE22886_NAIVE_BCELL_VS_DC_UP
81571	MIR600HG	MIR600 host gene (non-protein coding)																GSE22886_NAIVE_BCELL_VS_MONOCYTE_UP																												GSE10325_CD4_TCELL_VS_BCELL_DN	GSE22886_NAIVE_BCELL_VS_DC_UP
2213	FCGR2B	Fc fragment of IgG, low affinity IIb, receptor (CD32)																	GSE29618_BCELL_VS_PDC_DAY7_FLU_VACCINE_UP	IMMUNE_SYSTEM_PROCESS			MODULE_117	WALLACE_PROSTATE_CANCER_RACE_UP					GSE29618_BCELL_VS_PDC_UP						SIGNAL_TRANSDUCTION	MODULE_84			IMMUNE_RESPONSE					MODULE_45		GSE10325_CD4_TCELL_VS_BCELL_DN		REACTOME_IMMUNE_SYSTEM
8519	IFITM1	interferon induced transmembrane protein 1 (9-27)																	GSE29618_BCELL_VS_PDC_DAY7_FLU_VACCINE_UP		MEMBRANE	PLASMA_MEMBRANE		WALLACE_PROSTATE_CANCER_RACE_UP	GSE10325_CD4_TCELL_VS_BCELL_UP	MODULE_64				MODULE_75			MODULE_46		SIGNAL_TRANSDUCTION		MODULE_292	DEURIG_T_CELL_PROLYMPHOCYTIC_LEUKEMIA_DN										REACTOME_IMMUNE_SYSTEM
1130	LYST	lysosomal trafficking regulator																	GSE29618_BCELL_VS_PDC_DAY7_FLU_VACCINE_UP										GSE29618_BCELL_VS_PDC_UP						SIGNAL_TRANSDUCTION
3099	HK2	hexokinase 2																	GSE29618_BCELL_VS_PDC_DAY7_FLU_VACCINE_UP										GSE29618_BCELL_VS_PDC_UP														KUMAR_TARGETS_OF_MLL_AF9_FUSION
3600	IL15	interleukin 15																		IMMUNE_SYSTEM_PROCESS	MEMBRANE	PLASMA_MEMBRANE	MODULE_117	WALLACE_PROSTATE_CANCER_RACE_UP		MODULE_64				MODULE_75		MEMBRANE_PART	MODULE_46		SIGNAL_TRANSDUCTION				IMMUNE_RESPONSE	PLASMA_MEMBRANE_PART							GSE22886_NAIVE_BCELL_VS_DC_UP		INTRINSIC_TO_MEMBRANE
1237	CCR8	chemokine (C-C motif) receptor 8																		IMMUNE_SYSTEM_PROCESS	MEMBRANE	PLASMA_MEMBRANE	MODULE_117			MODULE_64						MEMBRANE_PART			SIGNAL_TRANSDUCTION				IMMUNE_RESPONSE	PLASMA_MEMBRANE_PART									INTRINSIC_TO_MEMBRANE
3804	KIR2DL3	killer cell immunoglobulin-like receptor, two domains, long cytoplasmic tail, 3																		IMMUNE_SYSTEM_PROCESS	MEMBRANE	PLASMA_MEMBRANE	MODULE_117									MEMBRANE_PART							IMMUNE_RESPONSE	PLASMA_MEMBRANE_PART								REACTOME_IMMUNE_SYSTEM	INTRINSIC_TO_MEMBRANE
3559	IL2RA	interleukin 2 receptor, alpha																		IMMUNE_SYSTEM_PROCESS	MEMBRANE	PLASMA_MEMBRANE	MODULE_117												SIGNAL_TRANSDUCTION				IMMUNE_RESPONSE									REACTOME_IMMUNE_SYSTEM
1269	CNR2	cannabinoid receptor 2 (macrophage)																		IMMUNE_SYSTEM_PROCESS	MEMBRANE	PLASMA_MEMBRANE				MODULE_64				MODULE_75		MEMBRANE_PART	MODULE_46		SIGNAL_TRANSDUCTION				IMMUNE_RESPONSE	PLASMA_MEMBRANE_PART							GSE22886_NAIVE_BCELL_VS_DC_UP		INTRINSIC_TO_MEMBRANE
27040	LAT	linker for activation of T cells																		IMMUNE_SYSTEM_PROCESS	MEMBRANE	PLASMA_MEMBRANE				MODULE_64				MODULE_75		MEMBRANE_PART	MODULE_46		SIGNAL_TRANSDUCTION				IMMUNE_RESPONSE	PLASMA_MEMBRANE_PART								REACTOME_IMMUNE_SYSTEM	INTRINSIC_TO_MEMBRANE
54900	LAX1	lymphocyte transmembrane adaptor 1																		IMMUNE_SYSTEM_PROCESS	MEMBRANE	PLASMA_MEMBRANE										MEMBRANE_PART			SIGNAL_TRANSDUCTION				IMMUNE_RESPONSE	PLASMA_MEMBRANE_PART									INTRINSIC_TO_MEMBRANE
3274	HRH2	histamine receptor H2																		IMMUNE_SYSTEM_PROCESS	MEMBRANE	PLASMA_MEMBRANE										MEMBRANE_PART			SIGNAL_TRANSDUCTION				IMMUNE_RESPONSE	PLASMA_MEMBRANE_PART									INTRINSIC_TO_MEMBRANE
92	ACVR2A	activin A receptor, type IIA																		IMMUNE_SYSTEM_PROCESS	MEMBRANE	PLASMA_MEMBRANE										MEMBRANE_PART			SIGNAL_TRANSDUCTION					PLASMA_MEMBRANE_PART									INTRINSIC_TO_MEMBRANE
9437	NCR1	natural cytotoxicity triggering receptor 1																		IMMUNE_SYSTEM_PROCESS															SIGNAL_TRANSDUCTION				IMMUNE_RESPONSE				KUMAR_TARGETS_OF_MLL_AF9_FUSION
3586	IL10	interleukin 10																		IMMUNE_SYSTEM_PROCESS																			IMMUNE_RESPONSE
9734	HDAC9	histone deacetylase 9																		IMMUNE_SYSTEM_PROCESS																										GSE10325_CD4_TCELL_VS_BCELL_DN
3805	KIR2DL4	killer cell immunoglobulin-like receptor, two domains, long cytoplasmic tail, 4																			MEMBRANE	PLASMA_MEMBRANE	MODULE_117			MODULE_64				MODULE_75		MEMBRANE_PART	MODULE_46		SIGNAL_TRANSDUCTION					PLASMA_MEMBRANE_PART								REACTOME_IMMUNE_SYSTEM	INTRINSIC_TO_MEMBRANE
6565	SLC15A2	solute carrier family 15 (H+/peptide transporter), member 2																			MEMBRANE	PLASMA_MEMBRANE	MODULE_117			MODULE_64						MEMBRANE_PART				MODULE_84				PLASMA_MEMBRANE_PART									INTRINSIC_TO_MEMBRANE
4680	CEACAM6	carcinoembryonic antigen-related cell adhesion molecule 6 (non-specific cross reacting antigen)																			MEMBRANE	PLASMA_MEMBRANE	MODULE_117									MEMBRANE_PART			SIGNAL_TRANSDUCTION					PLASMA_MEMBRANE_PART									INTRINSIC_TO_MEMBRANE
7097	TLR2	toll-like receptor 2																			MEMBRANE	PLASMA_MEMBRANE				MODULE_64				MODULE_75		MEMBRANE_PART	MODULE_46		SIGNAL_TRANSDUCTION	MODULE_84				PLASMA_MEMBRANE_PART				MODULE_45				REACTOME_IMMUNE_SYSTEM	INTRINSIC_TO_MEMBRANE
2358	FPR2	formyl peptide receptor 2																			MEMBRANE	PLASMA_MEMBRANE				MODULE_64						MEMBRANE_PART			SIGNAL_TRANSDUCTION	MODULE_84								MODULE_45					INTRINSIC_TO_MEMBRANE
5023	P2RX1	purinergic receptor P2X, ligand-gated ion channel, 1																			MEMBRANE	PLASMA_MEMBRANE				MODULE_64						MEMBRANE_PART			SIGNAL_TRANSDUCTION					PLASMA_MEMBRANE_PART				MODULE_45					INTRINSIC_TO_MEMBRANE
5027	P2RX7	purinergic receptor P2X, ligand-gated ion channel, 7																			MEMBRANE	PLASMA_MEMBRANE				MODULE_64						MEMBRANE_PART			SIGNAL_TRANSDUCTION					PLASMA_MEMBRANE_PART								REACTOME_IMMUNE_SYSTEM	INTRINSIC_TO_MEMBRANE
8754	ADAM9	ADAM metallopeptidase domain 9																			MEMBRANE	PLASMA_MEMBRANE				MODULE_64						MEMBRANE_PART			SIGNAL_TRANSDUCTION					PLASMA_MEMBRANE_PART									INTRINSIC_TO_MEMBRANE
4973	OLR1	oxidized low density lipoprotein (lectin-like) receptor 1																			MEMBRANE	PLASMA_MEMBRANE				MODULE_64						MEMBRANE_PART				MODULE_84				PLASMA_MEMBRANE_PART									INTRINSIC_TO_MEMBRANE
4756	NEO1	neogenin 1																			MEMBRANE	PLASMA_MEMBRANE				MODULE_64						MEMBRANE_PART								PLASMA_MEMBRANE_PART									INTRINSIC_TO_MEMBRANE
2149	F2R	coagulation factor II (thrombin) receptor																			MEMBRANE	PLASMA_MEMBRANE										MEMBRANE_PART			SIGNAL_TRANSDUCTION			DEURIG_T_CELL_PROLYMPHOCYTIC_LEUKEMIA_DN		PLASMA_MEMBRANE_PART			KUMAR_TARGETS_OF_MLL_AF9_FUSION						INTRINSIC_TO_MEMBRANE
8476	CDC42BPA	CDC42 binding protein kinase alpha (DMPK-like)																			MEMBRANE	PLASMA_MEMBRANE										MEMBRANE_PART			SIGNAL_TRANSDUCTION					PLASMA_MEMBRANE_PART
23428	SLC7A8	solute carrier family 7 (amino acid transporter light chain, L system), member 8																			MEMBRANE	PLASMA_MEMBRANE										MEMBRANE_PART				MODULE_84				PLASMA_MEMBRANE_PART									INTRINSIC_TO_MEMBRANE
9120	SLC16A6	solute carrier family 16, member 6 (monocarboxylic acid transporter 7)																			MEMBRANE	PLASMA_MEMBRANE										MEMBRANE_PART						DEURIG_T_CELL_PROLYMPHOCYTIC_LEUKEMIA_DN		PLASMA_MEMBRANE_PART				MODULE_45					INTRINSIC_TO_MEMBRANE
8411	EEA1	early endosome antigen 1																			MEMBRANE	PLASMA_MEMBRANE										MEMBRANE_PART								PLASMA_MEMBRANE_PART								REACTOME_IMMUNE_SYSTEM
84433	CARD11	caspase recruitment domain family, member 11																			MEMBRANE	PLASMA_MEMBRANE										MEMBRANE_PART								PLASMA_MEMBRANE_PART								REACTOME_IMMUNE_SYSTEM
3778	KCNMA1	potassium large conductance calcium-activated channel, subfamily M, alpha member 1																			MEMBRANE	PLASMA_MEMBRANE										MEMBRANE_PART								PLASMA_MEMBRANE_PART									INTRINSIC_TO_MEMBRANE
266727	MDGA1	MAM domain containing glycosylphosphatidylinositol anchor 1																			MEMBRANE	PLASMA_MEMBRANE										MEMBRANE_PART								PLASMA_MEMBRANE_PART									INTRINSIC_TO_MEMBRANE
324	APC	adenomatous polyposis coli																			MEMBRANE	PLASMA_MEMBRANE										MEMBRANE_PART								PLASMA_MEMBRANE_PART
64127	NOD2	nucleotide-binding oligomerization domain containing 2																			MEMBRANE	PLASMA_MEMBRANE													SIGNAL_TRANSDUCTION													REACTOME_IMMUNE_SYSTEM
26509	MYOF	myoferlin																			MEMBRANE	PLASMA_MEMBRANE
55803	ADAP2	ArfGAP with dual PH domains 2																			MEMBRANE	PLASMA_MEMBRANE
5277	PIGA	phosphatidylinositol glycan anchor biosynthesis, class A																			MEMBRANE							GSE22886_NAIVE_CD8_TCELL_VS_DC_UP				MEMBRANE_PART												MODULE_45
57153	SLC44A2	solute carrier family 44, member 2																			MEMBRANE											MEMBRANE_PART			SIGNAL_TRANSDUCTION														INTRINSIC_TO_MEMBRANE
2804	GOLGB1	golgin B1																			MEMBRANE											MEMBRANE_PART																	INTRINSIC_TO_MEMBRANE
10402	ST3GAL6	ST3 beta-galactoside alpha-2,3-sialyltransferase 6																			MEMBRANE											MEMBRANE_PART																	INTRINSIC_TO_MEMBRANE
283383	GPR133	G protein-coupled receptor 133																			MEMBRANE											MEMBRANE_PART																	INTRINSIC_TO_MEMBRANE
577	BAI3	brain-specific angiogenesis inhibitor 3																			MEMBRANE											MEMBRANE_PART																	INTRINSIC_TO_MEMBRANE
79772	MCTP1	multiple C2 domains, transmembrane 1																			MEMBRANE											MEMBRANE_PART																	INTRINSIC_TO_MEMBRANE
50640	PNPLA8	patatin-like phospholipase domain containing 8																			MEMBRANE
241	ALOX5AP	arachidonate 5-lipoxygenase-activating protein																					MODULE_117	WALLACE_PROSTATE_CANCER_RACE_UP												MODULE_84								MODULE_45
22797	TFEC	transcription factor EC																					MODULE_117	WALLACE_PROSTATE_CANCER_RACE_UP
8829	NRP1	neuropilin 1																					MODULE_117			MODULE_64				MODULE_75			MODULE_46		SIGNAL_TRANSDUCTION
9586	CREB5	cAMP responsive element binding protein 5																					MODULE_117
3081	HGD	homogentisate 1,2-dioxygenase																					MODULE_117
1056	CEL	carboxyl ester lipase (bile salt-stimulated lipase)																					MODULE_117
1576	CYP3A4	cytochrome P450, family 3, subfamily A, polypeptide 4																					MODULE_117
10388	SYCP2	synaptonemal complex protein 2																					MODULE_117
8825	LIN7A	lin-7 homolog A (C. elegans)																					MODULE_117
7544	ZFY	zinc finger protein, Y-linked																					MODULE_117
712	C1QA	complement component 1, q subcomponent, A chain																						WALLACE_PROSTATE_CANCER_RACE_UP						MODULE_75			MODULE_46															REACTOME_IMMUNE_SYSTEM
64092	SAMSN1	SAM domain, SH3 domain and nuclear localization signals 1																						WALLACE_PROSTATE_CANCER_RACE_UP												MODULE_84	MODULE_292
55106	SLFN12	schlafen family member 12																						WALLACE_PROSTATE_CANCER_RACE_UP
9047	SH2D2A	SH2 domain containing 2A																							GSE10325_CD4_TCELL_VS_BCELL_UP		GSE10325_LUPUS_CD4_TCELL_VS_LUPUS_BCELL_UP								SIGNAL_TRANSDUCTION
1806	DPYD	dihydropyrimidine dehydrogenase																							GSE10325_CD4_TCELL_VS_BCELL_UP											MODULE_84								MODULE_45
80853	JHDM1D	jumonji C domain containing histone demethylase 1 homolog D (S. cerevisiae)																											GSE29618_BCELL_VS_PDC_UP
2064	ERBB2	v-erb-b2 erythroblastic leukemia viral oncogene homolog 2, neuro/glioblastoma derived oncogene homolog (avian)																												MODULE_75			MODULE_46		SIGNAL_TRANSDUCTION
8644	AKR1C3	aldo-keto reductase family 1, member C3 (3-alpha hydroxysteroid dehydrogenase, type II)																												MODULE_75			MODULE_46					DEURIG_T_CELL_PROLYMPHOCYTIC_LEUKEMIA_DN
3717	JAK2	Janus kinase 2																																	SIGNAL_TRANSDUCTION													REACTOME_IMMUNE_SYSTEM
5159	PDGFRB	platelet-derived growth factor receptor, beta polypeptide																																	SIGNAL_TRANSDUCTION
116986	AGAP2	ArfGAP with GTPase domain, ankyrin repeat and PH domain 2																																	SIGNAL_TRANSDUCTION
121512	FGD4	FYVE, RhoGEF and PH domain containing 4																																	SIGNAL_TRANSDUCTION
6093	ROCK1	Rho-associated, coiled-coil containing protein kinase 1																																	SIGNAL_TRANSDUCTION
56957	OTUD7B	OTU domain containing 7B																																	SIGNAL_TRANSDUCTION
7422	VEGFA	vascular endothelial growth factor A																																	SIGNAL_TRANSDUCTION
10142	AKAP9	A kinase (PRKA) anchor protein (yotiao) 9																																	SIGNAL_TRANSDUCTION
2241	FER	fer (fps/fes related) tyrosine kinase																																	SIGNAL_TRANSDUCTION
8491	MAP4K3	mitogen-activated protein kinase kinase kinase kinase 3																																	SIGNAL_TRANSDUCTION
161742	SPRED1	sprouty-related, EVH1 domain containing 1																																	SIGNAL_TRANSDUCTION
6498	SKIL	SKI-like oncogene																																	SIGNAL_TRANSDUCTION
55785	FGD6	FYVE, RhoGEF and PH domain containing 6																																	SIGNAL_TRANSDUCTION
714	C1QC	complement component 1, q subcomponent, C chain																																		MODULE_84							KUMAR_TARGETS_OF_MLL_AF9_FUSION					REACTOME_IMMUNE_SYSTEM
84824	FCRLA	Fc receptor-like A																																			MODULE_292						KUMAR_TARGETS_OF_MLL_AF9_FUSION
114769	CARD16	caspase recruitment domain family, member 16																																			MODULE_292
8065	CUL5	cullin 5																																				DEURIG_T_CELL_PROLYMPHOCYTIC_LEUKEMIA_DN										REACTOME_IMMUNE_SYSTEM
3189	HNRNPH3	heterogeneous nuclear ribonucleoprotein H3 (2H9)																																				DEURIG_T_CELL_PROLYMPHOCYTIC_LEUKEMIA_DN
9765	ZFYVE16	zinc finger, FYVE domain containing 16																																							HADDAD_B_LYMPHOCYTE_PROGENITOR
9821	RB1CC1	RB1-inducible coiled-coil 1																																							HADDAD_B_LYMPHOCYTE_PROGENITOR
8346	HIST1H2BI	histone cluster 1, H2bi																																							HADDAD_B_LYMPHOCYTE_PROGENITOR
54454	ATAD2B	ATPase family, AAA domain containing 2B																																							HADDAD_B_LYMPHOCYTE_PROGENITOR
8320	EOMES	eomesodermin																																									KUMAR_TARGETS_OF_MLL_AF9_FUSION
64859	OBFC2A	oligonucleotide/oligosaccharide-binding fold containing 2A																																									KUMAR_TARGETS_OF_MLL_AF9_FUSION
3417	IDH1	isocitrate dehydrogenase 1 (NADP+), soluble																																									KUMAR_TARGETS_OF_MLL_AF9_FUSION
3803	KIR2DL2	killer cell immunoglobulin-like receptor, two domains, long cytoplasmic tail, 2																																											HAHTOLA_SEZARY_SYNDROM_DN			REACTOME_IMMUNE_SYSTEM
11098	PRSS23	protease, serine, 23																																											HAHTOLA_SEZARY_SYNDROM_DN
54438	GFOD1	glucose-fructose oxidoreductase domain containing 1																																												GSE10325_CD4_TCELL_VS_BCELL_DN
1513	CTSK	cathepsin K																																														REACTOME_IMMUNE_SYSTEM
3806	KIR2DS1	killer cell immunoglobulin-like receptor, two domains, short cytoplasmic tail, 1																																														REACTOME_IMMUNE_SYSTEM
26118	WSB1	WD repeat and SOCS box containing 1																																														REACTOME_IMMUNE_SYSTEM
151888	BTLA	B and T lymphocyte associated																																														REACTOME_IMMUNE_SYSTEM
115350	FCRL1	Fc receptor-like 1
9839	ZEB2	zinc finger E-box binding homeobox 2
4643	MYO1E	myosin IE
9732	DOCK4	dedicator of cytokinesis 4
51134	CCDC41	coiled-coil domain containing 41
79815	NIPAL2	NIPA-like domain containing 2
144402	CPNE8	copine VIII
4773	NFATC2	nuclear factor of activated T-cells, cytoplasmic, calcineurin-dependent 2
54875	CNTLN	centlein, centrosomal protein
54734	RAB39	RAB39, member RAS oncogene family
56477	CCL28	chemokine (C-C motif) ligand 28
80039	FAM106A	family with sequence similarity 106, member A
57579	FAM135A	family with sequence similarity 135, member A
64759	TNS3	tensin 3
28959	TMEM176B	transmembrane protein 176B
55365	TMEM176A	transmembrane protein 176A
10207	INADL	InaD-like (Drosophila)
5521	PPP2R2B	protein phosphatase 2, regulatory subunit B, beta
84898	PLXDC2	plexin domain containing 2
114907	FBXO32	F-box protein 32
57614	KIAA1468	KIAA1468
153733	CCDC112	coiled-coil domain containing 112
6272	SORT1	sortilin 1
2354	FOSB	FBJ murine osteosarcoma viral oncogene homolog B
1105	CHD1	chromodomain helicase DNA binding protein 1
84146	ZNF644	zinc finger protein 644
1073	CFL2	cofilin 2 (muscle)
5286	PIK3C2A	phosphoinositide-3-kinase, class 2, alpha polypeptide
140890	SREK1	splicing regulatory glutamine/lysine-rich protein 1
84188	FAR1	fatty acyl CoA reductase 1
5805	PTS	6-pyruvoyltetrahydropterin synthase
79694	MANEA	mannosidase, endo-alpha
256643	CXorf23	chromosome X open reading frame 23
55066	PDPR	pyruvate dehydrogenase phosphatase regulatory subunit
387837	CLEC12B	C-type lectin domain family 12, member B
113246	C12orf57	chromosome 12 open reading frame 57
79156	PLEKHF1	pleckstrin homology domain containing, family F (with FYVE domain) member 1
114836	SLAMF6	SLAM family member 6
64097	EPB41L4A	erythrocyte membrane protein band 4.1 like 4A
94120	SYTL3	synaptotagmin-like 3
201633	TIGIT	T cell immunoreceptor with Ig and ITIM domains
115352	FCRL3	Fc receptor-like 3
1730	DIAPH2	diaphanous homolog 2 (Drosophila)
1119	CHKA	choline kinase alpha
65065	NBEAL1	neurobeachin-like 1
55075	UACA	uveal autoantigen with coiled-coil domains and ankyrin repeats
10308	ZNF267	zinc finger protein 267
8552	INE1	inactivation escape 1 (non-protein coding)
54790	TET2	tet methylcytosine dioxygenase 2
2086	ERV3-1	endogenous retrovirus group 3, member 1
84081	NSRP1	nuclear speckle splicing regulatory protein 1
144811	LACC1	laccase (multicopper oxidoreductase) domain containing 1
114294	LACTB	lactamase, beta
160335	TMTC2	transmembrane and tetratricopeptide repeat containing 2
54502	RBM47	RNA binding motif protein 47
25934	NIPSNAP3A	nipsnap homolog 3A (C. elegans)
203228	C9orf72	chromosome 9 open reading frame 72
51101	FAM164A	family with sequence similarity 164, member A
80216	ALPK1	alpha-kinase 1
10224	ZNF443	zinc finger protein 443
153443	SRFBP1	serum response factor binding protein 1
3577	CXCR1	chemokine (C-X-C motif) receptor 1
196441	ZFC3H1	zinc finger, C3H1-type containing
55370	PPP4R1L	protein phosphatase 4, regulatory subunit 1-like
677768	SCARNA13	small Cajal body-specific RNA 13
26783	SNORA65	small nucleolar RNA, H/ACA box 65
199974	CYP4Z1	cytochrome P450, family 4, subfamily Z, polypeptide 1
114599	SNORD15B	small nucleolar RNA, C/D box 15B
441295	OR2A9P	olfactory receptor, family 2, subfamily A, member 9 pseudogene
401428	OR2A20P	olfactory receptor, family 2, subfamily A, member 20 pseudogene
677772	SCARNA6	small Cajal body-specific RNA 6
677807	SNORA22	small nucleolar RNA, H/ACA box 22
692225	SNORD94	small nucleolar RNA, C/D box 94
83938	C10orf11	chromosome 10 open reading frame 11
114882	OSBPL8	oxysterol binding protein-like 8
353116	RILPL1	Rab interacting lysosomal protein-like 1
83734	ATG10	ATG10 autophagy related 10 homolog (S. cerevisiae)
8847	DLEU2	deleted in lymphocytic leukemia 2 (non-protein coding)
9849	ZNF518A	zinc finger protein 518A
57480	PLEKHG1	pleckstrin homology domain containing, family G (with RhoGef domain) member 1
5229	PGGT1B	protein geranylgeranyltransferase type I, beta subunit
51351	ZNF117	zinc finger protein 117
57035	C1orf63	chromosome 1 open reading frame 63
22852	ANKRD26	ankyrin repeat domain 26
10915	TCERG1	transcription elongation regulator 1
9188	DDX21	DEAD (Asp-Glu-Ala-Asp) box polypeptide 21
55023	PHIP	pleckstrin homology domain interacting protein
55183	RIF1	RAP1 interacting factor homolog (yeast)
5816	PVALB	parvalbumin
7587	ZNF37A	zinc finger protein 37A
286530	P2RY8	purinergic receptor P2Y, G-protein coupled, 8
23223	RRP12	ribosomal RNA processing 12 homolog (S. cerevisiae)
126917	IFFO2	intermediate filament family orphan 2
79895	ATP8B4	ATPase, class I, type 8B, member 4
55356	SLC22A15	solute carrier family 22, member 15
120892	LRRK2	leucine-rich repeat kinase 2
29887	SNX10	sorting nexin 10
80279	CDK5RAP3	CDK5 regulatory subunit associated protein 3
23312	DMXL2	Dmx-like 2
4257	MGST1	microsomal glutathione S-transferase 1
4671	NAIP	NLR family, apoptosis inhibitory protein
677769	SCARNA17	small Cajal body-specific RNA 17
8123	PAR5	Prader-Willi/Angelman syndrome-5
100033413	SNORD116-1	small nucleolar RNA, C/D box 116-1
100033415	SNORD116-3	small nucleolar RNA, C/D box 116-3
100033417	SNORD116-5	small nucleolar RNA, C/D box 116-5
100033420	SNORD116-8	small nucleolar RNA, C/D box 116-8
100033435	SNORD116-24	small nucleolar RNA, C/D box 116-24
51313	FAM198B	family with sequence similarity 198, member B
7110	TMF1	TATA element modulatory factor 1
22902	RUFY3	RUN and FYVE domain containing 3
50840	TAS2R14	taste receptor, type 2, member 14
27332	ZNF638	zinc finger protein 638
29994	BAZ2B	bromodomain adjacent to zinc finger domain, 2B
902	CCNH	cyclin H
80184	CEP290	centrosomal protein 290kDa
55320	MIS18BP1	MIS18 binding protein 1
8790	FPGT	fucose-1-phosphate guanylyltransferase
10111	RAD50	RAD50 homolog (S. cerevisiae)
117608	ZNF354B	zinc finger protein 354B
113835	ZNF257	zinc finger protein 257
221079	ARL5B	ADP-ribosylation factor-like 5B
3176	HNMT	histamine N-methyltransferase
201475	RAB12	RAB12, member RAS oncogene family
199786	FAM129C	family with sequence similarity 129, member C
1122	CHML	choroideremia-like (Rab escort protein 2)
79022	TMEM106C	transmembrane protein 106C
23001	WDFY3	WD repeat and FYVE domain containing 3
131544	CRYBG3	beta-gamma crystallin domain containing 3
23443	SLC35A3	solute carrier family 35 (UDP-N-acetylglucosamine (UDP-GlcNAc) transporter), member A3
134429	STARD4	StAR-related lipid transfer (START) domain containing 4
57559	STAMBPL1	STAM binding protein-like 1
22995	CEP152	centrosomal protein 152kDa
9304	SNORD22	small nucleolar RNA, C/D box 22
340481	ZDHHC21	zinc finger, DHHC-type containing 21
79974	C7orf58	chromosome 7 open reading frame 58
51256	TBC1D7	TBC1 domain family, member 7
3813	KIR3DS1	killer cell immunoglobulin-like receptor, three domains, short cytoplasmic tail, 1
132320	SCLT1	sodium channel and clathrin linker 1
139065	SLITRK4	SLIT and NTRK-like family, member 4
26780	SNORA68	small nucleolar RNA, H/ACA box 68
8351	HIST1H3D	histone cluster 1, H3d
57690	TNRC6C	trinucleotide repeat containing 6C
115004	MB21D1	Mab-21 domain containing 1
154214	RNF217	ring finger protein 217
55757	UGGT2	UDP-glucose glycoprotein glucosyltransferase 2
55862	ECHDC1	enoyl CoA hydratase domain containing 1
55	ACPP	acid phosphatase, prostate
348654	GEN1	Gen homolog 1, endonuclease (Drosophila)
57683	ZDBF2	zinc finger, DBF-type containing 2
51184	GPN3	GPN-loop GTPase 3
55510	DDX43	DEAD (Asp-Glu-Ala-Asp) box polypeptide 43
8100	IFT88	intraflagellar transport 88 homolog (Chlamydomonas)
57182	ANKRD50	ankyrin repeat domain 50
196074	METTL15	methyltransferase like 15
285761	DCBLD1	discoidin, CUB and LCCL domain containing 1
29092	LINC00339	long intergenic non-protein coding RNA 339
439996	IFIT1B	interferon-induced protein with tetratricopeptide repeats 1B
85459	KIAA1731	KIAA1731
114804	RNF157	ring finger protein 157
257144	GCET2	germinal center expressed transcript 2
259282	BOD1L	biorientation of chromosomes in cell division 1-like
137797	LYPD2	LY6/PLAUR domain containing 2
146206	RLTPR	RGD motif, leucine rich repeats, tropomodulin domain and proline-rich containing
284695	ZNF326	zinc finger protein 326
319103	SNORD8	small nucleolar RNA, C/D box 8
91523	FAM113B	family with sequence similarity 113, member B
128611	ZNF831	zinc finger protein 831
116442	RAB39B	RAB39B, member RAS oncogene family
167555	FAM151B	family with sequence similarity 151, member B
26784	SNORA64	small nucleolar RNA, H/ACA box 64
727857	BHLHA9	basic helix-loop-helix family, member a9
203859	ANO5	anoctamin 5
83849	SYT15	synaptotagmin XV
57595	PDZD4	PDZ domain containing 4
128646	SIRPD	signal-regulatory protein delta
348094	ANKDD1A	ankyrin repeat and death domain containing 1A
646701	LOC646701	developmental pluripotency associated 5 pseudogene
55096	EBLN2	endogenous Bornavirus-like nucleoprotein 2
645188	LOC645188	uncharacterized LOC645188
100506127	LOC100506127	putative uncharacterized protein FLJ37770-like
677833	SNORA54	small nucleolar RNA, H/ACA box 54
677827	SNORA46	small nucleolar RNA, H/ACA box 46
317701	VN1R2	vomeronasal 1 receptor 2
494150	LOC494150	prohibitin pseudogene
28560	TRBV27	T cell receptor beta variable 27
389090	OR6B2	olfactory receptor, family 6, subfamily B, member 2
100133130	LOC100133130	PRO1102
146861	SLC35G3	solute carrier family 35, member G3
26821	SNORA74A	small nucleolar RNA, H/ACA box 74A
646888	FLJ45825	uncharacterized LOC646888
170591	S100Z	S100 calcium binding protein Z
343413	FCRL6	Fc receptor-like 6
85495	RPPH1	ribonuclease P RNA component H1
193629	LINC00189	long intergenic non-protein coding RNA 189
100132686	LOC100132686	uncharacterized LOC100132686
401124	DTHD1	death domain containing 1
643616	MOP-1	MOP-1
26829	RNU5E-1	RNA, U5E small nuclear 1
6080	SNORA73A	small nucleolar RNA, H/ACA box 73A
677777	SCARNA12	small Cajal body-specific RNA 12
400061	LOC400061	NSA2 ribosome biogenesis homolog (S. cerevisiae) pseudogene
170627	XAGE5	X antigen family, member 5
391627	USP17	ubiquitin specific peptidase 17
677829	SNORA49	small nucleolar RNA, H/ACA box 49
677809	SNORA24	small nucleolar RNA, H/ACA box 24
677823	SNORA42	small nucleolar RNA, H/ACA box 42
643332	ECRP	ribonuclease, RNase A family, 2 (liver, eosinophil-derived neurotoxin) pseudogene
28738	TRAJ17	T cell receptor alpha joining 17
677806	SNORA20	small nucleolar RNA, H/ACA box 20
29053	PRO0628	uncharacterized LOC29053
677838	SNORA61	small nucleolar RNA, H/ACA box 61
692073	SNORA16A	small nucleolar RNA, H/ACA box 16A
401166	FLJ44896	FLJ44896 protein
692158	SNORA57	small nucleolar RNA, H/ACA box 57
677775	SCARNA5	small Cajal body-specific RNA 5
100132005	LOC100132005	uncharacterized LOC100132005
677839	SNORA71C	small nucleolar RNA, H/ACA box 71C
442185	OR2J1	olfactory receptor, family 2, subfamily J, member 1 (gene/pseudogene)
389607	LOC389607	uncharacterized LOC389607
574042	SNORA10	small nucleolar RNA, H/ACA box 10
7620	ZNF69	zinc finger protein 69
140032	RPS4Y2	ribosomal protein S4, Y-linked 2
[truncated: 53 more columns]

## Sheet: GSEA79Genes
Overlap Results
Collection(s):	C1, C2, C3, C4, C5, C6, C7
# overlaps shown:	100
# genesets in collections:	10298
# genes in comparison (n):	74
# genes in universe (N):	45956
Gene Set Name	# Genes in Gene Set (K)	Description	# Genes in Overlap (k)	k/K	p-value	FDR q-value
GSE22886_NAIVE_CD8_TCELL_VS_MONOCYTE_UP	200	Genes up-regulated in comparison of naive CD8 T cells versus day 0 monocytes.	26	0.13	4.12e-43	4.24e-39
JAATINEN_HEMATOPOIETIC_STEM_CELL_DN	226	Genes down-regulated in CD133+ [GeneID=8842] cells (hematopoietic stem cells, HSC) compared to the CD133- cells.	25	0.1106	1.42e-39	7.33e-36
SMID_BREAST_CANCER_NORMAL_LIKE_UP	476	Genes up-regulated in the normal-like subtype of breast cancer.	26	0.0546	5.25e-33	1.8e-29
MODULE_46	395	Genes in the cancer module 46	23	0.0582	8.92e-30	2.3e-26
MODULE_75	399	Genes in the cancer module 75	23	0.0576	1.13e-29	2.32e-26
GNF2_IL2RB	47	Neighborhood of IL2RB	13	0.2766	2.16e-26	3.71e-23
GNF2_CD7	40	Neighborhood of CD7	12	0.3	6.4e-25	9.42e-22
DEURIG_T_CELL_PROLYMPHOCYTIC_LEUKEMIA_DN	320	Genes down-regulated in T-PLL cells (T-cell prolymphocytic leukemia) bearing the inv(14)/t(14:14) chromosomal aberration.	19	0.0594	9.12e-25	1.17e-21
REACTOME_IMMUNOREGULATORY_INTERACTIONS_BETWEEN_A_LYMPHOID_AND_A_NON_LYMPHOID_CELL	70	Genes involved in Immunoregulatory interactions between a Lymphoid and a non-Lymphoid cell	13	0.1857	7.08e-24	8.1e-21
MODULE_292	138	Genes in the cancer module 292	15	0.1087	1.04e-23	1.07e-20
MODULE_436	140	Genes in the cancer module 436	15	0.1071	1.31e-23	1.22e-20
GNF2_PTPN4	51	Neighborhood of PTPN4	12	0.2353	1.79e-23	1.54e-20
SMID_BREAST_CANCER_LUMINAL_B_DN	564	Genes down-regulated in the luminal B subtype of breast cancer.	21	0.0372	4.22e-23	3.33e-20
GSE10325_CD4_TCELL_VS_BCELL_UP	200	Genes up-regulated in comparison of healthy CD4 [GeneID=920] T cells versus healthy CD19 [GeneID=920] B cells.	16	0.08	4.84e-23	3.33e-20
GSE10325_LUPUS_CD4_TCELL_VS_LUPUS_MYELOID_UP	200	Genes up-regulated in comparison of systemic lupus erythematosus CD4 [GeneID=920] T cells versus systemic lupus erythematosus myeloid cells.	16	0.08	4.84e-23	3.33e-20
MODULE_45	583	Genes in the cancer module 45	21	0.036	8.38e-23	5.4e-20
MODULE_64	518	Genes in the cancer module 64	20	0.0386	2.55e-22	1.55e-19
GSE10325_CD4_TCELL_VS_MYELOID_UP	200	Genes up-regulated in comparison of healthy CD4 [GeneID=920] T cells versus healthy myeloid cells.	15	0.075	3.25e-21	1.59e-18
GSE22886_NAIVE_CD4_TCELL_VS_MONOCYTE_UP	200	Genes up-regulated in comparison of naive CD4 [GeneID=920] T cells versus day 0 monocytes.	15	0.075	3.25e-21	1.59e-18
GSE29618_BCELL_VS_MDC_DAY7_FLU_VACCINE_UP	200	Genes up-regulated in comparison of B cells from influenza vaccinee at day 7 post-vaccination versus myeloid dendritic cells (mDC) at day 7 post-vaccination.	15	0.075	3.25e-21	1.59e-18
GSE29618_BCELL_VS_MONOCYTE_DAY7_FLU_VACCINE_UP	200	Genes up-regulated in comparison of B cells from influenza vaccinee at day 7 versus monocytes from influenza vaccinee at day 7.	15	0.075	3.25e-21	1.59e-18
IMMUNE_SYSTEM_PROCESS	332	Genes annotated by the GO term GO:0002376. Any process involved in the development or functioning of the immune system, an organismal system for calibrated responses to potential internal or invasive threats.	17	0.0512	4.17e-21	1.95e-18
MODULE_345	128	Genes in the cancer module 345	13	0.1016	2.94e-20	1.32e-17
HAHTOLA_SEZARY_SYNDROM_DN	42	Genes down-regulated in monocytes isolated from peripheral blood samples of Sezary syndrom patients compared to those from healthy normal donors.	10	0.2381	8.78e-20	3.77e-17
GNF2_ZAP70	27	Neighborhood of ZAP70	9	0.3333	2.01e-19	8.28e-17
MODULE_117	731	Genes in the cancer module 117	20	0.0274	2.19e-19	8.69e-17
REACTOME_ADAPTIVE_IMMUNE_SYSTEM	539	Genes involved in Adaptive Immune System	18	0.0334	5.27e-19	1.98e-16
MODULE_27	356	Genes in the cancer module 27	16	0.0449	5.37e-19	1.98e-16
MODULE_84	549	Genes in the cancer module 84	18	0.0328	7.29e-19	2.59e-16
WALLACE_PROSTATE_CANCER_RACE_UP	299	Genes up-regulated in prostate cancer samples from African-American patients compared to those from the European-American patients.	15	0.0502	1.44e-18	4.94e-16
IMMUNE_RESPONSE	235	Genes annotated by the GO term GO:0006955. Any immune system process that functions in the calibrated response of an organism to a potential internal or invasive threat.	14	0.0596	1.96e-18	6.45e-16
MODULE_208	126	Genes in the cancer module 208	12	0.0952	2e-18	6.45e-16
KEGG_NATURAL_KILLER_CELL_MEDIATED_CYTOTOXICITY	137	Natural killer cell mediated cytotoxicity	12	0.0876	5.64e-18	1.76e-15
MODULE_171	140	Genes in the cancer module 171	12	0.0857	7.37e-18	2.23e-15
GSE22886_NAIVE_TCELL_VS_MONOCYTE_UP	200	Genes up-regulated in comparison of naive CD4 [GeneID=920] CD8 T cells versus monocytes cultured for 0 days.	13	0.065	1.12e-17	3.21e-15
GSE29618_BCELL_VS_MDC_UP	200	Genes up-regulated in comparison of B cells versus myeloid dendritic cells (mDC).	13	0.065	1.12e-17	3.21e-15
REACTOME_IMMUNE_SYSTEM	933	Genes involved in Immune System	20	0.0214	2.43e-17	6.77e-15
GNF2_MATK	25	Neighborhood of MATK	8	0.32	3.23e-17	8.77e-15
PLASMA_MEMBRANE	1426	Genes annotated by the GO term GO:0005886. The membrane surrounding a cell that separates the cell from its external environment. It consists of a phospholipid bilayer and associated proteins.	22	0.0154	4.4e-16	1.16e-13
GSE10325_BCELL_VS_MYELOID_UP	200	Genes up-regulated in comparison of healthy B cells versus healthy myeloid cells.	12	0.06	5.73e-16	1.28e-13
GSE10325_LUPUS_CD4_TCELL_VS_LUPUS_BCELL_UP	200	Genes up-regulated in comparison of systemic lupus erythematosus CD4 [GeneID=920] T cells versus systemic lupus erythematosus B cells.	12	0.06	5.73e-16	1.28e-13
GSE22886_CD8_TCELL_VS_BCELL_NAIVE_UP	200	Genes up-regulated in comparison of naive CD8 T cells versus naive B cells.	12	0.06	5.73e-16	1.28e-13
GSE22886_NAIVE_CD4_TCELL_VS_DC_UP	200	Genes up-regulated in comparison of naive CD4 [GeneID=920] T cells versus unstimulatd dendritic cells (DC).	12	0.06	5.73e-16	1.28e-13
GSE24142_EARLY_THYMIC_PROGENITOR_VS_DN2_THYMOCYTE_ADULT_DN	200	Genes down-regulated in comparison of adult thymic progenitors versus adult DN2 thymocytes.	12	0.06	5.73e-16	1.28e-13
GSE26495_NAIVE_VS_PD1LOW_CD8_TCELL_DN	200	Genes down-regulated in comparison of naive CD8 T cells versus PD-1 low CD8 T cells.	12	0.06	5.73e-16	1.28e-13
GSE29618_BCELL_VS_PDC_DAY7_FLU_VACCINE_UP	200	Genes up-regulated in comparison of B cells from influenza vaccinee at day 7 post-vaccination versus plasmacytoid dendritic cells (pDC) at day 7 post-vaccination.	12	0.06	5.73e-16	1.28e-13
POOLA_INVASIVE_BREAST_CANCER_UP	288	Genes up-regulated in atypical ductal hyperplastic tissues from patients with (ADHC) breast cancer vs those without the cancer (ADH).	13	0.0451	1.3e-15	2.86e-13
MEMBRANE	1994	Genes annotated by the GO term GO:0016020. Double layer of lipid molecules that encloses all cells, and, in eukaryotes, many organelles; may be a single or double lipid bilayer; also includes associated proteins.	24	0.012	3.73e-15	8e-13
BOYLAN_MULTIPLE_MYELOMA_C_D_DN	252	Genes down-regulated both in group C and D of tumors arising from overexpression of BCL2L1 and MYC [GeneID=598;4609] in plasma cells.	12	0.0476	9.23e-15	1.94e-12
CHAN_INTERFERON_PRODUCING_DENDRITIC_CELL	12	Genes up-regulated in spleen interferon-producing dendritic cells (IKDC) compared to plasmacytoid dendritic cells (PDC) and conventional dendritic cells (cDC).	6	0.5	1.3e-14	2.68e-12
PLASMA_MEMBRANE_PART	1158	Genes annotated by the GO term GO:0044459. Any constituent part of the plasma membrane, the membrane surrounding a cell that separates the cell from its external environment. It consists of a phospholipid bilayer and associated proteins.	19	0.0164	2.11e-14	4.27e-12
VILIMAS_NOTCH1_TARGETS_UP	52	Genes up-regulated in bone marrow progenitors by constitutively active NOTCH1 [GeneID=4851].	8	0.1538	2.17e-14	4.31e-12
KEGG_HEMATOPOIETIC_CELL_LINEAGE	88	Hematopoietic cell lineage	9	0.1023	2.27e-14	4.41e-12
GSE22886_CD4_TCELL_VS_BCELL_NAIVE_UP	200	Genes up-regulated in comparison of naive CD4 [GeneID=920] T cells versus naive B cells.	11	0.055	2.64e-14	4.62e-12
GSE22886_NAIVE_TCELL_VS_DC_UP	200	Genes up-regulated in comparison of naive CD4 [GeneID=920] CD8 T cells versus unstimulated dendritic cells (DC).	11	0.055	2.64e-14	4.62e-12
GSE29618_BCELL_VS_MONOCYTE_UP	200	Genes up-regulated in comparison of B cells versus monocytes.	11	0.055	2.64e-14	4.62e-12
GSE34205_HEALTHY_VS_RSV_INF_INFANT_PBMC_UP	200	Genes up-regulated in comparison of peripheral blood mononuclear cells (PBMC) from healthy donors versus PBMCs from infanct with acute RSV infection.	11	0.055	2.64e-14	4.62e-12
GSE3982_MEMORY_CD4_TCELL_VS_BCELL_UP	200	Genes up-regulated in comparison of memory CD4 [GeneID=920] T cells versus B cells.	11	0.055	2.64e-14	4.62e-12
LEE_DIFFERENTIATING_T_LYMPHOCYTE	200	Genes enriched at every T lymphocyte differentiation stage compared to the early passage fetal thymic stromal cultures (TSC).	11	0.055	2.64e-14	4.62e-12
SANSOM_APC_TARGETS_DN	366	Top genes down-regulated at day 5 of Cre-Lox induced APC [GeneID=324] knockout in the intestine.	13	0.0355	2.83e-14	4.86e-12
BIOCARTA_TCYTOTOXIC_PATHWAY	14	T Cytotoxic Cell Surface Molecules	6	0.4286	4.21e-14	7.11e-12
KUMAR_TARGETS_OF_MLL_AF9_FUSION	405	Myeloid leukemia model in mice with germ-line MLL-AF9 fusion knock-in [GeneID=4297;4300]: genes changed in comparison among the leukemic, preleukemic and wild-type animals.	13	0.0321	1.03e-13	1.71e-11
MEMBRANE_PART	1670	Genes annotated by the GO term GO:0044425. Any constituent part of a membrane, a double layer of lipid molecules that encloses all cells, and, in eukaryotes, many organelles; may be a single or double lipid bilayer; also includes associated proteins.	21	0.0126	1.24e-13	2.03e-11
PID_CD8_TCR_DOWNSTREAM_PATHWAY	65	Downstream signaling in na&#xef;ve CD8+ T cells	8	0.1231	1.43e-13	2.31e-11
MODULE_44	327	Genes in the cancer module 44	12	0.0367	2.04e-13	3.23e-11
BOSCO_TH1_CYTOTOXIC_MODULE	114	Genes representing Th1 / cytotoxic module in sputum during asthma exacerbations.	9	0.0789	2.49e-13	3.88e-11
KEGG_GRAFT_VERSUS_HOST_DISEASE	42	Graft-versus-host disease	7	0.1667	5.41e-13	8.31e-11
FARMER_BREAST_CANCER_CLUSTER_1	44	Cluster 1: interferon, T and B lymphocyte genes clustered together across breast cancer samples.	7	0.1591	7.66e-13	1.16e-10
GSE24142_EARLY_THYMIC_PROGENITOR_VS_DN2_THYMOCYTE_DN	200	Genes down-regulated in comparison of thymic progenitors versus DN2 thymocytes.	10	0.05	1.1e-12	1.55e-10
GSE24142_EARLY_THYMIC_PROGENITOR_VS_DN3_THYMOCYTE_ADULT_DN	200	Genes down-regulated in comparison of adult thymic progenitors versus adult DN3 thymocytes.	10	0.05	1.1e-12	1.55e-10
GSE24142_EARLY_THYMIC_PROGENITOR_VS_DN3_THYMOCYTE_DN	200	Genes down-regulated in comparison of thymic progenitors versus DN3 thymocytes.	10	0.05	1.1e-12	1.55e-10
GSE26495_NAIVE_VS_PD1HIGH_CD8_TCELL_DN	200	Genes down-regulated in comparison of naive CD8 T cells versus PD-1 high CD8 T cells.	10	0.05	1.1e-12	1.55e-10
GSE3982_MAST_CELL_VS_NKCELL_DN	200	Genes down-regulated in comparison of mast cells versus NK cells.	10	0.05	1.1e-12	1.55e-10
PID_CD8_TCR_PATHWAY	53	TCR signaling in na&#xef;ve CD8+ T cells	7	0.1321	3.05e-12	4.24e-10
KEGG_T_CELL_RECEPTOR_SIGNALING_PATHWAY	108	T cell receptor signaling pathway	8	0.0741	9.47e-12	1.3e-09
PID_IL12_2PATHWAY	63	IL12-mediated signaling events	7	0.1111	1.08e-11	1.46e-09
CASORELLI_ACUTE_PROMYELOCYTIC_LEUKEMIA_UP	177	Genes up-regulated in APL (acute promyeolocytic leukemia) blasts expressing PML-RARA fusion [GeneID=5371;5914] compared to normal promyeloblasts.	9	0.0508	1.35e-11	1.81e-09
GNF2_RAB7L1	34	Neighborhood of RAB7L1	6	0.1765	1.84e-11	2.43e-09
BIOCARTA_THELPER_PATHWAY	14	T Helper Cell Surface Molecules	5	0.3571	1.87e-11	2.43e-09
BIOCARTA_CTL_PATHWAY	15	CTL mediated immune response against target cells	5	0.3333	2.8e-11	3.6e-09
INTRINSIC_TO_MEMBRANE	1348	Genes annotated by the GO term GO:0031224. Located in a membrane such that some covalently attached portion of the gene product, for example part of a peptide sequence or some other covalently attached moiety such as a GPI anchor, spans or is embedded in one or both leaflets of the membrane.	17	0.0126	3.78e-11	4.65e-09
GOLDRATH_NAIVE_VS_MEMORY_CD8_TCELL_DN	200	Genes down-regulated in comparison of naive CD8 T cells versus effector CD8 T cells.	9	0.045	4.05e-11	4.65e-09
GSE11057_PBMC_VS_MEM_CD4_TCELL_DN	200	Genes down-regulated in comparison of peripheral mononuclear blood cells (PBMC) versus memory T cells.	9	0.045	4.05e-11	4.65e-09
GSE22886_NAIVE_TCELL_VS_NKCELL_UP	200	Genes up-regulated in comparison of naive CD4 [GeneID=920] CD8 T cells versus unstimulated NK cells.	9	0.045	4.05e-11	4.65e-09
GSE22886_TCELL_VS_BCELL_NAIVE_UP	200	Genes up-regulated in comparison of naive CD4 [GeneID=920] CD8 T cells versus naive B cells.	9	0.045	4.05e-11	4.65e-09
GSE29618_BCELL_VS_PDC_UP	200	Genes up-regulated in comparison of B cells versus plasmacytoid dendritic cells (pDC) .	9	0.045	4.05e-11	4.65e-09
GSE34205_RSV_VS_FLU_INF_INFANT_PBMC_DN	200	Genes down-regulated in comparison of peripheral blood mononuclear cells (PBMC) from infancts with acute RSV infection versus PBMCs from infants with acute influenza infection.	9	0.045	4.05e-11	4.65e-09
GSE3982_MAST_CELL_VS_EFF_MEMORY_CD4_TCELL_DN	200	Genes down-regulated in comparison of mast cells versus effector memory CD4 [GeneID=920] T cells.	9	0.045	4.05e-11	4.65e-09
KAECH_NAIVE_VS_MEMORY_CD8_TCELL_DN	200	Genes down-regulated in comparison of naive versus effector CD8 T cells at contraction (day 15 after LCMV-Armstrong infection).	9	0.045	4.05e-11	4.65e-09
HAHTOLA_CTCL_PATHOGENESIS	16	Differentially expressed genes relevant to pathogenesis of cutaneous T cell lymphoma (CTCL).	5	0.3125	4.06e-11	4.65e-09
HADDAD_B_LYMPHOCYTE_PROGENITOR	293	Genes up-regulated in hematopoietic progenitor cells (HPC) of B lymphocyte lineage CD34+CD45RA+CD10+ [GeneID=947;5788;4311].	10	0.0341	4.77e-11	5.4e-09
INTRINSIC_TO_PLASMA_MEMBRANE	991	Genes annotated by the GO term GO:0031226. Located in the plasma membrane such that some covalently attached portion of the gene product, for example part of a peptide sequence or some other covalently attached moiety such as a GPI anchor, spans or is embedded in one or both leaflets of the membrane.	15	0.0151	5.1e-11	5.7e-09
BIOCARTA_IL17_PATHWAY	17	IL 17 Signaling Pathway	5	0.2941	5.75e-11	6.37e-09
MODULE_188	141	Genes in the cancer module 188	8	0.0567	8.16e-11	8.94e-09
KEGG_ANTIGEN_PROCESSING_AND_PRESENTATION	89	Antigen processing and presentation	7	0.0787	1.3e-10	1.41e-08
MODULE_361	151	Genes in the cancer module 361	8	0.053	1.41e-10	1.52e-08
BIOCARTA_CTLA4_PATHWAY	21	The Co-Stimulatory Signal During T-cell Activation	5	0.2381	1.88e-10	1.98e-08
BIOCARTA_TOB1_PATHWAY	21	Role of Tob in T-cell activation	5	0.2381	1.88e-10	1.98e-08
MODULE_301	160	Genes in the cancer module 301	8	0.05	2.24e-10	2.33e-08
MODULE_238	166	Genes in the cancer module 238	8	0.0482	3.01e-10	3.1e-08
Gene/Gene Set Overlap Matrix
Entrez Gene Id	Gene Symbol	Gene Description	GSE22886_NAIVE_CD8_TCELL_VS_MONOCYTE_UP	JAATINEN_HEMATOPOIETIC_STEM_CELL_DN	SMID_BREAST_CANCER_NORMAL_LIKE_UP	MODULE_46	MODULE_75	GNF2_IL2RB	GNF2_CD7	DEURIG_T_CELL_PROLYMPHOCYTIC_LEUKEMIA_DN	REACTOME_IMMUNOREGULATORY_INTERACTIONS_BETWEEN_A_LYMPHOID_AND_A_NON_LYMPHOID_CELL	MODULE_292	MODULE_436	GNF2_PTPN4	SMID_BREAST_CANCER_LUMINAL_B_DN	GSE10325_CD4_TCELL_VS_BCELL_UP	GSE10325_LUPUS_CD4_TCELL_VS_LUPUS_MYELOID_UP	MODULE_45	MODULE_64	GSE10325_CD4_TCELL_VS_MYELOID_UP	GSE22886_NAIVE_CD4_TCELL_VS_MONOCYTE_UP	GSE29618_BCELL_VS_MDC_DAY7_FLU_VACCINE_UP	GSE29618_BCELL_VS_MONOCYTE_DAY7_FLU_VACCINE_UP	IMMUNE_SYSTEM_PROCESS	MODULE_345	HAHTOLA_SEZARY_SYNDROM_DN	GNF2_ZAP70	MODULE_117	REACTOME_ADAPTIVE_IMMUNE_SYSTEM	MODULE_27	MODULE_84	WALLACE_PROSTATE_CANCER_RACE_UP	IMMUNE_RESPONSE	MODULE_208	KEGG_NATURAL_KILLER_CELL_MEDIATED_CYTOTOXICITY	MODULE_171	GSE22886_NAIVE_TCELL_VS_MONOCYTE_UP	GSE29618_BCELL_VS_MDC_UP	REACTOME_IMMUNE_SYSTEM	GNF2_MATK	PLASMA_MEMBRANE	GSE10325_BCELL_VS_MYELOID_UP	GSE10325_LUPUS_CD4_TCELL_VS_LUPUS_BCELL_UP	GSE22886_CD8_TCELL_VS_BCELL_NAIVE_UP	GSE22886_NAIVE_CD4_TCELL_VS_DC_UP	GSE24142_EARLY_THYMIC_PROGENITOR_VS_DN2_THYMOCYTE_ADULT_DN	GSE26495_NAIVE_VS_PD1LOW_CD8_TCELL_DN	GSE29618_BCELL_VS_PDC_DAY7_FLU_VACCINE_UP	POOLA_INVASIVE_BREAST_CANCER_UP
3001	GZMA	granzyme A (granzyme 1, cytotoxic T-lymphocyte-associated serine esterase 3)	GSE22886_NAIVE_CD8_TCELL_VS_MONOCYTE_UP	JAATINEN_HEMATOPOIETIC_STEM_CELL_DN	SMID_BREAST_CANCER_NORMAL_LIKE_UP	MODULE_46	MODULE_75	GNF2_IL2RB	GNF2_CD7	DEURIG_T_CELL_PROLYMPHOCYTIC_LEUKEMIA_DN				GNF2_PTPN4	SMID_BREAST_CANCER_LUMINAL_B_DN	GSE10325_CD4_TCELL_VS_BCELL_UP		MODULE_45			GSE22886_NAIVE_CD4_TCELL_VS_MONOCYTE_UP			IMMUNE_SYSTEM_PROCESS			GNF2_ZAP70	MODULE_117			MODULE_84	WALLACE_PROSTATE_CANCER_RACE_UP	IMMUNE_RESPONSE	MODULE_208		MODULE_171				GNF2_MATK	PLASMA_MEMBRANE			GSE22886_CD8_TCELL_VS_BCELL_NAIVE_UP		GSE24142_EARLY_THYMIC_PROGENITOR_VS_DN2_THYMOCYTE_ADULT_DN	GSE26495_NAIVE_VS_PD1LOW_CD8_TCELL_DN		POOLA_INVASIVE_BREAST_CANCER_UP
5551	PRF1	perforin 1 (pore forming protein)	GSE22886_NAIVE_CD8_TCELL_VS_MONOCYTE_UP	JAATINEN_HEMATOPOIETIC_STEM_CELL_DN	SMID_BREAST_CANCER_NORMAL_LIKE_UP	MODULE_46	MODULE_75	GNF2_IL2RB	GNF2_CD7	DEURIG_T_CELL_PROLYMPHOCYTIC_LEUKEMIA_DN				GNF2_PTPN4		GSE10325_CD4_TCELL_VS_BCELL_UP		MODULE_45										MODULE_117			MODULE_84	WALLACE_PROSTATE_CANCER_RACE_UP			KEGG_NATURAL_KILLER_CELL_MEDIATED_CYTOTOXICITY					GNF2_MATK				GSE22886_CD8_TCELL_VS_BCELL_NAIVE_UP			GSE26495_NAIVE_VS_PD1LOW_CD8_TCELL_DN
919	CD247	CD247 molecule	GSE22886_NAIVE_CD8_TCELL_VS_MONOCYTE_UP	JAATINEN_HEMATOPOIETIC_STEM_CELL_DN	SMID_BREAST_CANCER_NORMAL_LIKE_UP	MODULE_46	MODULE_75	GNF2_IL2RB	GNF2_CD7		REACTOME_IMMUNOREGULATORY_INTERACTIONS_BETWEEN_A_LYMPHOID_AND_A_NON_LYMPHOID_CELL			GNF2_PTPN4	SMID_BREAST_CANCER_LUMINAL_B_DN	GSE10325_CD4_TCELL_VS_BCELL_UP	GSE10325_LUPUS_CD4_TCELL_VS_LUPUS_MYELOID_UP	MODULE_45	MODULE_64	GSE10325_CD4_TCELL_VS_MYELOID_UP	GSE22886_NAIVE_CD4_TCELL_VS_MONOCYTE_UP						GNF2_ZAP70	MODULE_117	REACTOME_ADAPTIVE_IMMUNE_SYSTEM	MODULE_27	MODULE_84				KEGG_NATURAL_KILLER_CELL_MEDIATED_CYTOTOXICITY		GSE22886_NAIVE_TCELL_VS_MONOCYTE_UP		REACTOME_IMMUNE_SYSTEM	GNF2_MATK	PLASMA_MEMBRANE		GSE10325_LUPUS_CD4_TCELL_VS_LUPUS_BCELL_UP	GSE22886_CD8_TCELL_VS_BCELL_NAIVE_UP	GSE22886_NAIVE_CD4_TCELL_VS_DC_UP	GSE24142_EARLY_THYMIC_PROGENITOR_VS_DN2_THYMOCYTE_ADULT_DN
22914	KLRK1	killer cell lectin-like receptor subfamily K, member 1	GSE22886_NAIVE_CD8_TCELL_VS_MONOCYTE_UP	JAATINEN_HEMATOPOIETIC_STEM_CELL_DN	SMID_BREAST_CANCER_NORMAL_LIKE_UP	MODULE_46	MODULE_75		GNF2_CD7		REACTOME_IMMUNOREGULATORY_INTERACTIONS_BETWEEN_A_LYMPHOID_AND_A_NON_LYMPHOID_CELL	MODULE_292	MODULE_436	GNF2_PTPN4	SMID_BREAST_CANCER_LUMINAL_B_DN			MODULE_45	MODULE_64						MODULE_345		GNF2_ZAP70		REACTOME_ADAPTIVE_IMMUNE_SYSTEM	MODULE_27				MODULE_208	KEGG_NATURAL_KILLER_CELL_MEDIATED_CYTOTOXICITY	MODULE_171			REACTOME_IMMUNE_SYSTEM	GNF2_MATK	PLASMA_MEMBRANE
915	CD3D	CD3d molecule, delta (CD3-TCR complex)	GSE22886_NAIVE_CD8_TCELL_VS_MONOCYTE_UP	JAATINEN_HEMATOPOIETIC_STEM_CELL_DN	SMID_BREAST_CANCER_NORMAL_LIKE_UP	MODULE_46	MODULE_75			DEURIG_T_CELL_PROLYMPHOCYTIC_LEUKEMIA_DN	REACTOME_IMMUNOREGULATORY_INTERACTIONS_BETWEEN_A_LYMPHOID_AND_A_NON_LYMPHOID_CELL	MODULE_292	MODULE_436		SMID_BREAST_CANCER_LUMINAL_B_DN		GSE10325_LUPUS_CD4_TCELL_VS_LUPUS_MYELOID_UP	MODULE_45	MODULE_64	GSE10325_CD4_TCELL_VS_MYELOID_UP	GSE22886_NAIVE_CD4_TCELL_VS_MONOCYTE_UP			IMMUNE_SYSTEM_PROCESS	MODULE_345				REACTOME_ADAPTIVE_IMMUNE_SYSTEM	MODULE_27	MODULE_84	WALLACE_PROSTATE_CANCER_RACE_UP		MODULE_208		MODULE_171	GSE22886_NAIVE_TCELL_VS_MONOCYTE_UP		REACTOME_IMMUNE_SYSTEM				GSE10325_LUPUS_CD4_TCELL_VS_LUPUS_BCELL_UP			GSE24142_EARLY_THYMIC_PROGENITOR_VS_DN2_THYMOCYTE_ADULT_DN			POOLA_INVASIVE_BREAST_CANCER_UP
925	CD8A	CD8a molecule	GSE22886_NAIVE_CD8_TCELL_VS_MONOCYTE_UP	JAATINEN_HEMATOPOIETIC_STEM_CELL_DN	SMID_BREAST_CANCER_NORMAL_LIKE_UP	MODULE_46	MODULE_75			DEURIG_T_CELL_PROLYMPHOCYTIC_LEUKEMIA_DN	REACTOME_IMMUNOREGULATORY_INTERACTIONS_BETWEEN_A_LYMPHOID_AND_A_NON_LYMPHOID_CELL							MODULE_45	MODULE_64										REACTOME_ADAPTIVE_IMMUNE_SYSTEM	MODULE_27	MODULE_84	WALLACE_PROSTATE_CANCER_RACE_UP							REACTOME_IMMUNE_SYSTEM
914	CD2	CD2 molecule	GSE22886_NAIVE_CD8_TCELL_VS_MONOCYTE_UP	JAATINEN_HEMATOPOIETIC_STEM_CELL_DN	SMID_BREAST_CANCER_NORMAL_LIKE_UP	MODULE_46	MODULE_75			DEURIG_T_CELL_PROLYMPHOCYTIC_LEUKEMIA_DN		MODULE_292	MODULE_436		SMID_BREAST_CANCER_LUMINAL_B_DN	GSE10325_CD4_TCELL_VS_BCELL_UP	GSE10325_LUPUS_CD4_TCELL_VS_LUPUS_MYELOID_UP	MODULE_45	MODULE_64	GSE10325_CD4_TCELL_VS_MYELOID_UP				IMMUNE_SYSTEM_PROCESS	MODULE_345					MODULE_27	MODULE_84	WALLACE_PROSTATE_CANCER_RACE_UP		MODULE_208		MODULE_171	GSE22886_NAIVE_TCELL_VS_MONOCYTE_UP						GSE10325_LUPUS_CD4_TCELL_VS_LUPUS_BCELL_UP	GSE22886_CD8_TCELL_VS_BCELL_NAIVE_UP	GSE22886_NAIVE_CD4_TCELL_VS_DC_UP				POOLA_INVASIVE_BREAST_CANCER_UP
3702	ITK	IL2-inducible T-cell kinase	GSE22886_NAIVE_CD8_TCELL_VS_MONOCYTE_UP	JAATINEN_HEMATOPOIETIC_STEM_CELL_DN	SMID_BREAST_CANCER_NORMAL_LIKE_UP	MODULE_46	MODULE_75								SMID_BREAST_CANCER_LUMINAL_B_DN	GSE10325_CD4_TCELL_VS_BCELL_UP	GSE10325_LUPUS_CD4_TCELL_VS_LUPUS_MYELOID_UP			GSE10325_CD4_TCELL_VS_MYELOID_UP	GSE22886_NAIVE_CD4_TCELL_VS_MONOCYTE_UP							MODULE_117	REACTOME_ADAPTIVE_IMMUNE_SYSTEM			WALLACE_PROSTATE_CANCER_RACE_UP					GSE22886_NAIVE_TCELL_VS_MONOCYTE_UP		REACTOME_IMMUNE_SYSTEM				GSE10325_LUPUS_CD4_TCELL_VS_LUPUS_BCELL_UP		GSE22886_NAIVE_CD4_TCELL_VS_DC_UP	GSE24142_EARLY_THYMIC_PROGENITOR_VS_DN2_THYMOCYTE_ADULT_DN			POOLA_INVASIVE_BREAST_CANCER_UP
4818	NKG7	natural killer cell group 7 sequence	GSE22886_NAIVE_CD8_TCELL_VS_MONOCYTE_UP	JAATINEN_HEMATOPOIETIC_STEM_CELL_DN	SMID_BREAST_CANCER_NORMAL_LIKE_UP			GNF2_IL2RB	GNF2_CD7	DEURIG_T_CELL_PROLYMPHOCYTIC_LEUKEMIA_DN				GNF2_PTPN4	SMID_BREAST_CANCER_LUMINAL_B_DN			MODULE_45	MODULE_64							HAHTOLA_SEZARY_SYNDROM_DN	GNF2_ZAP70				MODULE_84	WALLACE_PROSTATE_CANCER_RACE_UP								GNF2_MATK	PLASMA_MEMBRANE			GSE22886_CD8_TCELL_VS_BCELL_NAIVE_UP			GSE26495_NAIVE_VS_PD1LOW_CD8_TCELL_DN
3820	KLRB1	killer cell lectin-like receptor subfamily B, member 1	GSE22886_NAIVE_CD8_TCELL_VS_MONOCYTE_UP	JAATINEN_HEMATOPOIETIC_STEM_CELL_DN	SMID_BREAST_CANCER_NORMAL_LIKE_UP				GNF2_CD7	DEURIG_T_CELL_PROLYMPHOCYTIC_LEUKEMIA_DN				GNF2_PTPN4	SMID_BREAST_CANCER_LUMINAL_B_DN	GSE10325_CD4_TCELL_VS_BCELL_UP	GSE10325_LUPUS_CD4_TCELL_VS_LUPUS_MYELOID_UP			GSE10325_CD4_TCELL_VS_MYELOID_UP						HAHTOLA_SEZARY_SYNDROM_DN	GNF2_ZAP70													GNF2_MATK	PLASMA_MEMBRANE		GSE10325_LUPUS_CD4_TCELL_VS_LUPUS_BCELL_UP	GSE22886_CD8_TCELL_VS_BCELL_NAIVE_UP
3003	GZMK	granzyme K (granzyme 3; tryptase II)	GSE22886_NAIVE_CD8_TCELL_VS_MONOCYTE_UP	JAATINEN_HEMATOPOIETIC_STEM_CELL_DN	SMID_BREAST_CANCER_NORMAL_LIKE_UP					DEURIG_T_CELL_PROLYMPHOCYTIC_LEUKEMIA_DN					SMID_BREAST_CANCER_LUMINAL_B_DN	GSE10325_CD4_TCELL_VS_BCELL_UP		MODULE_45		GSE10325_CD4_TCELL_VS_MYELOID_UP						HAHTOLA_SEZARY_SYNDROM_DN		MODULE_117			MODULE_84	WALLACE_PROSTATE_CANCER_RACE_UP																	POOLA_INVASIVE_BREAST_CANCER_UP
3002	GZMB	granzyme B (granzyme 2, cytotoxic T-lymphocyte-associated serine esterase 1)	GSE22886_NAIVE_CD8_TCELL_VS_MONOCYTE_UP	JAATINEN_HEMATOPOIETIC_STEM_CELL_DN	SMID_BREAST_CANCER_NORMAL_LIKE_UP					DEURIG_T_CELL_PROLYMPHOCYTIC_LEUKEMIA_DN					SMID_BREAST_CANCER_LUMINAL_B_DN			MODULE_45								HAHTOLA_SEZARY_SYNDROM_DN		MODULE_117			MODULE_84				KEGG_NATURAL_KILLER_CELL_MEDIATED_CYTOTOXICITY						PLASMA_MEMBRANE						GSE26495_NAIVE_VS_PD1LOW_CD8_TCELL_DN		POOLA_INVASIVE_BREAST_CANCER_UP
7049	TGFBR3	transforming growth factor, beta receptor III	GSE22886_NAIVE_CD8_TCELL_VS_MONOCYTE_UP	JAATINEN_HEMATOPOIETIC_STEM_CELL_DN	SMID_BREAST_CANCER_NORMAL_LIKE_UP					DEURIG_T_CELL_PROLYMPHOCYTIC_LEUKEMIA_DN						GSE10325_CD4_TCELL_VS_BCELL_UP	GSE10325_LUPUS_CD4_TCELL_VS_LUPUS_MYELOID_UP			GSE10325_CD4_TCELL_VS_MYELOID_UP										MODULE_27																	GSE26495_NAIVE_VS_PD1LOW_CD8_TCELL_DN
51176	LEF1	lymphoid enhancer-binding factor 1	GSE22886_NAIVE_CD8_TCELL_VS_MONOCYTE_UP	JAATINEN_HEMATOPOIETIC_STEM_CELL_DN	SMID_BREAST_CANCER_NORMAL_LIKE_UP											GSE10325_CD4_TCELL_VS_BCELL_UP	GSE10325_LUPUS_CD4_TCELL_VS_LUPUS_MYELOID_UP			GSE10325_CD4_TCELL_VS_MYELOID_UP	GSE22886_NAIVE_CD4_TCELL_VS_MONOCYTE_UP							MODULE_117									GSE22886_NAIVE_TCELL_VS_MONOCYTE_UP						GSE10325_LUPUS_CD4_TCELL_VS_LUPUS_BCELL_UP	GSE22886_CD8_TCELL_VS_BCELL_NAIVE_UP	GSE22886_NAIVE_CD4_TCELL_VS_DC_UP	GSE24142_EARLY_THYMIC_PROGENITOR_VS_DN2_THYMOCYTE_ADULT_DN
10578	GNLY	granulysin	GSE22886_NAIVE_CD8_TCELL_VS_MONOCYTE_UP	JAATINEN_HEMATOPOIETIC_STEM_CELL_DN		MODULE_46	MODULE_75	GNF2_IL2RB	GNF2_CD7	DEURIG_T_CELL_PROLYMPHOCYTIC_LEUKEMIA_DN		MODULE_292	MODULE_436	GNF2_PTPN4	SMID_BREAST_CANCER_LUMINAL_B_DN			MODULE_45							MODULE_345	HAHTOLA_SEZARY_SYNDROM_DN		MODULE_117			MODULE_84			MODULE_208		MODULE_171								GSE22886_CD8_TCELL_VS_BCELL_NAIVE_UP			GSE26495_NAIVE_VS_PD1LOW_CD8_TCELL_DN		POOLA_INVASIVE_BREAST_CANCER_UP
3560	IL2RB	interleukin 2 receptor, beta	GSE22886_NAIVE_CD8_TCELL_VS_MONOCYTE_UP	JAATINEN_HEMATOPOIETIC_STEM_CELL_DN		MODULE_46	MODULE_75	GNF2_IL2RB	GNF2_CD7	DEURIG_T_CELL_PROLYMPHOCYTIC_LEUKEMIA_DN		MODULE_292	MODULE_436	GNF2_PTPN4		GSE10325_CD4_TCELL_VS_BCELL_UP	GSE10325_LUPUS_CD4_TCELL_VS_LUPUS_MYELOID_UP	MODULE_45	MODULE_64	GSE10325_CD4_TCELL_VS_MYELOID_UP					MODULE_345	HAHTOLA_SEZARY_SYNDROM_DN		MODULE_117		MODULE_27	MODULE_84			MODULE_208		MODULE_171			REACTOME_IMMUNE_SYSTEM	GNF2_MATK	PLASMA_MEMBRANE			GSE22886_CD8_TCELL_VS_BCELL_NAIVE_UP			GSE26495_NAIVE_VS_PD1LOW_CD8_TCELL_DN
921	CD5	CD5 molecule	GSE22886_NAIVE_CD8_TCELL_VS_MONOCYTE_UP	JAATINEN_HEMATOPOIETIC_STEM_CELL_DN		MODULE_46	MODULE_75					MODULE_292	MODULE_436						MODULE_64		GSE22886_NAIVE_CD4_TCELL_VS_MONOCYTE_UP				MODULE_345			MODULE_117		MODULE_27				MODULE_208		MODULE_171	GSE22886_NAIVE_TCELL_VS_MONOCYTE_UP				PLASMA_MEMBRANE		GSE10325_LUPUS_CD4_TCELL_VS_LUPUS_BCELL_UP		GSE22886_NAIVE_CD4_TCELL_VS_DC_UP
2113	ETS1	v-ets erythroblastosis virus E26 oncogene homolog 1 (avian)	GSE22886_NAIVE_CD8_TCELL_VS_MONOCYTE_UP	JAATINEN_HEMATOPOIETIC_STEM_CELL_DN		MODULE_46	MODULE_75														GSE22886_NAIVE_CD4_TCELL_VS_MONOCYTE_UP	GSE29618_BCELL_VS_MDC_DAY7_FLU_VACCINE_UP	GSE29618_BCELL_VS_MONOCYTE_DAY7_FLU_VACCINE_UP	IMMUNE_SYSTEM_PROCESS									IMMUNE_RESPONSE					GSE29618_BCELL_VS_MDC_UP							GSE22886_NAIVE_CD4_TCELL_VS_DC_UP
940	CD28	CD28 molecule	GSE22886_NAIVE_CD8_TCELL_VS_MONOCYTE_UP	JAATINEN_HEMATOPOIETIC_STEM_CELL_DN						DEURIG_T_CELL_PROLYMPHOCYTIC_LEUKEMIA_DN						GSE10325_CD4_TCELL_VS_BCELL_UP	GSE10325_LUPUS_CD4_TCELL_VS_LUPUS_MYELOID_UP			GSE10325_CD4_TCELL_VS_MYELOID_UP	GSE22886_NAIVE_CD4_TCELL_VS_MONOCYTE_UP			IMMUNE_SYSTEM_PROCESS					REACTOME_ADAPTIVE_IMMUNE_SYSTEM			WALLACE_PROSTATE_CANCER_RACE_UP	IMMUNE_RESPONSE				GSE22886_NAIVE_TCELL_VS_MONOCYTE_UP		REACTOME_IMMUNE_SYSTEM		PLASMA_MEMBRANE		GSE10325_LUPUS_CD4_TCELL_VS_LUPUS_BCELL_UP		GSE22886_NAIVE_CD4_TCELL_VS_DC_UP
917	CD3G	CD3g molecule, gamma (CD3-TCR complex)	GSE22886_NAIVE_CD8_TCELL_VS_MONOCYTE_UP		SMID_BREAST_CANCER_NORMAL_LIKE_UP	MODULE_46	MODULE_75				REACTOME_IMMUNOREGULATORY_INTERACTIONS_BETWEEN_A_LYMPHOID_AND_A_NON_LYMPHOID_CELL				SMID_BREAST_CANCER_LUMINAL_B_DN	GSE10325_CD4_TCELL_VS_BCELL_UP	GSE10325_LUPUS_CD4_TCELL_VS_LUPUS_MYELOID_UP		MODULE_64	GSE10325_CD4_TCELL_VS_MYELOID_UP	GSE22886_NAIVE_CD4_TCELL_VS_MONOCYTE_UP							MODULE_117	REACTOME_ADAPTIVE_IMMUNE_SYSTEM	MODULE_27							GSE22886_NAIVE_TCELL_VS_MONOCYTE_UP		REACTOME_IMMUNE_SYSTEM				GSE10325_LUPUS_CD4_TCELL_VS_LUPUS_BCELL_UP	GSE22886_CD8_TCELL_VS_BCELL_NAIVE_UP	GSE22886_NAIVE_CD4_TCELL_VS_DC_UP	GSE24142_EARLY_THYMIC_PROGENITOR_VS_DN2_THYMOCYTE_ADULT_DN
4068	SH2D1A	SH2 domain containing 1A	GSE22886_NAIVE_CD8_TCELL_VS_MONOCYTE_UP		SMID_BREAST_CANCER_NORMAL_LIKE_UP	MODULE_46	MODULE_75								SMID_BREAST_CANCER_LUMINAL_B_DN	GSE10325_CD4_TCELL_VS_BCELL_UP			MODULE_64	GSE10325_CD4_TCELL_VS_MYELOID_UP	GSE22886_NAIVE_CD4_TCELL_VS_MONOCYTE_UP						GNF2_ZAP70	MODULE_117							KEGG_NATURAL_KILLER_CELL_MEDIATED_CYTOTOXICITY		GSE22886_NAIVE_TCELL_VS_MONOCYTE_UP								GSE22886_NAIVE_CD4_TCELL_VS_DC_UP	GSE24142_EARLY_THYMIC_PROGENITOR_VS_DN2_THYMOCYTE_ADULT_DN
10225	CD96	CD96 molecule	GSE22886_NAIVE_CD8_TCELL_VS_MONOCYTE_UP		SMID_BREAST_CANCER_NORMAL_LIKE_UP				GNF2_CD7		REACTOME_IMMUNOREGULATORY_INTERACTIONS_BETWEEN_A_LYMPHOID_AND_A_NON_LYMPHOID_CELL				SMID_BREAST_CANCER_LUMINAL_B_DN		GSE10325_LUPUS_CD4_TCELL_VS_LUPUS_MYELOID_UP		MODULE_64	GSE10325_CD4_TCELL_VS_MYELOID_UP	GSE22886_NAIVE_CD4_TCELL_VS_MONOCYTE_UP			IMMUNE_SYSTEM_PROCESS			GNF2_ZAP70		REACTOME_ADAPTIVE_IMMUNE_SYSTEM	MODULE_27			IMMUNE_RESPONSE				GSE22886_NAIVE_TCELL_VS_MONOCYTE_UP		REACTOME_IMMUNE_SYSTEM		PLASMA_MEMBRANE				GSE22886_NAIVE_CD4_TCELL_VS_DC_UP	GSE24142_EARLY_THYMIC_PROGENITOR_VS_DN2_THYMOCYTE_ADULT_DN
9214	FAIM3	Fas apoptotic inhibitory molecule 3	GSE22886_NAIVE_CD8_TCELL_VS_MONOCYTE_UP		SMID_BREAST_CANCER_NORMAL_LIKE_UP												GSE10325_LUPUS_CD4_TCELL_VS_LUPUS_MYELOID_UP	MODULE_45			GSE22886_NAIVE_CD4_TCELL_VS_MONOCYTE_UP	GSE29618_BCELL_VS_MDC_DAY7_FLU_VACCINE_UP	GSE29618_BCELL_VS_MONOCYTE_DAY7_FLU_VACCINE_UP									WALLACE_PROSTATE_CANCER_RACE_UP					GSE22886_NAIVE_TCELL_VS_MONOCYTE_UP					GSE10325_BCELL_VS_MYELOID_UP						GSE29618_BCELL_VS_PDC_DAY7_FLU_VACCINE_UP	POOLA_INVASIVE_BREAST_CANCER_UP
8631	SKAP1	src kinase associated phosphoprotein 1	GSE22886_NAIVE_CD8_TCELL_VS_MONOCYTE_UP			MODULE_46	MODULE_75									GSE10325_CD4_TCELL_VS_BCELL_UP	GSE10325_LUPUS_CD4_TCELL_VS_LUPUS_MYELOID_UP	MODULE_45	MODULE_64	GSE10325_CD4_TCELL_VS_MYELOID_UP	GSE22886_NAIVE_CD4_TCELL_VS_MONOCYTE_UP	GSE29618_BCELL_VS_MDC_DAY7_FLU_VACCINE_UP	GSE29618_BCELL_VS_MONOCYTE_DAY7_FLU_VACCINE_UP	IMMUNE_SYSTEM_PROCESS				MODULE_117					IMMUNE_RESPONSE				GSE22886_NAIVE_TCELL_VS_MONOCYTE_UP					GSE10325_BCELL_VS_MYELOID_UP	GSE10325_LUPUS_CD4_TCELL_VS_LUPUS_BCELL_UP					GSE29618_BCELL_VS_PDC_DAY7_FLU_VACCINE_UP
27334	P2RY10	purinergic receptor P2Y, G-protein coupled, 10	GSE22886_NAIVE_CD8_TCELL_VS_MONOCYTE_UP							DEURIG_T_CELL_PROLYMPHOCYTIC_LEUKEMIA_DN		MODULE_292	MODULE_436					MODULE_45	MODULE_64		GSE22886_NAIVE_CD4_TCELL_VS_MONOCYTE_UP	GSE29618_BCELL_VS_MDC_DAY7_FLU_VACCINE_UP	GSE29618_BCELL_VS_MONOCYTE_DAY7_FLU_VACCINE_UP		MODULE_345					MODULE_27				MODULE_208		MODULE_171		GSE29618_BCELL_VS_MDC_UP										GSE29618_BCELL_VS_PDC_DAY7_FLU_VACCINE_UP
9806	SPOCK2	sparc/osteonectin, cwcv and kazal-like domains proteoglycan (testican) 2	GSE22886_NAIVE_CD8_TCELL_VS_MONOCYTE_UP														GSE10325_LUPUS_CD4_TCELL_VS_LUPUS_MYELOID_UP			GSE10325_CD4_TCELL_VS_MYELOID_UP	GSE22886_NAIVE_CD4_TCELL_VS_MONOCYTE_UP	GSE29618_BCELL_VS_MDC_DAY7_FLU_VACCINE_UP	GSE29618_BCELL_VS_MONOCYTE_DAY7_FLU_VACCINE_UP														GSE22886_NAIVE_TCELL_VS_MONOCYTE_UP						GSE10325_LUPUS_CD4_TCELL_VS_LUPUS_BCELL_UP		GSE22886_NAIVE_CD4_TCELL_VS_DC_UP			GSE29618_BCELL_VS_PDC_DAY7_FLU_VACCINE_UP
3575	IL7R	interleukin 7 receptor		JAATINEN_HEMATOPOIETIC_STEM_CELL_DN	SMID_BREAST_CANCER_NORMAL_LIKE_UP	MODULE_46	MODULE_75					MODULE_292	MODULE_436		SMID_BREAST_CANCER_LUMINAL_B_DN			MODULE_45	MODULE_64					IMMUNE_SYSTEM_PROCESS	MODULE_345					MODULE_27	MODULE_84	WALLACE_PROSTATE_CANCER_RACE_UP	IMMUNE_RESPONSE	MODULE_208		MODULE_171			REACTOME_IMMUNE_SYSTEM				GSE10325_LUPUS_CD4_TCELL_VS_LUPUS_BCELL_UP	GSE22886_CD8_TCELL_VS_BCELL_NAIVE_UP		GSE24142_EARLY_THYMIC_PROGENITOR_VS_DN2_THYMOCYTE_ADULT_DN
1236	CCR7	chemokine (C-C motif) receptor 7		JAATINEN_HEMATOPOIETIC_STEM_CELL_DN	SMID_BREAST_CANCER_NORMAL_LIKE_UP										SMID_BREAST_CANCER_LUMINAL_B_DN																	WALLACE_PROSTATE_CANCER_RACE_UP						GSE29618_BCELL_VS_MDC_UP			PLASMA_MEMBRANE	GSE10325_BCELL_VS_MYELOID_UP			GSE22886_NAIVE_CD4_TCELL_VS_DC_UP				POOLA_INVASIVE_BREAST_CANCER_UP
8530	CST7	cystatin F (leukocystatin)		JAATINEN_HEMATOPOIETIC_STEM_CELL_DN		MODULE_46	MODULE_75	GNF2_IL2RB	GNF2_CD7	DEURIG_T_CELL_PROLYMPHOCYTIC_LEUKEMIA_DN				GNF2_PTPN4				MODULE_45						IMMUNE_SYSTEM_PROCESS							MODULE_84		IMMUNE_RESPONSE											GSE22886_CD8_TCELL_VS_BCELL_NAIVE_UP			GSE26495_NAIVE_VS_PD1LOW_CD8_TCELL_DN		POOLA_INVASIVE_BREAST_CANCER_UP
10125	RASGRP1	RAS guanyl releasing protein 1 (calcium and DAG-regulated)		JAATINEN_HEMATOPOIETIC_STEM_CELL_DN												GSE10325_CD4_TCELL_VS_BCELL_UP	GSE10325_LUPUS_CD4_TCELL_VS_LUPUS_MYELOID_UP	MODULE_45				GSE29618_BCELL_VS_MDC_DAY7_FLU_VACCINE_UP	GSE29618_BCELL_VS_MONOCYTE_DAY7_FLU_VACCINE_UP				GNF2_ZAP70		REACTOME_ADAPTIVE_IMMUNE_SYSTEM			WALLACE_PROSTATE_CANCER_RACE_UP						GSE29618_BCELL_VS_MDC_UP	REACTOME_IMMUNE_SYSTEM			GSE10325_BCELL_VS_MYELOID_UP
83888	FGFBP2	fibroblast growth factor binding protein 2		JAATINEN_HEMATOPOIETIC_STEM_CELL_DN																																											GSE26495_NAIVE_VS_PD1LOW_CD8_TCELL_DN
154075	SAMD3	sterile alpha motif domain containing 3		JAATINEN_HEMATOPOIETIC_STEM_CELL_DN
973	CD79A	CD79a molecule, immunoglobulin-associated alpha			SMID_BREAST_CANCER_NORMAL_LIKE_UP	MODULE_46	MODULE_75					MODULE_292	MODULE_436		SMID_BREAST_CANCER_LUMINAL_B_DN			MODULE_45	MODULE_64			GSE29618_BCELL_VS_MDC_DAY7_FLU_VACCINE_UP	GSE29618_BCELL_VS_MONOCYTE_DAY7_FLU_VACCINE_UP	IMMUNE_SYSTEM_PROCESS	MODULE_345				REACTOME_ADAPTIVE_IMMUNE_SYSTEM	MODULE_27	MODULE_84		IMMUNE_RESPONSE	MODULE_208		MODULE_171		GSE29618_BCELL_VS_MDC_UP	REACTOME_IMMUNE_SYSTEM		PLASMA_MEMBRANE	GSE10325_BCELL_VS_MYELOID_UP						GSE29618_BCELL_VS_PDC_DAY7_FLU_VACCINE_UP	POOLA_INVASIVE_BREAST_CANCER_UP
931	MS4A1	membrane-spanning 4-domains, subfamily A, member 1			SMID_BREAST_CANCER_NORMAL_LIKE_UP	MODULE_46	MODULE_75					MODULE_292	MODULE_436		SMID_BREAST_CANCER_LUMINAL_B_DN				MODULE_64			GSE29618_BCELL_VS_MDC_DAY7_FLU_VACCINE_UP	GSE29618_BCELL_VS_MONOCYTE_DAY7_FLU_VACCINE_UP	IMMUNE_SYSTEM_PROCESS	MODULE_345			MODULE_117				WALLACE_PROSTATE_CANCER_RACE_UP	IMMUNE_RESPONSE	MODULE_208		MODULE_171		GSE29618_BCELL_VS_MDC_UP			PLASMA_MEMBRANE	GSE10325_BCELL_VS_MYELOID_UP				GSE24142_EARLY_THYMIC_PROGENITOR_VS_DN2_THYMOCYTE_ADULT_DN		GSE29618_BCELL_VS_PDC_DAY7_FLU_VACCINE_UP	POOLA_INVASIVE_BREAST_CANCER_UP
933	CD22	CD22 molecule			SMID_BREAST_CANCER_NORMAL_LIKE_UP	MODULE_46	MODULE_75					MODULE_292						MODULE_45	MODULE_64			GSE29618_BCELL_VS_MDC_DAY7_FLU_VACCINE_UP	GSE29618_BCELL_VS_MONOCYTE_DAY7_FLU_VACCINE_UP	IMMUNE_SYSTEM_PROCESS							MODULE_84		IMMUNE_RESPONSE					GSE29618_BCELL_VS_MDC_UP				GSE10325_BCELL_VS_MYELOID_UP						GSE29618_BCELL_VS_PDC_DAY7_FLU_VACCINE_UP
5079	PAX5	paired box 5			SMID_BREAST_CANCER_NORMAL_LIKE_UP	MODULE_46	MODULE_75															GSE29618_BCELL_VS_MDC_DAY7_FLU_VACCINE_UP	GSE29618_BCELL_VS_MONOCYTE_DAY7_FLU_VACCINE_UP	IMMUNE_SYSTEM_PROCESS				MODULE_117					IMMUNE_RESPONSE					GSE29618_BCELL_VS_MDC_UP				GSE10325_BCELL_VS_MYELOID_UP						GSE29618_BCELL_VS_PDC_DAY7_FLU_VACCINE_UP
1521	CTSW	cathepsin W			SMID_BREAST_CANCER_NORMAL_LIKE_UP			GNF2_IL2RB	GNF2_CD7	DEURIG_T_CELL_PROLYMPHOCYTIC_LEUKEMIA_DN				GNF2_PTPN4	SMID_BREAST_CANCER_LUMINAL_B_DN									IMMUNE_SYSTEM_PROCESS		HAHTOLA_SEZARY_SYNDROM_DN	GNF2_ZAP70						IMMUNE_RESPONSE							GNF2_MATK
8115	TCL1A	T-cell leukemia/lymphoma 1A			SMID_BREAST_CANCER_NORMAL_LIKE_UP							MODULE_292	MODULE_436		SMID_BREAST_CANCER_LUMINAL_B_DN			MODULE_45				GSE29618_BCELL_VS_MDC_DAY7_FLU_VACCINE_UP	GSE29618_BCELL_VS_MONOCYTE_DAY7_FLU_VACCINE_UP		MODULE_345						MODULE_84							GSE29618_BCELL_VS_MDC_UP				GSE10325_BCELL_VS_MYELOID_UP							POOLA_INVASIVE_BREAST_CANCER_UP
8519	IFITM1	interferon induced transmembrane protein 1 (9-27)				MODULE_46	MODULE_75			DEURIG_T_CELL_PROLYMPHOCYTIC_LEUKEMIA_DN	REACTOME_IMMUNOREGULATORY_INTERACTIONS_BETWEEN_A_LYMPHOID_AND_A_NON_LYMPHOID_CELL	MODULE_292	MODULE_436			GSE10325_CD4_TCELL_VS_BCELL_UP			MODULE_64						MODULE_345				REACTOME_ADAPTIVE_IMMUNE_SYSTEM			WALLACE_PROSTATE_CANCER_RACE_UP		MODULE_208		MODULE_171			REACTOME_IMMUNE_SYSTEM		PLASMA_MEMBRANE							GSE29618_BCELL_VS_PDC_DAY7_FLU_VACCINE_UP
100133941	CD24	CD24 molecule				MODULE_46	MODULE_75					MODULE_292			SMID_BREAST_CANCER_LUMINAL_B_DN							GSE29618_BCELL_VS_MDC_DAY7_FLU_VACCINE_UP	GSE29618_BCELL_VS_MONOCYTE_DAY7_FLU_VACCINE_UP	IMMUNE_SYSTEM_PROCESS				MODULE_117										GSE29618_BCELL_VS_MDC_UP			PLASMA_MEMBRANE	GSE10325_BCELL_VS_MYELOID_UP						GSE29618_BCELL_VS_PDC_DAY7_FLU_VACCINE_UP
100132285	KIR2DS2	killer cell immunoglobulin-like receptor, two domains, short cytoplasmic tail, 2						GNF2_IL2RB	GNF2_CD7		REACTOME_IMMUNOREGULATORY_INTERACTIONS_BETWEEN_A_LYMPHOID_AND_A_NON_LYMPHOID_CELL			GNF2_PTPN4												HAHTOLA_SEZARY_SYNDROM_DN			REACTOME_ADAPTIVE_IMMUNE_SYSTEM										REACTOME_IMMUNE_SYSTEM
9289	GPR56	G protein-coupled receptor 56						GNF2_IL2RB		DEURIG_T_CELL_PROLYMPHOCYTIC_LEUKEMIA_DN				GNF2_PTPN4												HAHTOLA_SEZARY_SYNDROM_DN															PLASMA_MEMBRANE						GSE26495_NAIVE_VS_PD1LOW_CD8_TCELL_DN
3802	KIR2DL1	killer cell immunoglobulin-like receptor, two domains, long cytoplasmic tail, 1						GNF2_IL2RB			REACTOME_IMMUNOREGULATORY_INTERACTIONS_BETWEEN_A_LYMPHOID_AND_A_NON_LYMPHOID_CELL													IMMUNE_SYSTEM_PROCESS					REACTOME_ADAPTIVE_IMMUNE_SYSTEM				IMMUNE_RESPONSE		KEGG_NATURAL_KILLER_CELL_MEDIATED_CYTOTOXICITY				REACTOME_IMMUNE_SYSTEM		PLASMA_MEMBRANE
3812	KIR3DL2	killer cell immunoglobulin-like receptor, three domains, long cytoplasmic tail, 2						GNF2_IL2RB			REACTOME_IMMUNOREGULATORY_INTERACTIONS_BETWEEN_A_LYMPHOID_AND_A_NON_LYMPHOID_CELL																		REACTOME_ADAPTIVE_IMMUNE_SYSTEM						KEGG_NATURAL_KILLER_CELL_MEDIATED_CYTOTOXICITY				REACTOME_IMMUNE_SYSTEM		PLASMA_MEMBRANE
3809	KIR2DS4	killer cell immunoglobulin-like receptor, two domains, short cytoplasmic tail, 4						GNF2_IL2RB																											KEGG_NATURAL_KILLER_CELL_MEDIATED_CYTOTOXICITY						PLASMA_MEMBRANE
22806	IKZF3	IKAROS family zinc finger 3 (Aiolos)								DEURIG_T_CELL_PROLYMPHOCYTIC_LEUKEMIA_DN												GSE29618_BCELL_VS_MDC_DAY7_FLU_VACCINE_UP	GSE29618_BCELL_VS_MONOCYTE_DAY7_FLU_VACCINE_UP															GSE29618_BCELL_VS_MDC_UP										GSE29618_BCELL_VS_PDC_DAY7_FLU_VACCINE_UP
3804	KIR2DL3	killer cell immunoglobulin-like receptor, two domains, long cytoplasmic tail, 3									REACTOME_IMMUNOREGULATORY_INTERACTIONS_BETWEEN_A_LYMPHOID_AND_A_NON_LYMPHOID_CELL													IMMUNE_SYSTEM_PROCESS				MODULE_117	REACTOME_ADAPTIVE_IMMUNE_SYSTEM	MODULE_27			IMMUNE_RESPONSE		KEGG_NATURAL_KILLER_CELL_MEDIATED_CYTOTOXICITY				REACTOME_IMMUNE_SYSTEM		PLASMA_MEMBRANE
3803	KIR2DL2	killer cell immunoglobulin-like receptor, two domains, long cytoplasmic tail, 2									REACTOME_IMMUNOREGULATORY_INTERACTIONS_BETWEEN_A_LYMPHOID_AND_A_NON_LYMPHOID_CELL															HAHTOLA_SEZARY_SYNDROM_DN			REACTOME_ADAPTIVE_IMMUNE_SYSTEM						KEGG_NATURAL_KILLER_CELL_MEDIATED_CYTOTOXICITY				REACTOME_IMMUNE_SYSTEM
3806	KIR2DS1	killer cell immunoglobulin-like receptor, two domains, short cytoplasmic tail, 1									REACTOME_IMMUNOREGULATORY_INTERACTIONS_BETWEEN_A_LYMPHOID_AND_A_NON_LYMPHOID_CELL																		REACTOME_ADAPTIVE_IMMUNE_SYSTEM						KEGG_NATURAL_KILLER_CELL_MEDIATED_CYTOTOXICITY				REACTOME_IMMUNE_SYSTEM
84824	FCRLA	Fc receptor-like A										MODULE_292	MODULE_436												MODULE_345
2208	FCER2	Fc fragment of IgE, low affinity II, receptor for (CD23)											MODULE_436						MODULE_64			GSE29618_BCELL_VS_MDC_DAY7_FLU_VACCINE_UP	GSE29618_BCELL_VS_MONOCYTE_DAY7_FLU_VACCINE_UP					MODULE_117		MODULE_27								GSE29618_BCELL_VS_MDC_UP			PLASMA_MEMBRANE	GSE10325_BCELL_VS_MYELOID_UP						GSE29618_BCELL_VS_PDC_DAY7_FLU_VACCINE_UP
115350	FCRL1	Fc receptor-like 1											MODULE_436
399	RHOH	ras homolog gene family, member H															GSE10325_LUPUS_CD4_TCELL_VS_LUPUS_MYELOID_UP					GSE29618_BCELL_VS_MDC_DAY7_FLU_VACCINE_UP	GSE29618_BCELL_VS_MONOCYTE_DAY7_FLU_VACCINE_UP					MODULE_117			MODULE_84							GSE29618_BCELL_VS_MDC_UP				GSE10325_BCELL_VS_MYELOID_UP				GSE24142_EARLY_THYMIC_PROGENITOR_VS_DN2_THYMOCYTE_ADULT_DN
4973	OLR1	oxidized low density lipoprotein (lectin-like) receptor 1																	MODULE_64											MODULE_27	MODULE_84										PLASMA_MEMBRANE
7544	ZFY	zinc finger protein, Y-linked																										MODULE_117
151888	BTLA	B and T lymphocyte associated																											REACTOME_ADAPTIVE_IMMUNE_SYSTEM										REACTOME_IMMUNE_SYSTEM
4773	NFATC2	nuclear factor of activated T-cells, cytoplasmic, calcineurin-dependent 2																																	KEGG_NATURAL_KILLER_CELL_MEDIATED_CYTOTOXICITY
114836	SLAMF6	SLAM family member 6																																												GSE24142_EARLY_THYMIC_PROGENITOR_VS_DN2_THYMOCYTE_ADULT_DN	GSE26495_NAIVE_VS_PD1LOW_CD8_TCELL_DN
115352	FCRL3	Fc receptor-like 3																																													GSE26495_NAIVE_VS_PD1LOW_CD8_TCELL_DN
55365	TMEM176A	transmembrane protein 176A
28959	TMEM176B	transmembrane protein 176B
2354	FOSB	FBJ murine osteosarcoma viral oncogene homolog B
3813	KIR3DS1	killer cell immunoglobulin-like receptor, three domains, short cytoplasmic tail, 1
100033413	SNORD116-1	small nucleolar RNA, C/D box 116-1
100033415	SNORD116-3	small nucleolar RNA, C/D box 116-3
100033417	SNORD116-5	small nucleolar RNA, C/D box 116-5
100033420	SNORD116-8	small nucleolar RNA, C/D box 116-8
100033435	SNORD116-24	small nucleolar RNA, C/D box 116-24
343413	FCRL6	Fc receptor-like 6
677807	SNORA22	small nucleolar RNA, H/ACA box 22
692225	SNORD94	small nucleolar RNA, C/D box 94
26829	RNU5E-1	RNA, U5E small nuclear 1
643616	MOP-1	MOP-1
677806	SNORA20	small nucleolar RNA, H/ACA box 20
[truncated: 53 more columns]
