# Supplementary material for: Transcriptome Analysis on Monocytes from Patients with Neovascular Age-Related Macular Degeneration
Source: Sci Rep. 2016 Jul 4;6:29046. doi: 10.1038/srep29046 (PMC4931446; doi:10.1038/srep29046)
Supplement: Supplementary Table S8 [file srep29046-s9.xls]

## Sheet: MHCsubsetMouseBloodMonoImmugen
NonClassicalMHC-	ClassicalMHC-		NonclassicalMHC+	ClassicalMHC+
Cd300e	F13a1		Mgl2	Chi3l3
Slc12a2	Vcan		H2-Oa	Vcan
Dnahc12	Fn1		Ccnd1	Msr1
Cd36	Mmp8		Retnla	Clec4e
Cd9	Chi3l3		Prss30	E430024C06Rik
Dusp16	Sell		Tsen15	Gm6377
Lilra5	Atrnl1		Clec10a	Ly6c1
Gm11711	I830127L07Rik		Fgfr1	I830127L07Rik
Fabp4	Ccr1		Cyp2a12	Myo9a
Bcl2a1a	Ly6c1		Klrb1b	2310001H12Rik
Itgax	Ccr2		Dnase1l3	Ly6c2
Ikzf3	Clec5a		H2-Ob	Rock1
Ear2	Met		Gm10050	Rock2
Eno3	Slfn5		Mup21	Gm13139
Ear10	Aoah		Clec4g	Abcd2
Bcl2a1b	Capg		A630010A05Rik	Serpinb8
Bcl2a1d	Msr1		Gm5434	Fgd4
Pparg	Lcn2		Cxx1c	Ccdc88a
Tgm2	Ly6c2		Ugt3a1	Tlr8
Ear1	Cd93		Cd79a	Clec4n
Phf15	Lilra6		Ckb	Slfn4
Tgfbr3	Kmo		Vmn1r22	Pten
Fcgr4	Itga1		Trdn	Mmp8
Vegfc	Slfn4		Slamf9	C3
Cd83	Uck2		Itgax	Rbm25
Tmem26	Dmxl2		Rnu12	Kif5b
Cd274	Bst1		1700021F07Rik	Hmgn5
Treml4	Gm11428		Snord115	Ube2v2
S1pr5	Plcb1		Hspa12b	Tbrg3
Bhlhe40	Gm14005		Igk-V19-14	Tpr
Ace	Cd33		F930015N05Rik	Smc3
Pglyrp1	Ifi205		AF366264	Tpd52
L1cam	Ms4a8a		Ddr1	A630007B06Rik
Spn	Cd177		Dmrta1	Gbp6
H2-Q6	Cysltr1		Rpl13a-ps1	Gm14005
Cyth3	Slfn1		1190007I07Rik	Pyhin1
Bcl2a1c	Fgl2		Tmem108	Dnajc13
Rps6ka2	Ccr5		Psma8	Cd84
Setbp1	Stxbp6		Mir299	AB010352
Smagp	Tmem154		Gm5087	Zfp654
Dusp5	Abca6		Cnbd1	Aoah
Ltb	Padi4		Pcdhb22	Rasa1
Il31ra	Klrb1f		Gm1418	Phc3
Cd82	Iqgap2		Tns1	F13a1
Heg1	Saa3		Mir615	Sell
Ets1	Ifi203		Cspp1	Ahsa2
Tcf7l2	Rnd3		Defa24	Smek2
Smpdl3b	H2-Aa		Tmem200b	Tlr7
Cyfip2	Gas7		Lrg1	A630033H20Rik
Sh2d1b1	S100a10		Vmn2r112	Mobkl3
Pdcd1lg2	Ms4a4c		Trim38	Top1
Hfe	Ms4a6d		Net1	Ptplad2
Serpinb6a	Cd209a		Csn1s1	Trps1
Pltp	Mmp19		Stac2	Mospd2
Alox5	Tbxas1		Vmn2r94	Top2b
Hes1	Pyhin1		LOC100503696	Snhg1
Stap1	Tgfbi		Klf1	Pcm1
Ddit4	Lztfl1		Vmn1r19	Bst1
Fyn	Slfn3		Nps	Gdap10
Chst15	Flt3		Ust	Nipbl
Adrbk2	Rgs18		Siglecg	Rb1cc1
Nrarp	Mfsd7a		4930412O13Rik	Ddx3y
Cd81	F5		4930595M18Rik	Ikzf5
Ly6i	Pde7b		A830018L16Rik	Hp
Sstr4	Tmem176b		5730522E02Rik	6330407A03Rik
Cd300ld	Prkar2b		4930408F14Rik	BC003331
Zbtb16	Anxa3		Glis2	Taok1
Ly6a	Cd200r1		Nrm	Plcb1
Cmah	Gbp6		Cyp2c40	Ms4a6d
Tmem195	Papss2		Tmsb15l	Met
Lair1	Atp11a		6330406I15Rik	Prpf39
Rasgrp1	Vwa5a		Ankrd33b	Cops2
Zfp36l1	Slc16a6		Kctd7	Thoc2
Art2a-ps	Sgms2		Hist4h4	Stag2
Jag1	E030037K03Rik		Gimap6	Matr3
Traf1	Ahr		Gm4425	Smc4
Spata13	Glrx		Gm13895	Setd2
Rbpms	BC055004		Gpr125	4932438A13Rik
Slamf9	Fcgr1		Olfr202	Pik3c2a
Mdm1	C3		Cacng3	Gbp9
Cd22	B4galt6		4933402E13Rik	Smc6
Ccnd2	Myof		Ceacam9	Rif1
Cpd	Olfm1		Tmem47	Casp4
Ttc7b	Gbp3		Adamts9	Fam178a
Pecam1	Tarm1		Vmn1r18	Klra2
Emr4	Mx1		Gm6420	AI504432
Acss1	Mx2		Insl6	Gm14326
Bcl2	5430435G22Rik		Spint1	Trpm7
C030019I05Rik	Nt5dc2		Il1f10	Rnasel
Adrb1	Serpinb8		Fam166b	Zfp322a
Tmc8	Trim30d		Pou3f2	8430426H19Rik
St3gal5	Ndrg1		Gm14160	Zranb1
Slc46a3	Cd84		4931414P19Rik	Cspp1
Abhd12	Oasl2		Inhba	Lpar6
Fmnl3	Lbp		Olfr1134	Dfna5
Phlpp1	Gnaq		Krtdap	Snord53
Jup	Serpinb1a		Lrrc34	Clec5a
Rap1gap2	Stard9		1700111E14Rik	Zfp518a
Agpat4	Ikbke		Foxo6	Cxcl10
Trem3	Clec4a2		Drd5	Zfyve9
Spred2	Slfn9		A330017A19Rik	Etohi1
AF251705	Gm5431		Nkapl	Cd177
Grap2	Plxnd1		Gm9804	Snora28
Zfp770	Slc25a4		Lat	Arid4b
Nr4a1	Slamf7		Retnlg	Rmi1
Pdgfb	Ctsc		Fkbp9	Pcf11
Pilrb2	Clec10a		Zfp446	Idh1
Clcf1	1810033B17Rik		Lmo1	Eea1
Gjb2	Arhgef37		Fgf9	Ifi203
Htra2	Ddhd2		Scn2a1	Gm13051
Mxi1	Hpse		Defb7	Fnip1
Slc5a11	Ptafr		Pgbd5	Smarcad1
Rhof	Cdan1		Hmx3	Zfp407
Fam134b	Emb		2410075B13Rik	Dhx36
Pik3ap1	F10		A930018P22Rik	Zfp62
Acp5	Oas2		Dnahc7b	Rbbp6
Gm6762	Socs6		E230008N13Rik	Zfml
Gm4956	C1galt1c1		Cacnb2	1700029I01Rik
Cyp2ab1	Mefv		Prph	Wapal
Adamdec1	P2ry1		Fhl5	Foxo3
Kif21b	Gng2		Rnd2	Zswim6
Fcgrt	Snhg1		Nkx2-4	Esf1
Crebl2	Ophn1		Olfr301	Gbp3
Hsd11b1	Cfp		Klk1b3	Ube3a
Sik1	Smox		Chst15	Clec7a
Runx2	Fam129b		Pon1	Slmap
Cblb	Myo9a		1810022C23Rik	Gm14420
Cdk14	Abca9		3830408C21Rik	Atg4c
Ppnr	Lgals9		Fam123c	Phf20l1
Dgkh	Arhgap24		Neurl1B	Vps13c
Hip1	Treml2		Tmeff1	Pde7b
Slc29a1	Lpl		Pcdhb10	3110048L19Rik
Rab19	Mrc1		Olfr1109	Gm5431
Pilra	Ecm1		Foxq1	Tnfaip2
Dusp2	Dpy19l1		Tmem184a	Dek
Egln3	1190002A17Rik		Mageb4	Stk3
Cdkn2aipnl	Reep3		Cd2	A230046K03Rik
Tubb6	Zcchc24		1700065I17Rik	Yme1l1
Rtn1	Ifi30		Krt33b	Purb
Pou2f2	Kcne3		Peg12	Erbb2ip
Kctd9	Siglec1		Mir369	Smc5
Mir29c	Eif2ak2		Serpina3c	Atp2b1
Tnf	Fam102b		Hoxc12	Myof
Adrb2	Mtus1		Cd8b1	Gpcpd1
Igf2r	Trim30a		Glyatl3	Trim30d
Slc6a12	H2-Ab1		Serp2	Ccdc125
Dock5	Ms4a4b		Pdyn	Eif2s3y
Gm2382	Tmem176a		Ms4a1	Upf2
B4galnt1	Ifi204		Mir690	Qser1
Itgal	Cfb		Blnk	Mir15a
Ptp4a3	Fnip2		Gm8618	Pbrm1
Map3k14	AI607873		Notum	Fam63b
Rcan1	Cxcl10		BC065397	Naip2
Krt80	Axl		Spata19	Bdp1
Pag1	Tnfaip2		Pitx3	Esco1
Klf4	Zfp125		Dach2	BC002059
Phospho1	Pnp2		Kcnn2	Cfb
Apoc2	Ctdspl			Cwf19l2
Vwf	Rnf213			Grk5
Arhgef10l	Tmem173			Ccnyl1
Gngt2	Clec4n			Jhdm1d
Sgk1	Flot2			Cyp39a1
Abi3	Slc31a1			Ppig
Pilrb1	1600014C10Rik			Brwd3
Stk10	Ccl9			Naip5
Gm10565	Tlr11			Hif1a
Fcrl1	Arrdc4			Zeb2
Mef2d	Atoh1			Smarca5
Tef	App			Dcun1d1
Tiam2	6330416G13Rik			Atad2b
Fam102a	Ahcyl2			Fbxl5
Mir29b-2	Irf2bp2			Gpr65
Cecr6	C230081A13Rik			Pla2g7
Slc16a3	Naaa			Zfp825
Hectd2	Ifit2			Ifih1
Fam109b	Sulf2			Nlrc4
Tbx6	Rras2			Arfip1
Qprt	Lpgat1			Tmed5
Ceacam1	Cfh			Lipo1
Fam20a	Zdhhc23			Appl1
Agpat3	Map3k6			Ap1s2
Mthfs	Slfn8			Capns2
Thbd	E430029J22Rik			Cep350
Ifitm1	Bex6			Rbbp8
H2-gs10	Atp6v0a1			Mios
Ldlrap1	Ccdc109b			Ccr2
Tspyl3	Sp140			Slfn5
Phlda3	Ttc39c			March7
5830416P10Rik	Ccnyl1			Vmn2r-ps14
Unc119	Ptplad2			Arhgap12
Pde4b	Frmd4b			Fyb
Pvrl1	Dck			Mir687
Sh2d3c	Esyt1			Rlf
Adc	Bmp2k			Abcb7
Klf2	Hal			Rbms1
Ccm2	Ift57			Zfp445
Naga	Anxa1			Ythdc2
Heatr7b1	Glipr2			Ppwd1
Dedd2	Txndc16			Trip11
Cbfa2t3	Cmklr1			Ppp1r12a
Arrdc3	Pira1			Arhgef37
Gnrh1	Csf2rb2			Rsf1
Aldh18a1	Ap2a2			Gpatch8
Mir342	Siglece			Adap2
Lrrc8c	C3ar1			Sp100
Tmc6	Itga5			Strn3
D17H6S56E-5	Sdad1			Hspa13
Efcab9	Usp18			Prpf40a
Lonrf1	Fam125b			Peli1
Mink1	Frmd4a			Chm
Cited4	Ifit3			Pcmtd1
Lpcat4	Lactb2			Ikbke
Cyb5r3	Hadh			E330021D16Rik
Nid2	Pgap1			Agps
2900026A02Rik	Odc1			Mobkl1a
Tpcn2	Parvb			Dram2
Nfatc3	Pnp			Gm6907
Hjurp	Gpr183			Lnp
S1pr4	Tiam1			Ssb
1700011I03Rik	Evi2a			Slfn9
Leng9	Foxred2			Snord16a
Gm1971	Galc			Tpp2
Vamp5	Atp13a3			Cdc27
Gfpt1	Cass4			Man2a1
Slc39a13	Npc2			Zufsp
Arhgap39	Irgm1			Irak3
Cyb561	Sestd1			Gpr141
Slc41a3	Il18rap			Ttc14
Enpp4	Naa25			4930432O21Rik
Olfr1505	Pde2a			Utp15
Cdc42ep2	Gm9733			Acbd5
Limd2	BC037034			Usp9x
Scnn1g	Klhl6			Ddx3x
Tmem120b	Atp6v1a			Tmem38b
Mir146	Vim			Eif3a
Igsf9	Gpr160			Tgfbr1
Ssh1	Pdlim1			D14Abb1e
Plxdc2	Gatm			Psme4
Extl3	Antxr2			Slc7a8
Itgb5	Gria3			Dmxl1
Rgs3	E2f8			Ubr3
Gm4827	Adam8			Nbeal1
Scnn1a	Man2a2			A830080D01Rik
Pbxip1	Lamc1			2810474O19Rik
Asb14	1700025G04Rik			Magt1
Prkch	Sec24d			Nek1
Cbx7	Uhrf1bp1l			Atp11c
Abcg1	Stx3			Zfc3h1
Spag11b	Cnn3			Akap9
Akap12	Arhgef12			Cep192
Ankdd1a	Rassf2			Tmem87b
Lig1	Idh1			Cflar
Trip13	Nucb2			Sec63
Myo1c	Ifit1			Spic
Maml2	Tns3			Fam36a
Nup210	Slc9a7			Pros1
Il2rg	Chpt1			Slfn1
Atmin	Rsad2			Vps54
Foxk1	Stom			Cd80
Cnst	Sla			Diap2
H2-K1	Mlkl			Krit1
Pkp4	Apba1			Clec4d
E030047D23Rik	Ppef2			E030037K03Rik
Pqlc1	Atp8a1			Nampt
Smad3	Gab1			Pja2
Ptchd1	Sp100			6330416L07Rik
St6galnac4	BC094916			Flt1
Mir187	Arhgap10			Socs6
Sipa1l3	Snx2			Pnpla8
Nuak2	Glul			Rab31
Gpr137b	Lbr			Zbtb33
Slc11a1	Slc39a10			Tra2b
Zfp167	Ms4a6b			Eif5b
Haus5	Hdac2			9230105E10Rik
Cbx4	Ddx26b			Arfgef1
Dock6	Hopx			Zmym5
Zfp831	Atp10a			Setx
Defb23	Itpr1			Zfp281
Tgfbr2	Adap2			Dennd4c
Gpd2	Arfip1			Bod1l
Mylip	Camk2g			Gzf1
				Ddx60
				Dennd4a
				Gm10759
				Gm10305
				Dse
				Rap2c
				AY512938
				Abca6
				Fbxo30
				Mbip
				Sh3bgrl
				Zfp119a
				Bclaf1
				Nucb2
				Dnajb9
				Hsp90aa1
				Prpf4b
				Ddx26b
				Nlrc5
				Mfsd7b
				Apobec1
				Col4a3bp
				Sltm
				Cul3
				Fcho2
				Tmx3
				Ltn1
				Cul4b
				Lamp2
				2410042D21Rik
				Wrn
				Stag1
				Tbc1d23
				2310035C23Rik
				Ms4a4b
				Zcchc11
				Exoc5
				Dock11
				Nfat5
				Ibtk
				Btaf1
				Casd1
				Slc25a30
				Fam172a
				C430048L16Rik
				Insr
				Acvr2a
				Cept1
				F10
				Gls
				Usp32
				Trnt1
				Phip
				Smchd1
				Supt16h
				Smc1a
				Gm14391
				Ccar1
				Fam111a
				AU019823
				Gsr
				Ahr
				1110037F02Rik
				Fbxo11
				Smek1
				9430025C20Rik
				Mapk6
				Rhoq
				Evi5
				Usp33
				Sbno1
				Pank3
				Pgap1
				Ceacam1
				Pkn2
				Rc3h1
				Sdccag1
				Nxt2
				Ccnt2
				Rc3h2
				Hectd1
				Wdr7
				Sestd1
				Vps35
				Hiatl1
				D030074E01Rik
				Xrn2
				Ankrd17
				Tmem167
				Chd1
				Efha2
				Mrpl1
				Dock1
				Usp47
				Cd93
				Rps6ka3
				Tbc1d15
				Ppp3cb
				Fn1
				Phf14
				Senp6
				Atrnl1
				Mtf2
				Dzip3
				Rpe
				Ppip5k2
				Zfyve16
				Fam196b
				Fam108b
				Ckap5
				Sec62
				Mtr
				Uba3
				Pstpip2
				Crybg3
				Eri1
				Pign
				Atp7a
				Lpp
				Elp4
				Chordc1
				Igsf6
				Taf1d
				Kdm6a
				Lnpep
				H60b
				Zfp329
				Zbtb11
				Tlr6
				Vamp7
				Atp11b
				Ythdf3
				Smurf2
				Rbm26
				Itch
				Fndc3a
				Ralgapa1
				Dmtf1
				Cd86
				Usp8
				Xrn1
				Styx
				Mpp1
				Tax1bp1
				Zfp187
				Skiv2l2
				Cpeb4
				Usp40
				Ireb2
				Bcl2l11
				Srgap2
				Ankhd1
				Atp13a3
				Mir103-2
				Uprt
				Mll5
				Pppde1
				Sirpb1b
				Ints8
				4933426I21Rik
				Arl5a
				Adam10
				Zdhhc20
				Spopl
				Cask
				Usp45
				Hbs1l
				Ptpn12
				Rps6kb1
				Ccdc55
				Slc8a1
				AI314180
				Camk2d
				Trip4
				Atp2c1
				Uty
				Gm10825
				Taf1
				Cnot4
				Cd180
				Slc25a36
				Asxl2
				Eif2ak2
				Rnpc3
				Paqr3
				Mgea5
				Rsbn1
				Pdcl
				Trim33
				Cebpz
				Fam45a
				Lactb2
				Cln8
				Nfxl1
				Il13ra1
				Tnrc6a
				BC018507
				Pot1b
				C030046E11Rik
				Lrrcc1
				Gas7
				Scfd1
				Mlkl
				Ppp6c
				Abcd3
				Npepps
				BC030336
				Twf1
				Tug1
				Cstf3
				Syap1
				Iws1
				Tor1aip2
				Armcx3
				Alpk1
				Trip12
				Atad1
				Malat1
				Mapre1
				Parp14
				Atp6v1a
				Mga
				Rbm39
				Zmym2
				Parl
				Ggh
				Dnm1l
				Fmr1
				N4bp2l2
				BC018101
				Chuk
				Ugcg
				B230120H23Rik
				Srsf2ip
				Clk4
				1810074P20Rik
				Rgs18
				Ranbp9
				Eif3j
				Lims1
				Ythdc1
				Hspd1
				Snord82
				Fut8
				Tank
				Zfp148
				Rfwd2
				Tlk1
				Rbm27
				Yipf5
				Nrp1
				Ddx46
				Zfr
				Tgs1
				Lysmd3
				Dars
				Dnajc1
				Mut
				Mtif2
				Pds5b
				Atp6v1c1
				Rnf13
				Mkln1
				Ipo7
				Nipa2
				1200016B10Rik
				Lass6
				Dram1
				9930021J03Rik
				Appbp2
				Myo5a
				Rp2h
				Ergic2
				Daam1
				Ankib1
				Rnf14
				Btbd10
				Copb1
				Txlng
				Sos2
				Fxr1
				Gpr21
				Nufip2
				Gtdc1
				Ktn1
				Zfp955a
				Clock
				Lpcat2
				Fam116a
				Htatsf1
				Ddx42
				Wdfy3
				AW549877
				Papolg
				Cpne3
				Hnrpll
				Zfand6
				Rdx
				Malt1
				Fndc3b
				Pion
				Dnajc10
				Ttc39c
				Vps41
				Plaa
				Snap23
				1110028C15Rik
				Cfh
				Rap1gds1
				Parg
				Itgav
				Ipo11
				Sf3b1
				Nmt2
				8030462N17Rik
				Opa1
				Ero1l
				BC005537
				Nod1
				Ms4a6c
				Kdm5a
				Pdlim5
				Kdm4c
				Lyst
				Paip1
				Dmxl2
				Chml
				Rnf213
				Cnot2
				Adam17
				Capn7
				Cyld
				Prmt10
				Phf3
				Usp24
				Gmfb
				Mll3
				Pibf1
				Rapgef6
				Herc1
				Rad17
				Ash1l
				Strn
				Xpo1
				Tiparp
				Cybb
				Rsbn1l
				Dclre1a
				Gm9982
				Azin1
				Plekhg1
				Morc3
				Zyg11b
				Tia1
				Ankrd12
				Ano6
				Siglec1
				Ggnbp2
				Mx1
				Cul5
				Lcorl
				Scp2
				Pias1
				Mobkl2b
				Sass6
				Herc4
				Sp3
				Rbm16
				Zcchc6
				Sacm1l
				Arhgap11a
				Ccdc132
				Snord14a
				9030625A04Rik
				Cdk12
				Ap3m1
				Itga4
				Bzw1
				Eif2s2
				Tirap
				Arih1
				Ptp4a2
				Clk1
				Naip6
				Atp8b4
				Eps15
				Mtfr1
				Mycbp2
				4933411K20Rik
				Snora23
				Terf1
				Hltf
				Yipf6
				Bach1
				Ide
				Agl
				Cul2
				Setdb2
				Slc31a1
				Cnot6l
				Tbk1
				Zbed4
				Smg1
				Reep3
				Map3k7
				Copb2
				B3gnt2
				4922501C03Rik
				Zmym6
				Uso1
				N4bp1
				Usp14
				Ate1
				Dock5
				Nup155
				Zbtb41
				1700081L11Rik
				Exoc2
				Ms4a6b
				Shprh
				Ccdc115
				Nln
				Gm14403
				Gm13476
				Cd33
				Fam179b
				Lair1
				Smpdl3a
				Siah1b
				Zc3h13
				Sirt1
				Utrn
				Prkaa1
				Usp37
				Cltc
				Asah1
				Atp10a
				Luc7l3
				Klhl7
				Hivep1
				Slfn3
				Cdk17
				Zzz3
				Lman1
				Dgkh
				Itgb1
				Ogfrl1
				Ddx58
				Arid4a
				Ppil4
				Nr3c1
				Asph
				Cct8
				D5Ertd579e
				Nt5dc1
				Med13
				Csf3r
				Vcpip1
				Avl9
				Gm5415
				Mpeg1
				Ubxn7
				Rad50
				Apaf1
				Rabgap1
				Stt3b
				Rbm41
				Rab27a
				Taf15
				C330019G07Rik
				Ube3c
				Snx14
				Ypel5
				Map3k2
				Xpr1
				Zfp131
				Csnk2a1
				Nrd1
				Nkap
				Cd300lb
				Abcc5
				Prkci
				Mir340
				Fam188a
				Mbtd1
				Mrpl48
				Tnfrsf21
				Ralgapb
				Zmynd11
				Crnkl1
				Map3k5
				Zhx1
				Mknk1
				Atp6v1h
				Bptf
				Zcchc8
				9130011E15Rik
				Tcn2
				Gxylt1
				Mctp1
				Sec24a
				Sec24d
