# Supplementary material for: Transcriptome Analysis on Monocytes from Patients with Neovascular Age-Related Macular Degeneration
Source: Sci Rep. 2016 Jul 4;6:29046. doi: 10.1038/srep29046 (PMC4931446; doi:10.1038/srep29046)
Supplement: Supplementary Table S9 [file srep29046-s10.xls]

## Sheet: EyeSageGeneData
TMEM176B
Search Field: unigene, Search Term: 647090
Tag Information							Tissue Counts
#	Short Tag / Long Tag	Gene Id	Symbol	Title	UniGene	Location	Cret	Mac	Peri	Mac	Peri	HMac2	Peri	Peri	RPE	Eye	Body	Neural
							Long			RPE	RPE		B1	B2	B1	Sum	Sum	Sum
1	AACAGATATT	28959		CDNA FLJ39985 fis, clone ST...	647090	7q36.1	1	10	24	16	7	8	50	19	4	138	510	61
	AACAGATATTGTTGCAT	28959		CDNA FLJ39985 fis, clone ST...	647090	7q36.1
2	CAGATGCTGA	28959		CDNA FLJ39985 fis, clone ST...	647090	7q36.1	0	0	0	5	2	0	3	0	0	10	10	0
3	AAACAGCCCA	28959		CDNA FLJ39985 fis, clone ST...	647090	7q36.1	0	0	0	3	2	2	0	0	0	7	3	0
TMEM176A
earch Field: unigene, Search Term: 647116
Tag Information							Tissue Counts
#	Short Tag / Long Tag	Gene Id	Symbol	Title	UniGene	Location	Cret	Mac	Peri	Mac	Peri	HMac2	Peri	Peri	RPE	Eye	Body	Neural
							Long			RPE	RPE		B1	B2	B1	Sum	Sum	Sum
1	TTATTGTTCC	55365	TMEM176A	Transmembrane protein 176A,...	647116	7q36.1	0	8	6	8	5	4	17	8	7	63	387	18
2	CTGAAGGCCT	55365	TMEM176A	Transmembrane protein 176A,...	647116	7q36.1	0	0	0	3	0	0	0	4	0	7	3	2
3	TGATAATAAA	55365	TMEM176A	Transmembrane protein 176A,...	647116	7q36.1	0	0	0	3	0	0	0	0	0	3	26	0
FOSB
Search Field: unigene, Search Term: 590958
Tag Information							Tissue Counts
#	Short Tag / Long Tag	Gene Id	Symbol	Title	UniGene	Location	Cret	Mac	Peri	Mac	Peri	HMac2	Peri	Peri	RPE	Eye	Body	Neural
							Long			RPE	RPE		B1	B2	B1	Sum	Sum	Sum
1	GGGGAGAGAG	2354	FOSB	FBJ murine osteosarcoma vir...	590958	19q13.32	0	2	0	0	0	0	0	0	22	24	50	4
2	AAAAACATTC	2354	FOSB	FBJ murine osteosarcoma vir...	590958	19q13.32	0	16	2	0	0	2	3	0	0	23	111	8
3	CTGTACTTGT	2354	FOSB	FBJ murine osteosarcoma vir...	590958	19q13.32	0	0	0	3	0	0	0	0	0	3	1702	23
4	AGTGGCTACA	2354	FOSB	FBJ murine osteosarcoma vir...	590958	19q13.32	0	0	0	0	0	0	3	0	0	3	13	0
MS4A1
Search Field: unigene, Search Term: 712553
Tag Information							Tissue Counts
#	Short Tag / Long Tag	Gene Id	Symbol	Title	UniGene	Location	Cret	Mac	Peri	Mac	Peri	HMac2	Peri	Peri	RPE	Eye	Body	Neural
							Long			RPE	RPE		B1	B2	B1	Sum	Sum	Sum
1	GGGATAAAAA	931	MS4A1	Membrane-spanning 4-domains...	712553	11q12	0	0	0	0	0	4	3	0	0	7	8	0
2	ATCAAGAAAG	931	MS4A1	Membrane-spanning 4-domains...	712553	11q12	0	0	0	0	2	0	0	0	0	2	0	0
FAIM3
SAGE Genie date stamp: October 15, 2007
Search Field: unigene, Search Term: 58831
Tag Information							Tissue Counts
#	Short Tag / Long Tag	Gene Id	Symbol	Title	UniGene	Location	Cret	Mac	Peri	Mac	Peri	HMac2	Peri	Peri	RPE	Eye	Body	Neural
							Long			RPE	RPE		B1	B2	B1	Sum	Sum	Sum
1	GAAGTGATAT	11009		CDNA FLJ52199 complete cds,...	58831	1q32.1	0	0	0	3	0	0	0	0	0	3	0	0
2	TAACTTACAG	11009		CDNA FLJ52199 complete cds,...	58831	1q32.1	0	0	2	0	0	0	0	0	0	2	20	0
OLR1
Search Field: unigene, Search Term: 412484
Tag Information							Tissue Counts
#	Short Tag / Long Tag	Gene Id	Symbol	Title	UniGene	Location	Cret	Mac	Peri	Mac	Peri	HMac2	Peri	Peri	RPE	Eye	Body	Neural
							Long			RPE	RPE		B1	B2	B1	Sum	Sum	Sum
1	GCTCTGGGAG	4973	OLR1	Lectin-like oxidized LDL re...	412484	12p13.2-p12.3	0	2	2	0	2	2	0	2	0	10	8	0
2	AAAGACAGAA	4973	OLR1	Lectin-like oxidized LDL re...	412484	12p13.2-p12.3	0	0	0	0	0	0	0	0	4	4	20	2
3	GGATGTGTGG	4973	OLR1	Lectin-like oxidized LDL re...	412484	12p13.2-p12.3	0	0	0	0	2	0	0	0	0	2	24	9
