# Supplementary material for: Transcriptome Analysis on Monocytes from Patients with Neovascular Age-Related Macular Degeneration
Source: Sci Rep. 2016 Jul 4;6:29046. doi: 10.1038/srep29046 (PMC4931446; doi:10.1038/srep29046)
Supplement: Supplementary Table S10 [file srep29046-s11.xls]

## Sheet: 2165 GSEA TF only
Overlap Results
Collection(s):	C3
# overlaps shown:	100
# genesets in collections:	836
# genes in comparison (n):	2063
# genes in universe (N):	45956
Gene Set Name	# Genes in Gene Set (K)	Description	# Genes in Overlap (k)	k/K	p-value	FDR q-value
TTGTTT_V$FOXO4_01	2061	Genes with promoter regions [-2kb,2kb] around transcription start site containing the motif TTGTTT which matches annotation for MLLT7: myeloid/lymphoid or mixed-lineage leukemia (trithorax homolog, Drosophila); translocated to, 7	244	0.1184	2.19e-44	1.83e-41
CAGGTG_V$E12_Q6	2485	Genes with promoter regions [-2kb,2kb] around transcription start site containing the motif CAGGTG which matches annotation for TCF3: transcription factor 3 (E2A immunoglobulin enhancer binding factors E12/E47)	268	0.1078	2.2e-41	7.2e-39
GGGAGGRR_V$MAZ_Q6	2274	Genes with promoter regions [-2kb,2kb] around transcription start site containing the motif GGGAGGRR which matches annotation for MAZ: MYC-associated zinc finger protein (purine-binding transcription factor)	253	0.1113	2.58e-41	7.2e-39
CTTTGT_V$LEF1_Q2	1972	Genes with promoter regions [-2kb,2kb] around transcription start site containing the motif CTTTGT which matches annotation for LEF1: lymphoid enhancer-binding factor 1	228	0.1156	8.91e-40	1.86e-37
GGGCGGR_V$SP1_Q6	2940	Genes with promoter regions [-2kb,2kb] around transcription start site containing the motif GGGCGGR which matches annotation for SP1: Sp1 transcription factor	284	0.0966	3.47e-35	5.81e-33
AACTTT_UNKNOWN	1890	Genes with promoter regions [-2kb,2kb] around transcription start site containing motif AACTTT. Motif does not match any known transcription factor	210	0.1111	4.03e-34	5.62e-32
TGGAAA_V$NFAT_Q4_01	1896	Genes with promoter regions [-2kb,2kb] around transcription start site containing the motif TGGAAA which matches annotation for NFAT<br> NFATC	204	0.1076	3.05e-31	3.65e-29
RYTTCCTG_V$ETS2_B	1085	Genes with promoter regions [-2kb,2kb] around transcription start site containing the motif RYTTCCTG which matches annotation for ETS2: v-ets erythroblastosis virus E26 oncogene homolog 2 (avian)	137	0.1263	9.44e-28	9.86e-26
TATAAA_V$TATA_01	1296	Genes with promoter regions [-2kb,2kb] around transcription start site containing the motif TATAAA which matches annotation for TAF<br> TATA	150	0.1157	2.66e-26	2.47e-24
CTTTGA_V$LEF1_Q2	1232	Genes with promoter regions [-2kb,2kb] around transcription start site containing the motif CTTTGA which matches annotation for LEF1: lymphoid enhancer-binding factor 1	143	0.1161	3.11e-25	2.6e-23
CAGCTG_V$AP4_Q5	1524	Genes with promoter regions [-2kb,2kb] around transcription start site containing the motif CAGCTG which matches annotation for REPIN1: replication initiator 1	162	0.1063	2.43e-24	1.85e-22
RTAAACA_V$FREAC2_01	919	Genes with promoter regions [-2kb,2kb] around transcription start site containing the motif RTAAACA which matches annotation for FOXF2: forkhead box F2	113	0.123	3.94e-22	2.74e-20
TGANTCA_V$AP1_C	1121	Genes with promoter regions [-2kb,2kb] around transcription start site containing the motif TGANTCA which matches annotation for JUN: jun oncogene	128	0.1142	4.61e-22	2.97e-20
GGGTGGRR_V$PAX4_03	1294	Genes with promoter regions [-2kb,2kb] around transcription start site containing the motif GGGTGGRR which matches annotation for PAX4: paired box gene 4	140	0.1082	7.54e-22	4.5e-20
TTANTCA_UNKNOWN	952	Genes with promoter regions [-2kb,2kb] around transcription start site containing motif TTANTCA. Motif does not match any known transcription factor	113	0.1187	6.5e-21	3.62e-19
TGTTTGY_V$HNF3_Q6	738	Genes with promoter regions [-2kb,2kb] around transcription start site containing the motif TGTTTGY which matches annotation for FOXA1: forkhead box A1	95	0.1287	3.69e-20	1.93e-18
GATTGGY_V$NFY_Q6_01	1160	Genes with promoter regions [-2kb,2kb] around transcription start site containing motif GATTGGY. Motif does not match any known transcription factor	125	0.1078	1.78e-19	8.76e-18
WGTTNNNNNAAA_UNKNOWN	547	Genes with promoter regions [-2kb,2kb] around transcription start site containing motif WGTTNNNNNAAA. Motif does not match any known transcription factor	76	0.1389	2.87e-18	1.33e-16
TGCTGAY_UNKNOWN	538	Genes with promoter regions [-2kb,2kb] around transcription start site containing motif TGCTGAY. Motif does not match any known transcription factor	75	0.1394	3.96e-18	1.74e-16
CAGGTA_V$AREB6_01	792	Genes with promoter regions [-2kb,2kb] around transcription start site containing the motif CAGGTA which matches annotation for TCF8: transcription factor 8 (represses interleukin 2 expression)	94	0.1187	1.33e-17	5.58e-16
MGGAAGTG_V$GABP_B	757	Genes with promoter regions [-2kb,2kb] around transcription start site containing the motif MGGAAGTG which matches annotation for GABPA: GA binding protein transcription factor, alpha subunit 60kDa<br> GABPB2: GA binding protein transcription factor, beta subunit 2	87	0.1149	1.49e-15	5.93e-14
RNGTGGGC_UNKNOWN	766	Genes with promoter regions [-2kb,2kb] around transcription start site containing motif RNGTGGGC. Motif does not match any known transcription factor	87	0.1136	2.99e-15	1.14e-13
CACGTG_V$MYC_Q2	1032	Genes with promoter regions [-2kb,2kb] around transcription start site containing the motif CACGTG which matches annotation for MYC: v-myc myelocytomatosis viral oncogene homolog (avian)	104	0.1008	1.76e-14	6.38e-13
SCGGAAGY_V$ELK1_02	1199	Genes with promoter regions [-2kb,2kb] around transcription start site containing the motif SCGGAAGY which matches annotation for ELK1: ELK1, member of ETS oncogene family	115	0.0959	2.2e-14	7.67e-13
CTTTAAR_UNKNOWN	972	Genes with promoter regions [-2kb,2kb] around transcription start site containing motif CTTTAAR. Motif does not match any known transcription factor	99	0.1019	3.94e-14	1.32e-12
V$NFKB_Q6	254	Genes with promoter regions [-2kb,2kb] around transcription start site containing motif NGGGGAMTTTCCNN. Motif does not match any known transcription factor	43	0.1693	6.66e-14	2.14e-12
TTTNNANAGCYR_UNKNOWN	133	Genes with promoter regions [-2kb,2kb] around transcription start site containing motif TTTNNANAGCYR. Motif does not match any known transcription factor	30	0.2256	1.88e-13	5.82e-12
TGCCTTA,MIR-124A	552	Targets of MicroRNA TGCCTTA,MIR-124A	67	0.1214	2.15e-13	6.41e-12
TGTTTAC,MIR-30A-5P,MIR-30C,MIR-30D,MIR-30B,MIR-30E-5P	579	Targets of MicroRNA TGTTTAC,MIR-30A-5P,MIR-30C,MIR-30D,MIR-30B,MIR-30E-5P	69	0.1192	2.28e-13	6.58e-12
V$RORA1_01	242	Genes with promoter regions [-2kb,2kb] around transcription start site containing the motif NWAWNNAGGTCAN which matches annotation for RORA: RAR-related orphan receptor A	41	0.1694	2.46e-13	6.85e-12
TGACCTY_V$ERR1_Q2	1043	Genes with promoter regions [-2kb,2kb] around transcription start site containing the motif TGACCTY which matches annotation for ESRRA: estrogen-related receptor alpha	101	0.0968	4.88e-13	1.32e-11
RGAGGAARY_V$PU1_Q6	502	Genes with promoter regions [-2kb,2kb] around transcription start site containing the motif RGAGGAARY which matches annotation for SPI1: spleen focus forming virus (SFFV) proviral integration oncogene spi1	62	0.1235	7.84e-13	2.05e-11
GCACTTT,MIR-17-5P,MIR-20A,MIR-106A,MIR-106B,MIR-20B,MIR-519D	595	Targets of MicroRNA GCACTTT,MIR-17-5P,MIR-20A,MIR-106A,MIR-106B,MIR-20B,MIR-519D	69	0.116	8.34e-13	2.11e-11
GCANCTGNY_V$MYOD_Q6	924	Genes with promoter regions [-2kb,2kb] around transcription start site containing the motif GCANCTGNY which matches annotation for MYOD1: myogenic differentiation 1	92	0.0996	1.15e-12	2.83e-11
YTATTTTNR_V$MEF2_02	697	Genes with promoter regions [-2kb,2kb] around transcription start site containing the motif YTATTTTNR which matches annotation for MEF2A: MADS box transcription enhancer factor 2, polypeptide A (myocyte enhancer factor 2A)	76	0.109	1.33e-12	3.18e-11
GGGYGTGNY_UNKNOWN	664	Genes with promoter regions [-2kb,2kb] around transcription start site containing motif GGGYGTGNY. Motif does not match any known transcription factor	73	0.1099	2.49e-12	5.78e-11
CTCAGGG,MIR-125B,MIR-125A	329	Targets of MicroRNA CTCAGGG,MIR-125B,MIR-125A	47	0.1429	2.8e-12	6.22e-11
YNGTTNNNATT_UNKNOWN	365	Genes with promoter regions [-2kb,2kb] around transcription start site containing motif YNGTTNNNATT. Motif does not match any known transcription factor	50	0.137	2.83e-12	6.22e-11
TAATTA_V$CHX10_01	810	Genes with promoter regions [-2kb,2kb] around transcription start site containing the motif TAATTA which matches annotation for VSX1: visual system homeobox 1 homolog, CHX10-like (zebrafish)	83	0.1025	3.36e-12	7.2e-11
AGCACTT,MIR-93,MIR-302A,MIR-302B,MIR-302C,MIR-302D,MIR-372,MIR-373,MIR-520E,MIR-520A,MIR-526B,MIR-520B,MIR-520C,MIR-520D	343	Targets of MicroRNA AGCACTT,MIR-93,MIR-302A,MIR-302B,MIR-302C,MIR-302D,MIR-372,MIR-373,MIR-520E,MIR-520A,MIR-526B,MIR-520B,MIR-520C,MIR-520D	48	0.1399	3.52e-12	7.36e-11
V$HNF3ALPHA_Q6	208	Genes with promoter regions [-2kb,2kb] around transcription start site containing the motif TRTTTGYTYWN which matches annotation for FOXA1: forkhead box A1	36	0.1731	3.62e-12	7.37e-11
CCCNNGGGAR_V$OLF1_01	320	Genes with promoter regions [-2kb,2kb] around transcription start site containing the motif CCCNNGGGAR which matches annotation for EBF2: early B-cell factor 2	46	0.1437	3.82e-12	7.6e-11
YCATTAA_UNKNOWN	556	Genes with promoter regions [-2kb,2kb] around transcription start site containing motif YCATTAA. Motif does not match any known transcription factor	64	0.1151	7.71e-12	1.5e-10
GTGCCAA,MIR-96	303	Targets of MicroRNA GTGCCAA,MIR-96	44	0.1452	7.87e-12	1.5e-10
TGCACTG,MIR-148A,MIR-152,MIR-148B	304	Targets of MicroRNA TGCACTG,MIR-148A,MIR-152,MIR-148B	44	0.1447	8.81e-12	1.63e-10
TAGCTTT,MIR-9	236	Targets of MicroRNA TAGCTTT,MIR-9	38	0.161	8.95e-12	1.63e-10
TGACAGNY_V$MEIS1_01	827	Genes with promoter regions [-2kb,2kb] around transcription start site containing the motif TGACAGNY which matches annotation for MEIS1: Meis1, myeloid ecotropic viral integration site 1 homolog (mouse)	83	0.1004	9.78e-12	1.74e-10
V$SOX9_B1	237	Genes with promoter regions [-2kb,2kb] around transcription start site containing the motif NNNNAACAATRGNN which matches annotation for SOX9: SRY (sex determining region Y)-box 9 (campomelic dysplasia, autosomal sex-reversal)	38	0.1603	1.02e-11	1.78e-10
GTGACGY_V$E4F1_Q6	658	Genes with promoter regions [-2kb,2kb] around transcription start site containing the motif GTGACGY which matches annotation for E4F1: E4F transcription factor 1	71	0.1079	1.18e-11	2.01e-10
V$FREAC3_01	251	Genes with promoter regions [-2kb,2kb] around transcription start site containing the motif NNNNNGTAAATAAACA which matches annotation for FOXC1: forkhead box C1	39	0.1554	1.48e-11	2.47e-10
ACTGTGA,MIR-27A,MIR-27B	474	Targets of MicroRNA ACTGTGA,MIR-27A,MIR-27B	57	0.1203	1.9e-11	3.09e-10
TGACATY_UNKNOWN	665	Genes with promoter regions [-2kb,2kb] around transcription start site containing motif TGACATY. Motif does not match any known transcription factor	71	0.1068	1.92e-11	3.09e-10
AAGCACA,MIR-218	398	Targets of MicroRNA AAGCACA,MIR-218	51	0.1281	2.13e-11	3.36e-10
V$OCT1_01	266	Genes with promoter regions [-2kb,2kb] around transcription start site containing the motif NNNNWTATGCAAATNTNNN which matches annotation for POU2F1: POU domain, class 2, transcription factor 1	40	0.1504	2.31e-11	3.57e-10
V$ZIC3_01	255	Genes with promoter regions [-2kb,2kb] around transcription start site containing the motif NGGGKGGTC which matches annotation for ZIC3: Zic family member 3 heterotaxy 1 (odd-paired homolog, Drosophila)	39	0.1529	2.42e-11	3.68e-10
TGCTGCT,MIR-15A,MIR-16,MIR-15B,MIR-195,MIR-424,MIR-497	601	Targets of MicroRNA TGCTGCT,MIR-15A,MIR-16,MIR-15B,MIR-195,MIR-424,MIR-497	66	0.1098	2.91e-11	4.34e-10
V$NFKAPPAB65_01	237	Genes with promoter regions [-2kb,2kb] around transcription start site containing the motif GGGRATTTCC which matches annotation for RELA: v-rel reticuloendotheliosis viral oncogene homolog A, nuclear factor of kappa light polypeptide gene enhancer in B-cells 3, p65 (avian)	37	0.1561	4.22e-11	6.19e-10
CTGCAGY_UNKNOWN	765	Genes with promoter regions [-2kb,2kb] around transcription start site containing motif CTGCAGY. Motif does not match any known transcription factor	77	0.1007	4.77e-11	6.88e-10
TGCCAAR_V$NF1_Q6	722	Genes with promoter regions [-2kb,2kb] around transcription start site containing the motif TGCCAAR which matches annotation for NF1: neurofibromin 1 (neurofibromatosis, von Recklinghausen disease, Watson disease)	74	0.1025	4.94e-11	6.99e-10
ACCTGTTG_UNKNOWN	154	Genes with promoter regions [-2kb,2kb] around transcription start site containing motif ACCTGTTG. Motif does not match any known transcription factor	29	0.1883	5.36e-11	7.47e-10
V$OCT_Q6	265	Genes with promoter regions [-2kb,2kb] around transcription start site containing motif TNATTTGCATN. Motif does not match any known transcription factor	39	0.1472	7.9e-11	1.08e-09
V$NFAT_Q4_01	266	Genes with promoter regions [-2kb,2kb] around transcription start site containing the motif NWGGAAANWN which matches annotation for NFAT<br> NFATC	39	0.1466	8.86e-11	1.2e-09
V$HNF6_Q6	234	Genes with promoter regions [-2kb,2kb] around transcription start site containing the motif HWAAATCAATAW which matches annotation for ONECUT1: one cut domain, family member 1	36	0.1538	1.17e-10	1.56e-09
V$STAT6_02	258	Genes with promoter regions [-2kb,2kb] around transcription start site containing the motif NNYTTCCY which matches annotation for STAT6: signal transducer and activator of transcription 6, interleukin-4 induced	38	0.1473	1.34e-10	1.75e-09
V$ZID_01	259	Genes with promoter regions [-2kb,2kb] around transcription start site containing motif NGGCTCYATCAYC. Motif does not match any known transcription factor	38	0.1467	1.51e-10	1.94e-09
WTTGKCTG_UNKNOWN	516	Genes with promoter regions [-2kb,2kb] around transcription start site containing motif WTTGKCTG. Motif does not match any known transcription factor	58	0.1124	1.85e-10	2.34e-09
V$NFKAPPAB_01	251	Genes with promoter regions [-2kb,2kb] around transcription start site containing the motif GGGAMTTYCC which matches annotation for NFKB<br> RELA: v-rel reticuloendotheliosis viral oncogene homolog A, nuclear factor of kappa light polypeptide gene enhancer in B-cells 3, p65 (avian)	37	0.1474	2.28e-10	2.84e-09
CAGTATT,MIR-200B,MIR-200C,MIR-429	469	Targets of MicroRNA CAGTATT,MIR-200B,MIR-200C,MIR-429	54	0.1151	3.22e-10	3.89e-09
TTGCACT,MIR-130A,MIR-301,MIR-130B	403	Targets of MicroRNA TTGCACT,MIR-130A,MIR-301,MIR-130B	49	0.1216	3.29e-10	3.89e-09
V$OCT1_06	266	Genes with promoter regions [-2kb,2kb] around transcription start site containing the motif CWNAWTKWSATRYN which matches annotation for POU2F1: POU domain, class 2, transcription factor 1	38	0.1429	3.3e-10	3.89e-09
V$TCF1P_Q6	266	Genes with promoter regions [-2kb,2kb] around transcription start site containing the motif GKCRGKTT which matches annotation for TCF1: transcription factor 1, hepatic; LF-B1, hepatic nuclear factor (HNF1), albumin proximal factor	38	0.1429	3.3e-10	3.89e-09
V$OCT1_B	267	Genes with promoter regions [-2kb,2kb] around transcription start site containing the motif TATGCAAATN which matches annotation for POU2F1: POU domain, class 2, transcription factor 1	38	0.1423	3.69e-10	4.28e-09
V$CREL_01	256	Genes with promoter regions [-2kb,2kb] around transcription start site containing the motif SGGRNTTTCC which matches annotation for REL: v-rel reticuloendotheliosis viral oncogene homolog (avian)	37	0.1445	4.02e-10	4.61e-09
V$FAC1_01	222	Genes with promoter regions [-2kb,2kb] around transcription start site containing the motif NNNCAMAACACRNA which matches annotation for FALZ: fetal Alzheimer antigen	34	0.1532	4.31e-10	4.87e-09
V$E2F_Q3_01	235	Genes with promoter regions [-2kb,2kb] around transcription start site containing the motif TTTSGCGSG which matches annotation for E2F<br> TFDP1: transcription factor Dp-1	35	0.1489	5.21e-10	5.8e-09
WTGAAAT_UNKNOWN	616	Genes with promoter regions [-2kb,2kb] around transcription start site containing motif WTGAAAT. Motif does not match any known transcription factor	64	0.1039	5.69e-10	6.26e-09
V$STAT_Q6	260	Genes with promoter regions [-2kb,2kb] around transcription start site containing motif NNNNNTTCTKGGA. Motif does not match any known transcription factor	37	0.1423	6.27e-10	6.8e-09
V$OCT1_Q5_01	273	Genes with promoter regions [-2kb,2kb] around transcription start site containing the motif TNATTTGCATW which matches annotation for POU2F1: POU domain, class 2, transcription factor 1	38	0.1392	7.04e-10	7.54e-09
V$PBX1_01	252	Genes with promoter regions [-2kb,2kb] around transcription start site containing the motif ANCAATCAW which matches annotation for PBX1: pre-B-cell leukemia transcription factor 1	36	0.1429	9.54e-10	1.01e-08
RTTTNNNYTGGM_UNKNOWN	153	Genes with promoter regions [-2kb,2kb] around transcription start site containing motif RTTTNNNYTGGM. Motif does not match any known transcription factor	27	0.1765	1.11e-09	1.16e-08
V$PR_Q2	266	Genes with promoter regions [-2kb,2kb] around transcription start site containing the motif NWNAGRACAN which matches annotation for NR3C1: nuclear receptor subfamily 3, group C, member 1 (glucocorticoid receptor)	37	0.1391	1.2e-09	1.23e-08
V$NFKB_Q6_01	232	Genes with promoter regions [-2kb,2kb] around transcription start site containing motif NNNNKGGRAANTCCCN. Motif does not match any known transcription factor	34	0.1466	1.41e-09	1.43e-08
V$OCT_C	268	Genes with promoter regions [-2kb,2kb] around transcription start site containing motif CTNATTTGCATAY. Motif does not match any known transcription factor	37	0.1381	1.48e-09	1.49e-08
V$OCT1_Q6	270	Genes with promoter regions [-2kb,2kb] around transcription start site containing the motif NNNNATGCAAATNAN which matches annotation for POU2F1: POU domain, class 2, transcription factor 1	37	0.137	1.82e-09	1.81e-08
V$PR_02	136	Genes with promoter regions [-2kb,2kb] around transcription start site containing the motif NNNNNNRGNACNNKNTGTTCTNNNNNN which matches annotation for PGR: progesterone receptor	25	0.1838	1.88e-09	1.85e-08
V$IPF1_Q4	260	Genes with promoter regions [-2kb,2kb] around transcription start site containing the motif GHNNTAATGACM which matches annotation for IPF1: insulin promoter factor 1, homeodomain transcription factor	36	0.1385	2.26e-09	2.19e-08
GTGCCTT,MIR-506	727	Targets of MicroRNA GTGCCTT,MIR-506	70	0.0963	2.35e-09	2.26e-08
V$PR_01	148	Genes with promoter regions [-2kb,2kb] around transcription start site containing the motif NNNNNNGGNACRNNNTGTTCTNNNNNN which matches annotation for PGR: progesterone receptor	26	0.1757	2.47e-09	2.32e-08
V$NKX3A_01	237	Genes with promoter regions [-2kb,2kb] around transcription start site containing the motif NWATAAGTATWT which matches annotation for NKX3-1: NK3 transcription factor related, locus 1 (Drosophila)	34	0.1435	2.47e-09	2.32e-08
CACTGTG,MIR-128A,MIR-128B	337	Targets of MicroRNA CACTGTG,MIR-128A,MIR-128B	42	0.1246	2.81e-09	2.61e-08
V$E2F_Q3	227	Genes with promoter regions [-2kb,2kb] around transcription start site containing motif TTTCGCGC. Motif does not match any known transcription factor	33	0.1454	3e-09	2.73e-08
V$SMAD3_Q6	239	Genes with promoter regions [-2kb,2kb] around transcription start site containing the motif TGTCTGTCT which matches annotation for SMAD3: SMAD, mothers against DPP homolog 3 (Drosophila)	34	0.1423	3.08e-09	2.73e-08
V$TITF1_Q3	239	Genes with promoter regions [-2kb,2kb] around transcription start site containing the motif WCTCAAGTGT which matches annotation for TITF1: thyroid transcription factor 1	34	0.1423	3.08e-09	2.73e-08
V$NFKB_C	263	Genes with promoter regions [-2kb,2kb] around transcription start site containing motif NGGGACTTTCCA. Motif does not match any known transcription factor	36	0.1369	3.08e-09	2.73e-08
RRAGTTGT_UNKNOWN	251	Genes with promoter regions [-2kb,2kb] around transcription start site containing motif RRAGTTGT. Motif does not match any known transcription factor	35	0.1394	3.1e-09	2.73e-08
V$E2F1_Q4_01	228	Genes with promoter regions [-2kb,2kb] around transcription start site containing the motif TTTSGCGSG which matches annotation for E2F<br> TFDP1: transcription factor Dp-1	33	0.1447	3.36e-09	2.92e-08
V$E2F_Q6_01	240	Genes with promoter regions [-2kb,2kb] around transcription start site containing the motif NKCGCGCSAAAN which matches annotation for E2F<br> TFDP1: transcription factor Dp-1	34	0.1417	3.43e-09	2.96e-08
RCGCANGCGY_V$NRF1_Q6	918	Genes with promoter regions [-2kb,2kb] around transcription start site containing the motif RCGCANGCGY which matches annotation for NRF1: nuclear respiratory factor 1	82	0.0893	3.5e-09	2.99e-08
V$AP1_Q2	265	Genes with promoter regions [-2kb,2kb] around transcription start site containing the motif RSTGACTNANW which matches annotation for JUN: jun oncogene	36	0.1358	3.79e-09	3.2e-08
V$E2F1DP1RB_01	231	Genes with promoter regions [-2kb,2kb] around transcription start site containing the motif TTTSGCGC which matches annotation for E2F1: E2F transcription factor 1<br> TFDP1: transcription factor Dp-1<br> RB1: retinoblastoma 1 (including osteosarcoma)	33	0.1429	4.69e-09	3.87e-08
Gene/Gene Set Overlap Matrix
Entrez Gene Id	Gene Symbol	Gene Description	TTGTTT_V$FOXO4_01	CAGGTG_V$E12_Q6	GGGAGGRR_V$MAZ_Q6	CTTTGT_V$LEF1_Q2	GGGCGGR_V$SP1_Q6	AACTTT_UNKNOWN	TGGAAA_V$NFAT_Q4_01	RYTTCCTG_V$ETS2_B	TATAAA_V$TATA_01	CTTTGA_V$LEF1_Q2	CAGCTG_V$AP4_Q5	RTAAACA_V$FREAC2_01	TGANTCA_V$AP1_C	GGGTGGRR_V$PAX4_03	TTANTCA_UNKNOWN	TGTTTGY_V$HNF3_Q6	GATTGGY_V$NFY_Q6_01	WGTTNNNNNAAA_UNKNOWN	TGCTGAY_UNKNOWN	CAGGTA_V$AREB6_01	MGGAAGTG_V$GABP_B	RNGTGGGC_UNKNOWN	CACGTG_V$MYC_Q2	SCGGAAGY_V$ELK1_02	CTTTAAR_UNKNOWN	V$NFKB_Q6	TTTNNANAGCYR_UNKNOWN	TGCCTTA,MIR-124A	TGTTTAC,MIR-30A-5P,MIR-30C,MIR-30D,MIR-30B,MIR-30E-5P	V$RORA1_01	TGACCTY_V$ERR1_Q2	RGAGGAARY_V$PU1_Q6	GCACTTT,MIR-17-5P,MIR-20A,MIR-106A,MIR-106B,MIR-20B,MIR-519D	GCANCTGNY_V$MYOD_Q6	YTATTTTNR_V$MEF2_02	GGGYGTGNY_UNKNOWN	CTCAGGG,MIR-125B,MIR-125A	YNGTTNNNATT_UNKNOWN	TAATTA_V$CHX10_01	AGCACTT,MIR-93,MIR-302A,MIR-302B,MIR-302C,MIR-302D,MIR-372,MIR-373,MIR-520E,MIR-520A,MIR-526B,MIR-520B,MIR-520C,MIR-520D	V$HNF3ALPHA_Q6	CCCNNGGGAR_V$OLF1_01	YCATTAA_UNKNOWN	GTGCCAA,MIR-96	TGCACTG,MIR-148A,MIR-152,MIR-148B	TAGCTTT,MIR-9	TGACAGNY_V$MEIS1_01
54910	SEMA4C	sema domain, immunoglobulin domain (Ig), transmembrane domain (TM) and short cytoplasmic domain, (semaphorin) 4C	TTGTTT_V$FOXO4_01	CAGGTG_V$E12_Q6	GGGAGGRR_V$MAZ_Q6	CTTTGT_V$LEF1_Q2	GGGCGGR_V$SP1_Q6	AACTTT_UNKNOWN	TGGAAA_V$NFAT_Q4_01	RYTTCCTG_V$ETS2_B	TATAAA_V$TATA_01					GGGTGGRR_V$PAX4_03		TGTTTGY_V$HNF3_Q6			TGCTGAY_UNKNOWN		MGGAAGTG_V$GABP_B																CTCAGGG,MIR-125B,MIR-125A
6096	RORB	RAR-related orphan receptor B	TTGTTT_V$FOXO4_01	CAGGTG_V$E12_Q6	GGGAGGRR_V$MAZ_Q6	CTTTGT_V$LEF1_Q2	GGGCGGR_V$SP1_Q6	AACTTT_UNKNOWN			TATAAA_V$TATA_01			RTAAACA_V$FREAC2_01			TTANTCA_UNKNOWN																							YNGTTNNNATT_UNKNOWN	TAATTA_V$CHX10_01				YCATTAA_UNKNOWN		TGCACTG,MIR-148A,MIR-152,MIR-148B
5937	RBMS1	RNA binding motif, single stranded interacting protein 1	TTGTTT_V$FOXO4_01	CAGGTG_V$E12_Q6	GGGAGGRR_V$MAZ_Q6	CTTTGT_V$LEF1_Q2	GGGCGGR_V$SP1_Q6	AACTTT_UNKNOWN			TATAAA_V$TATA_01																			TGCCTTA,MIR-124A		V$RORA1_01	TGACCTY_V$ERR1_Q2												YCATTAA_UNKNOWN				TGACAGNY_V$MEIS1_01
5521	PPP2R2B	protein phosphatase 2, regulatory subunit B, beta	TTGTTT_V$FOXO4_01	CAGGTG_V$E12_Q6	GGGAGGRR_V$MAZ_Q6	CTTTGT_V$LEF1_Q2	GGGCGGR_V$SP1_Q6	AACTTT_UNKNOWN				CTTTGA_V$LEF1_Q2		RTAAACA_V$FREAC2_01	TGANTCA_V$AP1_C	GGGTGGRR_V$PAX4_03	TTANTCA_UNKNOWN	TGTTTGY_V$HNF3_Q6		WGTTNNNNNAAA_UNKNOWN	TGCTGAY_UNKNOWN	CAGGTA_V$AREB6_01		RNGTGGGC_UNKNOWN	CACGTG_V$MYC_Q2		CTTTAAR_UNKNOWN		TTTNNANAGCYR_UNKNOWN												TAATTA_V$CHX10_01								TGACAGNY_V$MEIS1_01
64919	BCL11B	B-cell CLL/lymphoma 11B (zinc finger protein)	TTGTTT_V$FOXO4_01	CAGGTG_V$E12_Q6	GGGAGGRR_V$MAZ_Q6	CTTTGT_V$LEF1_Q2	GGGCGGR_V$SP1_Q6	AACTTT_UNKNOWN					CAGCTG_V$AP4_Q5	RTAAACA_V$FREAC2_01				TGTTTGY_V$HNF3_Q6				CAGGTA_V$AREB6_01			CACGTG_V$MYC_Q2		CTTTAAR_UNKNOWN								GCACTTT,MIR-17-5P,MIR-20A,MIR-106A,MIR-106B,MIR-20B,MIR-519D								V$HNF3ALPHA_Q6					TAGCTTT,MIR-9
8048	CSRP3	cysteine and glycine-rich protein 3 (cardiac LIM protein)	TTGTTT_V$FOXO4_01	CAGGTG_V$E12_Q6	GGGAGGRR_V$MAZ_Q6	CTTTGT_V$LEF1_Q2	GGGCGGR_V$SP1_Q6		TGGAAA_V$NFAT_Q4_01					RTAAACA_V$FREAC2_01		GGGTGGRR_V$PAX4_03						CAGGTA_V$AREB6_01					CTTTAAR_UNKNOWN	V$NFKB_Q6					TGACCTY_V$ERR1_Q2				YTATTTTNR_V$MEF2_02
84146	ZNF644	zinc finger protein 644	TTGTTT_V$FOXO4_01	CAGGTG_V$E12_Q6	GGGAGGRR_V$MAZ_Q6	CTTTGT_V$LEF1_Q2	GGGCGGR_V$SP1_Q6		TGGAAA_V$NFAT_Q4_01																		CTTTAAR_UNKNOWN				TGTTTAC,MIR-30A-5P,MIR-30C,MIR-30D,MIR-30B,MIR-30E-5P	V$RORA1_01	TGACCTY_V$ERR1_Q2
55512	SMPD3	sphingomyelin phosphodiesterase 3, neutral membrane (neutral sphingomyelinase II)	TTGTTT_V$FOXO4_01	CAGGTG_V$E12_Q6	GGGAGGRR_V$MAZ_Q6	CTTTGT_V$LEF1_Q2	GGGCGGR_V$SP1_Q6		TGGAAA_V$NFAT_Q4_01																																			CCCNNGGGAR_V$OLF1_01
4302	MLLT6	myeloid/lymphoid or mixed-lineage leukemia (trithorax homolog, Drosophila); translocated to, 6	TTGTTT_V$FOXO4_01	CAGGTG_V$E12_Q6	GGGAGGRR_V$MAZ_Q6	CTTTGT_V$LEF1_Q2	GGGCGGR_V$SP1_Q6			RYTTCCTG_V$ETS2_B		CTTTGA_V$LEF1_Q2		RTAAACA_V$FREAC2_01		GGGTGGRR_V$PAX4_03						CAGGTA_V$AREB6_01				SCGGAAGY_V$ELK1_02	CTTTAAR_UNKNOWN	V$NFKB_Q6				V$RORA1_01	TGACCTY_V$ERR1_Q2			GCANCTGNY_V$MYOD_Q6	YTATTTTNR_V$MEF2_02					AGCACTT,MIR-93,MIR-302A,MIR-302B,MIR-302C,MIR-302D,MIR-372,MIR-373,MIR-520E,MIR-520A,MIR-526B,MIR-520B,MIR-520C,MIR-520D		CCCNNGGGAR_V$OLF1_01			TGCACTG,MIR-148A,MIR-152,MIR-148B
54207	KCNK10	potassium channel, subfamily K, member 10	TTGTTT_V$FOXO4_01	CAGGTG_V$E12_Q6	GGGAGGRR_V$MAZ_Q6	CTTTGT_V$LEF1_Q2	GGGCGGR_V$SP1_Q6								TGANTCA_V$AP1_C	GGGTGGRR_V$PAX4_03														TGCCTTA,MIR-124A																			TGACAGNY_V$MEIS1_01
1628	DBP	D site of albumin promoter (albumin D-box) binding protein	TTGTTT_V$FOXO4_01	CAGGTG_V$E12_Q6	GGGAGGRR_V$MAZ_Q6	CTTTGT_V$LEF1_Q2	GGGCGGR_V$SP1_Q6												GATTGGY_V$NFY_Q6_01					RNGTGGGC_UNKNOWN			CTTTAAR_UNKNOWN					V$RORA1_01						GGGYGTGNY_UNKNOWN
25925	ZNF521	zinc finger protein 521	TTGTTT_V$FOXO4_01	CAGGTG_V$E12_Q6	GGGAGGRR_V$MAZ_Q6	CTTTGT_V$LEF1_Q2		AACTTT_UNKNOWN	TGGAAA_V$NFAT_Q4_01			CTTTGA_V$LEF1_Q2	CAGCTG_V$AP4_Q5	RTAAACA_V$FREAC2_01		GGGTGGRR_V$PAX4_03				WGTTNNNNNAAA_UNKNOWN																GCANCTGNY_V$MYOD_Q6				YNGTTNNNATT_UNKNOWN
80333	KCNIP4	Kv channel interacting protein 4	TTGTTT_V$FOXO4_01	CAGGTG_V$E12_Q6	GGGAGGRR_V$MAZ_Q6	CTTTGT_V$LEF1_Q2		AACTTT_UNKNOWN			TATAAA_V$TATA_01	CTTTGA_V$LEF1_Q2					TTANTCA_UNKNOWN	TGTTTGY_V$HNF3_Q6			TGCTGAY_UNKNOWN								TTTNNANAGCYR_UNKNOWN																YCATTAA_UNKNOWN
5629	PROX1	prospero homeobox 1	TTGTTT_V$FOXO4_01	CAGGTG_V$E12_Q6	GGGAGGRR_V$MAZ_Q6	CTTTGT_V$LEF1_Q2		AACTTT_UNKNOWN				CTTTGA_V$LEF1_Q2		RTAAACA_V$FREAC2_01			TTANTCA_UNKNOWN					CAGGTA_V$AREB6_01					CTTTAAR_UNKNOWN									GCANCTGNY_V$MYOD_Q6
10752	CHL1	cell adhesion molecule with homology to L1CAM (close homolog of L1)	TTGTTT_V$FOXO4_01	CAGGTG_V$E12_Q6	GGGAGGRR_V$MAZ_Q6	CTTTGT_V$LEF1_Q2			TGGAAA_V$NFAT_Q4_01								TTANTCA_UNKNOWN					CAGGTA_V$AREB6_01		RNGTGGGC_UNKNOWN														GGGYGTGNY_UNKNOWN		YNGTTNNNATT_UNKNOWN	TAATTA_V$CHX10_01			CCCNNGGGAR_V$OLF1_01
667	DST	dystonin	TTGTTT_V$FOXO4_01	CAGGTG_V$E12_Q6	GGGAGGRR_V$MAZ_Q6	CTTTGT_V$LEF1_Q2								RTAAACA_V$FREAC2_01																						GCANCTGNY_V$MYOD_Q6
139411	PTCHD1	patched domain containing 1	TTGTTT_V$FOXO4_01	CAGGTG_V$E12_Q6	GGGAGGRR_V$MAZ_Q6		GGGCGGR_V$SP1_Q6	AACTTT_UNKNOWN	TGGAAA_V$NFAT_Q4_01				CAGCTG_V$AP4_Q5	RTAAACA_V$FREAC2_01		GGGTGGRR_V$PAX4_03						CAGGTA_V$AREB6_01														GCANCTGNY_V$MYOD_Q6
56957	OTUD7B	OTU domain containing 7B	TTGTTT_V$FOXO4_01	CAGGTG_V$E12_Q6	GGGAGGRR_V$MAZ_Q6		GGGCGGR_V$SP1_Q6	AACTTT_UNKNOWN	TGGAAA_V$NFAT_Q4_01					RTAAACA_V$FREAC2_01		GGGTGGRR_V$PAX4_03	TTANTCA_UNKNOWN																								TAATTA_V$CHX10_01
25865	PRKD2	protein kinase D2	TTGTTT_V$FOXO4_01	CAGGTG_V$E12_Q6	GGGAGGRR_V$MAZ_Q6		GGGCGGR_V$SP1_Q6	AACTTT_UNKNOWN	TGGAAA_V$NFAT_Q4_01							GGGTGGRR_V$PAX4_03			GATTGGY_V$NFY_Q6_01
2354	FOSB	FBJ murine osteosarcoma viral oncogene homolog B	TTGTTT_V$FOXO4_01	CAGGTG_V$E12_Q6	GGGAGGRR_V$MAZ_Q6		GGGCGGR_V$SP1_Q6	AACTTT_UNKNOWN										TGTTTGY_V$HNF3_Q6	GATTGGY_V$NFY_Q6_01																		YTATTTTNR_V$MEF2_02	GGGYGTGNY_UNKNOWN									TGCACTG,MIR-148A,MIR-152,MIR-148B
9368	SLC9A3R1	solute carrier family 9 (sodium/hydrogen exchanger), member 3 regulator 1	TTGTTT_V$FOXO4_01	CAGGTG_V$E12_Q6	GGGAGGRR_V$MAZ_Q6		GGGCGGR_V$SP1_Q6		TGGAAA_V$NFAT_Q4_01	RYTTCCTG_V$ETS2_B								TGTTTGY_V$HNF3_Q6	GATTGGY_V$NFY_Q6_01				MGGAAGTG_V$GABP_B										TGACCTY_V$ERR1_Q2	RGAGGAARY_V$PU1_Q6
883	CCBL1	cysteine conjugate-beta lyase, cytoplasmic	TTGTTT_V$FOXO4_01	CAGGTG_V$E12_Q6	GGGAGGRR_V$MAZ_Q6		GGGCGGR_V$SP1_Q6									GGGTGGRR_V$PAX4_03		TGTTTGY_V$HNF3_Q6					MGGAAGTG_V$GABP_B			SCGGAAGY_V$ELK1_02
151050	C2orf67	chromosome 2 open reading frame 67	TTGTTT_V$FOXO4_01	CAGGTG_V$E12_Q6	GGGAGGRR_V$MAZ_Q6		GGGCGGR_V$SP1_Q6																		CACGTG_V$MYC_Q2											GCANCTGNY_V$MYOD_Q6				YNGTTNNNATT_UNKNOWN
9120	SLC16A6	solute carrier family 16, member 6 (monocarboxylic acid transporter 7)	TTGTTT_V$FOXO4_01	CAGGTG_V$E12_Q6	GGGAGGRR_V$MAZ_Q6			AACTTT_UNKNOWN	TGGAAA_V$NFAT_Q4_01					RTAAACA_V$FREAC2_01	TGANTCA_V$AP1_C						TGCTGAY_UNKNOWN												TGACCTY_V$ERR1_Q2	RGAGGAARY_V$PU1_Q6															TGACAGNY_V$MEIS1_01
1879	EBF1	early B-cell factor 1	TTGTTT_V$FOXO4_01	CAGGTG_V$E12_Q6	GGGAGGRR_V$MAZ_Q6			AACTTT_UNKNOWN	TGGAAA_V$NFAT_Q4_01										GATTGGY_V$NFY_Q6_01									V$NFKB_Q6									YTATTTTNR_V$MEF2_02
3399	ID3	inhibitor of DNA binding 3, dominant negative helix-loop-helix protein	TTGTTT_V$FOXO4_01	CAGGTG_V$E12_Q6	GGGAGGRR_V$MAZ_Q6			AACTTT_UNKNOWN		RYTTCCTG_V$ETS2_B	TATAAA_V$TATA_01		CAGCTG_V$AP4_Q5			GGGTGGRR_V$PAX4_03										SCGGAAGY_V$ELK1_02							TGACCTY_V$ERR1_Q2	RGAGGAARY_V$PU1_Q6											YCATTAA_UNKNOWN
9679	FAM53B	family with sequence similarity 53, member B	TTGTTT_V$FOXO4_01	CAGGTG_V$E12_Q6	GGGAGGRR_V$MAZ_Q6			AACTTT_UNKNOWN																						TGCCTTA,MIR-124A
643	CXCR5	chemokine (C-X-C motif) receptor 5	TTGTTT_V$FOXO4_01	CAGGTG_V$E12_Q6	GGGAGGRR_V$MAZ_Q6				TGGAAA_V$NFAT_Q4_01			CTTTGA_V$LEF1_Q2	CAGCTG_V$AP4_Q5		TGANTCA_V$AP1_C											SCGGAAGY_V$ELK1_02		V$NFKB_Q6
6093	ROCK1	Rho-associated, coiled-coil containing protein kinase 1	TTGTTT_V$FOXO4_01	CAGGTG_V$E12_Q6	GGGAGGRR_V$MAZ_Q6								CAGCTG_V$AP4_Q5			GGGTGGRR_V$PAX4_03																		RGAGGAARY_V$PU1_Q6		GCANCTGNY_V$MYOD_Q6
1901	S1PR1	sphingosine-1-phosphate receptor 1	TTGTTT_V$FOXO4_01	CAGGTG_V$E12_Q6	GGGAGGRR_V$MAZ_Q6									RTAAACA_V$FREAC2_01	TGANTCA_V$AP1_C							CAGGTA_V$AREB6_01		RNGTGGGC_UNKNOWN											GCACTTT,MIR-17-5P,MIR-20A,MIR-106A,MIR-106B,MIR-20B,MIR-519D			GGGYGTGNY_UNKNOWN		YNGTTNNNATT_UNKNOWN							TGCACTG,MIR-148A,MIR-152,MIR-148B	TAGCTTT,MIR-9
5188	PET112	PET112 homolog (yeast)	TTGTTT_V$FOXO4_01	CAGGTG_V$E12_Q6	GGGAGGRR_V$MAZ_Q6												TTANTCA_UNKNOWN
84961	FBXL20	F-box and leucine-rich repeat protein 20	TTGTTT_V$FOXO4_01	CAGGTG_V$E12_Q6	GGGAGGRR_V$MAZ_Q6																										TGTTTAC,MIR-30A-5P,MIR-30C,MIR-30D,MIR-30B,MIR-30E-5P			RGAGGAARY_V$PU1_Q6
714	C1QC	complement component 1, q subcomponent, C chain	TTGTTT_V$FOXO4_01	CAGGTG_V$E12_Q6	GGGAGGRR_V$MAZ_Q6
9839	ZEB2	zinc finger E-box binding homeobox 2	TTGTTT_V$FOXO4_01	CAGGTG_V$E12_Q6		CTTTGT_V$LEF1_Q2	GGGCGGR_V$SP1_Q6	AACTTT_UNKNOWN	TGGAAA_V$NFAT_Q4_01	RYTTCCTG_V$ETS2_B		CTTTGA_V$LEF1_Q2	CAGCTG_V$AP4_Q5				TTANTCA_UNKNOWN	TGTTTGY_V$HNF3_Q6	GATTGGY_V$NFY_Q6_01	WGTTNNNNNAAA_UNKNOWN	TGCTGAY_UNKNOWN	CAGGTA_V$AREB6_01		RNGTGGGC_UNKNOWN																	TAATTA_V$CHX10_01			CCCNNGGGAR_V$OLF1_01
152006	RNF38	ring finger protein 38	TTGTTT_V$FOXO4_01	CAGGTG_V$E12_Q6		CTTTGT_V$LEF1_Q2	GGGCGGR_V$SP1_Q6	AACTTT_UNKNOWN	TGGAAA_V$NFAT_Q4_01							GGGTGGRR_V$PAX4_03																															TGCACTG,MIR-148A,MIR-152,MIR-148B
9223	MAGI1	membrane associated guanylate kinase, WW and PDZ domain containing 1	TTGTTT_V$FOXO4_01	CAGGTG_V$E12_Q6		CTTTGT_V$LEF1_Q2	GGGCGGR_V$SP1_Q6	AACTTT_UNKNOWN					CAGCTG_V$AP4_Q5				TTANTCA_UNKNOWN	TGTTTGY_V$HNF3_Q6						RNGTGGGC_UNKNOWN			CTTTAAR_UNKNOWN									GCANCTGNY_V$MYOD_Q6				YNGTTNNNATT_UNKNOWN						GTGCCAA,MIR-96		TAGCTTT,MIR-9
8313	AXIN2	axin 2	TTGTTT_V$FOXO4_01	CAGGTG_V$E12_Q6		CTTTGT_V$LEF1_Q2	GGGCGGR_V$SP1_Q6	AACTTT_UNKNOWN						RTAAACA_V$FREAC2_01	TGANTCA_V$AP1_C						TGCTGAY_UNKNOWN	CAGGTA_V$AREB6_01														GCANCTGNY_V$MYOD_Q6				YNGTTNNNATT_UNKNOWN
95681	CEP41	centrosomal protein 41kDa	TTGTTT_V$FOXO4_01	CAGGTG_V$E12_Q6		CTTTGT_V$LEF1_Q2	GGGCGGR_V$SP1_Q6		TGGAAA_V$NFAT_Q4_01										GATTGGY_V$NFY_Q6_01					RNGTGGGC_UNKNOWN		SCGGAAGY_V$ELK1_02					TGTTTAC,MIR-30A-5P,MIR-30C,MIR-30D,MIR-30B,MIR-30E-5P									YNGTTNNNATT_UNKNOWN	TAATTA_V$CHX10_01							TAGCTTT,MIR-9
1657	DMXL1	Dmx-like 1	TTGTTT_V$FOXO4_01	CAGGTG_V$E12_Q6		CTTTGT_V$LEF1_Q2	GGGCGGR_V$SP1_Q6				TATAAA_V$TATA_01	CTTTGA_V$LEF1_Q2							GATTGGY_V$NFY_Q6_01	WGTTNNNNNAAA_UNKNOWN										TGCCTTA,MIR-124A						GCANCTGNY_V$MYOD_Q6											TGCACTG,MIR-148A,MIR-152,MIR-148B		TGACAGNY_V$MEIS1_01
6432	SRSF7	serine/arginine-rich splicing factor 7	TTGTTT_V$FOXO4_01	CAGGTG_V$E12_Q6		CTTTGT_V$LEF1_Q2	GGGCGGR_V$SP1_Q6				TATAAA_V$TATA_01									WGTTNNNNNAAA_UNKNOWN											TGTTTAC,MIR-30A-5P,MIR-30C,MIR-30D,MIR-30B,MIR-30E-5P										TAATTA_V$CHX10_01
92	ACVR2A	activin A receptor, type IIA	TTGTTT_V$FOXO4_01	CAGGTG_V$E12_Q6		CTTTGT_V$LEF1_Q2	GGGCGGR_V$SP1_Q6																	RNGTGGGC_UNKNOWN		SCGGAAGY_V$ELK1_02				TGCCTTA,MIR-124A							YTATTTTNR_V$MEF2_02									GTGCCAA,MIR-96			TGACAGNY_V$MEIS1_01
57614	KIAA1468	KIAA1468	TTGTTT_V$FOXO4_01	CAGGTG_V$E12_Q6		CTTTGT_V$LEF1_Q2		AACTTT_UNKNOWN	TGGAAA_V$NFAT_Q4_01						TGANTCA_V$AP1_C					WGTTNNNNNAAA_UNKNOWN																											TGCACTG,MIR-148A,MIR-152,MIR-148B
22882	ZHX2	zinc fingers and homeoboxes 2	TTGTTT_V$FOXO4_01	CAGGTG_V$E12_Q6		CTTTGT_V$LEF1_Q2		AACTTT_UNKNOWN		RYTTCCTG_V$ETS2_B		CTTTGA_V$LEF1_Q2		RTAAACA_V$FREAC2_01		GGGTGGRR_V$PAX4_03		TGTTTGY_V$HNF3_Q6		WGTTNNNNNAAA_UNKNOWN	TGCTGAY_UNKNOWN				CACGTG_V$MYC_Q2			V$NFKB_Q6							GCACTTT,MIR-17-5P,MIR-20A,MIR-106A,MIR-106B,MIR-20B,MIR-519D		YTATTTTNR_V$MEF2_02			YNGTTNNNATT_UNKNOWN			V$HNF3ALPHA_Q6		YCATTAA_UNKNOWN	GTGCCAA,MIR-96
3213	HOXB3	homeobox B3	TTGTTT_V$FOXO4_01	CAGGTG_V$E12_Q6		CTTTGT_V$LEF1_Q2		AACTTT_UNKNOWN			TATAAA_V$TATA_01	CTTTGA_V$LEF1_Q2					TTANTCA_UNKNOWN	TGTTTGY_V$HNF3_Q6									CTTTAAR_UNKNOWN	V$NFKB_Q6				V$RORA1_01	TGACCTY_V$ERR1_Q2						CTCAGGG,MIR-125B,MIR-125A				V$HNF3ALPHA_Q6		YCATTAA_UNKNOWN
8626	TP63	tumor protein p63	TTGTTT_V$FOXO4_01	CAGGTG_V$E12_Q6		CTTTGT_V$LEF1_Q2		AACTTT_UNKNOWN				CTTTGA_V$LEF1_Q2			TGANTCA_V$AP1_C												CTTTAAR_UNKNOWN	V$NFKB_Q6									YTATTTTNR_V$MEF2_02				TAATTA_V$CHX10_01
3910	LAMA4	laminin, alpha 4	TTGTTT_V$FOXO4_01	CAGGTG_V$E12_Q6		CTTTGT_V$LEF1_Q2		AACTTT_UNKNOWN
121512	FGD4	FYVE, RhoGEF and PH domain containing 4	TTGTTT_V$FOXO4_01	CAGGTG_V$E12_Q6		CTTTGT_V$LEF1_Q2			TGGAAA_V$NFAT_Q4_01		TATAAA_V$TATA_01								GATTGGY_V$NFY_Q6_01										TTTNNANAGCYR_UNKNOWN
221037	JMJD1C	jumonji domain containing 1C	TTGTTT_V$FOXO4_01	CAGGTG_V$E12_Q6		CTTTGT_V$LEF1_Q2			TGGAAA_V$NFAT_Q4_01				CAGCTG_V$AP4_Q5			GGGTGGRR_V$PAX4_03	TTANTCA_UNKNOWN			WGTTNNNNNAAA_UNKNOWN	TGCTGAY_UNKNOWN						CTTTAAR_UNKNOWN					V$RORA1_01	TGACCTY_V$ERR1_Q2				YTATTTTNR_V$MEF2_02			YNGTTNNNATT_UNKNOWN						GTGCCAA,MIR-96
8631	SKAP1	src kinase associated phosphoprotein 1	TTGTTT_V$FOXO4_01	CAGGTG_V$E12_Q6		CTTTGT_V$LEF1_Q2				RYTTCCTG_V$ETS2_B	TATAAA_V$TATA_01			RTAAACA_V$FREAC2_01				TGTTTGY_V$HNF3_Q6			TGCTGAY_UNKNOWN						CTTTAAR_UNKNOWN							RGAGGAARY_V$PU1_Q6
79815	NIPAL2	NIPA-like domain containing 2	TTGTTT_V$FOXO4_01	CAGGTG_V$E12_Q6		CTTTGT_V$LEF1_Q2				RYTTCCTG_V$ETS2_B		CTTTGA_V$LEF1_Q2											MGGAAGTG_V$GABP_B				CTTTAAR_UNKNOWN
3710	ITPR3	inositol 1,4,5-trisphosphate receptor, type 3	TTGTTT_V$FOXO4_01	CAGGTG_V$E12_Q6		CTTTGT_V$LEF1_Q2				RYTTCCTG_V$ETS2_B			CAGCTG_V$AP4_Q5					TGTTTGY_V$HNF3_Q6			TGCTGAY_UNKNOWN	CAGGTA_V$AREB6_01	MGGAAGTG_V$GABP_B							TGCCTTA,MIR-124A						GCANCTGNY_V$MYOD_Q6					TAATTA_V$CHX10_01
6521	SLC4A1	solute carrier family 4, anion exchanger, member 1 (erythrocyte membrane protein band 3, Diego blood group)	TTGTTT_V$FOXO4_01	CAGGTG_V$E12_Q6		CTTTGT_V$LEF1_Q2							CAGCTG_V$AP4_Q5	RTAAACA_V$FREAC2_01		GGGTGGRR_V$PAX4_03								RNGTGGGC_UNKNOWN
283987	C17orf28	chromosome 17 open reading frame 28	TTGTTT_V$FOXO4_01	CAGGTG_V$E12_Q6		CTTTGT_V$LEF1_Q2							CAGCTG_V$AP4_Q5		TGANTCA_V$AP1_C			TGTTTGY_V$HNF3_Q6																						YNGTTNNNATT_UNKNOWN
54557	SGTB	small glutamine-rich tetratricopeptide repeat (TPR)-containing, beta	TTGTTT_V$FOXO4_01	CAGGTG_V$E12_Q6		CTTTGT_V$LEF1_Q2								RTAAACA_V$FREAC2_01						WGTTNNNNNAAA_UNKNOWN	TGCTGAY_UNKNOWN				CACGTG_V$MYC_Q2													GGGYGTGNY_UNKNOWN
57486	NLN	neurolysin (metallopeptidase M3 family)	TTGTTT_V$FOXO4_01	CAGGTG_V$E12_Q6		CTTTGT_V$LEF1_Q2								RTAAACA_V$FREAC2_01						WGTTNNNNNAAA_UNKNOWN	TGCTGAY_UNKNOWN				CACGTG_V$MYC_Q2													GGGYGTGNY_UNKNOWN
9555	H2AFY	H2A histone family, member Y	TTGTTT_V$FOXO4_01	CAGGTG_V$E12_Q6		CTTTGT_V$LEF1_Q2										GGGTGGRR_V$PAX4_03		TGTTTGY_V$HNF3_Q6																									V$HNF3ALPHA_Q6		YCATTAA_UNKNOWN
116535	MRGPRF	MAS-related GPR, member F	TTGTTT_V$FOXO4_01	CAGGTG_V$E12_Q6			GGGCGGR_V$SP1_Q6	AACTTT_UNKNOWN	TGGAAA_V$NFAT_Q4_01				CAGCTG_V$AP4_Q5	RTAAACA_V$FREAC2_01	TGANTCA_V$AP1_C									RNGTGGGC_UNKNOWN
266727	MDGA1	MAM domain containing glycosylphosphatidylinositol anchor 1	TTGTTT_V$FOXO4_01	CAGGTG_V$E12_Q6			GGGCGGR_V$SP1_Q6	AACTTT_UNKNOWN																																				CCCNNGGGAR_V$OLF1_01
11040	PIM2	pim-2 oncogene	TTGTTT_V$FOXO4_01	CAGGTG_V$E12_Q6			GGGCGGR_V$SP1_Q6		TGGAAA_V$NFAT_Q4_01			CTTTGA_V$LEF1_Q2				GGGTGGRR_V$PAX4_03			GATTGGY_V$NFY_Q6_01					RNGTGGGC_UNKNOWN												GCANCTGNY_V$MYOD_Q6													TGACAGNY_V$MEIS1_01
29098	RANGRF	RAN guanine nucleotide release factor	TTGTTT_V$FOXO4_01	CAGGTG_V$E12_Q6			GGGCGGR_V$SP1_Q6																				CTTTAAR_UNKNOWN
5168	ENPP2	ectonucleotide pyrophosphatase/phosphodiesterase 2	TTGTTT_V$FOXO4_01	CAGGTG_V$E12_Q6				AACTTT_UNKNOWN	TGGAAA_V$NFAT_Q4_01	RYTTCCTG_V$ETS2_B	TATAAA_V$TATA_01	CTTTGA_V$LEF1_Q2		RTAAACA_V$FREAC2_01							TGCTGAY_UNKNOWN																YTATTTTNR_V$MEF2_02			YNGTTNNNATT_UNKNOWN				CCCNNGGGAR_V$OLF1_01					TGACAGNY_V$MEIS1_01
4643	MYO1E	myosin IE	TTGTTT_V$FOXO4_01	CAGGTG_V$E12_Q6				AACTTT_UNKNOWN	TGGAAA_V$NFAT_Q4_01	RYTTCCTG_V$ETS2_B									GATTGGY_V$NFY_Q6_01			CAGGTA_V$AREB6_01														GCANCTGNY_V$MYOD_Q6
9249	DHRS3	dehydrogenase/reductase (SDR family) member 3	TTGTTT_V$FOXO4_01	CAGGTG_V$E12_Q6				AACTTT_UNKNOWN	TGGAAA_V$NFAT_Q4_01				CAGCTG_V$AP4_Q5	RTAAACA_V$FREAC2_01	TGANTCA_V$AP1_C					WGTTNNNNNAAA_UNKNOWN	TGCTGAY_UNKNOWN	CAGGTA_V$AREB6_01							TTTNNANAGCYR_UNKNOWN																				TGACAGNY_V$MEIS1_01
8554	PIAS1	protein inhibitor of activated STAT, 1	TTGTTT_V$FOXO4_01	CAGGTG_V$E12_Q6				AACTTT_UNKNOWN			TATAAA_V$TATA_01			RTAAACA_V$FREAC2_01		GGGTGGRR_V$PAX4_03	TTANTCA_UNKNOWN	TGTTTGY_V$HNF3_Q6				CAGGTA_V$AREB6_01																						CCCNNGGGAR_V$OLF1_01					TGACAGNY_V$MEIS1_01
7088	TLE1	transducin-like enhancer of split 1 (E(sp1) homolog, Drosophila)	TTGTTT_V$FOXO4_01	CAGGTG_V$E12_Q6				AACTTT_UNKNOWN				CTTTGA_V$LEF1_Q2		RTAAACA_V$FREAC2_01					GATTGGY_V$NFY_Q6_01																								V$HNF3ALPHA_Q6						TGACAGNY_V$MEIS1_01
9767	PHF16	PHD finger protein 16	TTGTTT_V$FOXO4_01	CAGGTG_V$E12_Q6				AACTTT_UNKNOWN								GGGTGGRR_V$PAX4_03								RNGTGGGC_UNKNOWN			CTTTAAR_UNKNOWN				TGTTTAC,MIR-30A-5P,MIR-30C,MIR-30D,MIR-30B,MIR-30E-5P																	TAGCTTT,MIR-9
151835	CPNE9	copine family member IX	TTGTTT_V$FOXO4_01	CAGGTG_V$E12_Q6				AACTTT_UNKNOWN								GGGTGGRR_V$PAX4_03
7301	TYRO3	TYRO3 protein tyrosine kinase	TTGTTT_V$FOXO4_01	CAGGTG_V$E12_Q6				AACTTT_UNKNOWN									TTANTCA_UNKNOWN	TGTTTGY_V$HNF3_Q6			TGCTGAY_UNKNOWN	CAGGTA_V$AREB6_01																GGGYGTGNY_UNKNOWN		YNGTTNNNATT_UNKNOWN	TAATTA_V$CHX10_01		V$HNF3ALPHA_Q6
115265	DDIT4L	DNA-damage-inducible transcript 4-like	TTGTTT_V$FOXO4_01	CAGGTG_V$E12_Q6					TGGAAA_V$NFAT_Q4_01		TATAAA_V$TATA_01		CAGCTG_V$AP4_Q5								TGCTGAY_UNKNOWN												TGACCTY_V$ERR1_Q2			GCANCTGNY_V$MYOD_Q6
9734	HDAC9	histone deacetylase 9	TTGTTT_V$FOXO4_01	CAGGTG_V$E12_Q6							TATAAA_V$TATA_01		CAGCTG_V$AP4_Q5		TGANTCA_V$AP1_C					WGTTNNNNNAAA_UNKNOWN											TGTTTAC,MIR-30A-5P,MIR-30C,MIR-30D,MIR-30B,MIR-30E-5P	V$RORA1_01				GCANCTGNY_V$MYOD_Q6	YTATTTTNR_V$MEF2_02									GTGCCAA,MIR-96
7273	TTN	titin	TTGTTT_V$FOXO4_01	CAGGTG_V$E12_Q6								CTTTGA_V$LEF1_Q2				GGGTGGRR_V$PAX4_03			GATTGGY_V$NFY_Q6_01		TGCTGAY_UNKNOWN																YTATTTTNR_V$MEF2_02												TGACAGNY_V$MEIS1_01
114907	FBXO32	F-box protein 32	TTGTTT_V$FOXO4_01	CAGGTG_V$E12_Q6								CTTTGA_V$LEF1_Q2																								GCANCTGNY_V$MYOD_Q6
59277	NTN4	netrin 4	TTGTTT_V$FOXO4_01	CAGGTG_V$E12_Q6											TGANTCA_V$AP1_C	GGGTGGRR_V$PAX4_03		TGTTTGY_V$HNF3_Q6																	GCACTTT,MIR-17-5P,MIR-20A,MIR-106A,MIR-106B,MIR-20B,MIR-519D	GCANCTGNY_V$MYOD_Q6						AGCACTT,MIR-93,MIR-302A,MIR-302B,MIR-302C,MIR-302D,MIR-372,MIR-373,MIR-520E,MIR-520A,MIR-526B,MIR-520B,MIR-520C,MIR-520D				GTGCCAA,MIR-96
163486	DENND1B	DENN/MADD domain containing 1B	TTGTTT_V$FOXO4_01	CAGGTG_V$E12_Q6											TGANTCA_V$AP1_C															TGCCTTA,MIR-124A						GCANCTGNY_V$MYOD_Q6					TAATTA_V$CHX10_01
51442	VGLL1	vestigial like 1 (Drosophila)	TTGTTT_V$FOXO4_01	CAGGTG_V$E12_Q6														TGTTTGY_V$HNF3_Q6
5307	PITX1	paired-like homeodomain 1	TTGTTT_V$FOXO4_01	CAGGTG_V$E12_Q6																WGTTNNNNNAAA_UNKNOWN																					TAATTA_V$CHX10_01
596	BCL2	B-cell CLL/lymphoma 2	TTGTTT_V$FOXO4_01	CAGGTG_V$E12_Q6																														RGAGGAARY_V$PU1_Q6						YNGTTNNNATT_UNKNOWN
9732	DOCK4	dedicator of cytokinesis 4	TTGTTT_V$FOXO4_01		GGGAGGRR_V$MAZ_Q6	CTTTGT_V$LEF1_Q2	GGGCGGR_V$SP1_Q6	AACTTT_UNKNOWN	TGGAAA_V$NFAT_Q4_01	RYTTCCTG_V$ETS2_B			CAGCTG_V$AP4_Q5		TGANTCA_V$AP1_C																									YNGTTNNNATT_UNKNOWN									TGACAGNY_V$MEIS1_01
148479	PHF13	PHD finger protein 13	TTGTTT_V$FOXO4_01		GGGAGGRR_V$MAZ_Q6	CTTTGT_V$LEF1_Q2	GGGCGGR_V$SP1_Q6	AACTTT_UNKNOWN
6903	TBCC	tubulin folding cofactor C	TTGTTT_V$FOXO4_01		GGGAGGRR_V$MAZ_Q6	CTTTGT_V$LEF1_Q2	GGGCGGR_V$SP1_Q6				TATAAA_V$TATA_01		CAGCTG_V$AP4_Q5	RTAAACA_V$FREAC2_01		GGGTGGRR_V$PAX4_03			GATTGGY_V$NFY_Q6_01	WGTTNNNNNAAA_UNKNOWN		CAGGTA_V$AREB6_01	MGGAAGTG_V$GABP_B	RNGTGGGC_UNKNOWN		SCGGAAGY_V$ELK1_02	CTTTAAR_UNKNOWN							RGAGGAARY_V$PU1_Q6		GCANCTGNY_V$MYOD_Q6
482	ATP1B2	ATPase, Na+/K+ transporting, beta 2 polypeptide	TTGTTT_V$FOXO4_01		GGGAGGRR_V$MAZ_Q6	CTTTGT_V$LEF1_Q2	GGGCGGR_V$SP1_Q6				TATAAA_V$TATA_01		CAGCTG_V$AP4_Q5			GGGTGGRR_V$PAX4_03										SCGGAAGY_V$ELK1_02						V$RORA1_01
1404	HAPLN1	hyaluronan and proteoglycan link protein 1	TTGTTT_V$FOXO4_01		GGGAGGRR_V$MAZ_Q6	CTTTGT_V$LEF1_Q2		AACTTT_UNKNOWN	TGGAAA_V$NFAT_Q4_01	RYTTCCTG_V$ETS2_B	TATAAA_V$TATA_01	CTTTGA_V$LEF1_Q2				GGGTGGRR_V$PAX4_03		TGTTTGY_V$HNF3_Q6																RGAGGAARY_V$PU1_Q6							TAATTA_V$CHX10_01		V$HNF3ALPHA_Q6
7029	TFDP2	transcription factor Dp-2 (E2F dimerization partner 2)	TTGTTT_V$FOXO4_01		GGGAGGRR_V$MAZ_Q6	CTTTGT_V$LEF1_Q2		AACTTT_UNKNOWN	TGGAAA_V$NFAT_Q4_01		TATAAA_V$TATA_01	CTTTGA_V$LEF1_Q2	CAGCTG_V$AP4_Q5	RTAAACA_V$FREAC2_01				TGTTTGY_V$HNF3_Q6												TGCCTTA,MIR-124A										YNGTTNNNATT_UNKNOWN	TAATTA_V$CHX10_01		V$HNF3ALPHA_Q6						TGACAGNY_V$MEIS1_01
28973	MRPS18B	mitochondrial ribosomal protein S18B	TTGTTT_V$FOXO4_01		GGGAGGRR_V$MAZ_Q6	CTTTGT_V$LEF1_Q2			TGGAAA_V$NFAT_Q4_01		TATAAA_V$TATA_01										TGCTGAY_UNKNOWN		MGGAAGTG_V$GABP_B	RNGTGGGC_UNKNOWN			CTTTAAR_UNKNOWN										YTATTTTNR_V$MEF2_02								YCATTAA_UNKNOWN
4756	NEO1	neogenin 1	TTGTTT_V$FOXO4_01		GGGAGGRR_V$MAZ_Q6	CTTTGT_V$LEF1_Q2						CTTTGA_V$LEF1_Q2		RTAAACA_V$FREAC2_01			TTANTCA_UNKNOWN															V$RORA1_01									TAATTA_V$CHX10_01	AGCACTT,MIR-93,MIR-302A,MIR-302B,MIR-302C,MIR-302D,MIR-372,MIR-373,MIR-520E,MIR-520A,MIR-526B,MIR-520B,MIR-520C,MIR-520D	V$HNF3ALPHA_Q6	CCCNNGGGAR_V$OLF1_01	YCATTAA_UNKNOWN
3181	HNRNPA2B1	heterogeneous nuclear ribonucleoprotein A2/B1	TTGTTT_V$FOXO4_01		GGGAGGRR_V$MAZ_Q6	CTTTGT_V$LEF1_Q2						CTTTGA_V$LEF1_Q2				GGGTGGRR_V$PAX4_03				WGTTNNNNNAAA_UNKNOWN																												TAGCTTT,MIR-9
79962	DNAJC22	DnaJ (Hsp40) homolog, subfamily C, member 22	TTGTTT_V$FOXO4_01		GGGAGGRR_V$MAZ_Q6	CTTTGT_V$LEF1_Q2						CTTTGA_V$LEF1_Q2					TTANTCA_UNKNOWN	TGTTTGY_V$HNF3_Q6				CAGGTA_V$AREB6_01																						CCCNNGGGAR_V$OLF1_01
1105	CHD1	chromodomain helicase DNA binding protein 1	TTGTTT_V$FOXO4_01		GGGAGGRR_V$MAZ_Q6	CTTTGT_V$LEF1_Q2								RTAAACA_V$FREAC2_01						WGTTNNNNNAAA_UNKNOWN
25836	NIPBL	Nipped-B homolog (Drosophila)	TTGTTT_V$FOXO4_01		GGGAGGRR_V$MAZ_Q6		GGGCGGR_V$SP1_Q6	AACTTT_UNKNOWN			TATAAA_V$TATA_01		CAGCTG_V$AP4_Q5				TTANTCA_UNKNOWN	TGTTTGY_V$HNF3_Q6					MGGAAGTG_V$GABP_B			SCGGAAGY_V$ELK1_02		V$NFKB_Q6						RGAGGAARY_V$PU1_Q6						YNGTTNNNATT_UNKNOWN						GTGCCAA,MIR-96			TGACAGNY_V$MEIS1_01
11100	HNRNPUL1	heterogeneous nuclear ribonucleoprotein U-like 1	TTGTTT_V$FOXO4_01		GGGAGGRR_V$MAZ_Q6		GGGCGGR_V$SP1_Q6	AACTTT_UNKNOWN										TGTTTGY_V$HNF3_Q6	GATTGGY_V$NFY_Q6_01															RGAGGAARY_V$PU1_Q6
81558	FAM117A	family with sequence similarity 117, member A	TTGTTT_V$FOXO4_01		GGGAGGRR_V$MAZ_Q6		GGGCGGR_V$SP1_Q6		TGGAAA_V$NFAT_Q4_01		TATAAA_V$TATA_01				TGANTCA_V$AP1_C				GATTGGY_V$NFY_Q6_01			CAGGTA_V$AREB6_01			CACGTG_V$MYC_Q2			V$NFKB_Q6							GCACTTT,MIR-17-5P,MIR-20A,MIR-106A,MIR-106B,MIR-20B,MIR-519D			GGGYGTGNY_UNKNOWN				AGCACTT,MIR-93,MIR-302A,MIR-302B,MIR-302C,MIR-302D,MIR-372,MIR-373,MIR-520E,MIR-520A,MIR-526B,MIR-520B,MIR-520C,MIR-520D			YCATTAA_UNKNOWN
8822	FGF17	fibroblast growth factor 17	TTGTTT_V$FOXO4_01		GGGAGGRR_V$MAZ_Q6		GGGCGGR_V$SP1_Q6		TGGAAA_V$NFAT_Q4_01			CTTTGA_V$LEF1_Q2	CAGCTG_V$AP4_Q5			GGGTGGRR_V$PAX4_03												V$NFKB_Q6	TTTNNANAGCYR_UNKNOWN							GCANCTGNY_V$MYOD_Q6
7922	SLC39A7	solute carrier family 39 (zinc transporter), member 7	TTGTTT_V$FOXO4_01		GGGAGGRR_V$MAZ_Q6		GGGCGGR_V$SP1_Q6		TGGAAA_V$NFAT_Q4_01					RTAAACA_V$FREAC2_01				TGTTTGY_V$HNF3_Q6							CACGTG_V$MYC_Q2	SCGGAAGY_V$ELK1_02		V$NFKB_Q6
60677	CELF6	CUGBP, Elav-like family member 6	TTGTTT_V$FOXO4_01		GGGAGGRR_V$MAZ_Q6		GGGCGGR_V$SP1_Q6							RTAAACA_V$FREAC2_01																								GGGYGTGNY_UNKNOWN								GTGCCAA,MIR-96
10369	CACNG2	calcium channel, voltage-dependent, gamma subunit 2	TTGTTT_V$FOXO4_01		GGGAGGRR_V$MAZ_Q6			AACTTT_UNKNOWN	TGGAAA_V$NFAT_Q4_01	RYTTCCTG_V$ETS2_B	TATAAA_V$TATA_01		CAGCTG_V$AP4_Q5	RTAAACA_V$FREAC2_01		GGGTGGRR_V$PAX4_03		TGTTTGY_V$HNF3_Q6			TGCTGAY_UNKNOWN								TTTNNANAGCYR_UNKNOWN												TAATTA_V$CHX10_01
5251	PHEX	phosphate regulating endopeptidase homolog, X-linked	TTGTTT_V$FOXO4_01		GGGAGGRR_V$MAZ_Q6			AACTTT_UNKNOWN	TGGAAA_V$NFAT_Q4_01	RYTTCCTG_V$ETS2_B				RTAAACA_V$FREAC2_01				TGTTTGY_V$HNF3_Q6		WGTTNNNNNAAA_UNKNOWN							CTTTAAR_UNKNOWN										YTATTTTNR_V$MEF2_02						V$HNF3ALPHA_Q6
11166	SOX21	SRY (sex determining region Y)-box 21	TTGTTT_V$FOXO4_01		GGGAGGRR_V$MAZ_Q6			AACTTT_UNKNOWN	TGGAAA_V$NFAT_Q4_01			CTTTGA_V$LEF1_Q2																																				TAGCTTT,MIR-9
3720	JARID2	jumonji, AT rich interactive domain 2	TTGTTT_V$FOXO4_01		GGGAGGRR_V$MAZ_Q6			AACTTT_UNKNOWN	TGGAAA_V$NFAT_Q4_01									TGTTTGY_V$HNF3_Q6	GATTGGY_V$NFY_Q6_01	WGTTNNNNNAAA_UNKNOWN	TGCTGAY_UNKNOWN	CAGGTA_V$AREB6_01					CTTTAAR_UNKNOWN					V$RORA1_01	TGACCTY_V$ERR1_Q2											CCCNNGGGAR_V$OLF1_01
2018	EMX2	empty spiracles homeobox 2	TTGTTT_V$FOXO4_01		GGGAGGRR_V$MAZ_Q6			AACTTT_UNKNOWN						RTAAACA_V$FREAC2_01					GATTGGY_V$NFY_Q6_01			CAGGTA_V$AREB6_01		RNGTGGGC_UNKNOWN			CTTTAAR_UNKNOWN							RGAGGAARY_V$PU1_Q6							TAATTA_V$CHX10_01				YCATTAA_UNKNOWN
2308	FOXO1	forkhead box O1	TTGTTT_V$FOXO4_01		GGGAGGRR_V$MAZ_Q6			AACTTT_UNKNOWN						RTAAACA_V$FREAC2_01													CTTTAAR_UNKNOWN																			GTGCCAA,MIR-96
84898	PLXDC2	plexin domain containing 2	TTGTTT_V$FOXO4_01		GGGAGGRR_V$MAZ_Q6			AACTTT_UNKNOWN												WGTTNNNNNAAA_UNKNOWN							CTTTAAR_UNKNOWN	V$NFKB_Q6																CCCNNGGGAR_V$OLF1_01
4520	MTF1	metal-regulatory transcription factor 1	TTGTTT_V$FOXO4_01		GGGAGGRR_V$MAZ_Q6				TGGAAA_V$NFAT_Q4_01							GGGTGGRR_V$PAX4_03							MGGAAGTG_V$GABP_B			SCGGAAGY_V$ELK1_02																			YCATTAA_UNKNOWN		TGCACTG,MIR-148A,MIR-152,MIR-148B
8829	NRP1	neuropilin 1	TTGTTT_V$FOXO4_01		GGGAGGRR_V$MAZ_Q6					RYTTCCTG_V$ETS2_B											TGCTGAY_UNKNOWN								TTTNNANAGCYR_UNKNOWN		TGTTTAC,MIR-30A-5P,MIR-30C,MIR-30D,MIR-30B,MIR-30E-5P	V$RORA1_01	TGACCTY_V$ERR1_Q2	RGAGGAARY_V$PU1_Q6							TAATTA_V$CHX10_01				YCATTAA_UNKNOWN		TGCACTG,MIR-148A,MIR-152,MIR-148B
6911	TBX6	T-box 6	TTGTTT_V$FOXO4_01		GGGAGGRR_V$MAZ_Q6						TATAAA_V$TATA_01		CAGCTG_V$AP4_Q5									CAGGTA_V$AREB6_01				SCGGAAGY_V$ELK1_02							TGACCTY_V$ERR1_Q2								TAATTA_V$CHX10_01
1805	DPT	dermatopontin	TTGTTT_V$FOXO4_01		GGGAGGRR_V$MAZ_Q6						TATAAA_V$TATA_01																		TTTNNANAGCYR_UNKNOWN
79137	FAM134A	family with sequence similarity 134, member A	TTGTTT_V$FOXO4_01		GGGAGGRR_V$MAZ_Q6									RTAAACA_V$FREAC2_01			TTANTCA_UNKNOWN	TGTTTGY_V$HNF3_Q6							CACGTG_V$MYC_Q2										GCACTTT,MIR-17-5P,MIR-20A,MIR-106A,MIR-106B,MIR-20B,MIR-519D				CTCAGGG,MIR-125B,MIR-125A
27013	CNPPD1	cyclin Pas1/PHO80 domain containing 1	TTGTTT_V$FOXO4_01		GGGAGGRR_V$MAZ_Q6									RTAAACA_V$FREAC2_01			TTANTCA_UNKNOWN	TGTTTGY_V$HNF3_Q6							CACGTG_V$MYC_Q2																TAATTA_V$CHX10_01
7341	SUMO1	SMT3 suppressor of mif two 3 homolog 1 (S. cerevisiae)	TTGTTT_V$FOXO4_01		GGGAGGRR_V$MAZ_Q6									RTAAACA_V$FREAC2_01					GATTGGY_V$NFY_Q6_01				MGGAAGTG_V$GABP_B			SCGGAAGY_V$ELK1_02
27230	SERP1	stress-associated endoplasmic reticulum protein 1	TTGTTT_V$FOXO4_01		GGGAGGRR_V$MAZ_Q6																									TGCCTTA,MIR-124A					GCACTTT,MIR-17-5P,MIR-20A,MIR-106A,MIR-106B,MIR-20B,MIR-519D
54621	VSIG10	V-set and immunoglobulin domain containing 10	TTGTTT_V$FOXO4_01		GGGAGGRR_V$MAZ_Q6																													RGAGGAARY_V$PU1_Q6
3223	HOXC6	homeobox C6	TTGTTT_V$FOXO4_01			CTTTGT_V$LEF1_Q2	GGGCGGR_V$SP1_Q6	AACTTT_UNKNOWN			TATAAA_V$TATA_01	CTTTGA_V$LEF1_Q2	CAGCTG_V$AP4_Q5	RTAAACA_V$FREAC2_01		GGGTGGRR_V$PAX4_03	TTANTCA_UNKNOWN	TGTTTGY_V$HNF3_Q6	GATTGGY_V$NFY_Q6_01	WGTTNNNNNAAA_UNKNOWN		CAGGTA_V$AREB6_01												RGAGGAARY_V$PU1_Q6					CTCAGGG,MIR-125B,MIR-125A	YNGTTNNNATT_UNKNOWN
7150	TOP1	topoisomerase (DNA) I	TTGTTT_V$FOXO4_01			CTTTGT_V$LEF1_Q2	GGGCGGR_V$SP1_Q6	AACTTT_UNKNOWN																	CACGTG_V$MYC_Q2		CTTTAAR_UNKNOWN	V$NFKB_Q6									YTATTTTNR_V$MEF2_02												TGACAGNY_V$MEIS1_01
128077	LIX1L	Lix1 homolog (mouse)-like	TTGTTT_V$FOXO4_01			CTTTGT_V$LEF1_Q2	GGGCGGR_V$SP1_Q6		TGGAAA_V$NFAT_Q4_01	RYTTCCTG_V$ETS2_B									GATTGGY_V$NFY_Q6_01			CAGGTA_V$AREB6_01						V$NFKB_Q6
31	ACACA	acetyl-CoA carboxylase alpha	TTGTTT_V$FOXO4_01			CTTTGT_V$LEF1_Q2	GGGCGGR_V$SP1_Q6		TGGAAA_V$NFAT_Q4_01																CACGTG_V$MYC_Q2															YNGTTNNNATT_UNKNOWN			V$HNF3ALPHA_Q6						TGACAGNY_V$MEIS1_01
9960	USP3	ubiquitin specific peptidase 3	TTGTTT_V$FOXO4_01			CTTTGT_V$LEF1_Q2	GGGCGGR_V$SP1_Q6			RYTTCCTG_V$ETS2_B		CTTTGA_V$LEF1_Q2	CAGCTG_V$AP4_Q5	RTAAACA_V$FREAC2_01	TGANTCA_V$AP1_C		TTANTCA_UNKNOWN									SCGGAAGY_V$ELK1_02							TGACCTY_V$ERR1_Q2		GCACTTT,MIR-17-5P,MIR-20A,MIR-106A,MIR-106B,MIR-20B,MIR-519D
1073	CFL2	cofilin 2 (muscle)	TTGTTT_V$FOXO4_01			CTTTGT_V$LEF1_Q2	GGGCGGR_V$SP1_Q6				TATAAA_V$TATA_01			RTAAACA_V$FREAC2_01													CTTTAAR_UNKNOWN				TGTTTAC,MIR-30A-5P,MIR-30C,MIR-30D,MIR-30B,MIR-30E-5P				GCACTTT,MIR-17-5P,MIR-20A,MIR-106A,MIR-106B,MIR-20B,MIR-519D							AGCACTT,MIR-93,MIR-302A,MIR-302B,MIR-302C,MIR-302D,MIR-372,MIR-373,MIR-520E,MIR-520A,MIR-526B,MIR-520B,MIR-520C,MIR-520D					TGCACTG,MIR-148A,MIR-152,MIR-148B	TAGCTTT,MIR-9
25777	SUN2	Sad1 and UNC84 domain containing 2	TTGTTT_V$FOXO4_01			CTTTGT_V$LEF1_Q2	GGGCGGR_V$SP1_Q6																	RNGTGGGC_UNKNOWN																									TGACAGNY_V$MEIS1_01
64359	NXN	nucleoredoxin	TTGTTT_V$FOXO4_01			CTTTGT_V$LEF1_Q2	GGGCGGR_V$SP1_Q6																				CTTTAAR_UNKNOWN
84542	KIAA1841	KIAA1841	TTGTTT_V$FOXO4_01			CTTTGT_V$LEF1_Q2	GGGCGGR_V$SP1_Q6
9079	LDB2	LIM domain binding 2	TTGTTT_V$FOXO4_01			CTTTGT_V$LEF1_Q2		AACTTT_UNKNOWN	TGGAAA_V$NFAT_Q4_01	RYTTCCTG_V$ETS2_B	TATAAA_V$TATA_01								GATTGGY_V$NFY_Q6_01	WGTTNNNNNAAA_UNKNOWN		CAGGTA_V$AREB6_01					CTTTAAR_UNKNOWN					V$RORA1_01									TAATTA_V$CHX10_01					GTGCCAA,MIR-96
5144	PDE4D	phosphodiesterase 4D, cAMP-specific	TTGTTT_V$FOXO4_01			CTTTGT_V$LEF1_Q2		AACTTT_UNKNOWN	TGGAAA_V$NFAT_Q4_01	RYTTCCTG_V$ETS2_B					TGANTCA_V$AP1_C		TTANTCA_UNKNOWN	TGTTTGY_V$HNF3_Q6				CAGGTA_V$AREB6_01									TGTTTAC,MIR-30A-5P,MIR-30C,MIR-30D,MIR-30B,MIR-30E-5P												V$HNF3ALPHA_Q6		YCATTAA_UNKNOWN
9586	CREB5	cAMP responsive element binding protein 5	TTGTTT_V$FOXO4_01			CTTTGT_V$LEF1_Q2		AACTTT_UNKNOWN	TGGAAA_V$NFAT_Q4_01		TATAAA_V$TATA_01	CTTTGA_V$LEF1_Q2		RTAAACA_V$FREAC2_01	TGANTCA_V$AP1_C		TTANTCA_UNKNOWN	TGTTTGY_V$HNF3_Q6	GATTGGY_V$NFY_Q6_01	WGTTNNNNNAAA_UNKNOWN		CAGGTA_V$AREB6_01					CTTTAAR_UNKNOWN							RGAGGAARY_V$PU1_Q6	GCACTTT,MIR-17-5P,MIR-20A,MIR-106A,MIR-106B,MIR-20B,MIR-519D		YTATTTTNR_V$MEF2_02				TAATTA_V$CHX10_01	AGCACTT,MIR-93,MIR-302A,MIR-302B,MIR-302C,MIR-302D,MIR-372,MIR-373,MIR-520E,MIR-520A,MIR-526B,MIR-520B,MIR-520C,MIR-520D			YCATTAA_UNKNOWN			TAGCTTT,MIR-9	TGACAGNY_V$MEIS1_01
648	BMI1	BMI1 polycomb ring finger oncogene	TTGTTT_V$FOXO4_01			CTTTGT_V$LEF1_Q2		AACTTT_UNKNOWN	TGGAAA_V$NFAT_Q4_01		TATAAA_V$TATA_01	CTTTGA_V$LEF1_Q2		RTAAACA_V$FREAC2_01			TTANTCA_UNKNOWN					CAGGTA_V$AREB6_01		RNGTGGGC_UNKNOWN
6474	SHOX2	short stature homeobox 2	TTGTTT_V$FOXO4_01			CTTTGT_V$LEF1_Q2		AACTTT_UNKNOWN	TGGAAA_V$NFAT_Q4_01		TATAAA_V$TATA_01		CAGCTG_V$AP4_Q5	RTAAACA_V$FREAC2_01	TGANTCA_V$AP1_C					WGTTNNNNNAAA_UNKNOWN																GCANCTGNY_V$MYOD_Q6		GGGYGTGNY_UNKNOWN		YNGTTNNNATT_UNKNOWN	TAATTA_V$CHX10_01								TGACAGNY_V$MEIS1_01
27314	RAB30	RAB30, member RAS oncogene family	TTGTTT_V$FOXO4_01			CTTTGT_V$LEF1_Q2		AACTTT_UNKNOWN	TGGAAA_V$NFAT_Q4_01			CTTTGA_V$LEF1_Q2	CAGCTG_V$AP4_Q5	RTAAACA_V$FREAC2_01	TGANTCA_V$AP1_C	GGGTGGRR_V$PAX4_03					TGCTGAY_UNKNOWN				CACGTG_V$MYC_Q2										GCACTTT,MIR-17-5P,MIR-20A,MIR-106A,MIR-106B,MIR-20B,MIR-519D			GGGYGTGNY_UNKNOWN							YCATTAA_UNKNOWN
23767	FLRT3	fibronectin leucine rich transmembrane protein 3	TTGTTT_V$FOXO4_01			CTTTGT_V$LEF1_Q2		AACTTT_UNKNOWN	TGGAAA_V$NFAT_Q4_01				CAGCTG_V$AP4_Q5	RTAAACA_V$FREAC2_01			TTANTCA_UNKNOWN							RNGTGGGC_UNKNOWN												GCANCTGNY_V$MYOD_Q6	YTATTTTNR_V$MEF2_02			YNGTTNNNATT_UNKNOWN	TAATTA_V$CHX10_01								TGACAGNY_V$MEIS1_01
5523	PPP2R3A	protein phosphatase 2, regulatory subunit B'', alpha	TTGTTT_V$FOXO4_01			CTTTGT_V$LEF1_Q2		AACTTT_UNKNOWN	TGGAAA_V$NFAT_Q4_01				CAGCTG_V$AP4_Q5	RTAAACA_V$FREAC2_01				TGTTTGY_V$HNF3_Q6		WGTTNNNNNAAA_UNKNOWN							CTTTAAR_UNKNOWN						TGACCTY_V$ERR1_Q2			GCANCTGNY_V$MYOD_Q6	YTATTTTNR_V$MEF2_02
11279	KLF8	Kruppel-like factor 8	TTGTTT_V$FOXO4_01			CTTTGT_V$LEF1_Q2		AACTTT_UNKNOWN	TGGAAA_V$NFAT_Q4_01				CAGCTG_V$AP4_Q5			GGGTGGRR_V$PAX4_03											CTTTAAR_UNKNOWN
1392	CRH	corticotropin releasing hormone	TTGTTT_V$FOXO4_01			CTTTGT_V$LEF1_Q2		AACTTT_UNKNOWN			TATAAA_V$TATA_01	CTTTGA_V$LEF1_Q2		RTAAACA_V$FREAC2_01																			TGACCTY_V$ERR1_Q2										V$HNF3ALPHA_Q6						TGACAGNY_V$MEIS1_01
4094	MAF	v-maf musculoaponeurotic fibrosarcoma oncogene homolog (avian)	TTGTTT_V$FOXO4_01			CTTTGT_V$LEF1_Q2		AACTTT_UNKNOWN			TATAAA_V$TATA_01		CAGCTG_V$AP4_Q5	RTAAACA_V$FREAC2_01						WGTTNNNNNAAA_UNKNOWN							CTTTAAR_UNKNOWN																V$HNF3ALPHA_Q6				TGCACTG,MIR-148A,MIR-152,MIR-148B		TGACAGNY_V$MEIS1_01
80319	CXXC4	CXXC finger protein 4	TTGTTT_V$FOXO4_01			CTTTGT_V$LEF1_Q2		AACTTT_UNKNOWN					CAGCTG_V$AP4_Q5
7224	TRPC5	transient receptor potential cation channel, subfamily C, member 5	TTGTTT_V$FOXO4_01			CTTTGT_V$LEF1_Q2		AACTTT_UNKNOWN								GGGTGGRR_V$PAX4_03
6529	SLC6A1	solute carrier family 6 (neurotransmitter transporter, GABA), member 1	TTGTTT_V$FOXO4_01			CTTTGT_V$LEF1_Q2		AACTTT_UNKNOWN										TGTTTGY_V$HNF3_Q6											TTTNNANAGCYR_UNKNOWN
375449	MAST4	microtubule associated serine/threonine kinase family member 4	TTGTTT_V$FOXO4_01			CTTTGT_V$LEF1_Q2		AACTTT_UNKNOWN										TGTTTGY_V$HNF3_Q6
7105	TSPAN6	tetraspanin 6	TTGTTT_V$FOXO4_01			CTTTGT_V$LEF1_Q2		AACTTT_UNKNOWN														CAGGTA_V$AREB6_01																GGGYGTGNY_UNKNOWN
10098	TSPAN5	tetraspanin 5	TTGTTT_V$FOXO4_01			CTTTGT_V$LEF1_Q2			TGGAAA_V$NFAT_Q4_01					RTAAACA_V$FREAC2_01
6272	SORT1	sortilin 1	TTGTTT_V$FOXO4_01			CTTTGT_V$LEF1_Q2			TGGAAA_V$NFAT_Q4_01										GATTGGY_V$NFY_Q6_01														TGACCTY_V$ERR1_Q2						CTCAGGG,MIR-125B,MIR-125A							GTGCCAA,MIR-96
57325	CSRP2BP	CSRP2 binding protein	TTGTTT_V$FOXO4_01			CTTTGT_V$LEF1_Q2			TGGAAA_V$NFAT_Q4_01												TGCTGAY_UNKNOWN				CACGTG_V$MYC_Q2
25984	KRT23	keratin 23 (histone deacetylase inducible)	TTGTTT_V$FOXO4_01			CTTTGT_V$LEF1_Q2				RYTTCCTG_V$ETS2_B	TATAAA_V$TATA_01	CTTTGA_V$LEF1_Q2					TTANTCA_UNKNOWN																	RGAGGAARY_V$PU1_Q6							TAATTA_V$CHX10_01				YCATTAA_UNKNOWN
10225	CD96	CD96 molecule	TTGTTT_V$FOXO4_01			CTTTGT_V$LEF1_Q2				RYTTCCTG_V$ETS2_B	TATAAA_V$TATA_01									WGTTNNNNNAAA_UNKNOWN																				YNGTTNNNATT_UNKNOWN
51274	KLF3	Kruppel-like factor 3 (basic)	TTGTTT_V$FOXO4_01			CTTTGT_V$LEF1_Q2					TATAAA_V$TATA_01	CTTTGA_V$LEF1_Q2		RTAAACA_V$FREAC2_01		GGGTGGRR_V$PAX4_03		TGTTTGY_V$HNF3_Q6		WGTTNNNNNAAA_UNKNOWN							CTTTAAR_UNKNOWN										YTATTTTNR_V$MEF2_02						V$HNF3ALPHA_Q6			GTGCCAA,MIR-96
3983	ABLIM1	actin binding LIM protein 1	TTGTTT_V$FOXO4_01			CTTTGT_V$LEF1_Q2					TATAAA_V$TATA_01		CAGCTG_V$AP4_Q5				TTANTCA_UNKNOWN			WGTTNNNNNAAA_UNKNOWN																				YNGTTNNNATT_UNKNOWN
2823	GPM6A	glycoprotein M6A	TTGTTT_V$FOXO4_01			CTTTGT_V$LEF1_Q2						CTTTGA_V$LEF1_Q2		RTAAACA_V$FREAC2_01	TGANTCA_V$AP1_C		TTANTCA_UNKNOWN	TGTTTGY_V$HNF3_Q6				CAGGTA_V$AREB6_01					CTTTAAR_UNKNOWN																V$HNF3ALPHA_Q6			GTGCCAA,MIR-96	TGCACTG,MIR-148A,MIR-152,MIR-148B	TAGCTTT,MIR-9	TGACAGNY_V$MEIS1_01
23588	KLHDC2	kelch domain containing 2	TTGTTT_V$FOXO4_01			CTTTGT_V$LEF1_Q2							CAGCTG_V$AP4_Q5	RTAAACA_V$FREAC2_01
1184	CLCN5	chloride channel 5	TTGTTT_V$FOXO4_01			CTTTGT_V$LEF1_Q2									TGANTCA_V$AP1_C							CAGGTA_V$AREB6_01
535	ATP6V0A1	ATPase, H+ transporting, lysosomal V0 subunit a1	TTGTTT_V$FOXO4_01			CTTTGT_V$LEF1_Q2									TGANTCA_V$AP1_C												CTTTAAR_UNKNOWN
340719	NANOS1	nanos homolog 1 (Drosophila)	TTGTTT_V$FOXO4_01				GGGCGGR_V$SP1_Q6		TGGAAA_V$NFAT_Q4_01		TATAAA_V$TATA_01		CAGCTG_V$AP4_Q5						GATTGGY_V$NFY_Q6_01		TGCTGAY_UNKNOWN														GCACTTT,MIR-17-5P,MIR-20A,MIR-106A,MIR-106B,MIR-20B,MIR-519D											GTGCCAA,MIR-96
3736	KCNA1	potassium voltage-gated channel, shaker-related subfamily, member 1 (episodic ataxia with myokymia)	TTGTTT_V$FOXO4_01				GGGCGGR_V$SP1_Q6		TGGAAA_V$NFAT_Q4_01					RTAAACA_V$FREAC2_01		GGGTGGRR_V$PAX4_03			GATTGGY_V$NFY_Q6_01		TGCTGAY_UNKNOWN	CAGGTA_V$AREB6_01
79735	TBC1D17	TBC1 domain family, member 17	TTGTTT_V$FOXO4_01				GGGCGGR_V$SP1_Q6			RYTTCCTG_V$ETS2_B				RTAAACA_V$FREAC2_01	TGANTCA_V$AP1_C											SCGGAAGY_V$ELK1_02
23530	NNT	nicotinamide nucleotide transhydrogenase	TTGTTT_V$FOXO4_01				GGGCGGR_V$SP1_Q6				TATAAA_V$TATA_01			RTAAACA_V$FREAC2_01			TTANTCA_UNKNOWN
89953	KLC4	kinesin light chain 4	TTGTTT_V$FOXO4_01				GGGCGGR_V$SP1_Q6									GGGTGGRR_V$PAX4_03			GATTGGY_V$NFY_Q6_01								CTTTAAR_UNKNOWN						TGACCTY_V$ERR1_Q2
56850	GRIPAP1	GRIP1 associated protein 1	TTGTTT_V$FOXO4_01				GGGCGGR_V$SP1_Q6										TTANTCA_UNKNOWN									SCGGAAGY_V$ELK1_02
10207	INADL	InaD-like (Drosophila)	TTGTTT_V$FOXO4_01				GGGCGGR_V$SP1_Q6																MGGAAGTG_V$GABP_B
55066	PDPR	pyruvate dehydrogenase phosphatase regulatory subunit	TTGTTT_V$FOXO4_01				GGGCGGR_V$SP1_Q6																		CACGTG_V$MYC_Q2
641	BLM	Bloom syndrome, RecQ helicase-like	TTGTTT_V$FOXO4_01				GGGCGGR_V$SP1_Q6																			SCGGAAGY_V$ELK1_02
28955	DEXI	Dexi homolog (mouse)	TTGTTT_V$FOXO4_01				GGGCGGR_V$SP1_Q6																								TGTTTAC,MIR-30A-5P,MIR-30C,MIR-30D,MIR-30B,MIR-30E-5P		TGACCTY_V$ERR1_Q2
163259	DENND2C	DENN/MADD domain containing 2C	TTGTTT_V$FOXO4_01				GGGCGGR_V$SP1_Q6																														YTATTTTNR_V$MEF2_02									GTGCCAA,MIR-96			TGACAGNY_V$MEIS1_01
7175	TPR	translocated promoter region (to activated MET oncogene)	TTGTTT_V$FOXO4_01				GGGCGGR_V$SP1_Q6
130617	ZFAND2B	zinc finger, AN1-type domain 2B	TTGTTT_V$FOXO4_01				GGGCGGR_V$SP1_Q6
64641	EBF2	early B-cell factor 2	TTGTTT_V$FOXO4_01					AACTTT_UNKNOWN	TGGAAA_V$NFAT_Q4_01		TATAAA_V$TATA_01	CTTTGA_V$LEF1_Q2			TGANTCA_V$AP1_C		TTANTCA_UNKNOWN	TGTTTGY_V$HNF3_Q6		WGTTNNNNNAAA_UNKNOWN																							V$HNF3ALPHA_Q6		YCATTAA_UNKNOWN
55534	MAML3	mastermind-like 3 (Drosophila)	TTGTTT_V$FOXO4_01					AACTTT_UNKNOWN	TGGAAA_V$NFAT_Q4_01			CTTTGA_V$LEF1_Q2		RTAAACA_V$FREAC2_01						WGTTNNNNNAAA_UNKNOWN		CAGGTA_V$AREB6_01		RNGTGGGC_UNKNOWN													YTATTTTNR_V$MEF2_02			YNGTTNNNATT_UNKNOWN
140890	SREK1	splicing regulatory glutamine/lysine-rich protein 1	TTGTTT_V$FOXO4_01					AACTTT_UNKNOWN	TGGAAA_V$NFAT_Q4_01			CTTTGA_V$LEF1_Q2					TTANTCA_UNKNOWN	TGTTTGY_V$HNF3_Q6		WGTTNNNNNAAA_UNKNOWN										TGCCTTA,MIR-124A							YTATTTTNR_V$MEF2_02						V$HNF3ALPHA_Q6		YCATTAA_UNKNOWN
80036	TRPM3	transient receptor potential cation channel, subfamily M, member 3	TTGTTT_V$FOXO4_01					AACTTT_UNKNOWN	TGGAAA_V$NFAT_Q4_01																		CTTTAAR_UNKNOWN
53918	PELO	pelota homolog (Drosophila)	TTGTTT_V$FOXO4_01					AACTTT_UNKNOWN		RYTTCCTG_V$ETS2_B		CTTTGA_V$LEF1_Q2															CTTTAAR_UNKNOWN													YNGTTNNNATT_UNKNOWN
56899	ANKS1B	ankyrin repeat and sterile alpha motif domain containing 1B	TTGTTT_V$FOXO4_01					AACTTT_UNKNOWN			TATAAA_V$TATA_01	CTTTGA_V$LEF1_Q2				GGGTGGRR_V$PAX4_03																					YTATTTTNR_V$MEF2_02				TAATTA_V$CHX10_01								TGACAGNY_V$MEIS1_01
29119	CTNNA3	catenin (cadherin-associated protein), alpha 3	TTGTTT_V$FOXO4_01					AACTTT_UNKNOWN			TATAAA_V$TATA_01									WGTTNNNNNAAA_UNKNOWN							CTTTAAR_UNKNOWN						TGACCTY_V$ERR1_Q2
51678	MPP6	membrane protein, palmitoylated 6 (MAGUK p55 subfamily member 6)	TTGTTT_V$FOXO4_01					AACTTT_UNKNOWN				CTTTGA_V$LEF1_Q2		RTAAACA_V$FREAC2_01																		V$RORA1_01	TGACCTY_V$ERR1_Q2												YCATTAA_UNKNOWN
22806	IKZF3	IKAROS family zinc finger 3 (Aiolos)	TTGTTT_V$FOXO4_01					AACTTT_UNKNOWN				CTTTGA_V$LEF1_Q2						TGTTTGY_V$HNF3_Q6							CACGTG_V$MYC_Q2		CTTTAAR_UNKNOWN
84189	SLITRK6	SLIT and NTRK-like family, member 6	TTGTTT_V$FOXO4_01					AACTTT_UNKNOWN					CAGCTG_V$AP4_Q5	RTAAACA_V$FREAC2_01	TGANTCA_V$AP1_C		TTANTCA_UNKNOWN				TGCTGAY_UNKNOWN						CTTTAAR_UNKNOWN			TGCCTTA,MIR-124A									CTCAGGG,MIR-125B,MIR-125A									TAGCTTT,MIR-9
2690	GHR	growth hormone receptor	TTGTTT_V$FOXO4_01					AACTTT_UNKNOWN					CAGCTG_V$AP4_Q5
3052	HCCS	holocytochrome c synthase	TTGTTT_V$FOXO4_01					AACTTT_UNKNOWN																		SCGGAAGY_V$ELK1_02
283576	ZDHHC22	zinc finger, DHHC-type containing 22	TTGTTT_V$FOXO4_01					AACTTT_UNKNOWN																													YTATTTTNR_V$MEF2_02
347902	AMIGO2	adhesion molecule with Ig-like domain 2	TTGTTT_V$FOXO4_01					AACTTT_UNKNOWN
25780	RASGRP3	RAS guanyl releasing protein 3 (calcium and DAG-regulated)	TTGTTT_V$FOXO4_01						TGGAAA_V$NFAT_Q4_01	RYTTCCTG_V$ETS2_B	TATAAA_V$TATA_01	CTTTGA_V$LEF1_Q2								WGTTNNNNNAAA_UNKNOWN														RGAGGAARY_V$PU1_Q6
2113	ETS1	v-ets erythroblastosis virus E26 oncogene homolog 1 (avian)	TTGTTT_V$FOXO4_01						TGGAAA_V$NFAT_Q4_01	RYTTCCTG_V$ETS2_B		CTTTGA_V$LEF1_Q2	CAGCTG_V$AP4_Q5	RTAAACA_V$FREAC2_01			TTANTCA_UNKNOWN												TTTNNANAGCYR_UNKNOWN	TGCCTTA,MIR-124A							YTATTTTNR_V$MEF2_02		CTCAGGG,MIR-125B,MIR-125A
3575	IL7R	interleukin 7 receptor	TTGTTT_V$FOXO4_01						TGGAAA_V$NFAT_Q4_01	RYTTCCTG_V$ETS2_B					TGANTCA_V$AP1_C
1513	CTSK	cathepsin K	TTGTTT_V$FOXO4_01						TGGAAA_V$NFAT_Q4_01	RYTTCCTG_V$ETS2_B																SCGGAAGY_V$ELK1_02											YTATTTTNR_V$MEF2_02												TGACAGNY_V$MEIS1_01
10324	KBTBD10	kelch repeat and BTB (POZ) domain containing 10	TTGTTT_V$FOXO4_01						TGGAAA_V$NFAT_Q4_01		TATAAA_V$TATA_01		CAGCTG_V$AP4_Q5		TGANTCA_V$AP1_C														TTTNNANAGCYR_UNKNOWN				TGACCTY_V$ERR1_Q2			GCANCTGNY_V$MYOD_Q6									YCATTAA_UNKNOWN
9464	HAND2	heart and neural crest derivatives expressed 2	TTGTTT_V$FOXO4_01						TGGAAA_V$NFAT_Q4_01		TATAAA_V$TATA_01			RTAAACA_V$FREAC2_01				TGTTTGY_V$HNF3_Q6		WGTTNNNNNAAA_UNKNOWN																									YCATTAA_UNKNOWN
7021	TFAP2B	transcription factor AP-2 beta (activating enhancer binding protein 2 beta)	TTGTTT_V$FOXO4_01						TGGAAA_V$NFAT_Q4_01		TATAAA_V$TATA_01					GGGTGGRR_V$PAX4_03				WGTTNNNNNAAA_UNKNOWN				RNGTGGGC_UNKNOWN																								TAGCTTT,MIR-9
11081	KERA	keratocan	TTGTTT_V$FOXO4_01						TGGAAA_V$NFAT_Q4_01			CTTTGA_V$LEF1_Q2
523	ATP6V1A	ATPase, H+ transporting, lysosomal 70kDa, V1 subunit A	TTGTTT_V$FOXO4_01						TGGAAA_V$NFAT_Q4_01				CAGCTG_V$AP4_Q5		TGANTCA_V$AP1_C	GGGTGGRR_V$PAX4_03							MGGAAGTG_V$GABP_B		CACGTG_V$MYC_Q2							V$RORA1_01	TGACCTY_V$ERR1_Q2				YTATTTTNR_V$MEF2_02
55284	UBE2W	ubiquitin-conjugating enzyme E2W (putative)	TTGTTT_V$FOXO4_01						TGGAAA_V$NFAT_Q4_01				CAGCTG_V$AP4_Q5			GGGTGGRR_V$PAX4_03																			GCACTTT,MIR-17-5P,MIR-20A,MIR-106A,MIR-106B,MIR-20B,MIR-519D				CTCAGGG,MIR-125B,MIR-125A			AGCACTT,MIR-93,MIR-302A,MIR-302B,MIR-302C,MIR-302D,MIR-372,MIR-373,MIR-520E,MIR-520A,MIR-526B,MIR-520B,MIR-520C,MIR-520D					TGCACTG,MIR-148A,MIR-152,MIR-148B	TAGCTTT,MIR-9
27346	TMEM97	transmembrane protein 97	TTGTTT_V$FOXO4_01						TGGAAA_V$NFAT_Q4_01									TGTTTGY_V$HNF3_Q6
585	BBS4	Bardet-Biedl syndrome 4	TTGTTT_V$FOXO4_01						TGGAAA_V$NFAT_Q4_01
2841	GPR18	G protein-coupled receptor 18	TTGTTT_V$FOXO4_01							RYTTCCTG_V$ETS2_B				RTAAACA_V$FREAC2_01						WGTTNNNNNAAA_UNKNOWN
51134	CCDC41	coiled-coil domain containing 41	TTGTTT_V$FOXO4_01							RYTTCCTG_V$ETS2_B				RTAAACA_V$FREAC2_01											CACGTG_V$MYC_Q2
274	BIN1	bridging integrator 1	TTGTTT_V$FOXO4_01							RYTTCCTG_V$ETS2_B				RTAAACA_V$FREAC2_01													CTTTAAR_UNKNOWN
5159	PDGFRB	platelet-derived growth factor receptor, beta polypeptide	TTGTTT_V$FOXO4_01							RYTTCCTG_V$ETS2_B					TGANTCA_V$AP1_C				GATTGGY_V$NFY_Q6_01					RNGTGGGC_UNKNOWN
22797	TFEC	transcription factor EC	TTGTTT_V$FOXO4_01							RYTTCCTG_V$ETS2_B							TTANTCA_UNKNOWN	TGTTTGY_V$HNF3_Q6		WGTTNNNNNAAA_UNKNOWN							CTTTAAR_UNKNOWN													YNGTTNNNATT_UNKNOWN	TAATTA_V$CHX10_01
29889	GNL2	guanine nucleotide binding protein-like 2 (nucleolar)	TTGTTT_V$FOXO4_01							RYTTCCTG_V$ETS2_B													MGGAAGTG_V$GABP_B			SCGGAAGY_V$ELK1_02
223082	ZNRF2	zinc and ring finger 2	TTGTTT_V$FOXO4_01							RYTTCCTG_V$ETS2_B															CACGTG_V$MYC_Q2		CTTTAAR_UNKNOWN
22844	FRMPD1	FERM and PDZ domain containing 1	TTGTTT_V$FOXO4_01							RYTTCCTG_V$ETS2_B																					TGTTTAC,MIR-30A-5P,MIR-30C,MIR-30D,MIR-30B,MIR-30E-5P
64581	CLEC7A	C-type lectin domain family 7, member A	TTGTTT_V$FOXO4_01							RYTTCCTG_V$ETS2_B
1534	CYB561	cytochrome b-561	TTGTTT_V$FOXO4_01							RYTTCCTG_V$ETS2_B
131920	TMEM207	transmembrane protein 207	TTGTTT_V$FOXO4_01								TATAAA_V$TATA_01	CTTTGA_V$LEF1_Q2						TGTTTGY_V$HNF3_Q6																			YTATTTTNR_V$MEF2_02				TAATTA_V$CHX10_01
10117	ENAM	enamelin	TTGTTT_V$FOXO4_01								TATAAA_V$TATA_01	CTTTGA_V$LEF1_Q2							GATTGGY_V$NFY_Q6_01
948	CD36	CD36 molecule (thrombospondin receptor)	TTGTTT_V$FOXO4_01								TATAAA_V$TATA_01																														TAATTA_V$CHX10_01
100133941	CD24	CD24 molecule	TTGTTT_V$FOXO4_01								TATAAA_V$TATA_01
2900	GRIK4	glutamate receptor, ionotropic, kainate 4	TTGTTT_V$FOXO4_01								TATAAA_V$TATA_01
94103	ORMDL3	ORM1-like 3 (S. cerevisiae)	TTGTTT_V$FOXO4_01									CTTTGA_V$LEF1_Q2	CAGCTG_V$AP4_Q5	RTAAACA_V$FREAC2_01				TGTTTGY_V$HNF3_Q6																RGAGGAARY_V$PU1_Q6	GCACTTT,MIR-17-5P,MIR-20A,MIR-106A,MIR-106B,MIR-20B,MIR-519D							AGCACTT,MIR-93,MIR-302A,MIR-302B,MIR-302C,MIR-302D,MIR-372,MIR-373,MIR-520E,MIR-520A,MIR-526B,MIR-520B,MIR-520C,MIR-520D
2804	GOLGB1	golgin B1	TTGTTT_V$FOXO4_01									CTTTGA_V$LEF1_Q2						TGTTTGY_V$HNF3_Q6
79694	MANEA	mannosidase, endo-alpha	TTGTTT_V$FOXO4_01									CTTTGA_V$LEF1_Q2
9026	HIP1R	huntingtin interacting protein 1 related	TTGTTT_V$FOXO4_01										CAGCTG_V$AP4_Q5				TTANTCA_UNKNOWN	TGTTTGY_V$HNF3_Q6						RNGTGGGC_UNKNOWN
321	APBA2	amyloid beta (A4) precursor protein-binding, family A, member 2	TTGTTT_V$FOXO4_01										CAGCTG_V$AP4_Q5																				TGACCTY_V$ERR1_Q2
10628	TXNIP	thioredoxin interacting protein	TTGTTT_V$FOXO4_01											RTAAACA_V$FREAC2_01					GATTGGY_V$NFY_Q6_01			CAGGTA_V$AREB6_01													GCACTTT,MIR-17-5P,MIR-20A,MIR-106A,MIR-106B,MIR-20B,MIR-519D							AGCACTT,MIR-93,MIR-302A,MIR-302B,MIR-302C,MIR-302D,MIR-372,MIR-373,MIR-520E,MIR-520A,MIR-526B,MIR-520B,MIR-520C,MIR-520D					TGCACTG,MIR-148A,MIR-152,MIR-148B
256643	CXorf23	chromosome X open reading frame 23	TTGTTT_V$FOXO4_01											RTAAACA_V$FREAC2_01						WGTTNNNNNAAA_UNKNOWN														RGAGGAARY_V$PU1_Q6					CTCAGGG,MIR-125B,MIR-125A
5286	PIK3C2A	phosphoinositide-3-kinase, class 2, alpha polypeptide	TTGTTT_V$FOXO4_01											RTAAACA_V$FREAC2_01																													V$HNF3ALPHA_Q6
59344	ALOXE3	arachidonate lipoxygenase 3	TTGTTT_V$FOXO4_01												TGANTCA_V$AP1_C			TGTTTGY_V$HNF3_Q6
79679	VTCN1	V-set domain containing T cell activation inhibitor 1	TTGTTT_V$FOXO4_01												TGANTCA_V$AP1_C							CAGGTA_V$AREB6_01
5074	PAWR	PRKC, apoptosis, WT1, regulator	TTGTTT_V$FOXO4_01												TGANTCA_V$AP1_C																TGTTTAC,MIR-30A-5P,MIR-30C,MIR-30D,MIR-30B,MIR-30E-5P
84957	RELT	RELT tumor necrosis factor receptor	TTGTTT_V$FOXO4_01												TGANTCA_V$AP1_C																																	TAGCTTT,MIR-9
2963	GTF2F2	general transcription factor IIF, polypeptide 2, 30kDa	TTGTTT_V$FOXO4_01												TGANTCA_V$AP1_C
7036	TFR2	transferrin receptor 2	TTGTTT_V$FOXO4_01													GGGTGGRR_V$PAX4_03			GATTGGY_V$NFY_Q6_01																									CCCNNGGGAR_V$OLF1_01
7374	UNG	uracil-DNA glycosylase	TTGTTT_V$FOXO4_01													GGGTGGRR_V$PAX4_03																											V$HNF3ALPHA_Q6	CCCNNGGGAR_V$OLF1_01
3148	HMGB2	high mobility group box 2	TTGTTT_V$FOXO4_01														TTANTCA_UNKNOWN		GATTGGY_V$NFY_Q6_01																													TAGCTTT,MIR-9
94104	GCFC1	GC-rich sequence DNA-binding factor 1	TTGTTT_V$FOXO4_01														TTANTCA_UNKNOWN
3484	IGFBP1	insulin-like growth factor binding protein 1	TTGTTT_V$FOXO4_01															TGTTTGY_V$HNF3_Q6																			YTATTTTNR_V$MEF2_02								YCATTAA_UNKNOWN
324	APC	adenomatous polyposis coli	TTGTTT_V$FOXO4_01															TGTTTGY_V$HNF3_Q6
55571	C2orf29	chromosome 2 open reading frame 29	TTGTTT_V$FOXO4_01															TGTTTGY_V$HNF3_Q6
2813	GP2	glycoprotein 2 (zymogen granule membrane)	TTGTTT_V$FOXO4_01															TGTTTGY_V$HNF3_Q6
8991	SELENBP1	selenium binding protein 1	TTGTTT_V$FOXO4_01															TGTTTGY_V$HNF3_Q6
56922	MCCC1	methylcrotonoyl-CoA carboxylase 1 (alpha)	TTGTTT_V$FOXO4_01																GATTGGY_V$NFY_Q6_01	WGTTNNNNNAAA_UNKNOWN
153733	CCDC112	coiled-coil domain containing 112	TTGTTT_V$FOXO4_01																			CAGGTA_V$AREB6_01
153339	TMEM167A	transmembrane protein 167A	TTGTTT_V$FOXO4_01																				MGGAAGTG_V$GABP_B			SCGGAAGY_V$ELK1_02
84188	FAR1	fatty acyl CoA reductase 1	TTGTTT_V$FOXO4_01																											TGCCTTA,MIR-124A								GGGYGTGNY_UNKNOWN										TAGCTTT,MIR-9
162427	FAM134C	family with sequence similarity 134, member C	TTGTTT_V$FOXO4_01																																GCACTTT,MIR-17-5P,MIR-20A,MIR-106A,MIR-106B,MIR-20B,MIR-519D				CTCAGGG,MIR-125B,MIR-125A			AGCACTT,MIR-93,MIR-302A,MIR-302B,MIR-302C,MIR-302D,MIR-372,MIR-373,MIR-520E,MIR-520A,MIR-526B,MIR-520B,MIR-520C,MIR-520D
25966	C2CD2	C2 calcium-dependent domain containing 2	TTGTTT_V$FOXO4_01																																GCACTTT,MIR-17-5P,MIR-20A,MIR-106A,MIR-106B,MIR-20B,MIR-519D							AGCACTT,MIR-93,MIR-302A,MIR-302B,MIR-302C,MIR-302D,MIR-372,MIR-373,MIR-520E,MIR-520A,MIR-526B,MIR-520B,MIR-520C,MIR-520D
9957	HS3ST1	heparan sulfate (glucosamine) 3-O-sulfotransferase 1	TTGTTT_V$FOXO4_01																																		YTATTTTNR_V$MEF2_02			YNGTTNNNATT_UNKNOWN	TAATTA_V$CHX10_01
153129	SLC38A9	solute carrier family 38, member 9	TTGTTT_V$FOXO4_01																																				CTCAGGG,MIR-125B,MIR-125A										TGACAGNY_V$MEIS1_01
4848	CNOT2	CCR4-NOT transcription complex, subunit 2	TTGTTT_V$FOXO4_01																																														TGACAGNY_V$MEIS1_01
4780	NFE2L2	nuclear factor (erythroid-derived 2)-like 2	TTGTTT_V$FOXO4_01
23017	FAIM2	Fas apoptotic inhibitory molecule 2	TTGTTT_V$FOXO4_01
79811	SLTM	SAFB-like, transcription modulator	TTGTTT_V$FOXO4_01
3628	INPP1	inositol polyphosphate-1-phosphatase	TTGTTT_V$FOXO4_01
5337	PLD1	phospholipase D1, phosphatidylcholine-specific	TTGTTT_V$FOXO4_01
480	ATP1A4	ATPase, Na+/K+ transporting, alpha 4 polypeptide	TTGTTT_V$FOXO4_01
55276	PGM2	phosphoglucomutase 2	TTGTTT_V$FOXO4_01
5805	PTS	6-pyruvoyltetrahydropterin synthase	TTGTTT_V$FOXO4_01
387837	CLEC12B	C-type lectin domain family 12, member B	TTGTTT_V$FOXO4_01
10020	GNE	glucosamine (UDP-N-acetyl)-2-epimerase/N-acetylmannosamine kinase	TTGTTT_V$FOXO4_01
3001	GZMA	granzyme A (granzyme 1, cytotoxic T-lymphocyte-associated serine esterase 3)	TTGTTT_V$FOXO4_01
5134	PDCD2	programmed cell death 2	TTGTTT_V$FOXO4_01
57474	ZNF490	zinc finger protein 490	TTGTTT_V$FOXO4_01
1462	VCAN	versican		CAGGTG_V$E12_Q6	GGGAGGRR_V$MAZ_Q6	CTTTGT_V$LEF1_Q2	GGGCGGR_V$SP1_Q6	AACTTT_UNKNOWN	TGGAAA_V$NFAT_Q4_01					RTAAACA_V$FREAC2_01		GGGTGGRR_V$PAX4_03	TTANTCA_UNKNOWN			WGTTNNNNNAAA_UNKNOWN
53335	BCL11A	B-cell CLL/lymphoma 11A (zinc finger protein)		CAGGTG_V$E12_Q6	GGGAGGRR_V$MAZ_Q6	CTTTGT_V$LEF1_Q2	GGGCGGR_V$SP1_Q6	AACTTT_UNKNOWN	TGGAAA_V$NFAT_Q4_01					RTAAACA_V$FREAC2_01				TGTTTGY_V$HNF3_Q6				CAGGTA_V$AREB6_01															YTATTTTNR_V$MEF2_02	GGGYGTGNY_UNKNOWN				AGCACTT,MIR-93,MIR-302A,MIR-302B,MIR-302C,MIR-302D,MIR-372,MIR-373,MIR-520E,MIR-520A,MIR-526B,MIR-520B,MIR-520C,MIR-520D					TGCACTG,MIR-148A,MIR-152,MIR-148B
200185	KRTCAP2	keratinocyte associated protein 2		CAGGTG_V$E12_Q6	GGGAGGRR_V$MAZ_Q6	CTTTGT_V$LEF1_Q2	GGGCGGR_V$SP1_Q6		TGGAAA_V$NFAT_Q4_01				CAGCTG_V$AP4_Q5			GGGTGGRR_V$PAX4_03									CACGTG_V$MYC_Q2	SCGGAAGY_V$ELK1_02										GCANCTGNY_V$MYOD_Q6
28951	TRIB2	tribbles homolog 2 (Drosophila)		CAGGTG_V$E12_Q6	GGGAGGRR_V$MAZ_Q6	CTTTGT_V$LEF1_Q2	GGGCGGR_V$SP1_Q6		TGGAAA_V$NFAT_Q4_01							GGGTGGRR_V$PAX4_03					TGCTGAY_UNKNOWN							V$NFKB_Q6										GGGYGTGNY_UNKNOWN						CCCNNGGGAR_V$OLF1_01
57060	PCBP4	poly(rC) binding protein 4		CAGGTG_V$E12_Q6	GGGAGGRR_V$MAZ_Q6	CTTTGT_V$LEF1_Q2	GGGCGGR_V$SP1_Q6			RYTTCCTG_V$ETS2_B		CTTTGA_V$LEF1_Q2	CAGCTG_V$AP4_Q5			GGGTGGRR_V$PAX4_03					TGCTGAY_UNKNOWN			RNGTGGGC_UNKNOWN				V$NFKB_Q6					TGACCTY_V$ERR1_Q2			GCANCTGNY_V$MYOD_Q6		GGGYGTGNY_UNKNOWN						CCCNNGGGAR_V$OLF1_01					TGACAGNY_V$MEIS1_01
10313	RTN3	reticulon 3		CAGGTG_V$E12_Q6	GGGAGGRR_V$MAZ_Q6	CTTTGT_V$LEF1_Q2	GGGCGGR_V$SP1_Q6								TGANTCA_V$AP1_C	GGGTGGRR_V$PAX4_03	TTANTCA_UNKNOWN													TGCCTTA,MIR-124A		V$RORA1_01	TGACCTY_V$ERR1_Q2
120071	GYLTL1B	glycosyltransferase-like 1B		CAGGTG_V$E12_Q6	GGGAGGRR_V$MAZ_Q6	CTTTGT_V$LEF1_Q2	GGGCGGR_V$SP1_Q6
7170	TPM3	tropomyosin 3		CAGGTG_V$E12_Q6	GGGAGGRR_V$MAZ_Q6	CTTTGT_V$LEF1_Q2		AACTTT_UNKNOWN	TGGAAA_V$NFAT_Q4_01	RYTTCCTG_V$ETS2_B	TATAAA_V$TATA_01		CAGCTG_V$AP4_Q5			GGGTGGRR_V$PAX4_03										SCGGAAGY_V$ELK1_02						V$RORA1_01	TGACCTY_V$ERR1_Q2	RGAGGAARY_V$PU1_Q6
116154	PHACTR3	phosphatase and actin regulator 3		CAGGTG_V$E12_Q6	GGGAGGRR_V$MAZ_Q6	CTTTGT_V$LEF1_Q2		AACTTT_UNKNOWN	TGGAAA_V$NFAT_Q4_01	RYTTCCTG_V$ETS2_B				RTAAACA_V$FREAC2_01		GGGTGGRR_V$PAX4_03						CAGGTA_V$AREB6_01											TGACCTY_V$ERR1_Q2			GCANCTGNY_V$MYOD_Q6
3204	HOXA7	homeobox A7		CAGGTG_V$E12_Q6	GGGAGGRR_V$MAZ_Q6	CTTTGT_V$LEF1_Q2		AACTTT_UNKNOWN	TGGAAA_V$NFAT_Q4_01			CTTTGA_V$LEF1_Q2		RTAAACA_V$FREAC2_01					GATTGGY_V$NFY_Q6_01					RNGTGGGC_UNKNOWN	CACGTG_V$MYC_Q2			V$NFKB_Q6								GCANCTGNY_V$MYOD_Q6				YNGTTNNNATT_UNKNOWN					YCATTAA_UNKNOWN
51176	LEF1	lymphoid enhancer-binding factor 1		CAGGTG_V$E12_Q6	GGGAGGRR_V$MAZ_Q6	CTTTGT_V$LEF1_Q2		AACTTT_UNKNOWN				CTTTGA_V$LEF1_Q2	CAGCTG_V$AP4_Q5												CACGTG_V$MYC_Q2	SCGGAAGY_V$ELK1_02										GCANCTGNY_V$MYOD_Q6						AGCACTT,MIR-93,MIR-302A,MIR-302B,MIR-302C,MIR-302D,MIR-372,MIR-373,MIR-520E,MIR-520A,MIR-526B,MIR-520B,MIR-520C,MIR-520D
56963	RGMA	RGM domain family, member A		CAGGTG_V$E12_Q6	GGGAGGRR_V$MAZ_Q6	CTTTGT_V$LEF1_Q2		AACTTT_UNKNOWN				CTTTGA_V$LEF1_Q2				GGGTGGRR_V$PAX4_03																			GCACTTT,MIR-17-5P,MIR-20A,MIR-106A,MIR-106B,MIR-20B,MIR-519D							AGCACTT,MIR-93,MIR-302A,MIR-302B,MIR-302C,MIR-302D,MIR-372,MIR-373,MIR-520E,MIR-520A,MIR-526B,MIR-520B,MIR-520C,MIR-520D	V$HNF3ALPHA_Q6				TGCACTG,MIR-148A,MIR-152,MIR-148B
4919	ROR1	receptor tyrosine kinase-like orphan receptor 1		CAGGTG_V$E12_Q6	GGGAGGRR_V$MAZ_Q6	CTTTGT_V$LEF1_Q2		AACTTT_UNKNOWN						RTAAACA_V$FREAC2_01			TTANTCA_UNKNOWN			WGTTNNNNNAAA_UNKNOWN	TGCTGAY_UNKNOWN																			YNGTTNNNATT_UNKNOWN
4883	NPR3	natriuretic peptide receptor C/guanylate cyclase C (atrionatriuretic peptide receptor C)		CAGGTG_V$E12_Q6	GGGAGGRR_V$MAZ_Q6	CTTTGT_V$LEF1_Q2			TGGAAA_V$NFAT_Q4_01			CTTTGA_V$LEF1_Q2										CAGGTA_V$AREB6_01		RNGTGGGC_UNKNOWN																	TAATTA_V$CHX10_01				YCATTAA_UNKNOWN
6663	SOX10	SRY (sex determining region Y)-box 10		CAGGTG_V$E12_Q6	GGGAGGRR_V$MAZ_Q6	CTTTGT_V$LEF1_Q2			TGGAAA_V$NFAT_Q4_01				CAGCTG_V$AP4_Q5			GGGTGGRR_V$PAX4_03	TTANTCA_UNKNOWN						MGGAAGTG_V$GABP_B					V$NFKB_Q6												YNGTTNNNATT_UNKNOWN
2902	GRIN1	glutamate receptor, ionotropic, N-methyl D-aspartate 1		CAGGTG_V$E12_Q6	GGGAGGRR_V$MAZ_Q6	CTTTGT_V$LEF1_Q2			TGGAAA_V$NFAT_Q4_01																															YNGTTNNNATT_UNKNOWN
26051	PPP1R16B	protein phosphatase 1, regulatory subunit 16B		CAGGTG_V$E12_Q6	GGGAGGRR_V$MAZ_Q6	CTTTGT_V$LEF1_Q2				RYTTCCTG_V$ETS2_B			CAGCTG_V$AP4_Q5								TGCTGAY_UNKNOWN			RNGTGGGC_UNKNOWN									TGACCTY_V$ERR1_Q2			GCANCTGNY_V$MYOD_Q6	YTATTTTNR_V$MEF2_02								YCATTAA_UNKNOWN
3516	RBPJ	recombination signal binding protein for immunoglobulin kappa J region		CAGGTG_V$E12_Q6	GGGAGGRR_V$MAZ_Q6	CTTTGT_V$LEF1_Q2				RYTTCCTG_V$ETS2_B					TGANTCA_V$AP1_C				GATTGGY_V$NFY_Q6_01									V$NFKB_Q6
10493	VAT1	vesicle amine transport protein 1 homolog (T. californica)		CAGGTG_V$E12_Q6	GGGAGGRR_V$MAZ_Q6	CTTTGT_V$LEF1_Q2							CAGCTG_V$AP4_Q5		TGANTCA_V$AP1_C									RNGTGGGC_UNKNOWN			CTTTAAR_UNKNOWN			TGCCTTA,MIR-124A	TGTTTAC,MIR-30A-5P,MIR-30C,MIR-30D,MIR-30B,MIR-30E-5P							GGGYGTGNY_UNKNOWN						CCCNNGGGAR_V$OLF1_01	YCATTAA_UNKNOWN	GTGCCAA,MIR-96
5585	PKN1	protein kinase N1		CAGGTG_V$E12_Q6	GGGAGGRR_V$MAZ_Q6	CTTTGT_V$LEF1_Q2									TGANTCA_V$AP1_C						TGCTGAY_UNKNOWN		MGGAAGTG_V$GABP_B		CACGTG_V$MYC_Q2								TGACCTY_V$ERR1_Q2	RGAGGAARY_V$PU1_Q6		GCANCTGNY_V$MYOD_Q6
349667	RTN4RL2	reticulon 4 receptor-like 2		CAGGTG_V$E12_Q6	GGGAGGRR_V$MAZ_Q6	CTTTGT_V$LEF1_Q2										GGGTGGRR_V$PAX4_03									CACGTG_V$MYC_Q2
27240	SIT1	signaling threshold regulating transmembrane adaptor 1		CAGGTG_V$E12_Q6	GGGAGGRR_V$MAZ_Q6	CTTTGT_V$LEF1_Q2																	MGGAAGTG_V$GABP_B	RNGTGGGC_UNKNOWN
50937	CDON	Cdon homolog (mouse)		CAGGTG_V$E12_Q6	GGGAGGRR_V$MAZ_Q6	CTTTGT_V$LEF1_Q2																								TGCCTTA,MIR-124A														CCCNNGGGAR_V$OLF1_01
23208	SYT11	synaptotagmin XI		CAGGTG_V$E12_Q6	GGGAGGRR_V$MAZ_Q6	CTTTGT_V$LEF1_Q2
56853	CELF4	CUGBP, Elav-like family member 4		CAGGTG_V$E12_Q6	GGGAGGRR_V$MAZ_Q6		GGGCGGR_V$SP1_Q6	AACTTT_UNKNOWN	TGGAAA_V$NFAT_Q4_01		TATAAA_V$TATA_01	CTTTGA_V$LEF1_Q2				GGGTGGRR_V$PAX4_03						CAGGTA_V$AREB6_01		RNGTGGGC_UNKNOWN			CTTTAAR_UNKNOWN									GCANCTGNY_V$MYOD_Q6				YNGTTNNNATT_UNKNOWN			V$HNF3ALPHA_Q6		YCATTAA_UNKNOWN
8491	MAP4K3	mitogen-activated protein kinase kinase kinase kinase 3		CAGGTG_V$E12_Q6	GGGAGGRR_V$MAZ_Q6		GGGCGGR_V$SP1_Q6	AACTTT_UNKNOWN	TGGAAA_V$NFAT_Q4_01			CTTTGA_V$LEF1_Q2				GGGTGGRR_V$PAX4_03										SCGGAAGY_V$ELK1_02							TGACCTY_V$ERR1_Q2					GGGYGTGNY_UNKNOWN
3778	KCNMA1	potassium large conductance calcium-activated channel, subfamily M, alpha member 1		CAGGTG_V$E12_Q6	GGGAGGRR_V$MAZ_Q6		GGGCGGR_V$SP1_Q6	AACTTT_UNKNOWN	TGGAAA_V$NFAT_Q4_01				CAGCTG_V$AP4_Q5							WGTTNNNNNAAA_UNKNOWN															GCACTTT,MIR-17-5P,MIR-20A,MIR-106A,MIR-106B,MIR-20B,MIR-519D						TAATTA_V$CHX10_01	AGCACTT,MIR-93,MIR-302A,MIR-302B,MIR-302C,MIR-302D,MIR-372,MIR-373,MIR-520E,MIR-520A,MIR-526B,MIR-520B,MIR-520C,MIR-520D			YCATTAA_UNKNOWN
1871	E2F3	E2F transcription factor 3		CAGGTG_V$E12_Q6	GGGAGGRR_V$MAZ_Q6		GGGCGGR_V$SP1_Q6		TGGAAA_V$NFAT_Q4_01	RYTTCCTG_V$ETS2_B			CAGCTG_V$AP4_Q5	RTAAACA_V$FREAC2_01			TTANTCA_UNKNOWN				TGCTGAY_UNKNOWN		MGGAAGTG_V$GABP_B	RNGTGGGC_UNKNOWN	CACGTG_V$MYC_Q2		CTTTAAR_UNKNOWN		TTTNNANAGCYR_UNKNOWN		TGTTTAC,MIR-30A-5P,MIR-30C,MIR-30D,MIR-30B,MIR-30E-5P			RGAGGAARY_V$PU1_Q6	GCACTTT,MIR-17-5P,MIR-20A,MIR-106A,MIR-106B,MIR-20B,MIR-519D		YTATTTTNR_V$MEF2_02		CTCAGGG,MIR-125B,MIR-125A								TGCACTG,MIR-148A,MIR-152,MIR-148B	TAGCTTT,MIR-9
23428	SLC7A8	solute carrier family 7 (amino acid transporter light chain, L system), member 8		CAGGTG_V$E12_Q6	GGGAGGRR_V$MAZ_Q6		GGGCGGR_V$SP1_Q6		TGGAAA_V$NFAT_Q4_01			CTTTGA_V$LEF1_Q2			TGANTCA_V$AP1_C															TGCCTTA,MIR-124A						GCANCTGNY_V$MYOD_Q6	YTATTTTNR_V$MEF2_02	GGGYGTGNY_UNKNOWN								GTGCCAA,MIR-96
11187	PKP3	plakophilin 3		CAGGTG_V$E12_Q6	GGGAGGRR_V$MAZ_Q6		GGGCGGR_V$SP1_Q6		TGGAAA_V$NFAT_Q4_01						TGANTCA_V$AP1_C	GGGTGGRR_V$PAX4_03																V$RORA1_01									TAATTA_V$CHX10_01				YCATTAA_UNKNOWN
116986	AGAP2	ArfGAP with GTPase domain, ankyrin repeat and PH domain 2		CAGGTG_V$E12_Q6	GGGAGGRR_V$MAZ_Q6		GGGCGGR_V$SP1_Q6			RYTTCCTG_V$ETS2_B			CAGCTG_V$AP4_Q5										MGGAAGTG_V$GABP_B										TGACCTY_V$ERR1_Q2	RGAGGAARY_V$PU1_Q6
79915	ATAD5	ATPase family, AAA domain containing 5		CAGGTG_V$E12_Q6	GGGAGGRR_V$MAZ_Q6		GGGCGGR_V$SP1_Q6					CTTTGA_V$LEF1_Q2					TTANTCA_UNKNOWN																TGACCTY_V$ERR1_Q2
844	CASQ1	calsequestrin 1 (fast-twitch, skeletal muscle)		CAGGTG_V$E12_Q6	GGGAGGRR_V$MAZ_Q6		GGGCGGR_V$SP1_Q6					CTTTGA_V$LEF1_Q2																									YTATTTTNR_V$MEF2_02
114884	OSBPL10	oxysterol binding protein-like 10		CAGGTG_V$E12_Q6	GGGAGGRR_V$MAZ_Q6		GGGCGGR_V$SP1_Q6						CAGCTG_V$AP4_Q5
80758	PRR7	proline rich 7 (synaptic)		CAGGTG_V$E12_Q6	GGGAGGRR_V$MAZ_Q6		GGGCGGR_V$SP1_Q6								TGANTCA_V$AP1_C	GGGTGGRR_V$PAX4_03	TTANTCA_UNKNOWN								CACGTG_V$MYC_Q2								TGACCTY_V$ERR1_Q2			GCANCTGNY_V$MYOD_Q6		GGGYGTGNY_UNKNOWN
64321	SOX17	SRY (sex determining region Y)-box 17		CAGGTG_V$E12_Q6	GGGAGGRR_V$MAZ_Q6		GGGCGGR_V$SP1_Q6											TGTTTGY_V$HNF3_Q6
26027	ACOT11	acyl-CoA thioesterase 11		CAGGTG_V$E12_Q6	GGGAGGRR_V$MAZ_Q6		GGGCGGR_V$SP1_Q6
83874	TBC1D10A	TBC1 domain family, member 10A		CAGGTG_V$E12_Q6	GGGAGGRR_V$MAZ_Q6		GGGCGGR_V$SP1_Q6
261734	NPHP4	nephronophthisis 4		CAGGTG_V$E12_Q6	GGGAGGRR_V$MAZ_Q6			AACTTT_UNKNOWN	TGGAAA_V$NFAT_Q4_01				CAGCTG_V$AP4_Q5		TGANTCA_V$AP1_C				GATTGGY_V$NFY_Q6_01			CAGGTA_V$AREB6_01		RNGTGGGC_UNKNOWN
22865	SLITRK3	SLIT and NTRK-like family, member 3		CAGGTG_V$E12_Q6	GGGAGGRR_V$MAZ_Q6			AACTTT_UNKNOWN	TGGAAA_V$NFAT_Q4_01							GGGTGGRR_V$PAX4_03					TGCTGAY_UNKNOWN														GCACTTT,MIR-17-5P,MIR-20A,MIR-106A,MIR-106B,MIR-20B,MIR-519D						TAATTA_V$CHX10_01	AGCACTT,MIR-93,MIR-302A,MIR-302B,MIR-302C,MIR-302D,MIR-372,MIR-373,MIR-520E,MIR-520A,MIR-526B,MIR-520B,MIR-520C,MIR-520D						TAGCTTT,MIR-9
6689	SPIB	Spi-B transcription factor (Spi-1/PU.1 related)		CAGGTG_V$E12_Q6	GGGAGGRR_V$MAZ_Q6			AACTTT_UNKNOWN		RYTTCCTG_V$ETS2_B			CAGCTG_V$AP4_Q5					TGTTTGY_V$HNF3_Q6						RNGTGGGC_UNKNOWN				V$NFKB_Q6															V$HNF3ALPHA_Q6	CCCNNGGGAR_V$OLF1_01					TGACAGNY_V$MEIS1_01
5583	PRKCH	protein kinase C, eta		CAGGTG_V$E12_Q6	GGGAGGRR_V$MAZ_Q6				TGGAAA_V$NFAT_Q4_01	RYTTCCTG_V$ETS2_B				RTAAACA_V$FREAC2_01			TTANTCA_UNKNOWN								CACGTG_V$MYC_Q2																TAATTA_V$CHX10_01
1608	DGKG	diacylglycerol kinase, gamma 90kDa		CAGGTG_V$E12_Q6	GGGAGGRR_V$MAZ_Q6				TGGAAA_V$NFAT_Q4_01																				TTTNNANAGCYR_UNKNOWN
6337	SCNN1A	sodium channel, nonvoltage-gated 1 alpha		CAGGTG_V$E12_Q6	GGGAGGRR_V$MAZ_Q6				TGGAAA_V$NFAT_Q4_01																								TGACCTY_V$ERR1_Q2
55800	SCN3B	sodium channel, voltage-gated, type III, beta		CAGGTG_V$E12_Q6	GGGAGGRR_V$MAZ_Q6					RYTTCCTG_V$ETS2_B	TATAAA_V$TATA_01		CAGCTG_V$AP4_Q5			GGGTGGRR_V$PAX4_03	TTANTCA_UNKNOWN																			GCANCTGNY_V$MYOD_Q6
5869	RAB5B	RAB5B, member RAS oncogene family		CAGGTG_V$E12_Q6	GGGAGGRR_V$MAZ_Q6						TATAAA_V$TATA_01		CAGCTG_V$AP4_Q5	RTAAACA_V$FREAC2_01				TGTTTGY_V$HNF3_Q6	GATTGGY_V$NFY_Q6_01		TGCTGAY_UNKNOWN														GCACTTT,MIR-17-5P,MIR-20A,MIR-106A,MIR-106B,MIR-20B,MIR-519D	GCANCTGNY_V$MYOD_Q6					TAATTA_V$CHX10_01				YCATTAA_UNKNOWN
4624	MYH6	myosin, heavy chain 6, cardiac muscle, alpha		CAGGTG_V$E12_Q6	GGGAGGRR_V$MAZ_Q6						TATAAA_V$TATA_01																										YTATTTTNR_V$MEF2_02
445	ASS1	argininosuccinate synthase 1		CAGGTG_V$E12_Q6	GGGAGGRR_V$MAZ_Q6							CTTTGA_V$LEF1_Q2	CAGCTG_V$AP4_Q5		TGANTCA_V$AP1_C										CACGTG_V$MYC_Q2
64772	ENGASE	endo-beta-N-acetylglucosaminidase		CAGGTG_V$E12_Q6	GGGAGGRR_V$MAZ_Q6							CTTTGA_V$LEF1_Q2					TTANTCA_UNKNOWN
23621	BACE1	beta-site APP-cleaving enzyme 1		CAGGTG_V$E12_Q6	GGGAGGRR_V$MAZ_Q6							CTTTGA_V$LEF1_Q2														SCGGAAGY_V$ELK1_02				TGCCTTA,MIR-124A																			TGACAGNY_V$MEIS1_01
80781	COL18A1	collagen, type XVIII, alpha 1		CAGGTG_V$E12_Q6	GGGAGGRR_V$MAZ_Q6							CTTTGA_V$LEF1_Q2																																CCCNNGGGAR_V$OLF1_01
10912	GADD45G	growth arrest and DNA-damage-inducible, gamma		CAGGTG_V$E12_Q6	GGGAGGRR_V$MAZ_Q6								CAGCTG_V$AP4_Q5		TGANTCA_V$AP1_C										CACGTG_V$MYC_Q2															YNGTTNNNATT_UNKNOWN
54805	CNNM2	cyclin M2		CAGGTG_V$E12_Q6	GGGAGGRR_V$MAZ_Q6								CAGCTG_V$AP4_Q5						GATTGGY_V$NFY_Q6_01																			GGGYGTGNY_UNKNOWN
51676	ASB2	ankyrin repeat and SOCS box containing 2		CAGGTG_V$E12_Q6	GGGAGGRR_V$MAZ_Q6								CAGCTG_V$AP4_Q5																					RGAGGAARY_V$PU1_Q6			YTATTTTNR_V$MEF2_02
6665	SOX15	SRY (sex determining region Y)-box 15		CAGGTG_V$E12_Q6	GGGAGGRR_V$MAZ_Q6											GGGTGGRR_V$PAX4_03											CTTTAAR_UNKNOWN					V$RORA1_01				GCANCTGNY_V$MYOD_Q6							V$HNF3ALPHA_Q6
63971	KIF13A	kinesin family member 13A		CAGGTG_V$E12_Q6	GGGAGGRR_V$MAZ_Q6													TGTTTGY_V$HNF3_Q6		WGTTNNNNNAAA_UNKNOWN		CAGGTA_V$AREB6_01															YTATTTTNR_V$MEF2_02			YNGTTNNNATT_UNKNOWN
11317	RBPJL	recombination signal binding protein for immunoglobulin kappa J region-like		CAGGTG_V$E12_Q6	GGGAGGRR_V$MAZ_Q6													TGTTTGY_V$HNF3_Q6
3061	HCRTR1	hypocretin (orexin) receptor 1		CAGGTG_V$E12_Q6	GGGAGGRR_V$MAZ_Q6																			RNGTGGGC_UNKNOWN												GCANCTGNY_V$MYOD_Q6
284358	MAMSTR	MEF2 activating motif and SAP domain containing transcriptional regulator		CAGGTG_V$E12_Q6	GGGAGGRR_V$MAZ_Q6																			RNGTGGGC_UNKNOWN
55668	C14orf118	chromosome 14 open reading frame 118		CAGGTG_V$E12_Q6	GGGAGGRR_V$MAZ_Q6																					SCGGAAGY_V$ELK1_02							TGACCTY_V$ERR1_Q2
56659	KCNK13	potassium channel, subfamily K, member 13		CAGGTG_V$E12_Q6	GGGAGGRR_V$MAZ_Q6																																	GGGYGTGNY_UNKNOWN
712	C1QA	complement component 1, q subcomponent, A chain		CAGGTG_V$E12_Q6	GGGAGGRR_V$MAZ_Q6																																				TAATTA_V$CHX10_01		V$HNF3ALPHA_Q6
130497	OSR1	odd-skipped related 1 (Drosophila)		CAGGTG_V$E12_Q6		CTTTGT_V$LEF1_Q2	GGGCGGR_V$SP1_Q6	AACTTT_UNKNOWN					CAGCTG_V$AP4_Q5	RTAAACA_V$FREAC2_01		GGGTGGRR_V$PAX4_03					TGCTGAY_UNKNOWN				CACGTG_V$MYC_Q2										GCACTTT,MIR-17-5P,MIR-20A,MIR-106A,MIR-106B,MIR-20B,MIR-519D	GCANCTGNY_V$MYOD_Q6		GGGYGTGNY_UNKNOWN							YCATTAA_UNKNOWN				TGACAGNY_V$MEIS1_01
3157	HMGCS1	3-hydroxy-3-methylglutaryl-CoA synthase 1 (soluble)		CAGGTG_V$E12_Q6		CTTTGT_V$LEF1_Q2	GGGCGGR_V$SP1_Q6				TATAAA_V$TATA_01								GATTGGY_V$NFY_Q6_01																			GGGYGTGNY_UNKNOWN											TGACAGNY_V$MEIS1_01
598	BCL2L1	BCL2-like 1		CAGGTG_V$E12_Q6		CTTTGT_V$LEF1_Q2	GGGCGGR_V$SP1_Q6												GATTGGY_V$NFY_Q6_01				MGGAAGTG_V$GABP_B			SCGGAAGY_V$ELK1_02
58528	RRAGD	Ras-related GTP binding D		CAGGTG_V$E12_Q6		CTTTGT_V$LEF1_Q2		AACTTT_UNKNOWN				CTTTGA_V$LEF1_Q2	CAGCTG_V$AP4_Q5			GGGTGGRR_V$PAX4_03																	TGACCTY_V$ERR1_Q2									AGCACTT,MIR-93,MIR-302A,MIR-302B,MIR-302C,MIR-302D,MIR-372,MIR-373,MIR-520E,MIR-520A,MIR-526B,MIR-520B,MIR-520C,MIR-520D
23231	SEL1L3	sel-1 suppressor of lin-12-like 3 (C. elegans)		CAGGTG_V$E12_Q6		CTTTGT_V$LEF1_Q2		AACTTT_UNKNOWN							TGANTCA_V$AP1_C							CAGGTA_V$AREB6_01																						CCCNNGGGAR_V$OLF1_01					TGACAGNY_V$MEIS1_01
6498	SKIL	SKI-like oncogene		CAGGTG_V$E12_Q6		CTTTGT_V$LEF1_Q2		AACTTT_UNKNOWN								GGGTGGRR_V$PAX4_03	TTANTCA_UNKNOWN																			GCANCTGNY_V$MYOD_Q6
221079	ARL5B	ADP-ribosylation factor-like 5B		CAGGTG_V$E12_Q6		CTTTGT_V$LEF1_Q2		AACTTT_UNKNOWN															MGGAAGTG_V$GABP_B			SCGGAAGY_V$ELK1_02										GCANCTGNY_V$MYOD_Q6					TAATTA_V$CHX10_01
83541	FAM110A	family with sequence similarity 110, member A		CAGGTG_V$E12_Q6		CTTTGT_V$LEF1_Q2			TGGAAA_V$NFAT_Q4_01	RYTTCCTG_V$ETS2_B			CAGCTG_V$AP4_Q5	RTAAACA_V$FREAC2_01		GGGTGGRR_V$PAX4_03			GATTGGY_V$NFY_Q6_01		TGCTGAY_UNKNOWN		MGGAAGTG_V$GABP_B											RGAGGAARY_V$PU1_Q6				GGGYGTGNY_UNKNOWN
54875	CNTLN	centlein, centrosomal protein		CAGGTG_V$E12_Q6		CTTTGT_V$LEF1_Q2				RYTTCCTG_V$ETS2_B	TATAAA_V$TATA_01	CTTTGA_V$LEF1_Q2									TGCTGAY_UNKNOWN						CTTTAAR_UNKNOWN		TTTNNANAGCYR_UNKNOWN			V$RORA1_01	TGACCTY_V$ERR1_Q2				YTATTTTNR_V$MEF2_02				TAATTA_V$CHX10_01				YCATTAA_UNKNOWN				TGACAGNY_V$MEIS1_01
23380	SRGAP2	SLIT-ROBO Rho GTPase activating protein 2		CAGGTG_V$E12_Q6		CTTTGT_V$LEF1_Q2					TATAAA_V$TATA_01									WGTTNNNNNAAA_UNKNOWN																		GGGYGTGNY_UNKNOWN											TGACAGNY_V$MEIS1_01
6601	SMARCC2	SWI/SNF related, matrix associated, actin dependent regulator of chromatin, subfamily c, member 2		CAGGTG_V$E12_Q6		CTTTGT_V$LEF1_Q2						CTTTGA_V$LEF1_Q2																					TGACCTY_V$ERR1_Q2
374470	C12orf42	chromosome 12 open reading frame 42		CAGGTG_V$E12_Q6		CTTTGT_V$LEF1_Q2						CTTTGA_V$LEF1_Q2																																					TGACAGNY_V$MEIS1_01
780	DDR1	discoidin domain receptor tyrosine kinase 1		CAGGTG_V$E12_Q6		CTTTGT_V$LEF1_Q2							CAGCTG_V$AP4_Q5		TGANTCA_V$AP1_C													V$NFKB_Q6																CCCNNGGGAR_V$OLF1_01
54619	CCNJ	cyclin J		CAGGTG_V$E12_Q6		CTTTGT_V$LEF1_Q2							CAGCTG_V$AP4_Q5																						GCACTTT,MIR-17-5P,MIR-20A,MIR-106A,MIR-106B,MIR-20B,MIR-519D				CTCAGGG,MIR-125B,MIR-125A			AGCACTT,MIR-93,MIR-302A,MIR-302B,MIR-302C,MIR-302D,MIR-372,MIR-373,MIR-520E,MIR-520A,MIR-526B,MIR-520B,MIR-520C,MIR-520D
55502	HES6	hairy and enhancer of split 6 (Drosophila)		CAGGTG_V$E12_Q6		CTTTGT_V$LEF1_Q2							CAGCTG_V$AP4_Q5																							GCANCTGNY_V$MYOD_Q6													TGACAGNY_V$MEIS1_01
6500	SKP1	S-phase kinase-associated protein 1		CAGGTG_V$E12_Q6		CTTTGT_V$LEF1_Q2											TTANTCA_UNKNOWN																			GCANCTGNY_V$MYOD_Q6											TGCACTG,MIR-148A,MIR-152,MIR-148B	TAGCTTT,MIR-9
57215	THAP11	THAP domain containing 11		CAGGTG_V$E12_Q6		CTTTGT_V$LEF1_Q2												TGTTTGY_V$HNF3_Q6		WGTTNNNNNAAA_UNKNOWN	TGCTGAY_UNKNOWN		MGGAAGTG_V$GABP_B			SCGGAAGY_V$ELK1_02
9823	ARMCX2	armadillo repeat containing, X-linked 2		CAGGTG_V$E12_Q6		CTTTGT_V$LEF1_Q2															TGCTGAY_UNKNOWN			RNGTGGGC_UNKNOWN	CACGTG_V$MYC_Q2		CTTTAAR_UNKNOWN											GGGYGTGNY_UNKNOWN
7290	HIRA	HIR histone cell cycle regulation defective homolog A (S. cerevisiae)		CAGGTG_V$E12_Q6		CTTTGT_V$LEF1_Q2																		RNGTGGGC_UNKNOWN	CACGTG_V$MYC_Q2	SCGGAAGY_V$ELK1_02										GCANCTGNY_V$MYOD_Q6
23539	SLC16A8	solute carrier family 16, member 8 (monocarboxylic acid transporter 3)		CAGGTG_V$E12_Q6		CTTTGT_V$LEF1_Q2																											TGACCTY_V$ERR1_Q2
133522	PPARGC1B	peroxisome proliferator-activated receptor gamma, coactivator 1 beta		CAGGTG_V$E12_Q6			GGGCGGR_V$SP1_Q6	AACTTT_UNKNOWN		RYTTCCTG_V$ETS2_B						GGGTGGRR_V$PAX4_03				WGTTNNNNNAAA_UNKNOWN		CAGGTA_V$AREB6_01			CACGTG_V$MYC_Q2						TGTTTAC,MIR-30A-5P,MIR-30C,MIR-30D,MIR-30B,MIR-30E-5P					GCANCTGNY_V$MYOD_Q6
5305	PIP4K2A	phosphatidylinositol-5-phosphate 4-kinase, type II, alpha		CAGGTG_V$E12_Q6			GGGCGGR_V$SP1_Q6	AACTTT_UNKNOWN		RYTTCCTG_V$ETS2_B																SCGGAAGY_V$ELK1_02	CTTTAAR_UNKNOWN						TGACCTY_V$ERR1_Q2
56937	PMEPA1	prostate transmembrane protein, androgen induced 1		CAGGTG_V$E12_Q6			GGGCGGR_V$SP1_Q6	AACTTT_UNKNOWN			TATAAA_V$TATA_01	CTTTGA_V$LEF1_Q2															CTTTAAR_UNKNOWN			TGCCTTA,MIR-124A			TGACCTY_V$ERR1_Q2								TAATTA_V$CHX10_01				YCATTAA_UNKNOWN	GTGCCAA,MIR-96
9314	KLF4	Kruppel-like factor 4 (gut)		CAGGTG_V$E12_Q6			GGGCGGR_V$SP1_Q6	AACTTT_UNKNOWN																						TGCCTTA,MIR-124A																	TGCACTG,MIR-148A,MIR-152,MIR-148B
5453	POU3F1	POU class 3 homeobox 1		CAGGTG_V$E12_Q6			GGGCGGR_V$SP1_Q6	AACTTT_UNKNOWN																																YNGTTNNNATT_UNKNOWN
162979	ZNF296	zinc finger protein 296		CAGGTG_V$E12_Q6			GGGCGGR_V$SP1_Q6		TGGAAA_V$NFAT_Q4_01	RYTTCCTG_V$ETS2_B						GGGTGGRR_V$PAX4_03									CACGTG_V$MYC_Q2							V$RORA1_01	TGACCTY_V$ERR1_Q2
6812	STXBP1	syntaxin binding protein 1		CAGGTG_V$E12_Q6			GGGCGGR_V$SP1_Q6		TGGAAA_V$NFAT_Q4_01
11007	CCDC85B	coiled-coil domain containing 85B		CAGGTG_V$E12_Q6			GGGCGGR_V$SP1_Q6			RYTTCCTG_V$ETS2_B	TATAAA_V$TATA_01		CAGCTG_V$AP4_Q5						GATTGGY_V$NFY_Q6_01				MGGAAGTG_V$GABP_B			SCGGAAGY_V$ELK1_02										GCANCTGNY_V$MYOD_Q6
5429	POLH	polymerase (DNA directed), eta		CAGGTG_V$E12_Q6			GGGCGGR_V$SP1_Q6			RYTTCCTG_V$ETS2_B													MGGAAGTG_V$GABP_B		CACGTG_V$MYC_Q2	SCGGAAGY_V$ELK1_02
6932	TCF7	transcription factor 7 (T-cell specific, HMG-box)		CAGGTG_V$E12_Q6			GGGCGGR_V$SP1_Q6				TATAAA_V$TATA_01	CTTTGA_V$LEF1_Q2	CAGCTG_V$AP4_Q5	RTAAACA_V$FREAC2_01			TTANTCA_UNKNOWN						MGGAAGTG_V$GABP_B			SCGGAAGY_V$ELK1_02	CTTTAAR_UNKNOWN					V$RORA1_01	TGACCTY_V$ERR1_Q2			GCANCTGNY_V$MYOD_Q6
56904	SH3GLB2	SH3-domain GRB2-like endophilin B2		CAGGTG_V$E12_Q6			GGGCGGR_V$SP1_Q6				TATAAA_V$TATA_01			RTAAACA_V$FREAC2_01		GGGTGGRR_V$PAX4_03								RNGTGGGC_UNKNOWN		SCGGAAGY_V$ELK1_02
1735	DIO3	deiodinase, iodothyronine, type III		CAGGTG_V$E12_Q6			GGGCGGR_V$SP1_Q6				TATAAA_V$TATA_01										TGCTGAY_UNKNOWN			RNGTGGGC_UNKNOWN
4880	NPPC	natriuretic peptide C		CAGGTG_V$E12_Q6			GGGCGGR_V$SP1_Q6				TATAAA_V$TATA_01
4150	MAZ	MYC-associated zinc finger protein (purine-binding transcription factor)		CAGGTG_V$E12_Q6			GGGCGGR_V$SP1_Q6					CTTTGA_V$LEF1_Q2							GATTGGY_V$NFY_Q6_01
5252	PHF1	PHD finger protein 1		CAGGTG_V$E12_Q6			GGGCGGR_V$SP1_Q6						CAGCTG_V$AP4_Q5			GGGTGGRR_V$PAX4_03																			GCACTTT,MIR-17-5P,MIR-20A,MIR-106A,MIR-106B,MIR-20B,MIR-519D			GGGYGTGNY_UNKNOWN
2125	EVPL	envoplakin		CAGGTG_V$E12_Q6			GGGCGGR_V$SP1_Q6									GGGTGGRR_V$PAX4_03
11022	TDRKH	tudor and KH domain containing		CAGGTG_V$E12_Q6			GGGCGGR_V$SP1_Q6												GATTGGY_V$NFY_Q6_01																	GCANCTGNY_V$MYOD_Q6
256329	C11orf35	chromosome 11 open reading frame 35		CAGGTG_V$E12_Q6			GGGCGGR_V$SP1_Q6																	RNGTGGGC_UNKNOWN																					YCATTAA_UNKNOWN
2035	EPB41	erythrocyte membrane protein band 4.1 (elliptocytosis 1, RH-linked)		CAGGTG_V$E12_Q6			GGGCGGR_V$SP1_Q6																		CACGTG_V$MYC_Q2		CTTTAAR_UNKNOWN				TGTTTAC,MIR-30A-5P,MIR-30C,MIR-30D,MIR-30B,MIR-30E-5P
29911	HOOK2	hook homolog 2 (Drosophila)		CAGGTG_V$E12_Q6			GGGCGGR_V$SP1_Q6																		CACGTG_V$MYC_Q2
2885	GRB2	growth factor receptor-bound protein 2		CAGGTG_V$E12_Q6			GGGCGGR_V$SP1_Q6																			SCGGAAGY_V$ELK1_02
57669	EPB41L5	erythrocyte membrane protein band 4.1 like 5		CAGGTG_V$E12_Q6			GGGCGGR_V$SP1_Q6																				CTTTAAR_UNKNOWN																					TAGCTTT,MIR-9
23210	JMJD6	jumonji domain containing 6		CAGGTG_V$E12_Q6			GGGCGGR_V$SP1_Q6																				CTTTAAR_UNKNOWN
81858	SHARPIN	SHANK-associated RH domain interactor		CAGGTG_V$E12_Q6			GGGCGGR_V$SP1_Q6
112936	VPS26B	vacuolar protein sorting 26 homolog B (S. pombe)		CAGGTG_V$E12_Q6			GGGCGGR_V$SP1_Q6
10352	WARS2	tryptophanyl tRNA synthetase 2, mitochondrial		CAGGTG_V$E12_Q6			GGGCGGR_V$SP1_Q6
27006	FGF22	fibroblast growth factor 22		CAGGTG_V$E12_Q6			GGGCGGR_V$SP1_Q6
160335	TMTC2	transmembrane and tetratricopeptide repeat containing 2		CAGGTG_V$E12_Q6				AACTTT_UNKNOWN	TGGAAA_V$NFAT_Q4_01		TATAAA_V$TATA_01									WGTTNNNNNAAA_UNKNOWN																GCANCTGNY_V$MYOD_Q6				YNGTTNNNATT_UNKNOWN	TAATTA_V$CHX10_01								TGACAGNY_V$MEIS1_01
7857	SCG2	secretogranin II		CAGGTG_V$E12_Q6				AACTTT_UNKNOWN	TGGAAA_V$NFAT_Q4_01			CTTTGA_V$LEF1_Q2
57326	PBXIP1	pre-B-cell leukemia homeobox interacting protein 1		CAGGTG_V$E12_Q6				AACTTT_UNKNOWN	TGGAAA_V$NFAT_Q4_01				CAGCTG_V$AP4_Q5	RTAAACA_V$FREAC2_01		GGGTGGRR_V$PAX4_03																V$RORA1_01															TGCACTG,MIR-148A,MIR-152,MIR-148B
5083	PAX9	paired box 9		CAGGTG_V$E12_Q6				AACTTT_UNKNOWN									TTANTCA_UNKNOWN							RNGTGGGC_UNKNOWN														GGGYGTGNY_UNKNOWN							YCATTAA_UNKNOWN
5796	PTPRK	protein tyrosine phosphatase, receptor type, K		CAGGTG_V$E12_Q6				AACTTT_UNKNOWN									TTANTCA_UNKNOWN																			GCANCTGNY_V$MYOD_Q6
112399	EGLN3	egl nine homolog 3 (C. elegans)		CAGGTG_V$E12_Q6				AACTTT_UNKNOWN											GATTGGY_V$NFY_Q6_01			CAGGTA_V$AREB6_01					CTTTAAR_UNKNOWN								GCACTTT,MIR-17-5P,MIR-20A,MIR-106A,MIR-106B,MIR-20B,MIR-519D
54847	SIDT1	SID1 transmembrane family, member 1		CAGGTG_V$E12_Q6				AACTTT_UNKNOWN																		SCGGAAGY_V$ELK1_02
286133	SCARA5	scavenger receptor class A, member 5 (putative)		CAGGTG_V$E12_Q6				AACTTT_UNKNOWN																							TGTTTAC,MIR-30A-5P,MIR-30C,MIR-30D,MIR-30B,MIR-30E-5P
1040	CDS1	CDP-diacylglycerol synthase (phosphatidate cytidylyltransferase) 1		CAGGTG_V$E12_Q6				AACTTT_UNKNOWN
10690	FUT9	fucosyltransferase 9 (alpha (1,3) fucosyltransferase)		CAGGTG_V$E12_Q6				AACTTT_UNKNOWN
54584	GNB1L	guanine nucleotide binding protein (G protein), beta polypeptide 1-like		CAGGTG_V$E12_Q6					TGGAAA_V$NFAT_Q4_01	RYTTCCTG_V$ETS2_B		CTTTGA_V$LEF1_Q2
4056	LTC4S	leukotriene C4 synthase		CAGGTG_V$E12_Q6					TGGAAA_V$NFAT_Q4_01	RYTTCCTG_V$ETS2_B																								RGAGGAARY_V$PU1_Q6
9710	KIAA0355	KIAA0355		CAGGTG_V$E12_Q6					TGGAAA_V$NFAT_Q4_01		TATAAA_V$TATA_01							TGTTTGY_V$HNF3_Q6		WGTTNNNNNAAA_UNKNOWN											TGTTTAC,MIR-30A-5P,MIR-30C,MIR-30D,MIR-30B,MIR-30E-5P						YTATTTTNR_V$MEF2_02				TAATTA_V$CHX10_01
3679	ITGA7	integrin, alpha 7		CAGGTG_V$E12_Q6					TGGAAA_V$NFAT_Q4_01		TATAAA_V$TATA_01																			TGCCTTA,MIR-124A			TGACCTY_V$ERR1_Q2			GCANCTGNY_V$MYOD_Q6	YTATTTTNR_V$MEF2_02
51809	GALNT7	UDP-N-acetyl-alpha-D-galactosamine:polypeptide N-acetylgalactosaminyltransferase 7 (GalNAc-T7)		CAGGTG_V$E12_Q6					TGGAAA_V$NFAT_Q4_01		TATAAA_V$TATA_01																				TGTTTAC,MIR-30A-5P,MIR-30C,MIR-30D,MIR-30B,MIR-30E-5P								CTCAGGG,MIR-125B,MIR-125A
90410	IFT20	intraflagellar transport 20 homolog (Chlamydomonas)		CAGGTG_V$E12_Q6					TGGAAA_V$NFAT_Q4_01			CTTTGA_V$LEF1_Q2
161742	SPRED1	sprouty-related, EVH1 domain containing 1		CAGGTG_V$E12_Q6					TGGAAA_V$NFAT_Q4_01				CAGCTG_V$AP4_Q5		TGANTCA_V$AP1_C												CTTTAAR_UNKNOWN		TTTNNANAGCYR_UNKNOWN																YCATTAA_UNKNOWN				TGACAGNY_V$MEIS1_01
3488	IGFBP5	insulin-like growth factor binding protein 5		CAGGTG_V$E12_Q6					TGGAAA_V$NFAT_Q4_01							GGGTGGRR_V$PAX4_03						CAGGTA_V$AREB6_01														GCANCTGNY_V$MYOD_Q6
11232	POLG2	polymerase (DNA directed), gamma 2, accessory subunit		CAGGTG_V$E12_Q6					TGGAAA_V$NFAT_Q4_01							GGGTGGRR_V$PAX4_03
203238	C9orf93	chromosome 9 open reading frame 93		CAGGTG_V$E12_Q6					TGGAAA_V$NFAT_Q4_01														MGGAAGTG_V$GABP_B			SCGGAAGY_V$ELK1_02
3732	CD82	CD82 molecule		CAGGTG_V$E12_Q6					TGGAAA_V$NFAT_Q4_01
919	CD247	CD247 molecule		CAGGTG_V$E12_Q6						RYTTCCTG_V$ETS2_B		CTTTGA_V$LEF1_Q2	CAGCTG_V$AP4_Q5										MGGAAGTG_V$GABP_B
170463	SSBP4	single stranded DNA binding protein 4		CAGGTG_V$E12_Q6						RYTTCCTG_V$ETS2_B						GGGTGGRR_V$PAX4_03											CTTTAAR_UNKNOWN							RGAGGAARY_V$PU1_Q6															TGACAGNY_V$MEIS1_01
79865	TREML2	triggering receptor expressed on myeloid cells-like 2		CAGGTG_V$E12_Q6						RYTTCCTG_V$ETS2_B						GGGTGGRR_V$PAX4_03																		RGAGGAARY_V$PU1_Q6
931	MS4A1	membrane-spanning 4-domains, subfamily A, member 1		CAGGTG_V$E12_Q6						RYTTCCTG_V$ETS2_B						GGGTGGRR_V$PAX4_03																									TAATTA_V$CHX10_01
29760	BLNK	B-cell linker		CAGGTG_V$E12_Q6						RYTTCCTG_V$ETS2_B								TGTTTGY_V$HNF3_Q6			TGCTGAY_UNKNOWN								TTTNNANAGCYR_UNKNOWN
5790	PTPRCAP	protein tyrosine phosphatase, receptor type, C-associated protein		CAGGTG_V$E12_Q6						RYTTCCTG_V$ETS2_B																								RGAGGAARY_V$PU1_Q6
973	CD79A	CD79a molecule, immunoglobulin-associated alpha		CAGGTG_V$E12_Q6						RYTTCCTG_V$ETS2_B
399	RHOH	ras homolog gene family, member H		CAGGTG_V$E12_Q6						RYTTCCTG_V$ETS2_B
9806	SPOCK2	sparc/osteonectin, cwcv and kazal-like domains proteoglycan (testican) 2		CAGGTG_V$E12_Q6							TATAAA_V$TATA_01	CTTTGA_V$LEF1_Q2	CAGCTG_V$AP4_Q5	RTAAACA_V$FREAC2_01							TGCTGAY_UNKNOWN											V$RORA1_01						GGGYGTGNY_UNKNOWN											TGACAGNY_V$MEIS1_01
5026	P2RX5	purinergic receptor P2X, ligand-gated ion channel, 5		CAGGTG_V$E12_Q6							TATAAA_V$TATA_01		CAGCTG_V$AP4_Q5
5644	PRSS1	protease, serine, 1 (trypsin 1)		CAGGTG_V$E12_Q6							TATAAA_V$TATA_01
8538	BARX2	BARX homeobox 2		CAGGTG_V$E12_Q6								CTTTGA_V$LEF1_Q2	CAGCTG_V$AP4_Q5																							GCANCTGNY_V$MYOD_Q6	YTATTTTNR_V$MEF2_02												TGACAGNY_V$MEIS1_01
7480	WNT10B	wingless-type MMTV integration site family, member 10B		CAGGTG_V$E12_Q6								CTTTGA_V$LEF1_Q2	CAGCTG_V$AP4_Q5																																		TGCACTG,MIR-148A,MIR-152,MIR-148B
146862	UNC45B	unc-45 homolog B (C. elegans)		CAGGTG_V$E12_Q6									CAGCTG_V$AP4_Q5	RTAAACA_V$FREAC2_01		GGGTGGRR_V$PAX4_03									CACGTG_V$MYC_Q2											GCANCTGNY_V$MYOD_Q6	YTATTTTNR_V$MEF2_02
79094	CHAC1	ChaC, cation transport regulator homolog 1 (E. coli)		CAGGTG_V$E12_Q6									CAGCTG_V$AP4_Q5						GATTGGY_V$NFY_Q6_01
1158	CKM	creatine kinase, muscle		CAGGTG_V$E12_Q6									CAGCTG_V$AP4_Q5								TGCTGAY_UNKNOWN			RNGTGGGC_UNKNOWN													YTATTTTNR_V$MEF2_02			YNGTTNNNATT_UNKNOWN	TAATTA_V$CHX10_01			CCCNNGGGAR_V$OLF1_01
5588	PRKCQ	protein kinase C, theta		CAGGTG_V$E12_Q6									CAGCTG_V$AP4_Q5								TGCTGAY_UNKNOWN								TTTNNANAGCYR_UNKNOWN
10391	CORO2B	coronin, actin binding protein, 2B		CAGGTG_V$E12_Q6									CAGCTG_V$AP4_Q5
29887	SNX10	sorting nexin 10		CAGGTG_V$E12_Q6											TGANTCA_V$AP1_C						TGCTGAY_UNKNOWN
57630	SH3RF1	SH3 domain containing ring finger 1		CAGGTG_V$E12_Q6											TGANTCA_V$AP1_C									RNGTGGGC_UNKNOWN							TGTTTAC,MIR-30A-5P,MIR-30C,MIR-30D,MIR-30B,MIR-30E-5P			RGAGGAARY_V$PU1_Q6				GGGYGTGNY_UNKNOWN
57657	HCN3	hyperpolarization activated cyclic nucleotide-gated potassium channel 3		CAGGTG_V$E12_Q6											TGANTCA_V$AP1_C
2185	PTK2B	PTK2B protein tyrosine kinase 2 beta		CAGGTG_V$E12_Q6												GGGTGGRR_V$PAX4_03			GATTGGY_V$NFY_Q6_01			CAGGTA_V$AREB6_01		RNGTGGGC_UNKNOWN			CTTTAAR_UNKNOWN											GGGYGTGNY_UNKNOWN											TGACAGNY_V$MEIS1_01
84675	TRIM55	tripartite motif containing 55		CAGGTG_V$E12_Q6												GGGTGGRR_V$PAX4_03																												CCCNNGGGAR_V$OLF1_01					TGACAGNY_V$MEIS1_01
1185	CLCN6	chloride channel 6		CAGGTG_V$E12_Q6												GGGTGGRR_V$PAX4_03
8398	PLA2G6	phospholipase A2, group VI (cytosolic, calcium-independent)		CAGGTG_V$E12_Q6													TTANTCA_UNKNOWN		GATTGGY_V$NFY_Q6_01						CACGTG_V$MYC_Q2	SCGGAAGY_V$ELK1_02
2803	GOLGA4	golgin A4		CAGGTG_V$E12_Q6													TTANTCA_UNKNOWN														TGTTTAC,MIR-30A-5P,MIR-30C,MIR-30D,MIR-30B,MIR-30E-5P		TGACCTY_V$ERR1_Q2															TAGCTTT,MIR-9	TGACAGNY_V$MEIS1_01
94137	RP1L1	retinitis pigmentosa 1-like 1		CAGGTG_V$E12_Q6													TTANTCA_UNKNOWN																TGACCTY_V$ERR1_Q2								TAATTA_V$CHX10_01
55971	BAIAP2L1	BAI1-associated protein 2-like 1		CAGGTG_V$E12_Q6													TTANTCA_UNKNOWN																							YNGTTNNNATT_UNKNOWN
54502	RBM47	RNA binding motif protein 47		CAGGTG_V$E12_Q6														TGTTTGY_V$HNF3_Q6				CAGGTA_V$AREB6_01														GCANCTGNY_V$MYOD_Q6				YNGTTNNNATT_UNKNOWN			V$HNF3ALPHA_Q6
5590	PRKCZ	protein kinase C, zeta		CAGGTG_V$E12_Q6															GATTGGY_V$NFY_Q6_01			CAGGTA_V$AREB6_01
5238	PGM3	phosphoglucomutase 3		CAGGTG_V$E12_Q6															GATTGGY_V$NFY_Q6_01							SCGGAAGY_V$ELK1_02
55075	UACA	uveal autoantigen with coiled-coil domains and ankyrin repeats		CAGGTG_V$E12_Q6															GATTGGY_V$NFY_Q6_01									V$NFKB_Q6
25801	GCA	grancalcin, EF-hand calcium binding protein		CAGGTG_V$E12_Q6															GATTGGY_V$NFY_Q6_01
1122	CHML	choroideremia-like (Rab escort protein 2)		CAGGTG_V$E12_Q6																WGTTNNNNNAAA_UNKNOWN
11180	WDR6	WD repeat domain 6		CAGGTG_V$E12_Q6																		CAGGTA_V$AREB6_01
64089	SNX16	sorting nexin 16		CAGGTG_V$E12_Q6																			MGGAAGTG_V$GABP_B		CACGTG_V$MYC_Q2										GCACTTT,MIR-17-5P,MIR-20A,MIR-106A,MIR-106B,MIR-20B,MIR-519D											GTGCCAA,MIR-96
81533	ITFG1	integrin alpha FG-GAP repeat containing 1		CAGGTG_V$E12_Q6																			MGGAAGTG_V$GABP_B			SCGGAAGY_V$ELK1_02
50808	AK3	adenylate kinase 3		CAGGTG_V$E12_Q6																				RNGTGGGC_UNKNOWN	CACGTG_V$MYC_Q2					TGCCTTA,MIR-124A
2170	FABP3	fatty acid binding protein 3, muscle and heart (mammary-derived growth inhibitor)		CAGGTG_V$E12_Q6																				RNGTGGGC_UNKNOWN	CACGTG_V$MYC_Q2								TGACCTY_V$ERR1_Q2			GCANCTGNY_V$MYOD_Q6
51426	POLK	polymerase (DNA directed) kappa		CAGGTG_V$E12_Q6																				RNGTGGGC_UNKNOWN
134266	GRPEL2	GrpE-like 2, mitochondrial (E. coli)		CAGGTG_V$E12_Q6																						SCGGAAGY_V$ELK1_02	CTTTAAR_UNKNOWN
55577	NAGK	N-acetylglucosamine kinase		CAGGTG_V$E12_Q6																						SCGGAAGY_V$ELK1_02									GCACTTT,MIR-17-5P,MIR-20A,MIR-106A,MIR-106B,MIR-20B,MIR-519D
55888	ZNF167	zinc finger protein 167		CAGGTG_V$E12_Q6																						SCGGAAGY_V$ELK1_02
79152	FA2H	fatty acid 2-hydroxylase		CAGGTG_V$E12_Q6																										TGCCTTA,MIR-124A						GCANCTGNY_V$MYOD_Q6
117584	RFFL	ring finger and FYVE-like domain containing 1		CAGGTG_V$E12_Q6																										TGCCTTA,MIR-124A							YTATTTTNR_V$MEF2_02
286451	YIPF6	Yip1 domain family, member 6		CAGGTG_V$E12_Q6																										TGCCTTA,MIR-124A
1056	CEL	carboxyl ester lipase (bile salt-stimulated lipase)		CAGGTG_V$E12_Q6																													TGACCTY_V$ERR1_Q2
64097	EPB41L4A	erythrocyte membrane protein band 4.1 like 4A		CAGGTG_V$E12_Q6																																GCANCTGNY_V$MYOD_Q6			CTCAGGG,MIR-125B,MIR-125A
93058	COQ10A	coenzyme Q10 homolog A (S. cerevisiae)		CAGGTG_V$E12_Q6																																GCANCTGNY_V$MYOD_Q6
3703	STT3A	STT3, subunit of the oligosaccharyltransferase complex, homolog A (S. cerevisiae)		CAGGTG_V$E12_Q6																																GCANCTGNY_V$MYOD_Q6
6713	SQLE	squalene epoxidase		CAGGTG_V$E12_Q6																																GCANCTGNY_V$MYOD_Q6
9214	FAIM3	Fas apoptotic inhibitory molecule 3		CAGGTG_V$E12_Q6																																GCANCTGNY_V$MYOD_Q6
79022	TMEM106C	transmembrane protein 106C		CAGGTG_V$E12_Q6																																		GGGYGTGNY_UNKNOWN
954	ENTPD2	ectonucleoside triphosphate diphosphohydrolase 2		CAGGTG_V$E12_Q6
6233	RPS27A	ribosomal protein S27a		CAGGTG_V$E12_Q6
1487	CTBP1	C-terminal binding protein 1		CAGGTG_V$E12_Q6
64756	ATPAF1	ATP synthase mitochondrial F1 complex assembly factor 1		CAGGTG_V$E12_Q6
3416	IDE	insulin-degrading enzyme		CAGGTG_V$E12_Q6
23640	HSPBP1	HSPA (heat shock 70kDa) binding protein, cytoplasmic cochaperone 1		CAGGTG_V$E12_Q6
28959	TMEM176B	transmembrane protein 176B		CAGGTG_V$E12_Q6
55365	TMEM176A	transmembrane protein 176A		CAGGTG_V$E12_Q6
286183	NKAIN3	Na+/K+ transporting ATPase interacting 3			GGGAGGRR_V$MAZ_Q6	CTTTGT_V$LEF1_Q2	GGGCGGR_V$SP1_Q6	AACTTT_UNKNOWN	TGGAAA_V$NFAT_Q4_01																								TGACCTY_V$ERR1_Q2
4659	PPP1R12A	protein phosphatase 1, regulatory subunit 12A			GGGAGGRR_V$MAZ_Q6	CTTTGT_V$LEF1_Q2	GGGCGGR_V$SP1_Q6	AACTTT_UNKNOWN		RYTTCCTG_V$ETS2_B	TATAAA_V$TATA_01			RTAAACA_V$FREAC2_01			TTANTCA_UNKNOWN														TGTTTAC,MIR-30A-5P,MIR-30C,MIR-30D,MIR-30B,MIR-30E-5P							GGGYGTGNY_UNKNOWN									TGCACTG,MIR-148A,MIR-152,MIR-148B
7476	WNT7A	wingless-type MMTV integration site family, member 7A			GGGAGGRR_V$MAZ_Q6	CTTTGT_V$LEF1_Q2	GGGCGGR_V$SP1_Q6	AACTTT_UNKNOWN		RYTTCCTG_V$ETS2_B											TGCTGAY_UNKNOWN																				TAATTA_V$CHX10_01
1271	CNTFR	ciliary neurotrophic factor receptor			GGGAGGRR_V$MAZ_Q6	CTTTGT_V$LEF1_Q2	GGGCGGR_V$SP1_Q6	AACTTT_UNKNOWN				CTTTGA_V$LEF1_Q2																				V$RORA1_01	TGACCTY_V$ERR1_Q2					GGGYGTGNY_UNKNOWN
5977	DPF2	D4, zinc and double PHD fingers family 2			GGGAGGRR_V$MAZ_Q6	CTTTGT_V$LEF1_Q2	GGGCGGR_V$SP1_Q6		TGGAAA_V$NFAT_Q4_01				CAGCTG_V$AP4_Q5																										CTCAGGG,MIR-125B,MIR-125A						YCATTAA_UNKNOWN
10683	DLL3	delta-like 3 (Drosophila)			GGGAGGRR_V$MAZ_Q6	CTTTGT_V$LEF1_Q2	GGGCGGR_V$SP1_Q6			RYTTCCTG_V$ETS2_B			CAGCTG_V$AP4_Q5																							GCANCTGNY_V$MYOD_Q6
60468	BACH2	BTB and CNC homology 1, basic leucine zipper transcription factor 2			GGGAGGRR_V$MAZ_Q6	CTTTGT_V$LEF1_Q2	GGGCGGR_V$SP1_Q6				TATAAA_V$TATA_01		CAGCTG_V$AP4_Q5	RTAAACA_V$FREAC2_01		GGGTGGRR_V$PAX4_03														TGCCTTA,MIR-124A											TAATTA_V$CHX10_01				YCATTAA_UNKNOWN	GTGCCAA,MIR-96	TGCACTG,MIR-148A,MIR-152,MIR-148B	TAGCTTT,MIR-9	TGACAGNY_V$MEIS1_01
81539	SLC38A1	solute carrier family 38, member 1			GGGAGGRR_V$MAZ_Q6	CTTTGT_V$LEF1_Q2	GGGCGGR_V$SP1_Q6								TGANTCA_V$AP1_C							CAGGTA_V$AREB6_01
10406	WFDC2	WAP four-disulfide core domain 2			GGGAGGRR_V$MAZ_Q6	CTTTGT_V$LEF1_Q2	GGGCGGR_V$SP1_Q6																			SCGGAAGY_V$ELK1_02
545	ATR	ataxia telangiectasia and Rad3 related			GGGAGGRR_V$MAZ_Q6	CTTTGT_V$LEF1_Q2	GGGCGGR_V$SP1_Q6																			SCGGAAGY_V$ELK1_02
84922	FIZ1	FLT3-interacting zinc finger 1			GGGAGGRR_V$MAZ_Q6	CTTTGT_V$LEF1_Q2	GGGCGGR_V$SP1_Q6																																		TAATTA_V$CHX10_01
8320	EOMES	eomesodermin			GGGAGGRR_V$MAZ_Q6	CTTTGT_V$LEF1_Q2		AACTTT_UNKNOWN	TGGAAA_V$NFAT_Q4_01		TATAAA_V$TATA_01		CAGCTG_V$AP4_Q5																											YNGTTNNNATT_UNKNOWN	TAATTA_V$CHX10_01
3227	HOXC11	homeobox C11			GGGAGGRR_V$MAZ_Q6	CTTTGT_V$LEF1_Q2		AACTTT_UNKNOWN	TGGAAA_V$NFAT_Q4_01			CTTTGA_V$LEF1_Q2				GGGTGGRR_V$PAX4_03	TTANTCA_UNKNOWN	TGTTTGY_V$HNF3_Q6	GATTGGY_V$NFY_Q6_01	WGTTNNNNNAAA_UNKNOWN				RNGTGGGC_UNKNOWN	CACGTG_V$MYC_Q2
9821	RB1CC1	RB1-inducible coiled-coil 1			GGGAGGRR_V$MAZ_Q6	CTTTGT_V$LEF1_Q2		AACTTT_UNKNOWN							TGANTCA_V$AP1_C							CAGGTA_V$AREB6_01				SCGGAAGY_V$ELK1_02							TGACCTY_V$ERR1_Q2		GCACTTT,MIR-17-5P,MIR-20A,MIR-106A,MIR-106B,MIR-20B,MIR-519D							AGCACTT,MIR-93,MIR-302A,MIR-302B,MIR-302C,MIR-302D,MIR-372,MIR-373,MIR-520E,MIR-520A,MIR-526B,MIR-520B,MIR-520C,MIR-520D
51199	NIN	ninein (GSK3B interacting protein)			GGGAGGRR_V$MAZ_Q6	CTTTGT_V$LEF1_Q2			TGGAAA_V$NFAT_Q4_01					RTAAACA_V$FREAC2_01		GGGTGGRR_V$PAX4_03																							CTCAGGG,MIR-125B,MIR-125A										TGACAGNY_V$MEIS1_01
23191	CYFIP1	cytoplasmic FMR1 interacting protein 1			GGGAGGRR_V$MAZ_Q6	CTTTGT_V$LEF1_Q2				RYTTCCTG_V$ETS2_B					TGANTCA_V$AP1_C
8642	DCHS1	dachsous 1 (Drosophila)			GGGAGGRR_V$MAZ_Q6	CTTTGT_V$LEF1_Q2						CTTTGA_V$LEF1_Q2				GGGTGGRR_V$PAX4_03									CACGTG_V$MYC_Q2								TGACCTY_V$ERR1_Q2
1301	COL11A1	collagen, type XI, alpha 1			GGGAGGRR_V$MAZ_Q6	CTTTGT_V$LEF1_Q2						CTTTGA_V$LEF1_Q2																																					TGACAGNY_V$MEIS1_01
2906	GRIN2D	glutamate receptor, ionotropic, N-methyl D-aspartate 2D			GGGAGGRR_V$MAZ_Q6	CTTTGT_V$LEF1_Q2							CAGCTG_V$AP4_Q5			GGGTGGRR_V$PAX4_03																				GCANCTGNY_V$MYOD_Q6	YTATTTTNR_V$MEF2_02							CCCNNGGGAR_V$OLF1_01
309	ANXA6	annexin A6			GGGAGGRR_V$MAZ_Q6	CTTTGT_V$LEF1_Q2							CAGCTG_V$AP4_Q5						GATTGGY_V$NFY_Q6_01						CACGTG_V$MYC_Q2
79073	TMEM109	transmembrane protein 109			GGGAGGRR_V$MAZ_Q6	CTTTGT_V$LEF1_Q2							CAGCTG_V$AP4_Q5																	TGCCTTA,MIR-124A						GCANCTGNY_V$MYOD_Q6													TGACAGNY_V$MEIS1_01
478	ATP1A3	ATPase, Na+/K+ transporting, alpha 3 polypeptide			GGGAGGRR_V$MAZ_Q6	CTTTGT_V$LEF1_Q2										GGGTGGRR_V$PAX4_03						CAGGTA_V$AREB6_01											TGACCTY_V$ERR1_Q2			GCANCTGNY_V$MYOD_Q6		GGGYGTGNY_UNKNOWN											TGACAGNY_V$MEIS1_01
8731	RNMT	RNA (guanine-7-) methyltransferase			GGGAGGRR_V$MAZ_Q6	CTTTGT_V$LEF1_Q2												TGTTTGY_V$HNF3_Q6					MGGAAGTG_V$GABP_B			SCGGAAGY_V$ELK1_02					TGTTTAC,MIR-30A-5P,MIR-30C,MIR-30D,MIR-30B,MIR-30E-5P
55222	LRRC20	leucine rich repeat containing 20			GGGAGGRR_V$MAZ_Q6	CTTTGT_V$LEF1_Q2													GATTGGY_V$NFY_Q6_01																									CCCNNGGGAR_V$OLF1_01
10612	TRIM3	tripartite motif containing 3			GGGAGGRR_V$MAZ_Q6	CTTTGT_V$LEF1_Q2																			CACGTG_V$MYC_Q2										GCACTTT,MIR-17-5P,MIR-20A,MIR-106A,MIR-106B,MIR-20B,MIR-519D
4001	LMNB1	lamin B1			GGGAGGRR_V$MAZ_Q6	CTTTGT_V$LEF1_Q2																			CACGTG_V$MYC_Q2
23541	SEC14L2	SEC14-like 2 (S. cerevisiae)			GGGAGGRR_V$MAZ_Q6	CTTTGT_V$LEF1_Q2																					CTTTAAR_UNKNOWN	V$NFKB_Q6						RGAGGAARY_V$PU1_Q6
7422	VEGFA	vascular endothelial growth factor A			GGGAGGRR_V$MAZ_Q6		GGGCGGR_V$SP1_Q6	AACTTT_UNKNOWN	TGGAAA_V$NFAT_Q4_01				CAGCTG_V$AP4_Q5		TGANTCA_V$AP1_C		TTANTCA_UNKNOWN			WGTTNNNNNAAA_UNKNOWN				RNGTGGGC_UNKNOWN									TGACCTY_V$ERR1_Q2		GCACTTT,MIR-17-5P,MIR-20A,MIR-106A,MIR-106B,MIR-20B,MIR-519D	GCANCTGNY_V$MYOD_Q6			CTCAGGG,MIR-125B,MIR-125A			AGCACTT,MIR-93,MIR-302A,MIR-302B,MIR-302C,MIR-302D,MIR-372,MIR-373,MIR-520E,MIR-520A,MIR-526B,MIR-520B,MIR-520C,MIR-520D
201266	SLC39A11	solute carrier family 39 (metal ion transporter), member 11			GGGAGGRR_V$MAZ_Q6		GGGCGGR_V$SP1_Q6	AACTTT_UNKNOWN		RYTTCCTG_V$ETS2_B													MGGAAGTG_V$GABP_B		CACGTG_V$MYC_Q2
22873	DZIP1	DAZ interacting protein 1			GGGAGGRR_V$MAZ_Q6		GGGCGGR_V$SP1_Q6	AACTTT_UNKNOWN		RYTTCCTG_V$ETS2_B															CACGTG_V$MYC_Q2
6299	SALL1	sal-like 1 (Drosophila)			GGGAGGRR_V$MAZ_Q6		GGGCGGR_V$SP1_Q6	AACTTT_UNKNOWN				CTTTGA_V$LEF1_Q2	CAGCTG_V$AP4_Q5			GGGTGGRR_V$PAX4_03	TTANTCA_UNKNOWN		GATTGGY_V$NFY_Q6_01					RNGTGGGC_UNKNOWN			CTTTAAR_UNKNOWN														TAATTA_V$CHX10_01
8079	MLF2	myeloid leukemia factor 2			GGGAGGRR_V$MAZ_Q6		GGGCGGR_V$SP1_Q6	AACTTT_UNKNOWN											GATTGGY_V$NFY_Q6_01				MGGAAGTG_V$GABP_B																CTCAGGG,MIR-125B,MIR-125A
165679	SPTSSB	serine palmitoyltransferase, small subunit B			GGGAGGRR_V$MAZ_Q6		GGGCGGR_V$SP1_Q6	AACTTT_UNKNOWN																							TGTTTAC,MIR-30A-5P,MIR-30C,MIR-30D,MIR-30B,MIR-30E-5P
64129	TINAGL1	tubulointerstitial nephritis antigen-like 1			GGGAGGRR_V$MAZ_Q6		GGGCGGR_V$SP1_Q6		TGGAAA_V$NFAT_Q4_01				CAGCTG_V$AP4_Q5		TGANTCA_V$AP1_C		TTANTCA_UNKNOWN
2029	ENSA	endosulfine alpha			GGGAGGRR_V$MAZ_Q6		GGGCGGR_V$SP1_Q6		TGGAAA_V$NFAT_Q4_01										GATTGGY_V$NFY_Q6_01
26019	UPF2	UPF2 regulator of nonsense transcripts homolog (yeast)			GGGAGGRR_V$MAZ_Q6		GGGCGGR_V$SP1_Q6		TGGAAA_V$NFAT_Q4_01										GATTGGY_V$NFY_Q6_01
149461	CLDN19	claudin 19			GGGAGGRR_V$MAZ_Q6		GGGCGGR_V$SP1_Q6		TGGAAA_V$NFAT_Q4_01
6513	SLC2A1	solute carrier family 2 (facilitated glucose transporter), member 1			GGGAGGRR_V$MAZ_Q6		GGGCGGR_V$SP1_Q6				TATAAA_V$TATA_01																																				TGCACTG,MIR-148A,MIR-152,MIR-148B
284613	CYB561D1	cytochrome b-561 domain containing 1			GGGAGGRR_V$MAZ_Q6		GGGCGGR_V$SP1_Q6					CTTTGA_V$LEF1_Q2												RNGTGGGC_UNKNOWN			CTTTAAR_UNKNOWN																	CCCNNGGGAR_V$OLF1_01	YCATTAA_UNKNOWN
6249	CLIP1	CAP-GLY domain containing linker protein 1			GGGAGGRR_V$MAZ_Q6		GGGCGGR_V$SP1_Q6						CAGCTG_V$AP4_Q5																			V$RORA1_01	TGACCTY_V$ERR1_Q2			GCANCTGNY_V$MYOD_Q6
429	ASCL1	achaete-scute complex homolog 1 (Drosophila)			GGGAGGRR_V$MAZ_Q6		GGGCGGR_V$SP1_Q6							RTAAACA_V$FREAC2_01			TTANTCA_UNKNOWN					CAGGTA_V$AREB6_01																											TGACAGNY_V$MEIS1_01
56654	NPDC1	neural proliferation, differentiation and control, 1			GGGAGGRR_V$MAZ_Q6		GGGCGGR_V$SP1_Q6							RTAAACA_V$FREAC2_01
4917	NTN3	netrin 3			GGGAGGRR_V$MAZ_Q6		GGGCGGR_V$SP1_Q6									GGGTGGRR_V$PAX4_03									CACGTG_V$MYC_Q2
5887	RAD23B	RAD23 homolog B (S. cerevisiae)			GGGAGGRR_V$MAZ_Q6		GGGCGGR_V$SP1_Q6									GGGTGGRR_V$PAX4_03															TGTTTAC,MIR-30A-5P,MIR-30C,MIR-30D,MIR-30B,MIR-30E-5P											AGCACTT,MIR-93,MIR-302A,MIR-302B,MIR-302C,MIR-302D,MIR-372,MIR-373,MIR-520E,MIR-520A,MIR-526B,MIR-520B,MIR-520C,MIR-520D
6839	SUV39H1	suppressor of variegation 3-9 homolog 1 (Drosophila)			GGGAGGRR_V$MAZ_Q6		GGGCGGR_V$SP1_Q6												GATTGGY_V$NFY_Q6_01																			GGGYGTGNY_UNKNOWN	CTCAGGG,MIR-125B,MIR-125A			AGCACTT,MIR-93,MIR-302A,MIR-302B,MIR-302C,MIR-302D,MIR-372,MIR-373,MIR-520E,MIR-520A,MIR-526B,MIR-520B,MIR-520C,MIR-520D
220042	C11orf82	chromosome 11 open reading frame 82			GGGAGGRR_V$MAZ_Q6		GGGCGGR_V$SP1_Q6												GATTGGY_V$NFY_Q6_01
7544	ZFY	zinc finger protein, Y-linked			GGGAGGRR_V$MAZ_Q6		GGGCGGR_V$SP1_Q6														TGCTGAY_UNKNOWN																	GGGYGTGNY_UNKNOWN
10444	ZER1	zer-1 homolog (C. elegans)			GGGAGGRR_V$MAZ_Q6		GGGCGGR_V$SP1_Q6															CAGGTA_V$AREB6_01	MGGAAGTG_V$GABP_B			SCGGAAGY_V$ELK1_02
1973	EIF4A1	eukaryotic translation initiation factor 4A1			GGGAGGRR_V$MAZ_Q6		GGGCGGR_V$SP1_Q6																MGGAAGTG_V$GABP_B		CACGTG_V$MYC_Q2	SCGGAAGY_V$ELK1_02
23415	KCNH4	potassium voltage-gated channel, subfamily H (eag-related), member 4			GGGAGGRR_V$MAZ_Q6		GGGCGGR_V$SP1_Q6																	RNGTGGGC_UNKNOWN	CACGTG_V$MYC_Q2													GGGYGTGNY_UNKNOWN
3417	IDH1	isocitrate dehydrogenase 1 (NADP+), soluble			GGGAGGRR_V$MAZ_Q6		GGGCGGR_V$SP1_Q6																	RNGTGGGC_UNKNOWN			CTTTAAR_UNKNOWN
1394	CRHR1	corticotropin releasing hormone receptor 1			GGGAGGRR_V$MAZ_Q6		GGGCGGR_V$SP1_Q6																	RNGTGGGC_UNKNOWN
9360	PPIG	peptidylprolyl isomerase G (cyclophilin G)			GGGAGGRR_V$MAZ_Q6		GGGCGGR_V$SP1_Q6																			SCGGAAGY_V$ELK1_02
2306	FOXD2	forkhead box D2			GGGAGGRR_V$MAZ_Q6		GGGCGGR_V$SP1_Q6																					V$NFKB_Q6
9196	KCNAB3	potassium voltage-gated channel, shaker-related subfamily, beta member 3			GGGAGGRR_V$MAZ_Q6		GGGCGGR_V$SP1_Q6																									V$RORA1_01
10051	SMC4	structural maintenance of chromosomes 4			GGGAGGRR_V$MAZ_Q6		GGGCGGR_V$SP1_Q6																												GCACTTT,MIR-17-5P,MIR-20A,MIR-106A,MIR-106B,MIR-20B,MIR-519D
2879	GPX4	glutathione peroxidase 4 (phospholipid hydroperoxidase)			GGGAGGRR_V$MAZ_Q6		GGGCGGR_V$SP1_Q6																															GGGYGTGNY_UNKNOWN
23197	FAF2	Fas associated factor family member 2			GGGAGGRR_V$MAZ_Q6		GGGCGGR_V$SP1_Q6																																							GTGCCAA,MIR-96
55759	WDR12	WD repeat domain 12			GGGAGGRR_V$MAZ_Q6		GGGCGGR_V$SP1_Q6
9759	HDAC4	histone deacetylase 4			GGGAGGRR_V$MAZ_Q6			AACTTT_UNKNOWN	TGGAAA_V$NFAT_Q4_01				CAGCTG_V$AP4_Q5									CAGGTA_V$AREB6_01								TGCCTTA,MIR-124A					GCACTTT,MIR-17-5P,MIR-20A,MIR-106A,MIR-106B,MIR-20B,MIR-519D		YTATTTTNR_V$MEF2_02					AGCACTT,MIR-93,MIR-302A,MIR-302B,MIR-302C,MIR-302D,MIR-372,MIR-373,MIR-520E,MIR-520A,MIR-526B,MIR-520B,MIR-520C,MIR-520D
971	CD72	CD72 molecule			GGGAGGRR_V$MAZ_Q6			AACTTT_UNKNOWN	TGGAAA_V$NFAT_Q4_01				CAGCTG_V$AP4_Q5									CAGGTA_V$AREB6_01														GCANCTGNY_V$MYOD_Q6								CCCNNGGGAR_V$OLF1_01
3603	IL16	interleukin 16			GGGAGGRR_V$MAZ_Q6			AACTTT_UNKNOWN	TGGAAA_V$NFAT_Q4_01					RTAAACA_V$FREAC2_01	TGANTCA_V$AP1_C			TGTTTGY_V$HNF3_Q6																					CTCAGGG,MIR-125B,MIR-125A										TGACAGNY_V$MEIS1_01
144402	CPNE8	copine VIII			GGGAGGRR_V$MAZ_Q6			AACTTT_UNKNOWN		RYTTCCTG_V$ETS2_B					TGANTCA_V$AP1_C	GGGTGGRR_V$PAX4_03							MGGAAGTG_V$GABP_B	RNGTGGGC_UNKNOWN							TGTTTAC,MIR-30A-5P,MIR-30C,MIR-30D,MIR-30B,MIR-30E-5P
8028	MLLT10	myeloid/lymphoid or mixed-lineage leukemia (trithorax homolog, Drosophila); translocated to, 10			GGGAGGRR_V$MAZ_Q6			AACTTT_UNKNOWN		RYTTCCTG_V$ETS2_B						GGGTGGRR_V$PAX4_03						CAGGTA_V$AREB6_01												RGAGGAARY_V$PU1_Q6							TAATTA_V$CHX10_01						TGCACTG,MIR-148A,MIR-152,MIR-148B
9475	ROCK2	Rho-associated, coiled-coil containing protein kinase 2			GGGAGGRR_V$MAZ_Q6			AACTTT_UNKNOWN				CTTTGA_V$LEF1_Q2			TGANTCA_V$AP1_C															TGCCTTA,MIR-124A
9478	CABP1	calcium binding protein 1			GGGAGGRR_V$MAZ_Q6			AACTTT_UNKNOWN					CAGCTG_V$AP4_Q5																							GCANCTGNY_V$MYOD_Q6										GTGCCAA,MIR-96
22871	NLGN1	neuroligin 1			GGGAGGRR_V$MAZ_Q6			AACTTT_UNKNOWN									TTANTCA_UNKNOWN														TGTTTAC,MIR-30A-5P,MIR-30C,MIR-30D,MIR-30B,MIR-30E-5P
132884	EVC2	Ellis van Creveld syndrome 2			GGGAGGRR_V$MAZ_Q6			AACTTT_UNKNOWN														CAGGTA_V$AREB6_01			CACGTG_V$MYC_Q2	SCGGAAGY_V$ELK1_02
79711	IPO4	importin 4			GGGAGGRR_V$MAZ_Q6			AACTTT_UNKNOWN																	CACGTG_V$MYC_Q2	SCGGAAGY_V$ELK1_02											YTATTTTNR_V$MEF2_02
1490	CTGF	connective tissue growth factor			GGGAGGRR_V$MAZ_Q6				TGGAAA_V$NFAT_Q4_01		TATAAA_V$TATA_01			RTAAACA_V$FREAC2_01				TGTTTGY_V$HNF3_Q6										V$NFKB_Q6									YTATTTTNR_V$MEF2_02
1121	CHM	choroideremia (Rab escort protein 1)			GGGAGGRR_V$MAZ_Q6				TGGAAA_V$NFAT_Q4_01		TATAAA_V$TATA_01												MGGAAGTG_V$GABP_B																						YCATTAA_UNKNOWN
5816	PVALB	parvalbumin			GGGAGGRR_V$MAZ_Q6				TGGAAA_V$NFAT_Q4_01				CAGCTG_V$AP4_Q5		TGANTCA_V$AP1_C							CAGGTA_V$AREB6_01															YTATTTTNR_V$MEF2_02
51164	DCTN4	dynactin 4 (p62)			GGGAGGRR_V$MAZ_Q6				TGGAAA_V$NFAT_Q4_01							GGGTGGRR_V$PAX4_03									CACGTG_V$MYC_Q2					TGCCTTA,MIR-124A
7423	VEGFB	vascular endothelial growth factor B			GGGAGGRR_V$MAZ_Q6				TGGAAA_V$NFAT_Q4_01														MGGAAGTG_V$GABP_B			SCGGAAGY_V$ELK1_02										GCANCTGNY_V$MYOD_Q6
30062	RAX	retina and anterior neural fold homeobox			GGGAGGRR_V$MAZ_Q6				TGGAAA_V$NFAT_Q4_01																																TAATTA_V$CHX10_01				YCATTAA_UNKNOWN
54507	ADAMTSL4	ADAMTS-like 4			GGGAGGRR_V$MAZ_Q6				TGGAAA_V$NFAT_Q4_01
864	RUNX3	runt-related transcription factor 3			GGGAGGRR_V$MAZ_Q6					RYTTCCTG_V$ETS2_B		CTTTGA_V$LEF1_Q2	CAGCTG_V$AP4_Q5			GGGTGGRR_V$PAX4_03	TTANTCA_UNKNOWN																												YCATTAA_UNKNOWN
27040	LAT	linker for activation of T cells			GGGAGGRR_V$MAZ_Q6					RYTTCCTG_V$ETS2_B			CAGCTG_V$AP4_Q5		TGANTCA_V$AP1_C	GGGTGGRR_V$PAX4_03						CAGGTA_V$AREB6_01		RNGTGGGC_UNKNOWN
3932	LCK	lymphocyte-specific protein tyrosine kinase			GGGAGGRR_V$MAZ_Q6					RYTTCCTG_V$ETS2_B			CAGCTG_V$AP4_Q5			GGGTGGRR_V$PAX4_03					TGCTGAY_UNKNOWN			RNGTGGGC_UNKNOWN
51132	RLIM	ring finger protein, LIM domain interacting			GGGAGGRR_V$MAZ_Q6					RYTTCCTG_V$ETS2_B						GGGTGGRR_V$PAX4_03	TTANTCA_UNKNOWN		GATTGGY_V$NFY_Q6_01		TGCTGAY_UNKNOWN	CAGGTA_V$AREB6_01	MGGAAGTG_V$GABP_B									V$RORA1_01		RGAGGAARY_V$PU1_Q6													TGCACTG,MIR-148A,MIR-152,MIR-148B		TGACAGNY_V$MEIS1_01
8698	S1PR4	sphingosine-1-phosphate receptor 4			GGGAGGRR_V$MAZ_Q6					RYTTCCTG_V$ETS2_B						GGGTGGRR_V$PAX4_03
55969	C20orf24	chromosome 20 open reading frame 24			GGGAGGRR_V$MAZ_Q6					RYTTCCTG_V$ETS2_B									GATTGGY_V$NFY_Q6_01
221477	C6orf89	chromosome 6 open reading frame 89			GGGAGGRR_V$MAZ_Q6					RYTTCCTG_V$ETS2_B																SCGGAAGY_V$ELK1_02
2213	FCGR2B	Fc fragment of IgG, low affinity IIb, receptor (CD32)			GGGAGGRR_V$MAZ_Q6					RYTTCCTG_V$ETS2_B
114815	SORCS1	sortilin-related VPS10 domain containing receptor 1			GGGAGGRR_V$MAZ_Q6						TATAAA_V$TATA_01	CTTTGA_V$LEF1_Q2																				V$RORA1_01	TGACCTY_V$ERR1_Q2												YCATTAA_UNKNOWN			TAGCTTT,MIR-9
348654	GEN1	Gen homolog 1, endonuclease (Drosophila)			GGGAGGRR_V$MAZ_Q6						TATAAA_V$TATA_01				TGANTCA_V$AP1_C								MGGAAGTG_V$GABP_B			SCGGAAGY_V$ELK1_02	CTTTAAR_UNKNOWN														TAATTA_V$CHX10_01
51105	PHF20L1	PHD finger protein 20-like 1			GGGAGGRR_V$MAZ_Q6						TATAAA_V$TATA_01							TGTTTGY_V$HNF3_Q6							CACGTG_V$MYC_Q2	SCGGAAGY_V$ELK1_02											YTATTTTNR_V$MEF2_02									GTGCCAA,MIR-96		TAGCTTT,MIR-9	TGACAGNY_V$MEIS1_01
116159	CYYR1	cysteine/tyrosine-rich 1			GGGAGGRR_V$MAZ_Q6						TATAAA_V$TATA_01																														TAATTA_V$CHX10_01
9510	ADAMTS1	ADAM metallopeptidase with thrombospondin type 1 motif, 1			GGGAGGRR_V$MAZ_Q6						TATAAA_V$TATA_01
1443	CSH2	chorionic somatomammotropin hormone 2			GGGAGGRR_V$MAZ_Q6						TATAAA_V$TATA_01
9518	GDF15	growth differentiation factor 15			GGGAGGRR_V$MAZ_Q6						TATAAA_V$TATA_01
1236	CCR7	chemokine (C-C motif) receptor 7			GGGAGGRR_V$MAZ_Q6							CTTTGA_V$LEF1_Q2			TGANTCA_V$AP1_C					WGTTNNNNNAAA_UNKNOWN			MGGAAGTG_V$GABP_B				CTTTAAR_UNKNOWN							RGAGGAARY_V$PU1_Q6
6536	SLC6A9	solute carrier family 6 (neurotransmitter transporter, glycine), member 9			GGGAGGRR_V$MAZ_Q6							CTTTGA_V$LEF1_Q2																			TGTTTAC,MIR-30A-5P,MIR-30C,MIR-30D,MIR-30B,MIR-30E-5P		TGACCTY_V$ERR1_Q2		GCACTTT,MIR-17-5P,MIR-20A,MIR-106A,MIR-106B,MIR-20B,MIR-519D							AGCACTT,MIR-93,MIR-302A,MIR-302B,MIR-302C,MIR-302D,MIR-372,MIR-373,MIR-520E,MIR-520A,MIR-526B,MIR-520B,MIR-520C,MIR-520D				GTGCCAA,MIR-96
4608	MYBPH	myosin binding protein H			GGGAGGRR_V$MAZ_Q6								CAGCTG_V$AP4_Q5		TGANTCA_V$AP1_C	GGGTGGRR_V$PAX4_03	TTANTCA_UNKNOWN																			GCANCTGNY_V$MYOD_Q6
9500	MAGED1	melanoma antigen family D, 1			GGGAGGRR_V$MAZ_Q6								CAGCTG_V$AP4_Q5		TGANTCA_V$AP1_C	GGGTGGRR_V$PAX4_03							MGGAAGTG_V$GABP_B											RGAGGAARY_V$PU1_Q6		GCANCTGNY_V$MYOD_Q6
9289	GPR56	G protein-coupled receptor 56			GGGAGGRR_V$MAZ_Q6										TGANTCA_V$AP1_C									RNGTGGGC_UNKNOWN										RGAGGAARY_V$PU1_Q6
5522	PPP2R2C	protein phosphatase 2, regulatory subunit B, gamma			GGGAGGRR_V$MAZ_Q6										TGANTCA_V$AP1_C									RNGTGGGC_UNKNOWN
84876	ORAI1	ORAI calcium release-activated calcium modulator 1			GGGAGGRR_V$MAZ_Q6										TGANTCA_V$AP1_C
29923	C7orf68	chromosome 7 open reading frame 68			GGGAGGRR_V$MAZ_Q6										TGANTCA_V$AP1_C
3717	JAK2	Janus kinase 2			GGGAGGRR_V$MAZ_Q6										TGANTCA_V$AP1_C
8796	SCEL	sciellin			GGGAGGRR_V$MAZ_Q6										TGANTCA_V$AP1_C
51504	TRMT112	tRNA methyltransferase 11-2 homolog (S. cerevisiae)			GGGAGGRR_V$MAZ_Q6											GGGTGGRR_V$PAX4_03							MGGAAGTG_V$GABP_B			SCGGAAGY_V$ELK1_02											YTATTTTNR_V$MEF2_02						V$HNF3ALPHA_Q6	CCCNNGGGAR_V$OLF1_01	YCATTAA_UNKNOWN
10979	FERMT2	fermitin family member 2			GGGAGGRR_V$MAZ_Q6											GGGTGGRR_V$PAX4_03														TGCCTTA,MIR-124A
135	ADORA2A	adenosine A2a receptor			GGGAGGRR_V$MAZ_Q6											GGGTGGRR_V$PAX4_03
2130	EWSR1	Ewing sarcoma breakpoint region 1			GGGAGGRR_V$MAZ_Q6												TTANTCA_UNKNOWN				TGCTGAY_UNKNOWN			RNGTGGGC_UNKNOWN	CACGTG_V$MYC_Q2
10272	FSTL3	follistatin-like 3 (secreted glycoprotein)			GGGAGGRR_V$MAZ_Q6												TTANTCA_UNKNOWN																TGACCTY_V$ERR1_Q2											CCCNNGGGAR_V$OLF1_01
30813	VSX1	visual system homeobox 1			GGGAGGRR_V$MAZ_Q6												TTANTCA_UNKNOWN																		GCACTTT,MIR-17-5P,MIR-20A,MIR-106A,MIR-106B,MIR-20B,MIR-519D							AGCACTT,MIR-93,MIR-302A,MIR-302B,MIR-302C,MIR-302D,MIR-372,MIR-373,MIR-520E,MIR-520A,MIR-526B,MIR-520B,MIR-520C,MIR-520D
144809	C13orf30	chromosome 13 open reading frame 30			GGGAGGRR_V$MAZ_Q6												TTANTCA_UNKNOWN
1823	DSC1	desmocollin 1			GGGAGGRR_V$MAZ_Q6													TGTTTGY_V$HNF3_Q6											TTTNNANAGCYR_UNKNOWN
64852	TUT1	terminal uridylyl transferase 1, U6 snRNA-specific			GGGAGGRR_V$MAZ_Q6														GATTGGY_V$NFY_Q6_01				MGGAAGTG_V$GABP_B
1616	DAXX	death-domain associated protein			GGGAGGRR_V$MAZ_Q6														GATTGGY_V$NFY_Q6_01
4221	MEN1	multiple endocrine neoplasia I			GGGAGGRR_V$MAZ_Q6														GATTGGY_V$NFY_Q6_01
23479	ISCU	iron-sulfur cluster scaffold homolog (E. coli)			GGGAGGRR_V$MAZ_Q6																TGCTGAY_UNKNOWN		MGGAAGTG_V$GABP_B										TGACCTY_V$ERR1_Q2
8540	AGPS	alkylglycerone phosphate synthase			GGGAGGRR_V$MAZ_Q6																	CAGGTA_V$AREB6_01											TGACCTY_V$ERR1_Q2
8661	EIF3A	eukaryotic translation initiation factor 3, subunit A			GGGAGGRR_V$MAZ_Q6																				CACGTG_V$MYC_Q2
84618	NT5C1A	5'-nucleotidase, cytosolic IA			GGGAGGRR_V$MAZ_Q6																						CTTTAAR_UNKNOWN										YTATTTTNR_V$MEF2_02
388272	C16orf87	chromosome 16 open reading frame 87			GGGAGGRR_V$MAZ_Q6																										TGTTTAC,MIR-30A-5P,MIR-30C,MIR-30D,MIR-30B,MIR-30E-5P							GGGYGTGNY_UNKNOWN
3934	LCN2	lipocalin 2			GGGAGGRR_V$MAZ_Q6																											V$RORA1_01	TGACCTY_V$ERR1_Q2
79690	GAL3ST4	galactose-3-O-sulfotransferase 4			GGGAGGRR_V$MAZ_Q6																																						V$HNF3ALPHA_Q6
27043	PELP1	proline, glutamate and leucine rich protein 1			GGGAGGRR_V$MAZ_Q6
2774	GNAL	guanine nucleotide binding protein (G protein), alpha activating activity polypeptide, olfactory type			GGGAGGRR_V$MAZ_Q6
51473	DCDC2	doublecortin domain containing 2			GGGAGGRR_V$MAZ_Q6
11012	KLK11	kallikrein-related peptidase 11			GGGAGGRR_V$MAZ_Q6
149628	PYHIN1	pyrin and HIN domain family, member 1			GGGAGGRR_V$MAZ_Q6
56902	PNO1	partner of NOB1 homolog (S. cerevisiae)			GGGAGGRR_V$MAZ_Q6
9643	MORF4L2	mortality factor 4 like 2				CTTTGT_V$LEF1_Q2	GGGCGGR_V$SP1_Q6	AACTTT_UNKNOWN	TGGAAA_V$NFAT_Q4_01							GGGTGGRR_V$PAX4_03							MGGAAGTG_V$GABP_B		CACGTG_V$MYC_Q2											GCANCTGNY_V$MYOD_Q6		GGGYGTGNY_UNKNOWN								GTGCCAA,MIR-96
144699	FBXL14	F-box and leucine-rich repeat protein 14				CTTTGT_V$LEF1_Q2	GGGCGGR_V$SP1_Q6		TGGAAA_V$NFAT_Q4_01	RYTTCCTG_V$ETS2_B
8935	SKAP2	src kinase associated phosphoprotein 2				CTTTGT_V$LEF1_Q2	GGGCGGR_V$SP1_Q6			RYTTCCTG_V$ETS2_B	TATAAA_V$TATA_01								GATTGGY_V$NFY_Q6_01	WGTTNNNNNAAA_UNKNOWN																												TAGCTTT,MIR-9
28985	MCTS1	malignant T cell amplified sequence 1				CTTTGT_V$LEF1_Q2	GGGCGGR_V$SP1_Q6			RYTTCCTG_V$ETS2_B		CTTTGA_V$LEF1_Q2		RTAAACA_V$FREAC2_01		GGGTGGRR_V$PAX4_03	TTANTCA_UNKNOWN									SCGGAAGY_V$ELK1_02															TAATTA_V$CHX10_01								TGACAGNY_V$MEIS1_01
10962	MLLT11	myeloid/lymphoid or mixed-lineage leukemia (trithorax homolog, Drosophila); translocated to, 11				CTTTGT_V$LEF1_Q2	GGGCGGR_V$SP1_Q6			RYTTCCTG_V$ETS2_B			CAGCTG_V$AP4_Q5								TGCTGAY_UNKNOWN							V$NFKB_Q6								GCANCTGNY_V$MYOD_Q6		GGGYGTGNY_UNKNOWN
5770	PTPN1	protein tyrosine phosphatase, non-receptor type 1				CTTTGT_V$LEF1_Q2	GGGCGGR_V$SP1_Q6						CAGCTG_V$AP4_Q5										MGGAAGTG_V$GABP_B			SCGGAAGY_V$ELK1_02				TGCCTTA,MIR-124A							YTATTTTNR_V$MEF2_02												TGACAGNY_V$MEIS1_01
54790	TET2	tet methylcytosine dioxygenase 2				CTTTGT_V$LEF1_Q2	GGGCGGR_V$SP1_Q6							RTAAACA_V$FREAC2_01						WGTTNNNNNAAA_UNKNOWN				RNGTGGGC_UNKNOWN	CACGTG_V$MYC_Q2																		V$HNF3ALPHA_Q6						TGACAGNY_V$MEIS1_01
7296	TXNRD1	thioredoxin reductase 1				CTTTGT_V$LEF1_Q2	GGGCGGR_V$SP1_Q6										TTANTCA_UNKNOWN																					GGGYGTGNY_UNKNOWN	CTCAGGG,MIR-125B,MIR-125A
137492	VPS37A	vacuolar protein sorting 37 homolog A (S. cerevisiae)				CTTTGT_V$LEF1_Q2	GGGCGGR_V$SP1_Q6															CAGGTA_V$AREB6_01
8851	CDK5R1	cyclin-dependent kinase 5, regulatory subunit 1 (p35)				CTTTGT_V$LEF1_Q2	GGGCGGR_V$SP1_Q6																		CACGTG_V$MYC_Q2																						TGCACTG,MIR-148A,MIR-152,MIR-148B
50999	TMED5	transmembrane emp24 protein transport domain containing 5				CTTTGT_V$LEF1_Q2	GGGCGGR_V$SP1_Q6
2874	GPS2	G protein pathway suppressor 2				CTTTGT_V$LEF1_Q2	GGGCGGR_V$SP1_Q6
91782	CHMP7	charged multivesicular body protein 7				CTTTGT_V$LEF1_Q2	GGGCGGR_V$SP1_Q6
51101	FAM164A	family with sequence similarity 164, member A				CTTTGT_V$LEF1_Q2	GGGCGGR_V$SP1_Q6
54329	GPR85	G protein-coupled receptor 85				CTTTGT_V$LEF1_Q2		AACTTT_UNKNOWN	TGGAAA_V$NFAT_Q4_01		TATAAA_V$TATA_01					GGGTGGRR_V$PAX4_03			GATTGGY_V$NFY_Q6_01	WGTTNNNNNAAA_UNKNOWN	TGCTGAY_UNKNOWN	CAGGTA_V$AREB6_01								TGCCTTA,MIR-124A				RGAGGAARY_V$PU1_Q6											YCATTAA_UNKNOWN
5217	PFN2	profilin 2				CTTTGT_V$LEF1_Q2		AACTTT_UNKNOWN	TGGAAA_V$NFAT_Q4_01								TTANTCA_UNKNOWN										CTTTAAR_UNKNOWN				TGTTTAC,MIR-30A-5P,MIR-30C,MIR-30D,MIR-30B,MIR-30E-5P				GCACTTT,MIR-17-5P,MIR-20A,MIR-106A,MIR-106B,MIR-20B,MIR-519D							AGCACTT,MIR-93,MIR-302A,MIR-302B,MIR-302C,MIR-302D,MIR-372,MIR-373,MIR-520E,MIR-520A,MIR-526B,MIR-520B,MIR-520C,MIR-520D
2660	MSTN	myostatin				CTTTGT_V$LEF1_Q2		AACTTT_UNKNOWN			TATAAA_V$TATA_01		CAGCTG_V$AP4_Q5		TGANTCA_V$AP1_C		TTANTCA_UNKNOWN		GATTGGY_V$NFY_Q6_01			CAGGTA_V$AREB6_01																			TAATTA_V$CHX10_01		V$HNF3ALPHA_Q6		YCATTAA_UNKNOWN
10160	FARP1	FERM, RhoGEF (ARHGEF) and pleckstrin domain protein 1 (chondrocyte-derived)				CTTTGT_V$LEF1_Q2		AACTTT_UNKNOWN			TATAAA_V$TATA_01					GGGTGGRR_V$PAX4_03									CACGTG_V$MYC_Q2					TGCCTTA,MIR-124A								GGGYGTGNY_UNKNOWN					V$HNF3ALPHA_Q6			GTGCCAA,MIR-96
283383	GPR133	G protein-coupled receptor 133				CTTTGT_V$LEF1_Q2		AACTTT_UNKNOWN			TATAAA_V$TATA_01					GGGTGGRR_V$PAX4_03											CTTTAAR_UNKNOWN
51313	FAM198B	family with sequence similarity 198, member B				CTTTGT_V$LEF1_Q2		AACTTT_UNKNOWN							TGANTCA_V$AP1_C																		TGACCTY_V$ERR1_Q2											CCCNNGGGAR_V$OLF1_01
55435	AP1AR	adaptor-related protein complex 1 associated regulatory protein				CTTTGT_V$LEF1_Q2		AACTTT_UNKNOWN									TTANTCA_UNKNOWN																																TGACAGNY_V$MEIS1_01
10668	CGRRF1	cell growth regulator with ring finger domain 1				CTTTGT_V$LEF1_Q2		AACTTT_UNKNOWN											GATTGGY_V$NFY_Q6_01
90780	PYGO2	pygopus homolog 2 (Drosophila)				CTTTGT_V$LEF1_Q2		AACTTT_UNKNOWN																																					YCATTAA_UNKNOWN
5600	MAPK11	mitogen-activated protein kinase 11				CTTTGT_V$LEF1_Q2		AACTTT_UNKNOWN
4626	MYH8	myosin, heavy chain 8, skeletal muscle, perinatal				CTTTGT_V$LEF1_Q2			TGGAAA_V$NFAT_Q4_01		TATAAA_V$TATA_01	CTTTGA_V$LEF1_Q2							GATTGGY_V$NFY_Q6_01		TGCTGAY_UNKNOWN																				TAATTA_V$CHX10_01
26285	CLDN17	claudin 17				CTTTGT_V$LEF1_Q2			TGGAAA_V$NFAT_Q4_01		TATAAA_V$TATA_01				TGANTCA_V$AP1_C		TTANTCA_UNKNOWN					CAGGTA_V$AREB6_01																			TAATTA_V$CHX10_01
64766	S100PBP	S100P binding protein				CTTTGT_V$LEF1_Q2			TGGAAA_V$NFAT_Q4_01		TATAAA_V$TATA_01									WGTTNNNNNAAA_UNKNOWN																	YTATTTTNR_V$MEF2_02			YNGTTNNNATT_UNKNOWN	TAATTA_V$CHX10_01				YCATTAA_UNKNOWN
84141	FAM176A	family with sequence similarity 176, member A				CTTTGT_V$LEF1_Q2			TGGAAA_V$NFAT_Q4_01			CTTTGA_V$LEF1_Q2						TGTTTGY_V$HNF3_Q6																RGAGGAARY_V$PU1_Q6					CTCAGGG,MIR-125B,MIR-125A				V$HNF3ALPHA_Q6
26999	CYFIP2	cytoplasmic FMR1 interacting protein 2				CTTTGT_V$LEF1_Q2			TGGAAA_V$NFAT_Q4_01								TTANTCA_UNKNOWN																			GCANCTGNY_V$MYOD_Q6					TAATTA_V$CHX10_01
1644	DDC	dopa decarboxylase (aromatic L-amino acid decarboxylase)				CTTTGT_V$LEF1_Q2			TGGAAA_V$NFAT_Q4_01										GATTGGY_V$NFY_Q6_01																														TGACAGNY_V$MEIS1_01
3189	HNRNPH3	heterogeneous nuclear ribonucleoprotein H3 (2H9)				CTTTGT_V$LEF1_Q2			TGGAAA_V$NFAT_Q4_01																CACGTG_V$MYC_Q2																	AGCACTT,MIR-93,MIR-302A,MIR-302B,MIR-302C,MIR-302D,MIR-372,MIR-373,MIR-520E,MIR-520A,MIR-526B,MIR-520B,MIR-520C,MIR-520D
666	BOK	BCL2-related ovarian killer				CTTTGT_V$LEF1_Q2			TGGAAA_V$NFAT_Q4_01																CACGTG_V$MYC_Q2																		V$HNF3ALPHA_Q6
159091	FAM122C	family with sequence similarity 122C				CTTTGT_V$LEF1_Q2			TGGAAA_V$NFAT_Q4_01																								TGACCTY_V$ERR1_Q2				YTATTTTNR_V$MEF2_02
5335	PLCG1	phospholipase C, gamma 1				CTTTGT_V$LEF1_Q2				RYTTCCTG_V$ETS2_B																																						TAGCTTT,MIR-9
22902	RUFY3	RUN and FYVE domain containing 3				CTTTGT_V$LEF1_Q2					TATAAA_V$TATA_01		CAGCTG_V$AP4_Q5				TTANTCA_UNKNOWN		GATTGGY_V$NFY_Q6_01	WGTTNNNNNAAA_UNKNOWN	TGCTGAY_UNKNOWN								TTTNNANAGCYR_UNKNOWN				TGACCTY_V$ERR1_Q2			GCANCTGNY_V$MYOD_Q6			CTCAGGG,MIR-125B,MIR-125A
26136	TES	testis derived transcript (3 LIM domains)				CTTTGT_V$LEF1_Q2					TATAAA_V$TATA_01								GATTGGY_V$NFY_Q6_01
6003	RGS13	regulator of G-protein signaling 13				CTTTGT_V$LEF1_Q2					TATAAA_V$TATA_01									WGTTNNNNNAAA_UNKNOWN																									YCATTAA_UNKNOWN
6017	RLBP1	retinaldehyde binding protein 1				CTTTGT_V$LEF1_Q2						CTTTGA_V$LEF1_Q2									TGCTGAY_UNKNOWN
55220	KLHDC8A	kelch domain containing 8A				CTTTGT_V$LEF1_Q2						CTTTGA_V$LEF1_Q2
10142	AKAP9	A kinase (PRKA) anchor protein (yotiao) 9				CTTTGT_V$LEF1_Q2							CAGCTG_V$AP4_Q5						GATTGGY_V$NFY_Q6_01
147409	DSG4	desmoglein 4				CTTTGT_V$LEF1_Q2								RTAAACA_V$FREAC2_01		GGGTGGRR_V$PAX4_03	TTANTCA_UNKNOWN																								TAATTA_V$CHX10_01
5027	P2RX7	purinergic receptor P2X, ligand-gated ion channel, 7				CTTTGT_V$LEF1_Q2								RTAAACA_V$FREAC2_01
55891	LENEP	lens epithelial protein				CTTTGT_V$LEF1_Q2									TGANTCA_V$AP1_C	GGGTGGRR_V$PAX4_03
64794	DDX31	DEAD (Asp-Glu-Ala-Asp) box polypeptide 31				CTTTGT_V$LEF1_Q2										GGGTGGRR_V$PAX4_03
55610	CCDC132	coiled-coil domain containing 132				CTTTGT_V$LEF1_Q2											TTANTCA_UNKNOWN								CACGTG_V$MYC_Q2
253782	CERS6	ceramide synthase 6				CTTTGT_V$LEF1_Q2											TTANTCA_UNKNOWN																		GCACTTT,MIR-17-5P,MIR-20A,MIR-106A,MIR-106B,MIR-20B,MIR-519D							AGCACTT,MIR-93,MIR-302A,MIR-302B,MIR-302C,MIR-302D,MIR-372,MIR-373,MIR-520E,MIR-520A,MIR-526B,MIR-520B,MIR-520C,MIR-520D
4801	NFYB	nuclear transcription factor Y, beta				CTTTGT_V$LEF1_Q2														WGTTNNNNNAAA_UNKNOWN
1298	COL9A2	collagen, type IX, alpha 2				CTTTGT_V$LEF1_Q2														WGTTNNNNNAAA_UNKNOWN
145497	C14orf166B	chromosome 14 open reading frame 166B				CTTTGT_V$LEF1_Q2																CAGGTA_V$AREB6_01		RNGTGGGC_UNKNOWN
64840	PORCN	porcupine homolog (Drosophila)				CTTTGT_V$LEF1_Q2																CAGGTA_V$AREB6_01					CTTTAAR_UNKNOWN
57538	ALPK3	alpha-kinase 3				CTTTGT_V$LEF1_Q2																	MGGAAGTG_V$GABP_B																CTCAGGG,MIR-125B,MIR-125A
54839	LRRC49	leucine rich repeat containing 49				CTTTGT_V$LEF1_Q2																				SCGGAAGY_V$ELK1_02
55285	RBM41	RNA binding motif protein 41				CTTTGT_V$LEF1_Q2																					CTTTAAR_UNKNOWN
55558	PLXNA3	plexin A3				CTTTGT_V$LEF1_Q2																								TGCCTTA,MIR-124A								GGGYGTGNY_UNKNOWN
54834	GDAP2	ganglioside induced differentiation associated protein 2				CTTTGT_V$LEF1_Q2																								TGCCTTA,MIR-124A
10042	HMGXB4	HMG box domain containing 4				CTTTGT_V$LEF1_Q2																								TGCCTTA,MIR-124A
23432	GPR161	G protein-coupled receptor 161				CTTTGT_V$LEF1_Q2																										V$RORA1_01
84376	HOOK3	hook homolog 3 (Drosophila)				CTTTGT_V$LEF1_Q2																																GGGYGTGNY_UNKNOWN								GTGCCAA,MIR-96
51046	ST8SIA3	ST8 alpha-N-acetyl-neuraminide alpha-2,8-sialyltransferase 3				CTTTGT_V$LEF1_Q2																																			TAATTA_V$CHX10_01						TGCACTG,MIR-148A,MIR-152,MIR-148B
2779	GNAT1	guanine nucleotide binding protein (G protein), alpha transducing activity polypeptide 1				CTTTGT_V$LEF1_Q2																																							YCATTAA_UNKNOWN
51108	METTL9	methyltransferase like 9				CTTTGT_V$LEF1_Q2																																											TGACAGNY_V$MEIS1_01
140706	C20orf160	chromosome 20 open reading frame 160				CTTTGT_V$LEF1_Q2
27065	D4S234E	DNA segment on chromosome 4 (unique) 234 expressed sequence				CTTTGT_V$LEF1_Q2
2657	GDF1	growth differentiation factor 1				CTTTGT_V$LEF1_Q2
157869	C8orf84	chromosome 8 open reading frame 84				CTTTGT_V$LEF1_Q2
142689	ASB12	ankyrin repeat and SOCS box containing 12				CTTTGT_V$LEF1_Q2
55254	TMEM39A	transmembrane protein 39A				CTTTGT_V$LEF1_Q2
116337	PANX3	pannexin 3				CTTTGT_V$LEF1_Q2
10047	CST8	cystatin 8 (cystatin-related epididymal specific)				CTTTGT_V$LEF1_Q2
2149	F2R	coagulation factor II (thrombin) receptor				CTTTGT_V$LEF1_Q2
79791	FBXO31	F-box protein 31				CTTTGT_V$LEF1_Q2
10134	BCAP31	B-cell receptor-associated protein 31					GGGCGGR_V$SP1_Q6	AACTTT_UNKNOWN	TGGAAA_V$NFAT_Q4_01							GGGTGGRR_V$PAX4_03
5567	PRKACB	protein kinase, cAMP-dependent, catalytic, beta					GGGCGGR_V$SP1_Q6	AACTTT_UNKNOWN		RYTTCCTG_V$ETS2_B	TATAAA_V$TATA_01									WGTTNNNNNAAA_UNKNOWN		CAGGTA_V$AREB6_01	MGGAAGTG_V$GABP_B			SCGGAAGY_V$ELK1_02
55704	CCDC88A	coiled-coil domain containing 88A					GGGCGGR_V$SP1_Q6	AACTTT_UNKNOWN		RYTTCCTG_V$ETS2_B	TATAAA_V$TATA_01													RNGTGGGC_UNKNOWN								V$RORA1_01						GGGYGTGNY_UNKNOWN
10519	CIB1	calcium and integrin binding 1 (calmyrin)					GGGCGGR_V$SP1_Q6	AACTTT_UNKNOWN		RYTTCCTG_V$ETS2_B													MGGAAGTG_V$GABP_B
6453	ITSN1	intersectin 1 (SH3 domain protein)					GGGCGGR_V$SP1_Q6	AACTTT_UNKNOWN					CAGCTG_V$AP4_Q5																		TGTTTAC,MIR-30A-5P,MIR-30C,MIR-30D,MIR-30B,MIR-30E-5P						YTATTTTNR_V$MEF2_02	GGGYGTGNY_UNKNOWN
133686	NADKD1	NAD kinase domain containing 1					GGGCGGR_V$SP1_Q6	AACTTT_UNKNOWN					CAGCTG_V$AP4_Q5																							GCANCTGNY_V$MYOD_Q6
9248	GPR50	G protein-coupled receptor 50					GGGCGGR_V$SP1_Q6	AACTTT_UNKNOWN											GATTGGY_V$NFY_Q6_01								CTTTAAR_UNKNOWN
5966	REL	v-rel reticuloendotheliosis viral oncogene homolog (avian)					GGGCGGR_V$SP1_Q6	AACTTT_UNKNOWN																				V$NFKB_Q6
85026	C9orf37	chromosome 9 open reading frame 37					GGGCGGR_V$SP1_Q6	AACTTT_UNKNOWN																									TGACCTY_V$ERR1_Q2
56477	CCL28	chemokine (C-C motif) ligand 28					GGGCGGR_V$SP1_Q6		TGGAAA_V$NFAT_Q4_01	RYTTCCTG_V$ETS2_B
4617	MYF5	myogenic factor 5					GGGCGGR_V$SP1_Q6		TGGAAA_V$NFAT_Q4_01			CTTTGA_V$LEF1_Q2	CAGCTG_V$AP4_Q5																				TGACCTY_V$ERR1_Q2
7903	ST8SIA4	ST8 alpha-N-acetyl-neuraminide alpha-2,8-sialyltransferase 4					GGGCGGR_V$SP1_Q6		TGGAAA_V$NFAT_Q4_01				CAGCTG_V$AP4_Q5						GATTGGY_V$NFY_Q6_01												TGTTTAC,MIR-30A-5P,MIR-30C,MIR-30D,MIR-30B,MIR-30E-5P			RGAGGAARY_V$PU1_Q6					CTCAGGG,MIR-125B,MIR-125A					CCCNNGGGAR_V$OLF1_01
221002	RASGEF1A	RasGEF domain family, member 1A					GGGCGGR_V$SP1_Q6		TGGAAA_V$NFAT_Q4_01				CAGCTG_V$AP4_Q5							WGTTNNNNNAAA_UNKNOWN										TGCCTTA,MIR-124A					GCACTTT,MIR-17-5P,MIR-20A,MIR-106A,MIR-106B,MIR-20B,MIR-519D	GCANCTGNY_V$MYOD_Q6
790	CAD	carbamoyl-phosphate synthetase 2, aspartate transcarbamylase, and dihydroorotase					GGGCGGR_V$SP1_Q6		TGGAAA_V$NFAT_Q4_01					RTAAACA_V$FREAC2_01											CACGTG_V$MYC_Q2
10882	C1QL1	complement component 1, q subcomponent-like 1					GGGCGGR_V$SP1_Q6		TGGAAA_V$NFAT_Q4_01							GGGTGGRR_V$PAX4_03												V$NFKB_Q6																CCCNNGGGAR_V$OLF1_01					TGACAGNY_V$MEIS1_01
170384	FUT11	fucosyltransferase 11 (alpha (1,3) fucosyltransferase)					GGGCGGR_V$SP1_Q6		TGGAAA_V$NFAT_Q4_01												TGCTGAY_UNKNOWN												TGACCTY_V$ERR1_Q2
203228	C9orf72	chromosome 9 open reading frame 72					GGGCGGR_V$SP1_Q6		TGGAAA_V$NFAT_Q4_01															RNGTGGGC_UNKNOWN
27165	GLS2	glutaminase 2 (liver, mitochondrial)					GGGCGGR_V$SP1_Q6		TGGAAA_V$NFAT_Q4_01																CACGTG_V$MYC_Q2
84081	NSRP1	nuclear speckle splicing regulatory protein 1					GGGCGGR_V$SP1_Q6		TGGAAA_V$NFAT_Q4_01																		CTTTAAR_UNKNOWN
84280	BTBD10	BTB (POZ) domain containing 10					GGGCGGR_V$SP1_Q6		TGGAAA_V$NFAT_Q4_01																						TGTTTAC,MIR-30A-5P,MIR-30C,MIR-30D,MIR-30B,MIR-30E-5P				GCACTTT,MIR-17-5P,MIR-20A,MIR-106A,MIR-106B,MIR-20B,MIR-519D												TGCACTG,MIR-148A,MIR-152,MIR-148B
387338	NSUN4	NOP2/Sun domain family, member 4					GGGCGGR_V$SP1_Q6		TGGAAA_V$NFAT_Q4_01
53833	IL20RB	interleukin 20 receptor beta					GGGCGGR_V$SP1_Q6		TGGAAA_V$NFAT_Q4_01
23616	SH3BP1	SH3-domain binding protein 1					GGGCGGR_V$SP1_Q6			RYTTCCTG_V$ETS2_B			CAGCTG_V$AP4_Q5			GGGTGGRR_V$PAX4_03						CAGGTA_V$AREB6_01														GCANCTGNY_V$MYOD_Q6
10527	IPO7	importin 7					GGGCGGR_V$SP1_Q6			RYTTCCTG_V$ETS2_B														RNGTGGGC_UNKNOWN	CACGTG_V$MYC_Q2
54734	RAB39	RAB39, member RAS oncogene family					GGGCGGR_V$SP1_Q6			RYTTCCTG_V$ETS2_B																								RGAGGAARY_V$PU1_Q6				GGGYGTGNY_UNKNOWN						CCCNNGGGAR_V$OLF1_01
5036	PA2G4	proliferation-associated 2G4, 38kDa					GGGCGGR_V$SP1_Q6				TATAAA_V$TATA_01				TGANTCA_V$AP1_C	GGGTGGRR_V$PAX4_03									CACGTG_V$MYC_Q2
4629	MYH11	myosin, heavy chain 11, smooth muscle					GGGCGGR_V$SP1_Q6				TATAAA_V$TATA_01						TTANTCA_UNKNOWN
92344	GORAB	golgin, RAB6-interacting					GGGCGGR_V$SP1_Q6				TATAAA_V$TATA_01								GATTGGY_V$NFY_Q6_01
6223	RPS19	ribosomal protein S19					GGGCGGR_V$SP1_Q6				TATAAA_V$TATA_01													RNGTGGGC_UNKNOWN	CACGTG_V$MYC_Q2
57214	KIAA1199	KIAA1199					GGGCGGR_V$SP1_Q6				TATAAA_V$TATA_01
1908	EDN3	endothelin 3					GGGCGGR_V$SP1_Q6					CTTTGA_V$LEF1_Q2	CAGCTG_V$AP4_Q5		TGANTCA_V$AP1_C
139065	SLITRK4	SLIT and NTRK-like family, member 4					GGGCGGR_V$SP1_Q6					CTTTGA_V$LEF1_Q2					TTANTCA_UNKNOWN					CAGGTA_V$AREB6_01					CTTTAAR_UNKNOWN
3268	AGFG2	ArfGAP with FG repeats 2					GGGCGGR_V$SP1_Q6					CTTTGA_V$LEF1_Q2							GATTGGY_V$NFY_Q6_01																GCACTTT,MIR-17-5P,MIR-20A,MIR-106A,MIR-106B,MIR-20B,MIR-519D							AGCACTT,MIR-93,MIR-302A,MIR-302B,MIR-302C,MIR-302D,MIR-372,MIR-373,MIR-520E,MIR-520A,MIR-526B,MIR-520B,MIR-520C,MIR-520D
90313	TP53I13	tumor protein p53 inducible protein 13					GGGCGGR_V$SP1_Q6					CTTTGA_V$LEF1_Q2							GATTGGY_V$NFY_Q6_01
114757	CYGB	cytoglobin					GGGCGGR_V$SP1_Q6					CTTTGA_V$LEF1_Q2								WGTTNNNNNAAA_UNKNOWN																										GTGCCAA,MIR-96		TAGCTTT,MIR-9
6240	RRM1	ribonucleotide reductase M1					GGGCGGR_V$SP1_Q6					CTTTGA_V$LEF1_Q2										CAGGTA_V$AREB6_01		RNGTGGGC_UNKNOWN
89891	WDR34	WD repeat domain 34					GGGCGGR_V$SP1_Q6					CTTTGA_V$LEF1_Q2											MGGAAGTG_V$GABP_B			SCGGAAGY_V$ELK1_02												GGGYGTGNY_UNKNOWN
55709	KBTBD4	kelch repeat and BTB (POZ) domain containing 4					GGGCGGR_V$SP1_Q6					CTTTGA_V$LEF1_Q2											MGGAAGTG_V$GABP_B
285368	PRRT3	proline-rich transmembrane protein 3					GGGCGGR_V$SP1_Q6					CTTTGA_V$LEF1_Q2																																		GTGCCAA,MIR-96
3684	ITGAM	integrin, alpha M (complement component 3 receptor 3 subunit)					GGGCGGR_V$SP1_Q6					CTTTGA_V$LEF1_Q2
132320	SCLT1	sodium channel and clathrin linker 1					GGGCGGR_V$SP1_Q6					CTTTGA_V$LEF1_Q2
8941	CDK5R2	cyclin-dependent kinase 5, regulatory subunit 2 (p39)					GGGCGGR_V$SP1_Q6						CAGCTG_V$AP4_Q5			GGGTGGRR_V$PAX4_03			GATTGGY_V$NFY_Q6_01																	GCANCTGNY_V$MYOD_Q6										GTGCCAA,MIR-96
23178	PASK	PAS domain containing serine/threonine kinase					GGGCGGR_V$SP1_Q6						CAGCTG_V$AP4_Q5						GATTGGY_V$NFY_Q6_01																														TGACAGNY_V$MEIS1_01
8847	DLEU2	deleted in lymphocytic leukemia 2 (non-protein coding)					GGGCGGR_V$SP1_Q6						CAGCTG_V$AP4_Q5						GATTGGY_V$NFY_Q6_01
50640	PNPLA8	patatin-like phospholipase domain containing 8					GGGCGGR_V$SP1_Q6						CAGCTG_V$AP4_Q5										MGGAAGTG_V$GABP_B			SCGGAAGY_V$ELK1_02							TGACCTY_V$ERR1_Q2
4126	MANBA	mannosidase, beta A, lysosomal					GGGCGGR_V$SP1_Q6						CAGCTG_V$AP4_Q5
119392	SFR1	SWI5-dependent recombination repair 1					GGGCGGR_V$SP1_Q6								TGANTCA_V$AP1_C		TTANTCA_UNKNOWN		GATTGGY_V$NFY_Q6_01
1153	CIRBP	cold inducible RNA binding protein					GGGCGGR_V$SP1_Q6								TGANTCA_V$AP1_C				GATTGGY_V$NFY_Q6_01
9180	OSMR	oncostatin M receptor					GGGCGGR_V$SP1_Q6								TGANTCA_V$AP1_C
55803	ADAP2	ArfGAP with dual PH domains 2					GGGCGGR_V$SP1_Q6								TGANTCA_V$AP1_C
162466	PHOSPHO1	phosphatase, orphan 1					GGGCGGR_V$SP1_Q6									GGGTGGRR_V$PAX4_03											CTTTAAR_UNKNOWN
115650	TNFRSF13C	tumor necrosis factor receptor superfamily, member 13C					GGGCGGR_V$SP1_Q6									GGGTGGRR_V$PAX4_03
84696	ABHD1	abhydrolase domain containing 1					GGGCGGR_V$SP1_Q6									GGGTGGRR_V$PAX4_03
245812	CNPY4	canopy 4 homolog (zebrafish)					GGGCGGR_V$SP1_Q6										TTANTCA_UNKNOWN
4942	OAT	ornithine aminotransferase					GGGCGGR_V$SP1_Q6											TGTTTGY_V$HNF3_Q6	GATTGGY_V$NFY_Q6_01														TGACCTY_V$ERR1_Q2
10230	NBR2	neighbor of BRCA1 gene 2 (non-protein coding)					GGGCGGR_V$SP1_Q6											TGTTTGY_V$HNF3_Q6	GATTGGY_V$NFY_Q6_01
23478	SEC11A	SEC11 homolog A (S. cerevisiae)					GGGCGGR_V$SP1_Q6												GATTGGY_V$NFY_Q6_01				MGGAAGTG_V$GABP_B			SCGGAAGY_V$ELK1_02												GGGYGTGNY_UNKNOWN
84279	PRADC1	protease-associated domain containing 1					GGGCGGR_V$SP1_Q6												GATTGGY_V$NFY_Q6_01				MGGAAGTG_V$GABP_B			SCGGAAGY_V$ELK1_02																							TGACAGNY_V$MEIS1_01
11113	CIT	citron (rho-interacting, serine/threonine kinase 21)					GGGCGGR_V$SP1_Q6												GATTGGY_V$NFY_Q6_01												TGTTTAC,MIR-30A-5P,MIR-30C,MIR-30D,MIR-30B,MIR-30E-5P																	TAGCTTT,MIR-9
8863	PER3	period homolog 3 (Drosophila)					GGGCGGR_V$SP1_Q6												GATTGGY_V$NFY_Q6_01
54509	RHOF	ras homolog gene family, member F (in filopodia)					GGGCGGR_V$SP1_Q6												GATTGGY_V$NFY_Q6_01
23594	ORC6	origin recognition complex, subunit 6					GGGCGGR_V$SP1_Q6												GATTGGY_V$NFY_Q6_01
51107	APH1A	anterior pharynx defective 1 homolog A (C. elegans)					GGGCGGR_V$SP1_Q6														TGCTGAY_UNKNOWN																							CCCNNGGGAR_V$OLF1_01
2272	FHIT	fragile histidine triad gene					GGGCGGR_V$SP1_Q6															CAGGTA_V$AREB6_01
79797	ZNF408	zinc finger protein 408					GGGCGGR_V$SP1_Q6																MGGAAGTG_V$GABP_B	RNGTGGGC_UNKNOWN		SCGGAAGY_V$ELK1_02																							TGACAGNY_V$MEIS1_01
64224	HERPUD2	HERPUD family member 2					GGGCGGR_V$SP1_Q6																MGGAAGTG_V$GABP_B			SCGGAAGY_V$ELK1_02															TAATTA_V$CHX10_01
9765	ZFYVE16	zinc finger, FYVE domain containing 16					GGGCGGR_V$SP1_Q6																MGGAAGTG_V$GABP_B			SCGGAAGY_V$ELK1_02
10291	SF3A1	splicing factor 3a, subunit 1, 120kDa					GGGCGGR_V$SP1_Q6																MGGAAGTG_V$GABP_B			SCGGAAGY_V$ELK1_02
9637	FEZ2	fasciculation and elongation protein zeta 2 (zygin II)					GGGCGGR_V$SP1_Q6																MGGAAGTG_V$GABP_B				CTTTAAR_UNKNOWN														TAATTA_V$CHX10_01
2002	ELK1	ELK1, member of ETS oncogene family					GGGCGGR_V$SP1_Q6																	RNGTGGGC_UNKNOWN	CACGTG_V$MYC_Q2
1479	CSTF3	cleavage stimulation factor, 3' pre-RNA, subunit 3, 77kDa					GGGCGGR_V$SP1_Q6																	RNGTGGGC_UNKNOWN		SCGGAAGY_V$ELK1_02				TGCCTTA,MIR-124A
51699	VPS29	vacuolar protein sorting 29 homolog (S. cerevisiae)					GGGCGGR_V$SP1_Q6																	RNGTGGGC_UNKNOWN
6741	SSB	Sjogren syndrome antigen B (autoantigen La)					GGGCGGR_V$SP1_Q6																	RNGTGGGC_UNKNOWN
8065	CUL5	cullin 5					GGGCGGR_V$SP1_Q6																		CACGTG_V$MYC_Q2					TGCCTTA,MIR-124A																	TGCACTG,MIR-148A,MIR-152,MIR-148B
4985	OPRD1	opioid receptor, delta 1					GGGCGGR_V$SP1_Q6																		CACGTG_V$MYC_Q2
6117	RPA1	replication protein A1, 70kDa					GGGCGGR_V$SP1_Q6																		CACGTG_V$MYC_Q2
1317	SLC31A1	solute carrier family 31 (copper transporters), member 1					GGGCGGR_V$SP1_Q6																			SCGGAAGY_V$ELK1_02				TGCCTTA,MIR-124A			TGACCTY_V$ERR1_Q2
79109	MAPKAP1	mitogen-activated protein kinase associated protein 1					GGGCGGR_V$SP1_Q6																			SCGGAAGY_V$ELK1_02																		CCCNNGGGAR_V$OLF1_01
29922	NME7	non-metastatic cells 7, protein expressed in (nucleoside-diphosphate kinase)					GGGCGGR_V$SP1_Q6																			SCGGAAGY_V$ELK1_02																					TGCACTG,MIR-148A,MIR-152,MIR-148B		TGACAGNY_V$MEIS1_01
9695	EDEM1	ER degradation enhancer, mannosidase alpha-like 1					GGGCGGR_V$SP1_Q6																				CTTTAAR_UNKNOWN			TGCCTTA,MIR-124A											TAATTA_V$CHX10_01					GTGCCAA,MIR-96
1119	CHKA	choline kinase alpha					GGGCGGR_V$SP1_Q6																				CTTTAAR_UNKNOWN				TGTTTAC,MIR-30A-5P,MIR-30C,MIR-30D,MIR-30B,MIR-30E-5P
9022	CLIC3	chloride intracellular channel 3					GGGCGGR_V$SP1_Q6																				CTTTAAR_UNKNOWN
55113	XKR8	XK, Kell blood group complex subunit-related family, member 8					GGGCGGR_V$SP1_Q6																					V$NFKB_Q6
6506	SLC1A2	solute carrier family 1 (glial high affinity glutamate transporter), member 2					GGGCGGR_V$SP1_Q6																								TGTTTAC,MIR-30A-5P,MIR-30C,MIR-30D,MIR-30B,MIR-30E-5P				GCACTTT,MIR-17-5P,MIR-20A,MIR-106A,MIR-106B,MIR-20B,MIR-519D											GTGCCAA,MIR-96
5445	PON2	paraoxonase 2					GGGCGGR_V$SP1_Q6																								TGTTTAC,MIR-30A-5P,MIR-30C,MIR-30D,MIR-30B,MIR-30E-5P
3714	JAG2	jagged 2					GGGCGGR_V$SP1_Q6																								TGTTTAC,MIR-30A-5P,MIR-30C,MIR-30D,MIR-30B,MIR-30E-5P
51458	RHCG	Rh family, C glycoprotein					GGGCGGR_V$SP1_Q6																										TGACCTY_V$ERR1_Q2
8711	TNK1	tyrosine kinase, non-receptor, 1					GGGCGGR_V$SP1_Q6																											RGAGGAARY_V$PU1_Q6
64793	CEP85	centrosomal protein 85kDa					GGGCGGR_V$SP1_Q6																																CTCAGGG,MIR-125B,MIR-125A
27332	ZNF638	zinc finger protein 638					GGGCGGR_V$SP1_Q6																																	YNGTTNNNATT_UNKNOWN									TGACAGNY_V$MEIS1_01
65109	UPF3B	UPF3 regulator of nonsense transcripts homolog B (yeast)					GGGCGGR_V$SP1_Q6																																					CCCNNGGGAR_V$OLF1_01
56848	SPHK2	sphingosine kinase 2					GGGCGGR_V$SP1_Q6
3163	HMOX2	heme oxygenase (decycling) 2					GGGCGGR_V$SP1_Q6
57407	NMRAL1	NmrA-like family domain containing 1					GGGCGGR_V$SP1_Q6
9495	AKAP5	A kinase (PRKA) anchor protein 5					GGGCGGR_V$SP1_Q6
8458	TTF2	transcription termination factor, RNA polymerase II					GGGCGGR_V$SP1_Q6
55033	FKBP14	FK506 binding protein 14, 22 kDa					GGGCGGR_V$SP1_Q6
3978	LIG1	ligase I, DNA, ATP-dependent					GGGCGGR_V$SP1_Q6
387700	SLC16A12	solute carrier family 16, member 12 (monocarboxylic acid transporter 12)					GGGCGGR_V$SP1_Q6
11202	KLK8	kallikrein-related peptidase 8					GGGCGGR_V$SP1_Q6
7289	TULP3	tubby like protein 3					GGGCGGR_V$SP1_Q6
10133	OPTN	optineurin					GGGCGGR_V$SP1_Q6
53637	S1PR5	sphingosine-1-phosphate receptor 5					GGGCGGR_V$SP1_Q6
79744	ZNF419	zinc finger protein 419					GGGCGGR_V$SP1_Q6
6165	RPL35A	ribosomal protein L35a					GGGCGGR_V$SP1_Q6
9364	RAB28	RAB28, member RAS oncogene family					GGGCGGR_V$SP1_Q6
126731	C1orf96	chromosome 1 open reading frame 96					GGGCGGR_V$SP1_Q6
1968	EIF2S3	eukaryotic translation initiation factor 2, subunit 3 gamma, 52kDa					GGGCGGR_V$SP1_Q6
200172	SLFNL1	schlafen-like 1					GGGCGGR_V$SP1_Q6
2769	GNA15	guanine nucleotide binding protein (G protein), alpha 15 (Gq class)					GGGCGGR_V$SP1_Q6
284904	SEC14L4	SEC14-like 4 (S. cerevisiae)					GGGCGGR_V$SP1_Q6
55320	MIS18BP1	MIS18 binding protein 1					GGGCGGR_V$SP1_Q6
6545	SLC7A4	solute carrier family 7 (orphan transporter), member 4					GGGCGGR_V$SP1_Q6
79803	HPS6	Hermansky-Pudlak syndrome 6					GGGCGGR_V$SP1_Q6
10231	RCAN2	regulator of calcineurin 2						AACTTT_UNKNOWN	TGGAAA_V$NFAT_Q4_01	RYTTCCTG_V$ETS2_B					TGANTCA_V$AP1_C																		TGACCTY_V$ERR1_Q2
9241	NOG	noggin						AACTTT_UNKNOWN	TGGAAA_V$NFAT_Q4_01		TATAAA_V$TATA_01	CTTTGA_V$LEF1_Q2					TTANTCA_UNKNOWN			WGTTNNNNNAAA_UNKNOWN												V$RORA1_01	TGACCTY_V$ERR1_Q2							YNGTTNNNATT_UNKNOWN							TGCACTG,MIR-148A,MIR-152,MIR-148B
8669	EIF3J	eukaryotic translation initiation factor 3, subunit J						AACTTT_UNKNOWN	TGGAAA_V$NFAT_Q4_01		TATAAA_V$TATA_01			RTAAACA_V$FREAC2_01	TGANTCA_V$AP1_C									RNGTGGGC_UNKNOWN	CACGTG_V$MYC_Q2
8754	ADAM9	ADAM metallopeptidase domain 9						AACTTT_UNKNOWN	TGGAAA_V$NFAT_Q4_01			CTTTGA_V$LEF1_Q2																			TGTTTAC,MIR-30A-5P,MIR-30C,MIR-30D,MIR-30B,MIR-30E-5P		TGACCTY_V$ERR1_Q2		GCACTTT,MIR-17-5P,MIR-20A,MIR-106A,MIR-106B,MIR-20B,MIR-519D				CTCAGGG,MIR-125B,MIR-125A		TAATTA_V$CHX10_01	AGCACTT,MIR-93,MIR-302A,MIR-302B,MIR-302C,MIR-302D,MIR-372,MIR-373,MIR-520E,MIR-520A,MIR-526B,MIR-520B,MIR-520C,MIR-520D
219333	USP12	ubiquitin specific peptidase 12						AACTTT_UNKNOWN	TGGAAA_V$NFAT_Q4_01						TGANTCA_V$AP1_C	GGGTGGRR_V$PAX4_03																							CTCAGGG,MIR-125B,MIR-125A
6386	SDCBP	syndecan binding protein (syntenin)						AACTTT_UNKNOWN	TGGAAA_V$NFAT_Q4_01						TGANTCA_V$AP1_C
9992	KCNE2	potassium voltage-gated channel, Isk-related family, member 2						AACTTT_UNKNOWN	TGGAAA_V$NFAT_Q4_01
3586	IL10	interleukin 10						AACTTT_UNKNOWN		RYTTCCTG_V$ETS2_B	TATAAA_V$TATA_01		CAGCTG_V$AP4_Q5		TGANTCA_V$AP1_C					WGTTNNNNNAAA_UNKNOWN																	YTATTTTNR_V$MEF2_02
160851	DGKH	diacylglycerol kinase, eta						AACTTT_UNKNOWN		RYTTCCTG_V$ETS2_B		CTTTGA_V$LEF1_Q2
8477	GPR65	G protein-coupled receptor 65						AACTTT_UNKNOWN		RYTTCCTG_V$ETS2_B																															TAATTA_V$CHX10_01
83938	C10orf11	chromosome 10 open reading frame 11						AACTTT_UNKNOWN			TATAAA_V$TATA_01	CTTTGA_V$LEF1_Q2					TTANTCA_UNKNOWN				TGCTGAY_UNKNOWN	CAGGTA_V$AREB6_01														GCANCTGNY_V$MYOD_Q6				YNGTTNNNATT_UNKNOWN									TGACAGNY_V$MEIS1_01
577	BAI3	brain-specific angiogenesis inhibitor 3						AACTTT_UNKNOWN			TATAAA_V$TATA_01		CAGCTG_V$AP4_Q5	RTAAACA_V$FREAC2_01						WGTTNNNNNAAA_UNKNOWN																	YTATTTTNR_V$MEF2_02									GTGCCAA,MIR-96			TGACAGNY_V$MEIS1_01
3228	HOXC12	homeobox C12						AACTTT_UNKNOWN			TATAAA_V$TATA_01		CAGCTG_V$AP4_Q5												CACGTG_V$MYC_Q2															YNGTTNNNATT_UNKNOWN	TAATTA_V$CHX10_01
119467	CLRN3	clarin 3						AACTTT_UNKNOWN			TATAAA_V$TATA_01
10335	MRVI1	murine retrovirus integration site 1 homolog						AACTTT_UNKNOWN				CTTTGA_V$LEF1_Q2	CAGCTG_V$AP4_Q5	RTAAACA_V$FREAC2_01													CTTTAAR_UNKNOWN					V$RORA1_01	TGACCTY_V$ERR1_Q2
11221	DUSP10	dual specificity phosphatase 10						AACTTT_UNKNOWN				CTTTGA_V$LEF1_Q2		RTAAACA_V$FREAC2_01				TGTTTGY_V$HNF3_Q6	GATTGGY_V$NFY_Q6_01								CTTTAAR_UNKNOWN										YTATTTTNR_V$MEF2_02			YNGTTNNNATT_UNKNOWN
387129	NPSR1	neuropeptide S receptor 1						AACTTT_UNKNOWN				CTTTGA_V$LEF1_Q2						TGTTTGY_V$HNF3_Q6						RNGTGGGC_UNKNOWN
3357	HTR2B	5-hydroxytryptamine (serotonin) receptor 2B						AACTTT_UNKNOWN				CTTTGA_V$LEF1_Q2									TGCTGAY_UNKNOWN													RGAGGAARY_V$PU1_Q6
6330	SCN4B	sodium channel, voltage-gated, type IV, beta						AACTTT_UNKNOWN						RTAAACA_V$FREAC2_01																TGCCTTA,MIR-124A
2064	ERBB2	v-erb-b2 erythroblastic leukemia viral oncogene homolog 2, neuro/glioblastoma derived oncogene homolog (avian)						AACTTT_UNKNOWN						RTAAACA_V$FREAC2_01
11065	UBE2C	ubiquitin-conjugating enzyme E2C						AACTTT_UNKNOWN							TGANTCA_V$AP1_C				GATTGGY_V$NFY_Q6_01						CACGTG_V$MYC_Q2																				YCATTAA_UNKNOWN
286410	ATP11C	ATPase, class VI, type 11C						AACTTT_UNKNOWN							TGANTCA_V$AP1_C																										TAATTA_V$CHX10_01
5207	PFKFB1	6-phosphofructo-2-kinase/fructose-2,6-biphosphatase 1						AACTTT_UNKNOWN								GGGTGGRR_V$PAX4_03							MGGAAGTG_V$GABP_B
65117	RSRC2	arginine/serine-rich coiled-coil 2						AACTTT_UNKNOWN								GGGTGGRR_V$PAX4_03														TGCCTTA,MIR-124A					GCACTTT,MIR-17-5P,MIR-20A,MIR-106A,MIR-106B,MIR-20B,MIR-519D							AGCACTT,MIR-93,MIR-302A,MIR-302B,MIR-302C,MIR-302D,MIR-372,MIR-373,MIR-520E,MIR-520A,MIR-526B,MIR-520B,MIR-520C,MIR-520D
9215	LARGE	like-glycosyltransferase						AACTTT_UNKNOWN									TTANTCA_UNKNOWN														TGTTTAC,MIR-30A-5P,MIR-30C,MIR-30D,MIR-30B,MIR-30E-5P	V$RORA1_01													YCATTAA_UNKNOWN
1316	KLF6	Kruppel-like factor 6						AACTTT_UNKNOWN										TGTTTGY_V$HNF3_Q6						RNGTGGGC_UNKNOWN																					YCATTAA_UNKNOWN
4257	MGST1	microsomal glutathione S-transferase 1						AACTTT_UNKNOWN										TGTTTGY_V$HNF3_Q6
6102	RP2	retinitis pigmentosa 2 (X-linked recessive)						AACTTT_UNKNOWN											GATTGGY_V$NFY_Q6_01
27334	P2RY10	purinergic receptor P2Y, G-protein coupled, 10						AACTTT_UNKNOWN													TGCTGAY_UNKNOWN							V$NFKB_Q6						RGAGGAARY_V$PU1_Q6
5325	PLAGL1	pleiomorphic adenoma gene-like 1						AACTTT_UNKNOWN														CAGGTA_V$AREB6_01			CACGTG_V$MYC_Q2												YTATTTTNR_V$MEF2_02									GTGCCAA,MIR-96
9037	SEMA5A	sema domain, seven thrombospondin repeats (type 1 and type 1-like), transmembrane domain (TM) and short cytoplasmic domain, (semaphorin) 5A						AACTTT_UNKNOWN														CAGGTA_V$AREB6_01
56616	DIABLO	diablo, IAP-binding mitochondrial protein						AACTTT_UNKNOWN															MGGAAGTG_V$GABP_B		CACGTG_V$MYC_Q2	SCGGAAGY_V$ELK1_02												GGGYGTGNY_UNKNOWN
23325	KIAA1033	KIAA1033						AACTTT_UNKNOWN																	CACGTG_V$MYC_Q2	SCGGAAGY_V$ELK1_02
5631	PRPS1	phosphoribosyl pyrophosphate synthetase 1						AACTTT_UNKNOWN																	CACGTG_V$MYC_Q2
311	ANXA11	annexin A11						AACTTT_UNKNOWN																						TGCCTTA,MIR-124A
340481	ZDHHC21	zinc finger, DHHC-type containing 21						AACTTT_UNKNOWN																							TGTTTAC,MIR-30A-5P,MIR-30C,MIR-30D,MIR-30B,MIR-30E-5P	V$RORA1_01	TGACCTY_V$ERR1_Q2								TAATTA_V$CHX10_01
56648	EIF5A2	eukaryotic translation initiation factor 5A2						AACTTT_UNKNOWN																							TGTTTAC,MIR-30A-5P,MIR-30C,MIR-30D,MIR-30B,MIR-30E-5P				GCACTTT,MIR-17-5P,MIR-20A,MIR-106A,MIR-106B,MIR-20B,MIR-519D				CTCAGGG,MIR-125B,MIR-125A
55289	ACOXL	acyl-CoA oxidase-like						AACTTT_UNKNOWN																								V$RORA1_01
353116	RILPL1	Rab interacting lysosomal protein-like 1						AACTTT_UNKNOWN																										RGAGGAARY_V$PU1_Q6
166379	BBS12	Bardet-Biedl syndrome 12						AACTTT_UNKNOWN
8875	VNN2	vanin 2						AACTTT_UNKNOWN
54345	SOX18	SRY (sex determining region Y)-box 18						AACTTT_UNKNOWN
55775	TDP1	tyrosyl-DNA phosphodiesterase 1						AACTTT_UNKNOWN
51761	ATP8A2	ATPase, aminophospholipid transporter, class I, type 8A, member 2						AACTTT_UNKNOWN
79783	C7orf10	chromosome 7 open reading frame 10						AACTTT_UNKNOWN
151888	BTLA	B and T lymphocyte associated						AACTTT_UNKNOWN
11142	PKIG	protein kinase (cAMP-dependent, catalytic) inhibitor gamma						AACTTT_UNKNOWN
80184	CEP290	centrosomal protein 290kDa						AACTTT_UNKNOWN
79608	RIC3	resistance to inhibitors of cholinesterase 3 homolog (C. elegans)						AACTTT_UNKNOWN
1102	RCBTB2	regulator of chromosome condensation (RCC1) and BTB (POZ) domain containing protein 2						AACTTT_UNKNOWN
11062	DUS4L	dihydrouridine synthase 4-like (S. cerevisiae)						AACTTT_UNKNOWN
2053	EPHX2	epoxide hydrolase 2, cytoplasmic						AACTTT_UNKNOWN
6954	TCP11	t-complex 11 homolog (mouse)						AACTTT_UNKNOWN
3758	KCNJ1	potassium inwardly-rectifying channel, subfamily J, member 1							TGGAAA_V$NFAT_Q4_01	RYTTCCTG_V$ETS2_B		CTTTGA_V$LEF1_Q2																									YTATTTTNR_V$MEF2_02
2672	GFI1	growth factor independent 1 transcription repressor							TGGAAA_V$NFAT_Q4_01	RYTTCCTG_V$ETS2_B			CAGCTG_V$AP4_Q5		TGANTCA_V$AP1_C								MGGAAGTG_V$GABP_B	RNGTGGGC_UNKNOWN		SCGGAAGY_V$ELK1_02										GCANCTGNY_V$MYOD_Q6
196403	DTX3	deltex homolog 3 (Drosophila)							TGGAAA_V$NFAT_Q4_01	RYTTCCTG_V$ETS2_B			CAGCTG_V$AP4_Q5																															CCCNNGGGAR_V$OLF1_01				TAGCTTT,MIR-9
5551	PRF1	perforin 1 (pore forming protein)							TGGAAA_V$NFAT_Q4_01	RYTTCCTG_V$ETS2_B					TGANTCA_V$AP1_C								MGGAAGTG_V$GABP_B
84964	ALKBH6	alkB, alkylation repair homolog 6 (E. coli)							TGGAAA_V$NFAT_Q4_01	RYTTCCTG_V$ETS2_B														RNGTGGGC_UNKNOWN																				CCCNNGGGAR_V$OLF1_01
9047	SH2D2A	SH2 domain containing 2A							TGGAAA_V$NFAT_Q4_01	RYTTCCTG_V$ETS2_B																							TGACCTY_V$ERR1_Q2
4773	NFATC2	nuclear factor of activated T-cells, cytoplasmic, calcineurin-dependent 2							TGGAAA_V$NFAT_Q4_01	RYTTCCTG_V$ETS2_B
84824	FCRLA	Fc receptor-like A							TGGAAA_V$NFAT_Q4_01		TATAAA_V$TATA_01		CAGCTG_V$AP4_Q5																					RGAGGAARY_V$PU1_Q6		GCANCTGNY_V$MYOD_Q6								CCCNNGGGAR_V$OLF1_01
10682	EBP	emopamil binding protein (sterol isomerase)							TGGAAA_V$NFAT_Q4_01		TATAAA_V$TATA_01					GGGTGGRR_V$PAX4_03
7252	TSHB	thyroid stimulating hormone, beta							TGGAAA_V$NFAT_Q4_01		TATAAA_V$TATA_01							TGTTTGY_V$HNF3_Q6		WGTTNNNNNAAA_UNKNOWN							CTTTAAR_UNKNOWN
291	SLC25A4	solute carrier family 25 (mitochondrial carrier; adenine nucleotide translocator), member 4							TGGAAA_V$NFAT_Q4_01		TATAAA_V$TATA_01															SCGGAAGY_V$ELK1_02							TGACCTY_V$ERR1_Q2
339896	GADL1	glutamate decarboxylase-like 1							TGGAAA_V$NFAT_Q4_01		TATAAA_V$TATA_01
6588	SLN	sarcolipin							TGGAAA_V$NFAT_Q4_01			CTTTGA_V$LEF1_Q2																									YTATTTTNR_V$MEF2_02				TAATTA_V$CHX10_01
79691	QTRTD1	queuine tRNA-ribosyltransferase domain containing 1							TGGAAA_V$NFAT_Q4_01				CAGCTG_V$AP4_Q5						GATTGGY_V$NFY_Q6_01						CACGTG_V$MYC_Q2
9341	VAMP3	vesicle-associated membrane protein 3 (cellubrevin)							TGGAAA_V$NFAT_Q4_01				CAGCTG_V$AP4_Q5											RNGTGGGC_UNKNOWN						TGCCTTA,MIR-124A							YTATTTTNR_V$MEF2_02
26585	GREM1	gremlin 1							TGGAAA_V$NFAT_Q4_01					RTAAACA_V$FREAC2_01			TTANTCA_UNKNOWN											V$NFKB_Q6					TGACCTY_V$ERR1_Q2											CCCNNGGGAR_V$OLF1_01					TGACAGNY_V$MEIS1_01
285025	CCDC141	coiled-coil domain containing 141							TGGAAA_V$NFAT_Q4_01						TGANTCA_V$AP1_C
5153	PDE1B	phosphodiesterase 1B, calmodulin-dependent							TGGAAA_V$NFAT_Q4_01						TGANTCA_V$AP1_C
9536	PTGES	prostaglandin E synthase							TGGAAA_V$NFAT_Q4_01							GGGTGGRR_V$PAX4_03												V$NFKB_Q6
3561	IL2RG	interleukin 2 receptor, gamma							TGGAAA_V$NFAT_Q4_01							GGGTGGRR_V$PAX4_03
25977	NECAP1	NECAP endocytosis associated 1							TGGAAA_V$NFAT_Q4_01								TTANTCA_UNKNOWN	TGTTTGY_V$HNF3_Q6								SCGGAAGY_V$ELK1_02					TGTTTAC,MIR-30A-5P,MIR-30C,MIR-30D,MIR-30B,MIR-30E-5P									YNGTTNNNATT_UNKNOWN					YCATTAA_UNKNOWN
6424	SFRP4	secreted frizzled-related protein 4							TGGAAA_V$NFAT_Q4_01								TTANTCA_UNKNOWN										CTTTAAR_UNKNOWN
79725	THAP9	THAP domain containing 9							TGGAAA_V$NFAT_Q4_01								TTANTCA_UNKNOWN
25758	C11orf41	chromosome 11 open reading frame 41							TGGAAA_V$NFAT_Q4_01								TTANTCA_UNKNOWN
134429	STARD4	StAR-related lipid transfer (START) domain containing 4							TGGAAA_V$NFAT_Q4_01										GATTGGY_V$NFY_Q6_01					RNGTGGGC_UNKNOWN
51279	C1RL	complement component 1, r subcomponent-like							TGGAAA_V$NFAT_Q4_01											WGTTNNNNNAAA_UNKNOWN
54438	GFOD1	glucose-fructose oxidoreductase domain containing 1							TGGAAA_V$NFAT_Q4_01														MGGAAGTG_V$GABP_B
153443	SRFBP1	serum response factor binding protein 1							TGGAAA_V$NFAT_Q4_01																CACGTG_V$MYC_Q2													GGGYGTGNY_UNKNOWN
57647	DHX37	DEAH (Asp-Glu-Ala-His) box polypeptide 37							TGGAAA_V$NFAT_Q4_01																	SCGGAAGY_V$ELK1_02																							TGACAGNY_V$MEIS1_01
25814	ATXN10	ataxin 10							TGGAAA_V$NFAT_Q4_01																	SCGGAAGY_V$ELK1_02
100128553	CTAGE4	CTAGE family, member 4							TGGAAA_V$NFAT_Q4_01																			V$NFKB_Q6								GCANCTGNY_V$MYOD_Q6
167691	LCA5	Leber congenital amaurosis 5							TGGAAA_V$NFAT_Q4_01																							V$RORA1_01	TGACCTY_V$ERR1_Q2
338699	ANKRD42	ankyrin repeat domain 42							TGGAAA_V$NFAT_Q4_01																											GCANCTGNY_V$MYOD_Q6
5364	PLXNB1	plexin B1							TGGAAA_V$NFAT_Q4_01
286676	ILDR1	immunoglobulin-like domain containing receptor 1							TGGAAA_V$NFAT_Q4_01
4982	TNFRSF11B	tumor necrosis factor receptor superfamily, member 11b							TGGAAA_V$NFAT_Q4_01
79370	BCL2L14	BCL2-like 14 (apoptosis facilitator)							TGGAAA_V$NFAT_Q4_01
84168	ANTXR1	anthrax toxin receptor 1							TGGAAA_V$NFAT_Q4_01
192669	EIF2C3	eukaryotic translation initiation factor 2C, 3							TGGAAA_V$NFAT_Q4_01
10425	ARIH2	ariadne homolog 2 (Drosophila)							TGGAAA_V$NFAT_Q4_01
84243	ZDHHC18	zinc finger, DHHC-type containing 18							TGGAAA_V$NFAT_Q4_01
91584	PLXNA4	plexin A4							TGGAAA_V$NFAT_Q4_01
57136	C20orf3	chromosome 20 open reading frame 3							TGGAAA_V$NFAT_Q4_01
59338	PLEKHA1	pleckstrin homology domain containing, family A (phosphoinositide binding specific) member 1								RYTTCCTG_V$ETS2_B	TATAAA_V$TATA_01																CTTTAAR_UNKNOWN
3487	IGFBP4	insulin-like growth factor binding protein 4								RYTTCCTG_V$ETS2_B	TATAAA_V$TATA_01
5527	PPP2R5C	protein phosphatase 2, regulatory subunit B', gamma								RYTTCCTG_V$ETS2_B		CTTTGA_V$LEF1_Q2	CAGCTG_V$AP4_Q5						GATTGGY_V$NFY_Q6_01	WGTTNNNNNAAA_UNKNOWN	TGCTGAY_UNKNOWN																		CTCAGGG,MIR-125B,MIR-125A										TGACAGNY_V$MEIS1_01
145389	SLC38A6	solute carrier family 38, member 6								RYTTCCTG_V$ETS2_B		CTTTGA_V$LEF1_Q2			TGANTCA_V$AP1_C		TTANTCA_UNKNOWN
4738	NEDD8	neural precursor cell expressed, developmentally down-regulated 8								RYTTCCTG_V$ETS2_B		CTTTGA_V$LEF1_Q2										CAGGTA_V$AREB6_01	MGGAAGTG_V$GABP_B			SCGGAAGY_V$ELK1_02	CTTTAAR_UNKNOWN
284111	SLC13A5	solute carrier family 13 (sodium-dependent citrate transporter), member 5								RYTTCCTG_V$ETS2_B		CTTTGA_V$LEF1_Q2
11333	PDAP1	PDGFA associated protein 1								RYTTCCTG_V$ETS2_B			CAGCTG_V$AP4_Q5		TGANTCA_V$AP1_C											SCGGAAGY_V$ELK1_02										GCANCTGNY_V$MYOD_Q6								CCCNNGGGAR_V$OLF1_01
130271	PLEKHH2	pleckstrin homology domain containing, family H (with MyTH4 domain) member 2								RYTTCCTG_V$ETS2_B				RTAAACA_V$FREAC2_01
117157	SH2D1B	SH2 domain containing 1B								RYTTCCTG_V$ETS2_B					TGANTCA_V$AP1_C
2264	FGFR4	fibroblast growth factor receptor 4								RYTTCCTG_V$ETS2_B						GGGTGGRR_V$PAX4_03
1437	CSF2	colony stimulating factor 2 (granulocyte-macrophage)								RYTTCCTG_V$ETS2_B							TTANTCA_UNKNOWN	TGTTTGY_V$HNF3_Q6				CAGGTA_V$AREB6_01						V$NFKB_Q6					TGACCTY_V$ERR1_Q2	RGAGGAARY_V$PU1_Q6											YCATTAA_UNKNOWN
930	CD19	CD19 molecule								RYTTCCTG_V$ETS2_B								TGTTTGY_V$HNF3_Q6
54785	C17orf59	chromosome 17 open reading frame 59								RYTTCCTG_V$ETS2_B									GATTGGY_V$NFY_Q6_01								CTTTAAR_UNKNOWN
8190	MIA	melanoma inhibitory activity								RYTTCCTG_V$ETS2_B												CAGGTA_V$AREB6_01
80039	FAM106A	family with sequence similarity 106, member A								RYTTCCTG_V$ETS2_B												CAGGTA_V$AREB6_01
2833	CXCR3	chemokine (C-X-C motif) receptor 3								RYTTCCTG_V$ETS2_B													MGGAAGTG_V$GABP_B											RGAGGAARY_V$PU1_Q6
1875	E2F5	E2F transcription factor 5, p130-binding								RYTTCCTG_V$ETS2_B													MGGAAGTG_V$GABP_B												GCACTTT,MIR-17-5P,MIR-20A,MIR-106A,MIR-106B,MIR-20B,MIR-519D							AGCACTT,MIR-93,MIR-302A,MIR-302B,MIR-302C,MIR-302D,MIR-372,MIR-373,MIR-520E,MIR-520A,MIR-526B,MIR-520B,MIR-520C,MIR-520D				GTGCCAA,MIR-96
55198	APPL2	adaptor protein, phosphotyrosine interaction, PH domain and leucine zipper containing 2								RYTTCCTG_V$ETS2_B													MGGAAGTG_V$GABP_B																		TAATTA_V$CHX10_01
53827	FXYD5	FXYD domain containing ion transport regulator 5								RYTTCCTG_V$ETS2_B													MGGAAGTG_V$GABP_B
2356	FPGS	folylpolyglutamate synthase								RYTTCCTG_V$ETS2_B														RNGTGGGC_UNKNOWN	CACGTG_V$MYC_Q2
93010	B3GNT7	UDP-GlcNAc:betaGal beta-1,3-N-acetylglucosaminyltransferase 7								RYTTCCTG_V$ETS2_B														RNGTGGGC_UNKNOWN
10330	CNPY2	canopy 2 homolog (zebrafish)								RYTTCCTG_V$ETS2_B															CACGTG_V$MYC_Q2
921	CD5	CD5 molecule								RYTTCCTG_V$ETS2_B																								RGAGGAARY_V$PU1_Q6
7782	SLC30A4	solute carrier family 30 (zinc transporter), member 4								RYTTCCTG_V$ETS2_B																											YTATTTTNR_V$MEF2_02												TGACAGNY_V$MEIS1_01
6775	STAT4	signal transducer and activator of transcription 4								RYTTCCTG_V$ETS2_B
1521	CTSW	cathepsin W								RYTTCCTG_V$ETS2_B
4688	NCF2	neutrophil cytosolic factor 2								RYTTCCTG_V$ETS2_B
11173	ADAMTS7	ADAM metallopeptidase with thrombospondin type 1 motif, 7								RYTTCCTG_V$ETS2_B
923	CD6	CD6 molecule								RYTTCCTG_V$ETS2_B
79856	SNX22	sorting nexin 22								RYTTCCTG_V$ETS2_B
79832	QSER1	glutamine and serine rich 1								RYTTCCTG_V$ETS2_B
114926	C8orf40	chromosome 8 open reading frame 40								RYTTCCTG_V$ETS2_B
284099	C17orf78	chromosome 17 open reading frame 78								RYTTCCTG_V$ETS2_B
114882	OSBPL8	oxysterol binding protein-like 8									TATAAA_V$TATA_01	CTTTGA_V$LEF1_Q2																													TAATTA_V$CHX10_01	AGCACTT,MIR-93,MIR-302A,MIR-302B,MIR-302C,MIR-302D,MIR-372,MIR-373,MIR-520E,MIR-520A,MIR-526B,MIR-520B,MIR-520C,MIR-520D						TAGCTTT,MIR-9
1571	CYP2E1	cytochrome P450, family 2, subfamily E, polypeptide 1									TATAAA_V$TATA_01	CTTTGA_V$LEF1_Q2
10692	RRH	retinal pigment epithelium-derived rhodopsin homolog									TATAAA_V$TATA_01	CTTTGA_V$LEF1_Q2
8352	HIST1H3C	histone cluster 1, H3c									TATAAA_V$TATA_01		CAGCTG_V$AP4_Q5									CAGGTA_V$AREB6_01							TTTNNANAGCYR_UNKNOWN
3018	HIST1H2BB	histone cluster 1, H2bb									TATAAA_V$TATA_01		CAGCTG_V$AP4_Q5									CAGGTA_V$AREB6_01							TTTNNANAGCYR_UNKNOWN
2591	GALNT3	UDP-N-acetyl-alpha-D-galactosamine:polypeptide N-acetylgalactosaminyltransferase 3 (GalNAc-T3)									TATAAA_V$TATA_01			RTAAACA_V$FREAC2_01																	TGTTTAC,MIR-30A-5P,MIR-30C,MIR-30D,MIR-30B,MIR-30E-5P
9776	ATG13	ATG13 autophagy related 13 homolog (S. cerevisiae)									TATAAA_V$TATA_01				TGANTCA_V$AP1_C	GGGTGGRR_V$PAX4_03
3868	KRT16	keratin 16									TATAAA_V$TATA_01				TGANTCA_V$AP1_C						TGCTGAY_UNKNOWN
10244	RABEPK	Rab9 effector protein with kelch motifs									TATAAA_V$TATA_01					GGGTGGRR_V$PAX4_03						CAGGTA_V$AREB6_01
10010	TANK	TRAF family member-associated NFKB activator									TATAAA_V$TATA_01								GATTGGY_V$NFY_Q6_01									V$NFKB_Q6
337977	KRTAP21-1	keratin associated protein 21-1									TATAAA_V$TATA_01									WGTTNNNNNAAA_UNKNOWN
4653	MYOC	myocilin, trabecular meshwork inducible glucocorticoid response									TATAAA_V$TATA_01										TGCTGAY_UNKNOWN
8510	MMP23B	matrix metallopeptidase 23B									TATAAA_V$TATA_01														CACGTG_V$MYC_Q2
55239	OGFOD1	2-oxoglutarate and iron-dependent oxygenase domain containing 1									TATAAA_V$TATA_01																CTTTAAR_UNKNOWN					V$RORA1_01
125113	KRT222	keratin 222									TATAAA_V$TATA_01																CTTTAAR_UNKNOWN														TAATTA_V$CHX10_01
3012	HIST1H2AE	histone cluster 1, H2ae									TATAAA_V$TATA_01																		TTTNNANAGCYR_UNKNOWN
54956	PARP16	poly (ADP-ribose) polymerase family, member 16									TATAAA_V$TATA_01																			TGCCTTA,MIR-124A																			TGACAGNY_V$MEIS1_01
140258	KRTAP13-1	keratin associated protein 13-1									TATAAA_V$TATA_01																										YTATTTTNR_V$MEF2_02	GGGYGTGNY_UNKNOWN
388591	RNF207	ring finger protein 207									TATAAA_V$TATA_01																										YTATTTTNR_V$MEF2_02
319101	KRT73	keratin 73									TATAAA_V$TATA_01																														TAATTA_V$CHX10_01
153643	FAM81B	family with sequence similarity 81, member B									TATAAA_V$TATA_01
83875	BCO2	beta-carotene oxygenase 2									TATAAA_V$TATA_01
4843	NOS2	nitric oxide synthase 2, inducible									TATAAA_V$TATA_01
114336	CGB2	chorionic gonadotropin, beta polypeptide 2									TATAAA_V$TATA_01
3950	LECT2	leukocyte cell-derived chemotaxin 2									TATAAA_V$TATA_01
387509	GPR153	G protein-coupled receptor 153									TATAAA_V$TATA_01
337976	KRTAP20-2	keratin associated protein 20-2									TATAAA_V$TATA_01
1776	DNASE1L3	deoxyribonuclease I-like 3									TATAAA_V$TATA_01
4319	MMP10	matrix metallopeptidase 10 (stromelysin 2)									TATAAA_V$TATA_01
6569	SLC34A1	solute carrier family 34 (sodium phosphate), member 1									TATAAA_V$TATA_01
640	BLK	B lymphoid tyrosine kinase									TATAAA_V$TATA_01
221302	ZUFSP	zinc finger with UFM1-specific peptidase domain									TATAAA_V$TATA_01
3933	LCN1	lipocalin 1 (tear prealbumin)									TATAAA_V$TATA_01
4759	NEU2	sialidase 2 (cytosolic sialidase)									TATAAA_V$TATA_01
51248	PDZD11	PDZ domain containing 11										CTTTGA_V$LEF1_Q2	CAGCTG_V$AP4_Q5													SCGGAAGY_V$ELK1_02												GGGYGTGNY_UNKNOWN
4796	TONSL	tonsoku-like, DNA repair protein										CTTTGA_V$LEF1_Q2	CAGCTG_V$AP4_Q5
84656	GLYR1	glyoxylate reductase 1 homolog (Arabidopsis)										CTTTGA_V$LEF1_Q2		RTAAACA_V$FREAC2_01											CACGTG_V$MYC_Q2
1806	DPYD	dihydropyrimidine dehydrogenase										CTTTGA_V$LEF1_Q2			TGANTCA_V$AP1_C		TTANTCA_UNKNOWN																												YCATTAA_UNKNOWN
23001	WDFY3	WD repeat and FYVE domain containing 3										CTTTGA_V$LEF1_Q2			TGANTCA_V$AP1_C						TGCTGAY_UNKNOWN									TGCCTTA,MIR-124A			TGACCTY_V$ERR1_Q2	RGAGGAARY_V$PU1_Q6	GCACTTT,MIR-17-5P,MIR-20A,MIR-106A,MIR-106B,MIR-20B,MIR-519D
80008	TMEM156	transmembrane protein 156										CTTTGA_V$LEF1_Q2			TGANTCA_V$AP1_C								MGGAAGTG_V$GABP_B
92745	SLC38A5	solute carrier family 38, member 5										CTTTGA_V$LEF1_Q2				GGGTGGRR_V$PAX4_03									CACGTG_V$MYC_Q2
6118	RPA2	replication protein A2, 32kDa										CTTTGA_V$LEF1_Q2							GATTGGY_V$NFY_Q6_01	WGTTNNNNNAAA_UNKNOWN			MGGAAGTG_V$GABP_B																		TAATTA_V$CHX10_01
10915	TCERG1	transcription elongation regulator 1										CTTTGA_V$LEF1_Q2							GATTGGY_V$NFY_Q6_01						CACGTG_V$MYC_Q2								TGACCTY_V$ERR1_Q2
113444	C1orf212	chromosome 1 open reading frame 212										CTTTGA_V$LEF1_Q2							GATTGGY_V$NFY_Q6_01
4068	SH2D1A	SH2 domain containing 1A										CTTTGA_V$LEF1_Q2								WGTTNNNNNAAA_UNKNOWN		CAGGTA_V$AREB6_01															YTATTTTNR_V$MEF2_02
26509	MYOF	myoferlin										CTTTGA_V$LEF1_Q2										CAGGTA_V$AREB6_01
5321	PLA2G4A	phospholipase A2, group IVA (cytosolic, calcium-dependent)										CTTTGA_V$LEF1_Q2													CACGTG_V$MYC_Q2									RGAGGAARY_V$PU1_Q6
10999	SLC27A4	solute carrier family 27 (fatty acid transporter), member 4										CTTTGA_V$LEF1_Q2																					TGACCTY_V$ERR1_Q2						CTCAGGG,MIR-125B,MIR-125A
30009	TBX21	T-box 21										CTTTGA_V$LEF1_Q2																																CCCNNGGGAR_V$OLF1_01
3702	ITK	IL2-inducible T-cell kinase										CTTTGA_V$LEF1_Q2
283748	PLA2G4D	phospholipase A2, group IVD (cytosolic)										CTTTGA_V$LEF1_Q2
55584	CHRNA9	cholinergic receptor, nicotinic, alpha 9										CTTTGA_V$LEF1_Q2
7351	UCP2	uncoupling protein 2 (mitochondrial, proton carrier)										CTTTGA_V$LEF1_Q2
256227	STEAP1B	STEAP family member 1B										CTTTGA_V$LEF1_Q2
1269	CNR2	cannabinoid receptor 2 (macrophage)										CTTTGA_V$LEF1_Q2
915	CD3D	CD3d molecule, delta (CD3-TCR complex)										CTTTGA_V$LEF1_Q2
169026	SLC30A8	solute carrier family 30 (zinc transporter), member 8											CAGCTG_V$AP4_Q5	RTAAACA_V$FREAC2_01							TGCTGAY_UNKNOWN
84708	LNX1	ligand of numb-protein X 1											CAGCTG_V$AP4_Q5		TGANTCA_V$AP1_C																					GCANCTGNY_V$MYOD_Q6
139378	GPR112	G protein-coupled receptor 112											CAGCTG_V$AP4_Q5		TGANTCA_V$AP1_C
26151	NAT9	N-acetyltransferase 9 (GCN5-related, putative)											CAGCTG_V$AP4_Q5		TGANTCA_V$AP1_C
3002	GZMB	granzyme B (granzyme 2, cytotoxic T-lymphocyte-associated serine esterase 1)											CAGCTG_V$AP4_Q5		TGANTCA_V$AP1_C
5730	PTGDS	prostaglandin D2 synthase 21kDa (brain)											CAGCTG_V$AP4_Q5			GGGTGGRR_V$PAX4_03
770	CA11	carbonic anhydrase XI											CAGCTG_V$AP4_Q5			GGGTGGRR_V$PAX4_03
765	CA6	carbonic anhydrase VI											CAGCTG_V$AP4_Q5				TTANTCA_UNKNOWN																			GCANCTGNY_V$MYOD_Q6	YTATTTTNR_V$MEF2_02
25825	BACE2	beta-site APP-cleaving enzyme 2											CAGCTG_V$AP4_Q5				TTANTCA_UNKNOWN																								TAATTA_V$CHX10_01
30818	KCNIP3	Kv channel interacting protein 3, calsenilin											CAGCTG_V$AP4_Q5					TGTTTGY_V$HNF3_Q6						RNGTGGGC_UNKNOWN												GCANCTGNY_V$MYOD_Q6			CTCAGGG,MIR-125B,MIR-125A
2825	GPR1	G protein-coupled receptor 1											CAGCTG_V$AP4_Q5					TGTTTGY_V$HNF3_Q6
57690	TNRC6C	trinucleotide repeat containing 6C											CAGCTG_V$AP4_Q5						GATTGGY_V$NFY_Q6_01
8351	HIST1H3D	histone cluster 1, H3d											CAGCTG_V$AP4_Q5									CAGGTA_V$AREB6_01							TTTNNANAGCYR_UNKNOWN
8343	HIST1H2BF	histone cluster 1, H2bf											CAGCTG_V$AP4_Q5									CAGGTA_V$AREB6_01							TTTNNANAGCYR_UNKNOWN
92241	RCSD1	RCSD domain containing 1											CAGCTG_V$AP4_Q5													SCGGAAGY_V$ELK1_02
84066	C1orf49	chromosome 1 open reading frame 49											CAGCTG_V$AP4_Q5																				TGACCTY_V$ERR1_Q2
57153	SLC44A2	solute carrier family 44, member 2											CAGCTG_V$AP4_Q5																							GCANCTGNY_V$MYOD_Q6
1621	DBH	dopamine beta-hydroxylase (dopamine beta-monooxygenase)											CAGCTG_V$AP4_Q5																								YTATTTTNR_V$MEF2_02
6329	SCN4A	sodium channel, voltage-gated, type IV, alpha subunit											CAGCTG_V$AP4_Q5																									GGGYGTGNY_UNKNOWN
55015	PRPF39	PRP39 pre-mRNA processing factor 39 homolog (S. cerevisiae)											CAGCTG_V$AP4_Q5
7984	ARHGEF5	Rho guanine nucleotide exchange factor (GEF) 5											CAGCTG_V$AP4_Q5
10308	ZNF267	zinc finger protein 267											CAGCTG_V$AP4_Q5
7110	TMF1	TATA element modulatory factor 1											CAGCTG_V$AP4_Q5
1572	CYP2F1	cytochrome P450, family 2, subfamily F, polypeptide 1											CAGCTG_V$AP4_Q5
2330	FMO5	flavin containing monooxygenase 5											CAGCTG_V$AP4_Q5
5328	PLAU	plasminogen activator, urokinase												RTAAACA_V$FREAC2_01	TGANTCA_V$AP1_C						TGCTGAY_UNKNOWN							V$NFKB_Q6													TAATTA_V$CHX10_01								TGACAGNY_V$MEIS1_01
3669	ISG20	interferon stimulated exonuclease gene 20kDa												RTAAACA_V$FREAC2_01	TGANTCA_V$AP1_C
29841	GRHL1	grainyhead-like 1 (Drosophila)												RTAAACA_V$FREAC2_01				TGTTTGY_V$HNF3_Q6													TGTTTAC,MIR-30A-5P,MIR-30C,MIR-30D,MIR-30B,MIR-30E-5P										TAATTA_V$CHX10_01
23161	SNX13	sorting nexin 13												RTAAACA_V$FREAC2_01								CAGGTA_V$AREB6_01																						CCCNNGGGAR_V$OLF1_01
26228	STAP1	signal transducing adaptor family member 1												RTAAACA_V$FREAC2_01																				RGAGGAARY_V$PU1_Q6									V$HNF3ALPHA_Q6		YCATTAA_UNKNOWN
166824	RASSF6	Ras association (RalGDS/AF-6) domain family member 6												RTAAACA_V$FREAC2_01
284697	BTBD8	BTB (POZ) domain containing 8												RTAAACA_V$FREAC2_01
116238	TLCD1	TLC domain containing 1												RTAAACA_V$FREAC2_01
10875	FGL2	fibrinogen-like 2												RTAAACA_V$FREAC2_01
10544	PROCR	protein C receptor, endothelial													TGANTCA_V$AP1_C	GGGTGGRR_V$PAX4_03
51397	COMMD10	COMM domain containing 10													TGANTCA_V$AP1_C		TTANTCA_UNKNOWN																								TAATTA_V$CHX10_01
5507	PPP1R3C	protein phosphatase 1, regulatory subunit 3C													TGANTCA_V$AP1_C				GATTGGY_V$NFY_Q6_01						CACGTG_V$MYC_Q2
551	AVP	arginine vasopressin													TGANTCA_V$AP1_C						TGCTGAY_UNKNOWN				CACGTG_V$MYC_Q2
90226	UCN2	urocortin 2													TGANTCA_V$AP1_C						TGCTGAY_UNKNOWN
9843	HEPH	hephaestin													TGANTCA_V$AP1_C							CAGGTA_V$AREB6_01
5718	PSMD12	proteasome (prosome, macropain) 26S subunit, non-ATPase, 12													TGANTCA_V$AP1_C											SCGGAAGY_V$ELK1_02
79056	PRRG4	proline rich Gla (G-carboxyglutamic acid) 4 (transmembrane)													TGANTCA_V$AP1_C													V$NFKB_Q6																					TGACAGNY_V$MEIS1_01
4973	OLR1	oxidized low density lipoprotein (lectin-like) receptor 1													TGANTCA_V$AP1_C														TTTNNANAGCYR_UNKNOWN
64065	PERP	PERP, TP53 apoptosis effector													TGANTCA_V$AP1_C																							GGGYGTGNY_UNKNOWN
3958	LGALS3	lectin, galactoside-binding, soluble, 3													TGANTCA_V$AP1_C																							GGGYGTGNY_UNKNOWN
79632	FAM184A	family with sequence similarity 184, member A													TGANTCA_V$AP1_C
132141	IQCF1	IQ motif containing F1													TGANTCA_V$AP1_C
79772	MCTP1	multiple C2 domains, transmembrane 1													TGANTCA_V$AP1_C
79096	C11orf49	chromosome 11 open reading frame 49													TGANTCA_V$AP1_C
64106	NPFFR1	neuropeptide FF receptor 1													TGANTCA_V$AP1_C
8530	CST7	cystatin F (leukocystatin)													TGANTCA_V$AP1_C
80131	LRRC8E	leucine rich repeat containing 8 family, member E													TGANTCA_V$AP1_C
55	ACPP	acid phosphatase, prostate													TGANTCA_V$AP1_C
165	AEBP1	AE binding protein 1													TGANTCA_V$AP1_C
56938	ARNTL2	aryl hydrocarbon receptor nuclear translocator-like 2													TGANTCA_V$AP1_C
3707	ITPKB	inositol-trisphosphate 3-kinase B														GGGTGGRR_V$PAX4_03		TGTTTGY_V$HNF3_Q6				CAGGTA_V$AREB6_01		RNGTGGGC_UNKNOWN																			V$HNF3ALPHA_Q6
3099	HK2	hexokinase 2														GGGTGGRR_V$PAX4_03			GATTGGY_V$NFY_Q6_01
9256	BZRAP1	benzodiazapine receptor (peripheral) associated protein 1														GGGTGGRR_V$PAX4_03														TGCCTTA,MIR-124A																	TGCACTG,MIR-148A,MIR-152,MIR-148B
84134	TOMM40L	translocase of outer mitochondrial membrane 40 homolog (yeast)-like														GGGTGGRR_V$PAX4_03																						GGGYGTGNY_UNKNOWN
79703	C11orf80	chromosome 11 open reading frame 80														GGGTGGRR_V$PAX4_03
55869	HDAC8	histone deacetylase 8														GGGTGGRR_V$PAX4_03
91179	SCARF2	scavenger receptor class F, member 2														GGGTGGRR_V$PAX4_03
4736	RPL10A	ribosomal protein L10a														GGGTGGRR_V$PAX4_03
197257	LDHD	lactate dehydrogenase D														GGGTGGRR_V$PAX4_03
4987	OPRL1	opiate receptor-like 1														GGGTGGRR_V$PAX4_03
136263	C7orf45	chromosome 7 open reading frame 45															TTANTCA_UNKNOWN				TGCTGAY_UNKNOWN																								YCATTAA_UNKNOWN
2124	EVI2B	ecotropic viral integration site 2B															TTANTCA_UNKNOWN						MGGAAGTG_V$GABP_B											RGAGGAARY_V$PU1_Q6
9559	VPS26A	vacuolar protein sorting 26 homolog A (S. pombe)															TTANTCA_UNKNOWN								CACGTG_V$MYC_Q2										GCACTTT,MIR-17-5P,MIR-20A,MIR-106A,MIR-106B,MIR-20B,MIR-519D
54726	OTUD4	OTU domain containing 4															TTANTCA_UNKNOWN													TGCCTTA,MIR-124A	TGTTTAC,MIR-30A-5P,MIR-30C,MIR-30D,MIR-30B,MIR-30E-5P				GCACTTT,MIR-17-5P,MIR-20A,MIR-106A,MIR-106B,MIR-20B,MIR-519D							AGCACTT,MIR-93,MIR-302A,MIR-302B,MIR-302C,MIR-302D,MIR-372,MIR-373,MIR-520E,MIR-520A,MIR-526B,MIR-520B,MIR-520C,MIR-520D					TGCACTG,MIR-148A,MIR-152,MIR-148B
8364	HIST1H4C	histone cluster 1, H4c															TTANTCA_UNKNOWN															V$RORA1_01	TGACCTY_V$ERR1_Q2
80115	BAIAP2L2	BAI1-associated protein 2-like 2															TTANTCA_UNKNOWN																TGACCTY_V$ERR1_Q2								TAATTA_V$CHX10_01
339745	SPOPL	speckle-type POZ protein-like															TTANTCA_UNKNOWN																		GCACTTT,MIR-17-5P,MIR-20A,MIR-106A,MIR-106B,MIR-20B,MIR-519D
8996	NOL3	nucleolar protein 3 (apoptosis repressor with CARD domain)															TTANTCA_UNKNOWN
54970	TTC12	tetratricopeptide repeat domain 12															TTANTCA_UNKNOWN
114548	NLRP3	NLR family, pyrin domain containing 3															TTANTCA_UNKNOWN
3176	HNMT	histamine N-methyltransferase															TTANTCA_UNKNOWN
283742	FAM98B	family with sequence similarity 98, member B															TTANTCA_UNKNOWN
267020	ATP5L2	ATP synthase, H+ transporting, mitochondrial Fo complex, subunit G2															TTANTCA_UNKNOWN
55244	SLC47A1	solute carrier family 47, member 1															TTANTCA_UNKNOWN
81847	RNF146	ring finger protein 146																TGTTTGY_V$HNF3_Q6							CACGTG_V$MYC_Q2												YTATTTTNR_V$MEF2_02
7032	TFF2	trefoil factor 2																TGTTTGY_V$HNF3_Q6																				GGGYGTGNY_UNKNOWN
5319	PLA2G1B	phospholipase A2, group IB (pancreas)																TGTTTGY_V$HNF3_Q6																									V$HNF3ALPHA_Q6
54505	DHX29	DEAH (Asp-Glu-Ala-His) box polypeptide 29																TGTTTGY_V$HNF3_Q6
1	A1BG	alpha-1-B glycoprotein																TGTTTGY_V$HNF3_Q6
8034	SLC25A16	solute carrier family 25 (mitochondrial carrier; Graves disease autoantigen), member 16																TGTTTGY_V$HNF3_Q6
728621	CCDC30	coiled-coil domain containing 30																TGTTTGY_V$HNF3_Q6
26001	RNF167	ring finger protein 167																TGTTTGY_V$HNF3_Q6
10531	PITRM1	pitrilysin metallopeptidase 1																TGTTTGY_V$HNF3_Q6
53347	UBASH3A	ubiquitin associated and SH3 domain containing A																TGTTTGY_V$HNF3_Q6
91574	C12orf65	chromosome 12 open reading frame 65																	GATTGGY_V$NFY_Q6_01			CAGGTA_V$AREB6_01
8346	HIST1H2BI	histone cluster 1, H2bi																	GATTGGY_V$NFY_Q6_01			CAGGTA_V$AREB6_01
113246	C12orf57	chromosome 12 open reading frame 57																	GATTGGY_V$NFY_Q6_01							SCGGAAGY_V$ELK1_02
55010	C12orf48	chromosome 12 open reading frame 48																	GATTGGY_V$NFY_Q6_01							SCGGAAGY_V$ELK1_02
4594	MUT	methylmalonyl CoA mutase																	GATTGGY_V$NFY_Q6_01							SCGGAAGY_V$ELK1_02
10099	TSPAN3	tetraspanin 3																	GATTGGY_V$NFY_Q6_01								CTTTAAR_UNKNOWN
85019	C18orf45	chromosome 18 open reading frame 45																	GATTGGY_V$NFY_Q6_01								CTTTAAR_UNKNOWN
128312	HIST3H2BB	histone cluster 3, H2bb																	GATTGGY_V$NFY_Q6_01										TTTNNANAGCYR_UNKNOWN
5277	PIGA	phosphatidylinositol glycan anchor biosynthesis, class A																	GATTGGY_V$NFY_Q6_01												TGTTTAC,MIR-30A-5P,MIR-30C,MIR-30D,MIR-30B,MIR-30E-5P
51218	GLRX5	glutaredoxin 5																	GATTGGY_V$NFY_Q6_01															RGAGGAARY_V$PU1_Q6													TGCACTG,MIR-148A,MIR-152,MIR-148B
65983	GRAMD3	GRAM domain containing 3																	GATTGGY_V$NFY_Q6_01
51409	HEMK1	HemK methyltransferase family member 1																	GATTGGY_V$NFY_Q6_01
3992	FADS1	fatty acid desaturase 1																	GATTGGY_V$NFY_Q6_01
2980	GUCA2A	guanylate cyclase activator 2A (guanylin)																	GATTGGY_V$NFY_Q6_01
4361	MRE11A	MRE11 meiotic recombination 11 homolog A (S. cerevisiae)																	GATTGGY_V$NFY_Q6_01
54841	BIVM	basic, immunoglobulin-like variable motif containing																	GATTGGY_V$NFY_Q6_01
79794	C12orf49	chromosome 12 open reading frame 49																	GATTGGY_V$NFY_Q6_01
55751	TMEM184C	transmembrane protein 184C																	GATTGGY_V$NFY_Q6_01
112942	CCDC104	coiled-coil domain containing 104																		WGTTNNNNNAAA_UNKNOWN			MGGAAGTG_V$GABP_B			SCGGAAGY_V$ELK1_02
7077	TIMP2	TIMP metallopeptidase inhibitor 2																		WGTTNNNNNAAA_UNKNOWN															GCACTTT,MIR-17-5P,MIR-20A,MIR-106A,MIR-106B,MIR-20B,MIR-519D		YTATTTTNR_V$MEF2_02
5962	RDX	radixin																		WGTTNNNNNAAA_UNKNOWN
439914	LOC439914	uncharacterized LOC439914																		WGTTNNNNNAAA_UNKNOWN
399886	FLJ41423	uncharacterized LOC399886																			TGCTGAY_UNKNOWN						CTTTAAR_UNKNOWN
197021	LCTL	lactase-like																			TGCTGAY_UNKNOWN																	GGGYGTGNY_UNKNOWN
128989	C22orf25	chromosome 22 open reading frame 25																			TGCTGAY_UNKNOWN
126549	ANKLE1	ankyrin repeat and LEM domain containing 1																			TGCTGAY_UNKNOWN
634	CEACAM1	carcinoembryonic antigen-related cell adhesion molecule 1 (biliary glycoprotein)																			TGCTGAY_UNKNOWN
55161	TMEM33	transmembrane protein 33																				CAGGTA_V$AREB6_01	MGGAAGTG_V$GABP_B			SCGGAAGY_V$ELK1_02
1576	CYP3A4	cytochrome P450, family 3, subfamily A, polypeptide 4																				CAGGTA_V$AREB6_01
3559	IL2RA	interleukin 2 receptor, alpha																					MGGAAGTG_V$GABP_B	RNGTGGGC_UNKNOWN				V$NFKB_Q6
7336	UBE2V2	ubiquitin-conjugating enzyme E2 variant 2																					MGGAAGTG_V$GABP_B			SCGGAAGY_V$ELK1_02					TGTTTAC,MIR-30A-5P,MIR-30C,MIR-30D,MIR-30B,MIR-30E-5P
55757	UGGT2	UDP-glucose glycoprotein glucosyltransferase 2																					MGGAAGTG_V$GABP_B			SCGGAAGY_V$ELK1_02
51371	POMP	proteasome maturation protein																					MGGAAGTG_V$GABP_B			SCGGAAGY_V$ELK1_02
23410	SIRT3	sirtuin 3																					MGGAAGTG_V$GABP_B			SCGGAAGY_V$ELK1_02
79184	BRCC3	BRCA1/BRCA2-containing complex, subunit 3																					MGGAAGTG_V$GABP_B			SCGGAAGY_V$ELK1_02
64092	SAMSN1	SAM domain, SH3 domain and nuclear localization signals 1																					MGGAAGTG_V$GABP_B					V$NFKB_Q6						RGAGGAARY_V$PU1_Q6
81704	DOCK8	dedicator of cytokinesis 8																					MGGAAGTG_V$GABP_B														YTATTTTNR_V$MEF2_02
23708	GSPT2	G1 to S phase transition 2																					MGGAAGTG_V$GABP_B																									TAGCTTT,MIR-9
26747	NUFIP1	nuclear fragile X mental retardation protein interacting protein 1																					MGGAAGTG_V$GABP_B
10440	TIMM17A	translocase of inner mitochondrial membrane 17 homolog A (yeast)																					MGGAAGTG_V$GABP_B
1235	CCR6	chemokine (C-C motif) receptor 6																					MGGAAGTG_V$GABP_B
5791	PTPRE	protein tyrosine phosphatase, receptor type, E																						RNGTGGGC_UNKNOWN						TGCCTTA,MIR-124A
4995	OR3A2	olfactory receptor, family 3, subfamily A, member 2																						RNGTGGGC_UNKNOWN									TGACCTY_V$ERR1_Q2
56262	LRRC8A	leucine rich repeat containing 8 family, member A																						RNGTGGGC_UNKNOWN
254552	NUDT8	nudix (nucleoside diphosphate linked moiety X)-type motif 8																						RNGTGGGC_UNKNOWN
9904	RBM19	RNA binding motif protein 19																							CACGTG_V$MYC_Q2	SCGGAAGY_V$ELK1_02
6731	SRP72	signal recognition particle 72kDa																							CACGTG_V$MYC_Q2		CTTTAAR_UNKNOWN							RGAGGAARY_V$PU1_Q6
79887	PLBD1	phospholipase B domain containing 1																							CACGTG_V$MYC_Q2
10367	MICU1	mitochondrial calcium uptake 1																							CACGTG_V$MYC_Q2
4171	MCM2	minichromosome maintenance complex component 2																							CACGTG_V$MYC_Q2
8722	CTSF	cathepsin F																							CACGTG_V$MYC_Q2
81890	QTRT1	queuine tRNA-ribosyltransferase 1																							CACGTG_V$MYC_Q2
90121	TSR2	TSR2, 20S rRNA accumulation, homolog (S. cerevisiae)																							CACGTG_V$MYC_Q2
10111	RAD50	RAD50 homolog (S. cerevisiae)																							CACGTG_V$MYC_Q2
55035	NOL8	nucleolar protein 8																							CACGTG_V$MYC_Q2
54707	GPN2	GPN-loop GTPase 2																								SCGGAAGY_V$ELK1_02								RGAGGAARY_V$PU1_Q6
3660	IRF2	interferon regulatory factor 2																								SCGGAAGY_V$ELK1_02																AGCACTT,MIR-93,MIR-302A,MIR-302B,MIR-302C,MIR-302D,MIR-372,MIR-373,MIR-520E,MIR-520A,MIR-526B,MIR-520B,MIR-520C,MIR-520D
90390	MED30	mediator complex subunit 30																								SCGGAAGY_V$ELK1_02
144233	BCDIN3D	BCDIN3 domain containing																								SCGGAAGY_V$ELK1_02
5435	POLR2F	polymerase (RNA) II (DNA directed) polypeptide F																								SCGGAAGY_V$ELK1_02
84645	C22orf23	chromosome 22 open reading frame 23																								SCGGAAGY_V$ELK1_02
79895	ATP8B4	ATPase, class I, type 8B, member 4																								SCGGAAGY_V$ELK1_02
10054	UBA2	ubiquitin-like modifier activating enzyme 2																								SCGGAAGY_V$ELK1_02
8546	AP3B1	adaptor-related protein complex 3, beta 1 subunit																								SCGGAAGY_V$ELK1_02
29081	METTL5	methyltransferase like 5																								SCGGAAGY_V$ELK1_02
6181	RPLP2	ribosomal protein, large, P2																								SCGGAAGY_V$ELK1_02
124152	IQCK	IQ motif containing K																								SCGGAAGY_V$ELK1_02
91445	RNF185	ring finger protein 185																								SCGGAAGY_V$ELK1_02
6635	SNRPE	small nuclear ribonucleoprotein polypeptide E																								SCGGAAGY_V$ELK1_02
54977	SLC25A38	solute carrier family 25, member 38																								SCGGAAGY_V$ELK1_02
221908	PPP1R35	protein phosphatase 1, regulatory subunit 35																								SCGGAAGY_V$ELK1_02
51399	TRAPPC4	trafficking protein particle complex 4																								SCGGAAGY_V$ELK1_02
5635	PRPSAP1	phosphoribosyl pyrophosphate synthetase-associated protein 1																									CTTTAAR_UNKNOWN						TGACCTY_V$ERR1_Q2
10194	TSHZ1	teashirt zinc finger homeobox 1																									CTTTAAR_UNKNOWN																		YCATTAA_UNKNOWN
126382	NR2C2AP	nuclear receptor 2C2-associated protein																									CTTTAAR_UNKNOWN																				TGCACTG,MIR-148A,MIR-152,MIR-148B
8790	FPGT	fucose-1-phosphate guanylyltransferase																									CTTTAAR_UNKNOWN
6527	SLC5A4	solute carrier family 5 (low affinity glucose cotransporter), member 4																									CTTTAAR_UNKNOWN
84647	PLA2G12B	phospholipase A2, group XIIB																									CTTTAAR_UNKNOWN
5287	PIK3C2B	phosphoinositide-3-kinase, class 2, beta polypeptide																									CTTTAAR_UNKNOWN
118460	EXOSC6	exosome component 6																									CTTTAAR_UNKNOWN
29994	BAZ2B	bromodomain adjacent to zinc finger domain, 2B																										V$NFKB_Q6		TGCCTTA,MIR-124A	TGTTTAC,MIR-30A-5P,MIR-30C,MIR-30D,MIR-30B,MIR-30E-5P
203260	CCDC107	coiled-coil domain containing 107																										V$NFKB_Q6										GGGYGTGNY_UNKNOWN
27289	RND1	Rho family GTPase 1																										V$NFKB_Q6
23214	XPO6	exportin 6																										V$NFKB_Q6
23014	FBXO21	F-box protein 21																											TTTNNANAGCYR_UNKNOWN						GCACTTT,MIR-17-5P,MIR-20A,MIR-106A,MIR-106B,MIR-20B,MIR-519D
197358	NLRC3	NLR family, CARD domain containing 3																											TTTNNANAGCYR_UNKNOWN
8332	HIST1H2AL	histone cluster 1, H2al																											TTTNNANAGCYR_UNKNOWN
8344	HIST1H2BE	histone cluster 1, H2be																											TTTNNANAGCYR_UNKNOWN
107	ADCY1	adenylate cyclase 1 (brain)																												TGCCTTA,MIR-124A			TGACCTY_V$ERR1_Q2						CTCAGGG,MIR-125B,MIR-125A
1054	CEBPG	CCAAT/enhancer binding protein (C/EBP), gamma																												TGCCTTA,MIR-124A				RGAGGAARY_V$PU1_Q6
9701	PPP6R2	protein phosphatase 6, regulatory subunit 2																												TGCCTTA,MIR-124A					GCACTTT,MIR-17-5P,MIR-20A,MIR-106A,MIR-106B,MIR-20B,MIR-519D
147179	WIPF2	WAS/WASL interacting protein family, member 2																												TGCCTTA,MIR-124A									CTCAGGG,MIR-125B,MIR-125A
6990	DYNLT3	dynein, light chain, Tctex-type 3																												TGCCTTA,MIR-124A									CTCAGGG,MIR-125B,MIR-125A
9889	ZBED4	zinc finger, BED-type containing 4																												TGCCTTA,MIR-124A																	TGCACTG,MIR-148A,MIR-152,MIR-148B
23545	ATP6V0A2	ATPase, H+ transporting, lysosomal V0 subunit a2																												TGCCTTA,MIR-124A																			TGACAGNY_V$MEIS1_01
79602	ADIPOR2	adiponectin receptor 2																												TGCCTTA,MIR-124A
1761	DMRT1	doublesex and mab-3 related transcription factor 1																												TGCCTTA,MIR-124A
25845	PP7080	uncharacterized LOC25845																												TGCCTTA,MIR-124A
23762	OSBP2	oxysterol binding protein 2																												TGCCTTA,MIR-124A
9818	NUPL1	nucleoporin like 1																												TGCCTTA,MIR-124A
1730	DIAPH2	diaphanous homolog 2 (Drosophila)																												TGCCTTA,MIR-124A
6929	TCF3	transcription factor 3 (E2A immunoglobulin enhancer binding factors E12/E47)																												TGCCTTA,MIR-124A
10848	PPP1R13L	protein phosphatase 1, regulatory subunit 13 like																												TGCCTTA,MIR-124A
5361	PLXNA1	plexin A1																													TGTTTAC,MIR-30A-5P,MIR-30C,MIR-30D,MIR-30B,MIR-30E-5P				GCACTTT,MIR-17-5P,MIR-20A,MIR-106A,MIR-106B,MIR-20B,MIR-519D				CTCAGGG,MIR-125B,MIR-125A			AGCACTT,MIR-93,MIR-302A,MIR-302B,MIR-302C,MIR-302D,MIR-372,MIR-373,MIR-520E,MIR-520A,MIR-526B,MIR-520B,MIR-520C,MIR-520D
4135	MAP6	microtubule-associated protein 6																													TGTTTAC,MIR-30A-5P,MIR-30C,MIR-30D,MIR-30B,MIR-30E-5P								CTCAGGG,MIR-125B,MIR-125A
9715	FAM131B	family with sequence similarity 131, member B																													TGTTTAC,MIR-30A-5P,MIR-30C,MIR-30D,MIR-30B,MIR-30E-5P								CTCAGGG,MIR-125B,MIR-125A
23390	ZDHHC17	zinc finger, DHHC-type containing 17																													TGTTTAC,MIR-30A-5P,MIR-30C,MIR-30D,MIR-30B,MIR-30E-5P											AGCACTT,MIR-93,MIR-302A,MIR-302B,MIR-302C,MIR-302D,MIR-372,MIR-373,MIR-520E,MIR-520A,MIR-526B,MIR-520B,MIR-520C,MIR-520D				GTGCCAA,MIR-96
10613	ERLIN1	ER lipid raft associated 1																													TGTTTAC,MIR-30A-5P,MIR-30C,MIR-30D,MIR-30B,MIR-30E-5P															GTGCCAA,MIR-96	TGCACTG,MIR-148A,MIR-152,MIR-148B
196441	ZFC3H1	zinc finger, C3H1-type containing																													TGTTTAC,MIR-30A-5P,MIR-30C,MIR-30D,MIR-30B,MIR-30E-5P															GTGCCAA,MIR-96
84159	ARID5B	AT rich interactive domain 5B (MRF1-like)																													TGTTTAC,MIR-30A-5P,MIR-30C,MIR-30D,MIR-30B,MIR-30E-5P															GTGCCAA,MIR-96
6305	SBF1	SET binding factor 1																													TGTTTAC,MIR-30A-5P,MIR-30C,MIR-30D,MIR-30B,MIR-30E-5P
81552	VOPP1	vesicular, overexpressed in cancer, prosurvival protein 1																													TGTTTAC,MIR-30A-5P,MIR-30C,MIR-30D,MIR-30B,MIR-30E-5P
6856	SYPL1	synaptophysin-like 1																													TGTTTAC,MIR-30A-5P,MIR-30C,MIR-30D,MIR-30B,MIR-30E-5P
1130	LYST	lysosomal trafficking regulator																													TGTTTAC,MIR-30A-5P,MIR-30C,MIR-30D,MIR-30B,MIR-30E-5P
23080	AVL9	AVL9 homolog (S. cerevisiase)																													TGTTTAC,MIR-30A-5P,MIR-30C,MIR-30D,MIR-30B,MIR-30E-5P
7322	UBE2D2	ubiquitin-conjugating enzyme E2D 2																													TGTTTAC,MIR-30A-5P,MIR-30C,MIR-30D,MIR-30B,MIR-30E-5P
51130	ASB3	ankyrin repeat and SOCS box containing 3																													TGTTTAC,MIR-30A-5P,MIR-30C,MIR-30D,MIR-30B,MIR-30E-5P
116151	C20orf108	chromosome 20 open reading frame 108																													TGTTTAC,MIR-30A-5P,MIR-30C,MIR-30D,MIR-30B,MIR-30E-5P
388228	SBK1	SH3-binding domain kinase 1																													TGTTTAC,MIR-30A-5P,MIR-30C,MIR-30D,MIR-30B,MIR-30E-5P
55785	FGD6	FYVE, RhoGEF and PH domain containing 6																													TGTTTAC,MIR-30A-5P,MIR-30C,MIR-30D,MIR-30B,MIR-30E-5P
80757	TMEM121	transmembrane protein 121																													TGTTTAC,MIR-30A-5P,MIR-30C,MIR-30D,MIR-30B,MIR-30E-5P
6787	NEK4	NIMA (never in mitosis gene a)-related kinase 4																													TGTTTAC,MIR-30A-5P,MIR-30C,MIR-30D,MIR-30B,MIR-30E-5P
4907	NT5E	5'-nucleotidase, ecto (CD73)																													TGTTTAC,MIR-30A-5P,MIR-30C,MIR-30D,MIR-30B,MIR-30E-5P
9101	USP8	ubiquitin specific peptidase 8																														V$RORA1_01
92211	CDHR1	cadherin-related family member 1																														V$RORA1_01
80714	PBX4	pre-B-cell leukemia homeobox 4																															TGACCTY_V$ERR1_Q2	RGAGGAARY_V$PU1_Q6
54165	DCUN1D1	DCN1, defective in cullin neddylation 1, domain containing 1 (S. cerevisiae)																															TGACCTY_V$ERR1_Q2							YNGTTNNNATT_UNKNOWN		AGCACTT,MIR-93,MIR-302A,MIR-302B,MIR-302C,MIR-302D,MIR-372,MIR-373,MIR-520E,MIR-520A,MIR-526B,MIR-520B,MIR-520C,MIR-520D
27301	APEX2	APEX nuclease (apurinic/apyrimidinic endonuclease) 2																															TGACCTY_V$ERR1_Q2							YNGTTNNNATT_UNKNOWN
8476	CDC42BPA	CDC42 binding protein kinase alpha (DMPK-like)																															TGACCTY_V$ERR1_Q2																TGACAGNY_V$MEIS1_01
7181	NR2C1	nuclear receptor subfamily 2, group C, member 1																															TGACCTY_V$ERR1_Q2
5174	PDZK1	PDZ domain containing 1																															TGACCTY_V$ERR1_Q2
119391	GSTO2	glutathione S-transferase omega 2																															TGACCTY_V$ERR1_Q2
5553	PRG2	proteoglycan 2, bone marrow (natural killer cell activator, eosinophil granule major basic protein)																															TGACCTY_V$ERR1_Q2
5230	PGK1	phosphoglycerate kinase 1																															TGACCTY_V$ERR1_Q2
56979	PRDM9	PR domain containing 9																															TGACCTY_V$ERR1_Q2
11251	GPR44	G protein-coupled receptor 44																																RGAGGAARY_V$PU1_Q6
133308	SLC9B2	solute carrier family 9, subfamily B (cation proton antiporter 2), member 2																																RGAGGAARY_V$PU1_Q6
84847	MGC16075	uncharacterized LOC84847																																RGAGGAARY_V$PU1_Q6
64778	FNDC3B	fibronectin type III domain containing 3B																																	GCACTTT,MIR-17-5P,MIR-20A,MIR-106A,MIR-106B,MIR-20B,MIR-519D				CTCAGGG,MIR-125B,MIR-125A			AGCACTT,MIR-93,MIR-302A,MIR-302B,MIR-302C,MIR-302D,MIR-372,MIR-373,MIR-520E,MIR-520A,MIR-526B,MIR-520B,MIR-520C,MIR-520D
57182	ANKRD50	ankyrin repeat domain 50																																	GCACTTT,MIR-17-5P,MIR-20A,MIR-106A,MIR-106B,MIR-20B,MIR-519D				CTCAGGG,MIR-125B,MIR-125A
5537	PPP6C	protein phosphatase 6, catalytic subunit																																	GCACTTT,MIR-17-5P,MIR-20A,MIR-106A,MIR-106B,MIR-20B,MIR-519D							AGCACTT,MIR-93,MIR-302A,MIR-302B,MIR-302C,MIR-302D,MIR-372,MIR-373,MIR-520E,MIR-520A,MIR-526B,MIR-520B,MIR-520C,MIR-520D
23094	SIPA1L3	signal-induced proliferation-associated 1 like 3																																	GCACTTT,MIR-17-5P,MIR-20A,MIR-106A,MIR-106B,MIR-20B,MIR-519D							AGCACTT,MIR-93,MIR-302A,MIR-302B,MIR-302C,MIR-302D,MIR-372,MIR-373,MIR-520E,MIR-520A,MIR-526B,MIR-520B,MIR-520C,MIR-520D
92912	UBE2Q2	ubiquitin-conjugating enzyme E2Q family member 2																																	GCACTTT,MIR-17-5P,MIR-20A,MIR-106A,MIR-106B,MIR-20B,MIR-519D							AGCACTT,MIR-93,MIR-302A,MIR-302B,MIR-302C,MIR-302D,MIR-372,MIR-373,MIR-520E,MIR-520A,MIR-526B,MIR-520B,MIR-520C,MIR-520D
57459	GATAD2B	GATA zinc finger domain containing 2B																																	GCACTTT,MIR-17-5P,MIR-20A,MIR-106A,MIR-106B,MIR-20B,MIR-519D							AGCACTT,MIR-93,MIR-302A,MIR-302B,MIR-302C,MIR-302D,MIR-372,MIR-373,MIR-520E,MIR-520A,MIR-526B,MIR-520B,MIR-520C,MIR-520D
9344	TAOK2	TAO kinase 2																																	GCACTTT,MIR-17-5P,MIR-20A,MIR-106A,MIR-106B,MIR-20B,MIR-519D							AGCACTT,MIR-93,MIR-302A,MIR-302B,MIR-302C,MIR-302D,MIR-372,MIR-373,MIR-520E,MIR-520A,MIR-526B,MIR-520B,MIR-520C,MIR-520D
8690	JRKL	jerky homolog-like (mouse)																																	GCACTTT,MIR-17-5P,MIR-20A,MIR-106A,MIR-106B,MIR-20B,MIR-519D							AGCACTT,MIR-93,MIR-302A,MIR-302B,MIR-302C,MIR-302D,MIR-372,MIR-373,MIR-520E,MIR-520A,MIR-526B,MIR-520B,MIR-520C,MIR-520D
64859	OBFC2A	oligonucleotide/oligosaccharide-binding fold containing 2A																																	GCACTTT,MIR-17-5P,MIR-20A,MIR-106A,MIR-106B,MIR-20B,MIR-519D											GTGCCAA,MIR-96
80205	CHD9	chromodomain helicase DNA binding protein 9																																	GCACTTT,MIR-17-5P,MIR-20A,MIR-106A,MIR-106B,MIR-20B,MIR-519D												TGCACTG,MIR-148A,MIR-152,MIR-148B
9306	SOCS6	suppressor of cytokine signaling 6																																	GCACTTT,MIR-17-5P,MIR-20A,MIR-106A,MIR-106B,MIR-20B,MIR-519D
50650	ARHGEF3	Rho guanine nucleotide exchange factor (GEF) 3																																	GCACTTT,MIR-17-5P,MIR-20A,MIR-106A,MIR-106B,MIR-20B,MIR-519D
57035	C1orf63	chromosome 1 open reading frame 63																																	GCACTTT,MIR-17-5P,MIR-20A,MIR-106A,MIR-106B,MIR-20B,MIR-519D
6650	SOLH	small optic lobes homolog (Drosophila)																																	GCACTTT,MIR-17-5P,MIR-20A,MIR-106A,MIR-106B,MIR-20B,MIR-519D
5311	PKD2	polycystic kidney disease 2 (autosomal dominant)																																	GCACTTT,MIR-17-5P,MIR-20A,MIR-106A,MIR-106B,MIR-20B,MIR-519D
399665	FAM102A	family with sequence similarity 102, member A																																	GCACTTT,MIR-17-5P,MIR-20A,MIR-106A,MIR-106B,MIR-20B,MIR-519D
65065	NBEAL1	neurobeachin-like 1																																		GCANCTGNY_V$MYOD_Q6
112401	BIRC8	baculoviral IAP repeat containing 8																																			YTATTTTNR_V$MEF2_02
5256	PHKA2	phosphorylase kinase, alpha 2 (liver)																																			YTATTTTNR_V$MEF2_02
55051	C14orf102	chromosome 14 open reading frame 102																																			YTATTTTNR_V$MEF2_02
11067	C10orf10	chromosome 10 open reading frame 10																																			YTATTTTNR_V$MEF2_02
1030	CDKN2B	cyclin-dependent kinase inhibitor 2B (p15, inhibits CDK4)																																				GGGYGTGNY_UNKNOWN							YCATTAA_UNKNOWN				TGACAGNY_V$MEIS1_01
26118	WSB1	WD repeat and SOCS box containing 1																																				GGGYGTGNY_UNKNOWN
3742	KCNA6	potassium voltage-gated channel, shaker-related subfamily, member 6																																				GGGYGTGNY_UNKNOWN
125	ADH1B	alcohol dehydrogenase 1B (class I), beta polypeptide																																				GGGYGTGNY_UNKNOWN
81570	CLPB	ClpB caseinolytic peptidase B homolog (E. coli)																																				GGGYGTGNY_UNKNOWN
55018	LINC00483	long intergenic non-protein coding RNA 483																																				GGGYGTGNY_UNKNOWN
284406	ZFP82	zinc finger protein 82 homolog (mouse)																																				GGGYGTGNY_UNKNOWN
128869	PIGU	phosphatidylinositol glycan anchor biosynthesis, class U																																				GGGYGTGNY_UNKNOWN
28231	SLCO4A1	solute carrier organic anion transporter family, member 4A1																																				GGGYGTGNY_UNKNOWN
933	CD22	CD22 molecule																																				GGGYGTGNY_UNKNOWN
4038	LRP4	low density lipoprotein receptor-related protein 4																																					CTCAGGG,MIR-125B,MIR-125A									TAGCTTT,MIR-9
4294	MAP3K10	mitogen-activated protein kinase kinase kinase 10																																					CTCAGGG,MIR-125B,MIR-125A
81606	LBH	limb bud and heart development homolog (mouse)																																					CTCAGGG,MIR-125B,MIR-125A
57154	SMURF1	SMAD specific E3 ubiquitin protein ligase 1																																					CTCAGGG,MIR-125B,MIR-125A
7629	ZNF76	zinc finger protein 76																																					CTCAGGG,MIR-125B,MIR-125A
114294	LACTB	lactamase, beta																																					CTCAGGG,MIR-125B,MIR-125A
55128	TRIM68	tripartite motif containing 68																																						YNGTTNNNATT_UNKNOWN
84885	ZDHHC12	zinc finger, DHHC-type containing 12																																							TAATTA_V$CHX10_01
55160	ARHGEF10L	Rho guanine nucleotide exchange factor (GEF) 10-like																																							TAATTA_V$CHX10_01
144455	E2F7	E2F transcription factor 7																																								AGCACTT,MIR-93,MIR-302A,MIR-302B,MIR-302C,MIR-302D,MIR-372,MIR-373,MIR-520E,MIR-520A,MIR-526B,MIR-520B,MIR-520C,MIR-520D					TGCACTG,MIR-148A,MIR-152,MIR-148B	TAGCTTT,MIR-9
10771	ZMYND11	zinc finger, MYND-type containing 11																																								AGCACTT,MIR-93,MIR-302A,MIR-302B,MIR-302C,MIR-302D,MIR-372,MIR-373,MIR-520E,MIR-520A,MIR-526B,MIR-520B,MIR-520C,MIR-520D						TAGCTTT,MIR-9
83932	C1orf124	chromosome 1 open reading frame 124																																								AGCACTT,MIR-93,MIR-302A,MIR-302B,MIR-302C,MIR-302D,MIR-372,MIR-373,MIR-520E,MIR-520A,MIR-526B,MIR-520B,MIR-520C,MIR-520D
84513	PPAPDC1B	phosphatidic acid phosphatase type 2 domain containing 1B																																										CCCNNGGGAR_V$OLF1_01
166979	CDC20B	cell division cycle 20 homolog B (S. cerevisiae)																																										CCCNNGGGAR_V$OLF1_01
126326	GIPC3	GIPC PDZ domain containing family, member 3																																										CCCNNGGGAR_V$OLF1_01
10106	CTDSP2	CTD (carboxy-terminal domain, RNA polymerase II, polypeptide A) small phosphatase 2																																											YCATTAA_UNKNOWN
990	CDC6	cell division cycle 6 homolog (S. cerevisiae)																																											YCATTAA_UNKNOWN
375611	SLC26A5	solute carrier family 26, member 5 (prestin)																																											YCATTAA_UNKNOWN
57528	KCTD16	potassium channel tetramerisation domain containing 16																																												GTGCCAA,MIR-96
613	BCR	breakpoint cluster region																																												GTGCCAA,MIR-96
64759	TNS3	tensin 3																																												GTGCCAA,MIR-96
55125	CEP192	centrosomal protein 192kDa																																												GTGCCAA,MIR-96
3267	AGFG1	ArfGAP with FG repeats 1																																													TGCACTG,MIR-148A,MIR-152,MIR-148B	TAGCTTT,MIR-9
219527	LRRC55	leucine rich repeat containing 55																																													TGCACTG,MIR-148A,MIR-152,MIR-148B
154214	RNF217	ring finger protein 217																																													TGCACTG,MIR-148A,MIR-152,MIR-148B
140735	DYNLL2	dynein, light chain, LC8-type 2																																													TGCACTG,MIR-148A,MIR-152,MIR-148B
7163	TPD52	tumor protein D52																																														TAGCTTT,MIR-9
157638	FAM84B	family with sequence similarity 84, member B																																														TAGCTTT,MIR-9
9829	DNAJC6	DnaJ (Hsp40) homolog, subfamily C, member 6																																														TAGCTTT,MIR-9
10186	LHFP	lipoma HMGIC fusion partner																																															TGACAGNY_V$MEIS1_01
10868	USP20	ubiquitin specific peptidase 20																																															TGACAGNY_V$MEIS1_01
57167	SALL4	sal-like 4 (Drosophila)																																															TGACAGNY_V$MEIS1_01
8115	TCL1A	T-cell leukemia/lymphoma 1A
740	MRPL49	mitochondrial ribosomal protein L49
6602	SMARCD1	SWI/SNF related, matrix associated, actin dependent regulator of chromatin, subfamily d, member 1
55972	SLC25A40	solute carrier family 25, member 40
100505621	C11orf72	chromosome 11 open reading frame 72
55858	TMEM165	transmembrane protein 165
8838	WISP3	WNT1 inducible signaling pathway protein 3
9783	RIMS3	regulating synaptic membrane exocytosis 3
940	CD28	CD28 molecule
1406	CRX	cone-rod homeobox
146861	SLC35G3	solute carrier family 35, member G3
925	CD8A	CD8a molecule
8997	KALRN	kalirin, RhoGEF kinase
6942	TCF20	transcription factor 20 (AR1)
254887	ZDHHC23	zinc finger, DHHC-type containing 23
79957	PAQR6	progestin and adipoQ receptor family member VI
5023	P2RX1	purinergic receptor P2X, ligand-gated ion channel, 1
83593	RASSF5	Ras association (RalGDS/AF-6) domain family member 5
7049	TGFBR3	transforming growth factor, beta receptor III
389941	C1QL3	complement component 1, q subcomponent-like 3
23229	ARHGEF9	Cdc42 guanine nucleotide exchange factor (GEF) 9
55023	PHIP	pleckstrin homology domain interacting protein
56994	CHPT1	choline phosphotransferase 1
54836	BSPRY	B-box and SPRY domain containing
26167	PCDHB5	protocadherin beta 5
5303	PIN4	protein (peptidylprolyl cis/trans isomerase) NIMA-interacting, 4 (parvulin)
6565	SLC15A2	solute carrier family 15 (H+/peptide transporter), member 2
81571	MIR600HG	MIR600 host gene (non-protein coding)
2324	FLT4	fms-related tyrosine kinase 4
9147	NEMF	nuclear export mediator factor
29802	VPREB3	pre-B lymphocyte 3
9107	MTMR6	myotubularin related protein 6
168975	CNBD1	cyclic nucleotide binding domain containing 1
51054	PLEKHA8P1	pleckstrin homology domain containing, family A member 8 pseudogene 1
3003	GZMK	granzyme K (granzyme 3; tryptase II)
124773	C17orf64	chromosome 17 open reading frame 64
64320	RNF25	ring finger protein 25
64127	NOD2	nucleotide-binding oligomerization domain containing 2
4664	NAB1	NGFI-A binding protein 1 (EGR1 binding protein 1)
1998	ELF2	E74-like factor 2 (ets domain transcription factor)
84099	ID2B	inhibitor of DNA binding 2B, dominant negative helix-loop-helix protein (pseudogene)
10381	TUBB3	tubulin, beta 3 class III
51124	IER3IP1	immediate early response 3 interacting protein 1
84076	TKTL2	transketolase-like 2
2199	FBLN2	fibulin 2
51151	SLC45A2	solute carrier family 45, member 2
6007	RHD	Rh blood group, D antigen
51184	GPN3	GPN-loop GTPase 3
150159	SLC9B1	solute carrier family 9, subfamily B (cation proton antiporter 2), member 1
79645	EFCAB1	EF-hand calcium binding domain 1
5229	PGGT1B	protein geranylgeranyltransferase type I, beta subunit
56971	CEACAM19	carcinoembryonic antigen-related cell adhesion molecule 19
3982	LIM2	lens intrinsic membrane protein 2, 19kDa
965	CD58	CD58 molecule
11238	CA5B	carbonic anhydrase VB, mitochondrial
146542	ZNF688	zinc finger protein 688
1043	CD52	CD52 molecule
7932	OR2H2	olfactory receptor, family 2, subfamily H, member 2
957	ENTPD5	ectonucleoside triphosphate diphosphohydrolase 5
57685	CACHD1	cache domain containing 1
10267	RAMP1	receptor (G protein-coupled) activity modifying protein 1
9472	AKAP6	A kinase (PRKA) anchor protein 6
10553	HTATIP2	HIV-1 Tat interactive protein 2, 30kDa
166	AES	amino-terminal enhancer of split
3581	IL9R	interleukin 9 receptor
9413	FAM189A2	family with sequence similarity 189, member A2
8428	STK24	serine/threonine kinase 24
9370	ADIPOQ	adiponectin, C1Q and collagen domain containing
10782	ZNF274	zinc finger protein 274
222229	LRWD1	leucine-rich repeats and WD repeat domain containing 1
125972	CALR3	calreticulin 3
6369	CCL24	chemokine (C-C motif) ligand 24
115399	LRRC56	leucine rich repeat containing 56
78992	YIPF2	Yip1 domain family, member 2
79091	METTL22	methyltransferase like 22
22980	TCF25	transcription factor 25 (basic helix-loop-helix)
84524	ZC3H8	zinc finger CCCH-type containing 8
134145	FAM173B	family with sequence similarity 173, member B
79029	SPATA5L1	spermatogenesis associated 5-like 1
51575	ESF1	ESF1, nucleolar pre-rRNA processing protein, homolog (S. cerevisiae)
4438	MSH4	mutS homolog 4 (E. coli)
64979	MRPL36	mitochondrial ribosomal protein L36
115350	FCRL1	Fc receptor-like 1
114769	CARD16	caspase recruitment domain family, member 16
200894	ARL13B	ADP-ribosylation factor-like 13B
144811	LACC1	laccase (multicopper oxidoreductase) domain containing 1
93974	ATPIF1	ATPase inhibitory factor 1
192666	KRT24	keratin 24
8500	PPFIA1	protein tyrosine phosphatase, receptor type, f polypeptide (PTPRF), interacting protein (liprin), alpha 1
57595	PDZD4	PDZ domain containing 4
727800	RNF208	ring finger protein 208
10887	PROKR1	prokineticin receptor 1
91523	FAM113B	family with sequence similarity 113, member B
914	CD2	CD2 molecule
23262	PPIP5K2	diphosphoinositol pentakisphosphate kinase 2
84433	CARD11	caspase recruitment domain family, member 11
6005	RHAG	Rh-associated glycoprotein
1510	CTSE	cathepsin E
79627	OGFRL1	opioid growth factor receptor-like 1
91607	SLFN11	schlafen family member 11
9787	DLGAP5	discs, large (Drosophila) homolog-associated protein 5
10365	KLF2	Kruppel-like factor 2 (lung)
7204	TRIO	triple functional domain (PTPRF interacting)
57579	FAM135A	family with sequence similarity 135, member A
3685	ITGAV	integrin, alpha V (vitronectin receptor, alpha polypeptide, antigen CD51)
1284	COL4A2	collagen, type IV, alpha 2
55024	BANK1	B-cell scaffold protein with ankyrin repeats 1
145957	NRG4	neuregulin 4
27245	AHDC1	AT hook, DNA binding motif, containing 1
401388	FLJ42280	putative uncharacterized protein FLJ42280
1775	DNASE1L2	deoxyribonuclease I-like 2
8825	LIN7A	lin-7 homolog A (C. elegans)
55367	PIDD	p53-induced death domain protein
5260	PHKG1	phosphorylase kinase, gamma 1 (muscle)
1889	ECE1	endothelin converting enzyme 1
1395	CRHR2	corticotropin releasing hormone receptor 2
4063	LY9	lymphocyte antigen 9
201633	TIGIT	T cell immunoreceptor with Ig and ITIM domains
55768	NGLY1	N-glycanase 1
2842	GPR19	G protein-coupled receptor 19
8237	USP11	ubiquitin specific peptidase 11
2165	F13B	coagulation factor XIII, B polypeptide
80232	WDR26	WD repeat domain 26
9849	ZNF518A	zinc finger protein 518A
6518	SLC2A5	solute carrier family 2 (facilitated glucose/fructose transporter), member 5
353355	ZNF233	zinc finger protein 233
5865	RAB3B	RAB3B, member RAS oncogene family
4818	NKG7	natural killer cell group 7 sequence
55742	PARVA	parvin, alpha
7127	TNFAIP2	tumor necrosis factor, alpha-induced protein 2
6695	SPOCK1	sparc/osteonectin, cwcv and kazal-like domains proteoglycan (testican) 1
123688	AGPHD1	aminoglycoside phosphotransferase domain containing 1
84451	KIAA1804	mixed lineage kinase 4
902	CCNH	cyclin H
2593	GAMT	guanidinoacetate N-methyltransferase
4069	LYZ	lysozyme
51182	HSPA14	heat shock 70kDa protein 14
54768	HYDIN	hydrocephalus inducing homolog (mouse)
137797	LYPD2	LY6/PLAUR domain containing 2
5655	KLK10	kallikrein-related peptidase 10
6285	S100B	S100 calcium binding protein B
23353	SUN1	Sad1 and UNC84 domain containing 1
5623	PSPN	persephin
241	ALOX5AP	arachidonate 5-lipoxygenase-activating protein
5688	PSMA7	proteasome (prosome, macropain) subunit, alpha type, 7
2334	AFF2	AF4/FMR2 family, member 2
7915	ALDH5A1	aldehyde dehydrogenase 5 family, member A1
1002	CDH4	cadherin 4, type 1, R-cadherin (retinal)
91942	NDUFAF2	NADH dehydrogenase (ubiquinone) 1 alpha subcomplex, assembly factor 2
3716	JAK1	Janus kinase 1
613266	LOC613266	uncharacterized LOC613266
3981	LIG4	ligase IV, DNA, ATP-dependent
7307	U2AF1	U2 small nuclear RNA auxiliary factor 1
84918	LRP11	low density lipoprotein receptor-related protein 11
79822	ARHGAP28	Rho GTPase activating protein 28
388962	BOLA3	bolA homolog 3 (E. coli)
991	CDC20	cell division cycle 20 homolog (S. cerevisiae)
9531	BAG3	BCL2-associated athanogene 3
84153	RNASEH2C	ribonuclease H2, subunit C
162239	ZFP1	zinc finger protein 1 homolog (mouse)
10732	TCFL5	transcription factor-like 5 (basic helix-loop-helix)
199786	FAM129C	family with sequence similarity 129, member C
2037	EPB41L2	erythrocyte membrane protein band 4.1-like 2
55183	RIF1	RAP1 interacting factor homolog (yeast)
2241	FER	fer (fps/fes related) tyrosine kinase
121457	IKBIP	IKBKB interacting protein
4345	CD200	CD200 molecule
121227	LRIG3	leucine-rich repeats and immunoglobulin-like domains 3
55331	ACER3	alkaline ceramidase 3
120892	LRRK2	leucine-rich repeat kinase 2
23312	DMXL2	Dmx-like 2
5683	PSMA2	proteasome (prosome, macropain) subunit, alpha type, 2
129790	C7orf13	chromosome 7 open reading frame 13
89801	PPP1R3F	protein phosphatase 1, regulatory subunit 3F
285367	RPUSD3	RNA pseudouridylate synthase domain containing 3
80216	ALPK1	alpha-kinase 1
8622	PDE8B	phosphodiesterase 8B
112802	KRT71	keratin 71
2882	GPX7	glutathione peroxidase 7
140838	NANP	N-acetylneuraminic acid phosphatase
257144	GCET2	germinal center expressed transcript 2
9123	SLC16A3	solute carrier family 16, member 3 (monocarboxylic acid transporter 4)
5095	PCCA	propionyl CoA carboxylase, alpha polypeptide
347732	CATSPER3	cation channel, sperm associated 3
5244	ABCB4	ATP-binding cassette, sub-family B (MDR/TAP), member 4
55096	EBLN2	endogenous Bornavirus-like nucleoprotein 2
3818	KLKB1	kallikrein B, plasma (Fletcher factor) 1
196074	METTL15	methyltransferase like 15
3600	IL15	interleukin 15
60343	FAM3A	family with sequence similarity 3, member A
55624	POMGNT1	protein O-linked mannose beta1,2-N-acetylglucosaminyltransferase
26094	DCAF4	DDB1 and CUL4 associated factor 4
116379	IL22RA2	interleukin 22 receptor, alpha 2
11078	TRIOBP	TRIO and F-actin binding protein
6011	GRK1	G protein-coupled receptor kinase 1
64326	RFWD2	ring finger and WD repeat domain 2
54756	IL17RD	interleukin 17 receptor D
259197	NCR3	natural cytotoxicity triggering receptor 3
23443	SLC35A3	solute carrier family 35 (UDP-N-acetylglucosamine (UDP-GlcNAc) transporter), member A3
1107	CHD3	chromodomain helicase DNA binding protein 3
399967	PATE2	prostate and testis expressed 2
79974	C7orf58	chromosome 7 open reading frame 58
79156	PLEKHF1	pleckstrin homology domain containing, family F (with FYVE domain) member 1
54854	FAM83E	family with sequence similarity 83, member E
154075	SAMD3	sterile alpha motif domain containing 3
414332	LCN10	lipocalin 10
64172	OSGEPL1	O-sialoglycoprotein endopeptidase-like 1
63940	GPSM3	G-protein signaling modulator 3
119032	C10orf32	chromosome 10 open reading frame 32
64288	ZNF323	zinc finger protein 323
7466	WFS1	Wolfram syndrome 1 (wolframin)
837	CASP4	caspase 4, apoptosis-related cysteine peptidase
169714	QSOX2	quiescin Q6 sulfhydryl oxidase 2
55132	LARP1B	La ribonucleoprotein domain family, member 1B
23589	CARHSP1	calcium regulated heat stable protein 1, 24kDa
5079	PAX5	paired box 5
387921	NHLRC3	NHL repeat containing 3
114836	SLAMF6	SLAM family member 6
10125	RASGRP1	RAS guanyl releasing protein 1 (calcium and DAG-regulated)
55527	FEM1A	fem-1 homolog a (C. elegans)
7535	ZAP70	zeta-chain (TCR) associated protein kinase 70kDa
10001	MED6	mediator complex subunit 6
145508	CEP128	centrosomal protein 128kDa
54801	HAUS6	HAUS augmin-like complex, subunit 6
28978	TMEM14A	transmembrane protein 14A
9351	SLC9A3R2	solute carrier family 9 (sodium/hydrogen exchanger), member 3 regulator 2
79802	HHIPL2	HHIP-like 2
2159	F10	coagulation factor X
80133	C1orf129	chromosome 1 open reading frame 129
158586	ZXDB	zinc finger, X-linked, duplicated B
57228	SMAGP	small cell adhesion glycoprotein
7789	ZXDA	zinc finger, X-linked, duplicated A
54522	ANKRD16	ankyrin repeat domain 16
59352	LGR6	leucine-rich repeat containing G protein-coupled receptor 6
917	CD3G	CD3g molecule, gamma (CD3-TCR complex)
326	AIRE	autoimmune regulator
120224	TMEM45B	transmembrane protein 45B
11098	PRSS23	protease, serine, 23
6637	SNRPG	small nuclear ribonucleoprotein polypeptide G
1652	DDT	D-dopachrome tautomerase
3275	PRMT2	protein arginine methyltransferase 2
7366	UGT2B15	UDP glucuronosyltransferase 2 family, polypeptide B15
51117	COQ4	coenzyme Q4 homolog (S. cerevisiae)
10426	TUBGCP3	tubulin, gamma complex associated protein 3
8100	IFT88	intraflagellar transport 88 homolog (Chlamydomonas)
80173	IFT74	intraflagellar transport 74 homolog (Chlamydomonas)
79035	OBFC2B	oligonucleotide/oligosaccharide-binding fold containing 2B
79781	IQCA1	IQ motif containing with AAA domain 1
5825	ABCD3	ATP-binding cassette, sub-family D (ALD), member 3
445347	TARP	TCR gamma alternate reading frame protein
143187	VTI1A	vesicle transport through interaction with t-SNAREs homolog 1A (yeast)
65005	MRPL9	mitochondrial ribosomal protein L9
1630	DCC	deleted in colorectal carcinoma
574028	CLLU1	chronic lymphocytic leukemia up-regulated 1
100033413	SNORD116-1	small nucleolar RNA, C/D box 116-1
100033415	SNORD116-3	small nucleolar RNA, C/D box 116-3
100033417	SNORD116-5	small nucleolar RNA, C/D box 116-5
100033420	SNORD116-8	small nucleolar RNA, C/D box 116-8
100033435	SNORD116-24	small nucleolar RNA, C/D box 116-24
100129449	LOC100129449	PRO2055
100130872	LOC100130872	uncharacterized LOC100130872
100132005	LOC100132005	uncharacterized LOC100132005
100132285	KIR2DS2	killer cell immunoglobulin-like receptor, two domains, short cytoplasmic tail, 2
100132686	LOC100132686	uncharacterized LOC100132686
100132911	DPH3P1	DPH3, KTI11 homolog (S. cerevisiae) pseudogene 1
100132948	FAM27C	family with sequence similarity 27, member C
100133130	LOC100133130	PRO1102
100144596	LINC00029	long intergenic non-protein coding RNA 29
100288527	REXO1L2P	REX1, RNA exonuclease 1 homolog (S. cerevisiae)-like 2 (pseudogene)
100289612	LOC100289612	---
100506127	LOC100506127	putative uncharacterized protein FLJ37770-like
10157	AASS	aminoadipate-semialdehyde synthase
10172	ZNF256	zinc finger protein 256
10224	ZNF443	zinc finger protein 443
10273	STUB1	STIP1 homology and U-box containing protein 1, E3 ubiquitin protein ligase
10343	PKDREJ	polycystic kidney disease (polycystin) and REJ homolog (sperm receptor for egg jelly homolog, sea urchin)
10388	SYCP2	synaptonemal complex protein 2
10402	ST3GAL6	ST3 beta-galactoside alpha-2,3-sialyltransferase 6
10417	SPON2	spondin 2, extracellular matrix protein
10520	ZNF211	zinc finger protein 211
10533	ATG7	ATG7 autophagy related 7 homolog (S. cerevisiae)
10578	GNLY	granulysin
10647	SCGB1D2	secretoglobin, family 1D, member 2
10677	AVIL	advillin
10816	SPINT3	serine peptidase inhibitor, Kunitz type, 3
10982	MAPRE2	microtubule-associated protein, RP/EB family, member 2
11010	GLIPR1	GLI pathogenesis-related 1
11085	ADAM30	ADAM metallopeptidase domain 30
1109	AKR1C4	aldo-keto reductase family 1, member C4 (chlordecone reductase; 3-alpha hydroxysteroid dehydrogenase, type I; dihydrodiol dehydrogenase 4)
1117	CHI3L2	chitinase 3-like 2
1118	CHIT1	chitinase 1 (chitotriosidase)
11322	TMC6	transmembrane channel-like 6
113278	C20orf54	chromosome 20 open reading frame 54
113402	SFT2D1	SFT2 domain containing 1
1137	CHRNA4	cholinergic receptor, nicotinic, alpha 4
113730	KLHDC7B	kelch domain containing 7B
113835	ZNF257	zinc finger protein 257
114599	SNORD15B	small nucleolar RNA, C/D box 15B
114804	RNF157	ring finger protein 157
115004	MB21D1	Mab-21 domain containing 1
115352	FCRL3	Fc receptor-like 3
115653	KIR3DL3	killer cell immunoglobulin-like receptor, three domains, long cytoplasmic tail, 3
116441	TM4SF18	transmembrane 4 L six family member 18
116442	RAB39B	RAB39B, member RAS oncogene family
116512	MRGPRD	MAS-related GPR, member D
117608	ZNF354B	zinc finger protein 354B
118425	GDEP	gene differentially expressed in prostate
118471	PRAP1	proline-rich acidic protein 1
118663	BTBD16	BTB (POZ) domain containing 16
120103	SLC36A4	solute carrier family 36 (proton/amino acid symporter), member 4
120793	OR56A4	olfactory receptor, family 56, subfamily A, member 4
121130	OR10P1	olfactory receptor, family 10, subfamily P, member 1
122706	PSMB11	proteasome (prosome, macropain) subunit, beta type, 11
123099	DEGS2	degenerative spermatocyte homolog 2, lipid desaturase (Drosophila)
1237	CCR8	chemokine (C-C motif) receptor 8
123720	WHAMM	WAS protein homolog associated with actin, golgi membranes and microtubules
123876	ACSM2A	acyl-CoA synthetase medium-chain family member 2A
124491	TMEM170A	transmembrane protein 170A
124739	USP43	ubiquitin specific peptidase 43
125111	GJD3	gap junction protein, delta 3, 31.9kDa
125919	ZNF543	zinc finger protein 543
126917	IFFO2	intermediate filament family orphan 2
127077	OR2T11	olfactory receptor, family 2, subfamily T, member 11
128611	ZNF831	zinc finger protein 831
128646	SIRPD	signal-regulatory protein delta
128710	C20orf94	chromosome 20 open reading frame 94
129025	ZNF280A	zinc finger protein 280A
1292	COL6A2	collagen, type VI, alpha 2
129293	C2orf89	chromosome 2 open reading frame 89
129446	XIRP2	xin actin-binding repeat containing 2
130367	SGPP2	sphingosine-1-phosphate phosphatase 2
1311	COMP	cartilage oligomeric matrix protein
131544	CRYBG3	beta-gamma crystallin domain containing 3
131616	TMEM42	transmembrane protein 42
131669	UROC1	urocanase domain containing 1
134285	TMEM171	transmembrane protein 171
1346	COX7A1	cytochrome c oxidase subunit VIIa polypeptide 1 (muscle)
135114	HINT3	histidine triad nucleotide binding protein 3
135458	HUS1B	HUS1 checkpoint homolog b (S. pombe)
135656	DPCR1	diffuse panbronchiolitis critical region 1
136288	C7orf57	chromosome 7 open reading frame 57
136371	ASB10	ankyrin repeat and SOCS box containing 10
138255	C9orf135	chromosome 9 open reading frame 135
140032	RPS4Y2	ribosomal protein S4, Y-linked 2
140453	MUC17	mucin 17, cell surface associated
140467	ZNF358	zinc finger protein 358
140564	APOBEC3D	apolipoprotein B mRNA editing enzyme, catalytic polypeptide-like 3D
140597	TCEAL2	transcription elongation factor A (SII)-like 2
143188	LOC143188	uncharacterized LOC143188
146206	RLTPR	RGD motif, leucine rich repeats, tropomodulin domain and proline-rich containing
146512	FLJ30679	uncharacterized protein FLJ30679
146822	CDRT15	CMT1A duplicated region transcript 15
147015	DHRS13	dehydrogenase/reductase (SDR family) member 13
147657	ZNF480	zinc finger protein 480
148223	C19orf25	chromosome 19 open reading frame 25
149095	DCST1	DC-STAMP domain containing 1
149603	RNF187	ring finger protein 187
150197	LOC150197	uncharacterized LOC150197
1504	CTRB1	chymotrypsinogen B1
150622	LOC150622	uncharacterized LOC150622
151056	PLB1	phospholipase B1
151194	METTL21A	methyltransferase like 21A
153579	BTNL9	butyrophilin-like 9
153684	LOC153684	uncharacterized LOC153684
154141	MBOAT1	membrane bound O-acyltransferase domain containing 1
155066	ATP6V0E2	ATPase, H+ transporting V0 subunit e2
157285	SGK223	homolog of rat pragma of Rnd2
157739	TDH	L-threonine dehydrogenase
158062	LCN6	lipocalin 6
1584	CYP11B1	cytochrome P450, family 11, subfamily B, polypeptide 1
160518	DENND5B	DENN/MADD domain containing 5B
161291	TMEM30B	transmembrane protein 30B
162699	TCEB3C	transcription elongation factor B polypeptide 3C (elongin A3)
162972	ZNF550	zinc finger protein 550
164022	PPIAL4A	peptidylprolyl isomerase A (cyclophilin A)-like 4A
166752	FREM3	FRAS1 related extracellular matrix 3
167555	FAM151B	family with sequence similarity 151, member B
169270	ZNF596	zinc finger protein 596
170487	C20orf134	chromosome 20 open reading frame 134
170591	S100Z	S100 calcium binding protein Z
170627	XAGE5	X antigen family, member 5
171220	DSTNP2	destrin (actin depolymerizing factor) pseudogene 2
1841	DTYMK	deoxythymidylate kinase (thymidylate kinase)
191585	PLAC4	placenta-specific 4
193629	LINC00189	long intergenic non-protein coding RNA 189
1953	MEGF6	multiple EGF-like-domains 6
199834	LCE4A	late cornified envelope 4A
199974	CYP4Z1	cytochrome P450, family 4, subfamily Z, polypeptide 1
200373	PCDP1	primary ciliary dyskinesia protein 1
200909	HTR3D	5-hydroxytryptamine (serotonin) receptor 3 family member D
201475	RAB12	RAB12, member RAS oncogene family
202134	FAM153B	family with sequence similarity 153, member B
203235	C9orf141	chromosome 9 open reading frame 141
203510	HMGB3P30	high mobility group box 3 pseudogene 30
203859	ANO5	anoctamin 5
2086	ERV3-1	endogenous retrovirus group 3, member 1
2171	FABP5	fatty acid binding protein 5 (psoriasis-associated)
219447	OR5AS1	olfactory receptor, family 5, subfamily AS, member 1
219493	OR5AR1	olfactory receptor, family 5, subfamily AR, member 1
219736	STOX1	storkhead box 1
2208	FCER2	Fc fragment of IgE, low affinity II, receptor for (CD23)
221092	HNRNPUL2	heterogeneous nuclear ribonucleoprotein U-like 2
221188	GPR114	G protein-coupled receptor 114
2218	FKTN	fukutin
221955	DAGLB	diacylglycerol lipase, beta
222642	TSPO2	translocator protein 2
22832	KIAA1009	KIAA1009
22852	ANKRD26	ankyrin repeat domain 26
22914	KLRK1	killer cell lectin-like receptor subfamily K, member 1
22977	AKR7A3	aldo-keto reductase family 7, member A3 (aflatoxin aldehyde reductase)
22995	CEP152	centrosomal protein 152kDa
23223	RRP12	ribosomal RNA processing 12 homolog (S. cerevisiae)
23232	TBC1D12	TBC1 domain family, member 12
23324	MAN2B2	mannosidase, alpha, class 2B, member 2
23354	HAUS5	HAUS augmin-like complex, subunit 5
23508	TTC9	tetratricopeptide repeat domain 9
2358	FPR2	formyl peptide receptor 2
24150	TP53TG3	TP53 target 3
245908	DEFB105A	defensin, beta 105A
245937	DEFB124	defensin, beta 124
246777	SPESP1	sperm equatorial segment protein 1
2498	FTH1P3	ferritin, heavy polypeptide 1 pseudogene 3
253017	TECRL	trans-2,3-enoyl-CoA reductase-like
253430	IPMK	inositol polyphosphate multikinase
254028	LOC254028	uncharacterized LOC254028
254879	OR2T6	olfactory receptor, family 2, subfamily T, member 6
2553	GABPB1	GA binding protein transcription factor, beta subunit 1
256051	ZNF549	zinc finger protein 549
257044	C1orf101	chromosome 1 open reading frame 101
257103	LINC00205	long intergenic non-protein coding RNA 205
257629	ANKS4B	ankyrin repeat and sterile alpha motif domain containing 4B
259217	HSPA12A	heat shock 70kDa protein 12A
259282	BOD1L	biorientation of chromosomes in cell division 1-like
259296	TAS2R50	taste receptor, type 2, member 50
25934	NIPSNAP3A	nipsnap homolog 3A (C. elegans)
25937	WWTR1	WW domain containing transcription regulator 1
25938	HEATR5A	HEAT repeat containing 5A
26083	TBC1D29	TBC1 domain family, member 29
26189	OR1A2	olfactory receptor, family 1, subfamily A, member 2
2658	GDF2	growth differentiation factor 2
26648	OR7E24	olfactory receptor, family 7, subfamily E, member 24
26689	OR4D1	olfactory receptor, family 4, subfamily D, member 1
26737	OR1L1	olfactory receptor, family 1, subfamily L, member 1
26776	SNORA71B	small nucleolar RNA, H/ACA box 71B
26777	SNORA71A	small nucleolar RNA, H/ACA box 71A
26780	SNORA68	small nucleolar RNA, H/ACA box 68
26783	SNORA65	small nucleolar RNA, H/ACA box 65
26784	SNORA64	small nucleolar RNA, H/ACA box 64
26821	SNORA74A	small nucleolar RNA, H/ACA box 74A
26829	RNU5E-1	RNA, U5E small nuclear 1
27000	DNAJC2	DnaJ (Hsp40) homolog, subfamily C, member 2
27035	NOX1	NADPH oxidase 1
27074	LAMP3	lysosomal-associated membrane protein 3
27315	PGAP2	post-GPI attachment to proteins 2
27333	GOLIM4	golgi integral membrane protein 4
27445	PCLO	piccolo (presynaptic cytomatrix protein)
2788	GNG7	guanine nucleotide binding protein (G protein), gamma 7
280664	WFDC10B	WAP four-disulfide core domain 10B
283152	CCDC153	coiled-coil domain containing 153
283208	P4HA3	prolyl 4-hydroxylase, alpha polypeptide III
283373	ANKRD52	ankyrin repeat domain 52
283551	C14orf182	chromosome 14 open reading frame 182
283869	NPW	neuropeptide W
283897	C16orf54	chromosome 16 open reading frame 54
284352	PPP1R37	protein phosphatase 1, regulatory subunit 37
284451	ODF3L2	outer dense fiber of sperm tails 3-like 2
284615	ANKRD34A	ankyrin repeat domain 34A
284695	ZNF326	zinc finger protein 326
284837	LOC284837	uncharacterized LOC284837
285533	RNF175	ring finger protein 175
285550	FAM200B	family with sequence similarity 200, member B
28560	TRBV27	T cell receptor beta variable 27
285659	OR2V2	olfactory receptor, family 2, subfamily V, member 2
285761	DCBLD1	discoidin, CUB and LCCL domain containing 1
285966	FAM115C	family with sequence similarity 115, member C
286128	ZFP41	zinc finger protein 41 homolog (mouse)
286187	PPP1R42	protein phosphatase 1, regulatory subunit 42
286530	P2RY8	purinergic receptor P2Y, G-protein coupled, 8
28738	TRAJ17	T cell receptor alpha joining 17
28976	ACAD9	acyl-CoA dehydrogenase family, member 9
28997	PRO0611	PRO0611 protein
29053	PRO0628	uncharacterized LOC29053
29092	LINC00339	long intergenic non-protein coding RNA 339
29798	C2orf27A	chromosome 2 open reading frame 27A
29894	CPSF1	cleavage and polyadenylation specific factor 1, 160kDa
2996	GYPE	glycophorin E (MNS blood group)
2999	GZMH	granzyme H (cathepsin G-like 2, protein h-CCPX)
30	ACAA1	acetyl-CoA acyltransferase 1
3004	GZMM	granzyme M (lymphocyte met-ase 1)
3042	HBM	hemoglobin, mu
3081	HGD	homogentisate 1,2-dioxygenase
30816	ERVW-1	endogenous retrovirus group W, member 1
317701	VN1R2	vomeronasal 1 receptor 2
319	APOF	apolipoprotein F
319103	SNORD8	small nucleolar RNA, C/D box 8
3269	HRH1	histamine receptor H1
3274	HRH2	histamine receptor H2
337875	HIST2H2BA	histone cluster 2, H2ba
339398	LINGO4	leucine rich repeat and Ig domain containing 4
339965	CCDC158	coiled-coil domain containing 158
340267	COL28A1	collagen, type XXVIII, alpha 1
341405	ANKRD33	ankyrin repeat domain 33
341799	OR6S1	olfactory receptor, family 6, subfamily S, member 1
341880	SLC35F4	solute carrier family 35, member F4
343173	OR2T3	olfactory receptor, family 2, subfamily T, member 3
343413	FCRL6	Fc receptor-like 6
3448	IFNA14	interferon, alpha 14
344805	TMPRSS7	transmembrane protease, serine 7
345258	LOC345258	bridging integrator 2 pseudogene
3459	IFNGR1	interferon gamma receptor 1
3460	IFNGR2	interferon gamma receptor 2 (interferon gamma transducer 1)
346007	EYS	eyes shut homolog (Drosophila)
347252	IGFBPL1	insulin-like growth factor binding protein-like 1
347344	ZNF81	zinc finger protein 81
347694	ECEL1P2	endothelin converting enzyme-like 1, pseudogene 2
348094	ANKDD1A	ankyrin repeat and death domain containing 1A
348180	CTU2	cytosolic thiouridylase subunit 2 homolog (S. pombe)
348378	FAM159A	family with sequence similarity 159, member A
348938	NIPAL4	NIPA-like domain containing 4
353164	TAS2R42	taste receptor, type 2, member 42
3560	IL2RB	interleukin 2 receptor, beta
3577	CXCR1	chemokine (C-X-C motif) receptor 1
3671	ISLR	immunoglobulin superfamily containing leucine-rich repeat
3676	ITGA4	integrin, alpha 4 (antigen CD49D, alpha 4 subunit of VLA-4 receptor)
3730	KAL1	Kallmann syndrome 1 sequence
3749	KCNC4	potassium voltage-gated channel, Shaw-related subfamily, member 4
375387	LRRC33	leucine rich repeat containing 33
3802	KIR2DL1	killer cell immunoglobulin-like receptor, two domains, long cytoplasmic tail, 1
3803	KIR2DL2	killer cell immunoglobulin-like receptor, two domains, long cytoplasmic tail, 2
3804	KIR2DL3	killer cell immunoglobulin-like receptor, two domains, long cytoplasmic tail, 3
3805	KIR2DL4	killer cell immunoglobulin-like receptor, two domains, long cytoplasmic tail, 4
3806	KIR2DS1	killer cell immunoglobulin-like receptor, two domains, short cytoplasmic tail, 1
3809	KIR2DS4	killer cell immunoglobulin-like receptor, two domains, short cytoplasmic tail, 4
3811	KIR3DL1	killer cell immunoglobulin-like receptor, three domains, long cytoplasmic tail, 1
3812	KIR3DL2	killer cell immunoglobulin-like receptor, three domains, long cytoplasmic tail, 2
3813	KIR3DS1	killer cell immunoglobulin-like receptor, three domains, short cytoplasmic tail, 1
3820	KLRB1	killer cell lectin-like receptor subfamily B, member 1
386593	CHKB-CPT1B	CHKB-CPT1B readthrough (non-protein coding)
386607	ZFP91-CNTF	ZFP91-CNTF readthrough
386678	KRTAP10-11	keratin associated protein 10-11
386746	MRGPRG	MAS-related GPR, member G
387748	OR56B1	olfactory receptor, family 56, subfamily B, member 1
388335	TMEM220	transmembrane protein 220
388560	ERVFRD-2	endogenous retrovirus group FRD, member 2
388722	C1orf53	chromosome 1 open reading frame 53
388762	OR2M1P	olfactory receptor, family 2, subfamily M, member 1 pseudogene
388906	LOC388906	opioid growth factor receptor pseudogene
389090	OR6B2	olfactory receptor, family 6, subfamily B, member 2
389203	C4orf52	chromosome 4 open reading frame 52
389320	C5orf48	chromosome 5 open reading frame 48
389362	PSMG4	proteasome (prosome, macropain) assembly chaperone 4
389607	LOC389607	uncharacterized LOC389607
389610	XKR5	XK, Kell blood group complex subunit-related family, member 5
389842	LOC389842	RAN binding protein 1 pseudogene
389856	USP27X	ubiquitin specific peptidase 27, X-linked
390197	OR4D10	olfactory receptor, family 4, subfamily D, member 10
3904	LAIR2	leukocyte-associated immunoglobulin-like receptor 2
390433	OR4K13	olfactory receptor, family 4, subfamily K, member 13
390502	SERPINA2	serpin peptidase inhibitor, clade A (alpha-1 antiproteinase, antitrypsin), member 2
390616	ANKRD34C	ankyrin repeat domain 34C
390790	ARL5C	ADP-ribosylation factor-like 5C
390792	KRT39	keratin 39
391627	USP17	ubiquitin specific peptidase 17
399473	SPRED3	sprouty-related, EVH1 domain containing 3
400002	FLJ46363	uncharacterized FLJ46363
400061	LOC400061	NSA2 ribosome biogenesis homolog (S. cerevisiae) pseudogene
400410	ST20	suppressor of tumorigenicity 20
400961	PAIP2B	poly(A) binding protein interacting protein 2B
401040	FLJ45964	uncharacterized FLJ45964
401045	FLJ41327	FLJ41327 protein
401124	DTHD1	death domain containing 1
401166	FLJ44896	FLJ44896 protein
401428	OR2A20P	olfactory receptor, family 2, subfamily A, member 20 pseudogene
4105	MAGEA6	melanoma antigen family A, 6
4116	MAGOH	mago-nashi homolog, proliferation-associated (Drosophila)
4282	MIF	macrophage migration inhibitory factor (glycosylation-inhibiting factor)
4332	MNDA	myeloid cell nuclear differentiation antigen
439996	IFIT1B	interferon-induced protein with tetratricopeptide repeats 1B
440131	LOC440131	uncharacterized LOC440131
440337	LOC440337	uncharacterized LOC440337
440387	CTRB2	chymotrypsinogen B2
440603	BCL2L15	BCL2-like 15
441295	OR2A9P	olfactory receptor, family 2, subfamily A, member 9 pseudogene
441457	FAM22G	family with sequence similarity 22, member G
442185	OR2J1	olfactory receptor, family 2, subfamily J, member 1 (gene/pseudogene)
442229	MCART3P	mitochondrial carrier triple repeat 3 pseudogene
442293	LOC442293	glycine cleavage system protein H (aminomethyl carrier) pseudogene
4496	MT1H	metallothionein 1H
4671	NAIP	NLR family, apoptosis inhibitory protein
4676	NAP1L4	nucleosome assembly protein 1-like 4
4680	CEACAM6	carcinoembryonic antigen-related cell adhesion molecule 6 (non-specific cross reacting antigen)
4752	NEK3	NIMA (never in mitosis gene a)-related kinase 3
4867	NPHP1	nephronophthisis 1 (juvenile)
493829	TRIM72	tripartite motif containing 72
494150	LOC494150	prohibitin pseudogene
494188	FBXO47	F-box protein 47
4991	OR1D2	olfactory receptor, family 1, subfamily D, member 2
4992	OR1F1	olfactory receptor, family 1, subfamily F, member 1
5037	PEBP1	phosphatidylethanolamine binding protein 1
5068	REG3A	regenerating islet-derived 3 alpha
50840	TAS2R14	taste receptor, type 2, member 14
51032	CELA2B	chymotrypsin-like elastase family, member 2B
51098	IFT52	intraflagellar transport 52 homolog (Chlamydomonas)
51181	DCXR	dicarbonyl/L-xylulose reductase
51256	TBC1D7	TBC1 domain family, member 7
51327	AHSP	alpha hemoglobin stabilizing protein
51335	NGRN	neugrin, neurite outgrowth associated
51351	ZNF117	zinc finger protein 117
51537	MTFP1	mitochondrial fission process 1
51596	CUTA	cutA divalent cation tolerance homolog (E. coli)
51759	C9orf78	chromosome 9 open reading frame 78
5271	SERPINB8	serpin peptidase inhibitor, clade B (ovalbumin), member 8
5379	PMS2P1	postmeiotic segregation increased 2 pseudogene 1
5442	POLRMT	polymerase (RNA) mitochondrial (DNA directed)
54435	HCG4	HLA complex group 4 (non-protein coding)
54454	ATAD2B	ATPase family, AAA domain containing 2B
54777	C10orf92	chromosome 10 open reading frame 92
54900	LAX1	lymphocyte transmembrane adaptor 1
54944	FLJ20464	uncharacterized protein FLJ20464
54952	TRNAU1AP	tRNA selenocysteine 1 associated protein 1
54976	C20orf27	chromosome 20 open reading frame 27
55001	TTC22	tetratricopeptide repeat domain 22
5502	PPP1R1A	protein phosphatase 1, regulatory (inhibitor) subunit 1A
55106	SLFN12	schlafen family member 12
55143	CDCA8	cell division cycle associated 8
55199	FAM86C1	family with sequence similarity 86, member C1
55249	YY1AP1	YY1 associated protein 1
55266	TMEM19	transmembrane protein 19
55270	NUDT15	nudix (nucleoside diphosphate linked moiety X)-type motif 15
552889	ATXN7L3B	ataxin 7-like 3B
55316	RSAD1	radical S-adenosyl methionine domain containing 1
55323	LARP6	La ribonucleoprotein domain family, member 6
55356	SLC22A15	solute carrier family 22, member 15
55357	TBC1D2	TBC1 domain family, member 2
55370	PPP4R1L	protein phosphatase 4, regulatory subunit 1-like
55410	NCRNA00185	non-protein coding RNA 185
55510	DDX43	DEAD (Asp-Glu-Ala-Asp) box polypeptide 43
55520	ELAC1	elaC homolog 1 (E. coli)
55816	DOK5	docking protein 5
55862	ECHDC1	enoyl CoA hydratase domain containing 1
56157	TEX13A	testis expressed 13A
56271	BEX4	brain expressed, X-linked 4
56829	ZC3HAV1	zinc finger CCCH-type, antiviral 1
56911	C21orf7	chromosome 21 open reading frame 7
56941	C3orf37	chromosome 3 open reading frame 37
56986	DTWD1	DTW domain containing 1
57019	CIAPIN1	cytokine induced apoptosis inhibitor 1
57099	AVEN	apoptosis, caspase activation inhibitor
57187	THOC2	THO complex 2
57292	KIR2DL5A	killer cell immunoglobulin-like receptor, two domains, long cytoplasmic tail, 5A
574042	SNORA10	small nucleolar RNA, H/ACA box 10
57480	PLEKHG1	pleckstrin homology domain containing, family G (with RhoGef domain) member 1
57501	KIAA1257	KIAA1257
57553	MICAL3	microtubule associated monoxygenase, calponin and LIM domain containing 3
57559	STAMBPL1	STAM binding protein-like 1
57587	KIAA1430	KIAA1430
57636	ARHGAP23	Rho GTPase activating protein 23
57639	CCDC146	coiled-coil domain containing 146
57643	ZSWIM5	zinc finger, SWIM-type containing 5
57683	ZDBF2	zinc finger, DBF-type containing 2
57688	ZSWIM6	zinc finger, SWIM-type containing 6
57697	FANCM	Fanconi anemia, complementation group M
57707	KIAA1609	KIAA1609
57834	CYP4F11	cytochrome P450, family 4, subfamily F, polypeptide 11
57876	MUC3B	mucin 3B, cell surface associated
58491	ZNF71	zinc finger protein 71
58500	ZNF250	zinc finger protein 250
59082	CARD18	caspase recruitment domain family, member 18
59342	SCPEP1	serine carboxypeptidase 1
6023	RMRP	RNA component of mitochondrial RNA processing endoribonuclease
6080	SNORA73A	small nucleolar RNA, H/ACA box 73A
[truncated: 172 more rows]
[truncated: 53 more columns]

## Sheet: 506 GSEA TF only
Overlap Results
Collection(s):	C3
# overlaps shown:	100
# genesets in collections:	836
# genes in comparison (n):	485
# genes in universe (N):	45956
Gene Set Name	# Genes in Gene Set (K)	Description	# Genes in Overlap (k)	k/K	p-value	FDR q-value
RYTTCCTG_V$ETS2_B	1085	Genes with promoter regions [-2kb,2kb] around transcription start site containing the motif RYTTCCTG which matches annotation for ETS2: v-ets erythroblastosis virus E26 oncogene homolog 2 (avian)	55	0.0507	9.66e-22	8.08e-19
TTGTTT_V$FOXO4_01	2061	Genes with promoter regions [-2kb,2kb] around transcription start site containing the motif TTGTTT which matches annotation for MLLT7: myeloid/lymphoid or mixed-lineage leukemia (trithorax homolog, Drosophila); translocated to, 7	74	0.0359	3.45e-20	1.44e-17
CAGGTG_V$E12_Q6	2485	Genes with promoter regions [-2kb,2kb] around transcription start site containing the motif CAGGTG which matches annotation for TCF3: transcription factor 3 (E2A immunoglobulin enhancer binding factors E12/E47)	71	0.0286	2.81e-14	7.83e-12
CTTTGA_V$LEF1_Q2	1232	Genes with promoter regions [-2kb,2kb] around transcription start site containing the motif CTTTGA which matches annotation for LEF1: lymphoid enhancer-binding factor 1	45	0.0365	7.79e-13	1.63e-10
RTAAACA_V$FREAC2_01	919	Genes with promoter regions [-2kb,2kb] around transcription start site containing the motif RTAAACA which matches annotation for FOXF2: forkhead box F2	38	0.0413	1.35e-12	2.26e-10
CAGCTG_V$AP4_Q5	1524	Genes with promoter regions [-2kb,2kb] around transcription start site containing the motif CAGCTG which matches annotation for REPIN1: replication initiator 1	50	0.0328	2.03e-12	2.83e-10
AACTTT_UNKNOWN	1890	Genes with promoter regions [-2kb,2kb] around transcription start site containing motif AACTTT. Motif does not match any known transcription factor	56	0.0296	4.93e-12	5.88e-10
TGANTCA_V$AP1_C	1121	Genes with promoter regions [-2kb,2kb] around transcription start site containing the motif TGANTCA which matches annotation for JUN: jun oncogene	41	0.0366	8.22e-12	8.59e-10
V$PEA3_Q6	255	Genes with promoter regions [-2kb,2kb] around transcription start site containing the motif ACWTCCK which matches annotation for ETV4: ets variant gene 4 (E1A enhancer binding protein, E1AF)	19	0.0745	4.36e-11	4.05e-09
WGTTNNNNNAAA_UNKNOWN	547	Genes with promoter regions [-2kb,2kb] around transcription start site containing motif WGTTNNNNNAAA. Motif does not match any known transcription factor	27	0.0494	5.42e-11	4.53e-09
TTTNNANAGCYR_UNKNOWN	133	Genes with promoter regions [-2kb,2kb] around transcription start site containing motif TTTNNANAGCYR. Motif does not match any known transcription factor	13	0.0977	1.94e-09	1.48e-07
CATTGTYY_V$SOX9_B1	358	Genes with promoter regions [-2kb,2kb] around transcription start site containing the motif CATTGTYY which matches annotation for SOX9: SRY (sex determining region Y)-box 9 (campomelic dysplasia, autosomal sex-reversal)	20	0.0559	2.15e-09	1.5e-07
CTTTGT_V$LEF1_Q2	1972	Genes with promoter regions [-2kb,2kb] around transcription start site containing the motif CTTTGT which matches annotation for LEF1: lymphoid enhancer-binding factor 1	51	0.0259	4.88e-09	3.14e-07
RGAGGAARY_V$PU1_Q6	502	Genes with promoter regions [-2kb,2kb] around transcription start site containing the motif RGAGGAARY which matches annotation for SPI1: spleen focus forming virus (SFFV) proviral integration oncogene spi1	23	0.0458	5.97e-09	3.46e-07
V$SOX9_B1	237	Genes with promoter regions [-2kb,2kb] around transcription start site containing the motif NNNNAACAATRGNN which matches annotation for SOX9: SRY (sex determining region Y)-box 9 (campomelic dysplasia, autosomal sex-reversal)	16	0.0675	6.2e-09	3.46e-07
TGGAAA_V$NFAT_Q4_01	1896	Genes with promoter regions [-2kb,2kb] around transcription start site containing the motif TGGAAA which matches annotation for NFAT<br> NFATC	49	0.0258	1.02e-08	5.34e-07
TGCTGAY_UNKNOWN	538	Genes with promoter regions [-2kb,2kb] around transcription start site containing motif TGCTGAY. Motif does not match any known transcription factor	23	0.0428	2.15e-08	1.06e-06
V$PR_02	136	Genes with promoter regions [-2kb,2kb] around transcription start site containing the motif NNNNNNRGNACNNKNTGTTCTNNNNNN which matches annotation for PGR: progesterone receptor	12	0.0882	2.59e-08	1.21e-06
V$AML_Q6	266	Genes with promoter regions [-2kb,2kb] around transcription start site containing the motif NNGKNTGTGGTTWNC which matches annotation for RUNX1: runt-related transcription factor 1 (acute myeloid leukemia 1; aml1 oncogene)	16	0.0602	3.15e-08	1.37e-06
ATACTGT,MIR-144	199	Targets of MicroRNA ATACTGT,MIR-144	14	0.0704	3.28e-08	1.37e-06
CAGGTA_V$AREB6_01	792	Genes with promoter regions [-2kb,2kb] around transcription start site containing the motif CAGGTA which matches annotation for TCF8: transcription factor 8 (represses interleukin 2 expression)	28	0.0354	3.73e-08	1.49e-06
TATAAA_V$TATA_01	1296	Genes with promoter regions [-2kb,2kb] around transcription start site containing the motif TATAAA which matches annotation for TAF<br> TATA	37	0.0285	6.33e-08	2.4e-06
GGGAGGRR_V$MAZ_Q6	2274	Genes with promoter regions [-2kb,2kb] around transcription start site containing the motif GGGAGGRR which matches annotation for MAZ: MYC-associated zinc finger protein (purine-binding transcription factor)	53	0.0233	7.27e-08	2.64e-06
V$CDC5_01	256	Genes with promoter regions [-2kb,2kb] around transcription start site containing the motif GATTTAACATAA which matches annotation for CDC5L: CDC5 cell division cycle 5-like (S. pombe)	15	0.0586	1.19e-07	4.15e-06
V$STAT_Q6	260	Genes with promoter regions [-2kb,2kb] around transcription start site containing motif NNNNNTTCTKGGA. Motif does not match any known transcription factor	15	0.0577	1.46e-07	4.87e-06
V$GR_01	204	Genes with promoter regions [-2kb,2kb] around transcription start site containing the motif NNNNNNNGKACNNNNTGTTCTNNNNNN which matches annotation for NR3C1: nuclear receptor subfamily 3, group C, member 1 (glucocorticoid receptor)	13	0.0637	3.19e-07	1.02e-05
V$S8_01	245	Genes with promoter regions [-2kb,2kb] around transcription start site containing the motif WNNANYYAATTANCNN which matches annotation for PRRX2: paired related homeobox 2	14	0.0571	4.25e-07	1.32e-05
V$PR_01	148	Genes with promoter regions [-2kb,2kb] around transcription start site containing the motif NNNNNNGGNACRNNNTGTTCTNNNNNN which matches annotation for PGR: progesterone receptor	11	0.0743	5.64e-07	1.68e-05
WTTGKCTG_UNKNOWN	516	Genes with promoter regions [-2kb,2kb] around transcription start site containing motif WTTGKCTG. Motif does not match any known transcription factor	20	0.0388	8.28e-07	2.39e-05
V$CEBPB_01	262	Genes with promoter regions [-2kb,2kb] around transcription start site containing the motif RNRTKDNGMAAKNN which matches annotation for CEBPB: CCAAT/enhancer binding protein (C/EBP), beta	14	0.0534	9.47e-07	2.64e-05
V$COREBINDINGFACTOR_Q6	273	Genes with promoter regions [-2kb,2kb] around transcription start site containing the motif TGTGGTTW which matches annotation for CBFA2T2: core-binding factor, runt domain, alpha subunit 2; translocated to, 2<br> CBFA2T3: core-binding factor, runt domain, alpha subunit 2; translocated to, 3	14	0.0513	1.54e-06	4.15e-05
V$POU6F1_01	240	Genes with promoter regions [-2kb,2kb] around transcription start site containing the motif GCATAAWTTAT which matches annotation for POU6F1: POU domain, class 6, transcription factor 1	13	0.0542	1.99e-06	5.19e-05
V$RORA1_01	242	Genes with promoter regions [-2kb,2kb] around transcription start site containing the motif NWAWNNAGGTCAN which matches annotation for RORA: RAR-related orphan receptor A	13	0.0537	2.18e-06	5.51e-05
TAATTA_V$CHX10_01	810	Genes with promoter regions [-2kb,2kb] around transcription start site containing the motif TAATTA which matches annotation for VSX1: visual system homeobox 1 homolog, CHX10-like (zebrafish)	25	0.0309	2.35e-06	5.77e-05
V$HNF3ALPHA_Q6	208	Genes with promoter regions [-2kb,2kb] around transcription start site containing the motif TRTTTGYTYWN which matches annotation for FOXA1: forkhead box A1	12	0.0577	2.56e-06	6.12e-05
GTGCCTT,MIR-506	727	Targets of MicroRNA GTGCCTT,MIR-506	23	0.0316	3.97e-06	9.22e-05
V$STAT6_02	258	Genes with promoter regions [-2kb,2kb] around transcription start site containing the motif NNYTTCCY which matches annotation for STAT6: signal transducer and activator of transcription 6, interleukin-4 induced	13	0.0504	4.39e-06	9.91e-05
ACATTCC,MIR-1,MIR-206	300	Targets of MicroRNA ACATTCC,MIR-1,MIR-206	14	0.0467	4.6e-06	0.000101
TGAATGT,MIR-181A,MIR-181B,MIR-181C,MIR-181D	484	Targets of MicroRNA TGAATGT,MIR-181A,MIR-181B,MIR-181C,MIR-181D	18	0.0372	5.16e-06	0.000111
V$OCT_Q6	265	Genes with promoter regions [-2kb,2kb] around transcription start site containing motif TNATTTGCATN. Motif does not match any known transcription factor	13	0.0491	5.86e-06	0.000122
V$AP4_Q6	226	Genes with promoter regions [-2kb,2kb] around transcription start site containing the motif CWCAGCTGGN which matches annotation for TFAP4: transcription factor AP-4 (activating enhancer binding protein 4)	12	0.0531	6e-06	0.000122
V$OCT1_03	230	Genes with promoter regions [-2kb,2kb] around transcription start site containing the motif NNNRTAATNANNN which matches annotation for POU2F1: POU domain, class 2, transcription factor 1	12	0.0522	7.17e-06	0.000143
V$GR_Q6	271	Genes with promoter regions [-2kb,2kb] around transcription start site containing the motif NNNNNNCNNTNTGTNCTNN which matches annotation for NR3C1: nuclear receptor subfamily 3, group C, member 1 (glucocorticoid receptor)	13	0.048	7.46e-06	0.000145
V$MMEF2_Q6	272	Genes with promoter regions [-2kb,2kb] around transcription start site containing motif CKSNYTAAAAAWRMCY. Motif does not match any known transcription factor	13	0.0478	7.76e-06	0.000147
V$TEL2_Q6	233	Genes with promoter regions [-2kb,2kb] around transcription start site containing the motif YTACTTCCTG which matches annotation for ETV7: ets variant gene 7 (TEL2 oncogene)	12	0.0515	8.18e-06	0.000152
CTAWWWATA_V$RSRFC4_Q2	361	Genes with promoter regions [-2kb,2kb] around transcription start site containing the motif CTAWWWATA which matches annotation for MEF2A: MADS box transcription enhancer factor 2, polypeptide A (myocyte enhancer factor 2A)	15	0.0416	8.56e-06	0.000156
TGACAGNY_V$MEIS1_01	827	Genes with promoter regions [-2kb,2kb] around transcription start site containing the motif TGACAGNY which matches annotation for MEIS1: Meis1, myeloid ecotropic viral integration site 1 homolog (mouse)	24	0.029	1.04e-05	0.000184
CACTGCC,MIR-34A,MIR-34C,MIR-449	280	Targets of MicroRNA CACTGCC,MIR-34A,MIR-34C,MIR-449	13	0.0464	1.06e-05	0.000184
V$ELF1_Q6	244	Genes with promoter regions [-2kb,2kb] around transcription start site containing the motif RNWMBAGGAART which matches annotation for ELF1: E74-like factor 1 (ets domain transcription factor)	12	0.0492	1.3e-05	0.000222
V$CEBP_Q3	251	Genes with promoter regions [-2kb,2kb] around transcription start site containing the motif NNNTKNNGNAAN which matches annotation for CEBPA: CCAAT/enhancer binding protein (C/EBP), alpha	12	0.0478	1.72e-05	0.000288
CTTTAAR_UNKNOWN	972	Genes with promoter regions [-2kb,2kb] around transcription start site containing motif CTTTAAR. Motif does not match any known transcription factor	26	0.0267	1.83e-05	0.000299
V$STAT_01	253	Genes with promoter regions [-2kb,2kb] around transcription start site containing motif TTCCCGKAA. Motif does not match any known transcription factor	12	0.0474	1.86e-05	0.000299
V$TEF_Q6	255	Genes with promoter regions [-2kb,2kb] around transcription start site containing the motif ATGTTWAYATAA which matches annotation for TEF: thyrotrophic embryonic factor	12	0.0471	2.01e-05	0.000317
GCANCTGNY_V$MYOD_Q6	924	Genes with promoter regions [-2kb,2kb] around transcription start site containing the motif GCANCTGNY which matches annotation for MYOD1: myogenic differentiation 1	25	0.0271	2.19e-05	0.00034
V$FREAC2_01	260	Genes with promoter regions [-2kb,2kb] around transcription start site containing the motif NNANNGTAAACAANNN which matches annotation for FOXF2: forkhead box F2	12	0.0462	2.43e-05	0.00037
RACCACAR_V$AML_Q6	261	Genes with promoter regions [-2kb,2kb] around transcription start site containing the motif RACCACAR which matches annotation for RUNX1: runt-related transcription factor 1 (acute myeloid leukemia 1; aml1 oncogene)	12	0.046	2.53e-05	0.000377
V$NKX25_02	262	Genes with promoter regions [-2kb,2kb] around transcription start site containing the motif CWTAATTG which matches annotation for NKX2-5: NK2 transcription factor related, locus 5 (Drosophila)	12	0.0458	2.62e-05	0.000385
V$FAC1_01	222	Genes with promoter regions [-2kb,2kb] around transcription start site containing the motif NNNCAMAACACRNA which matches annotation for FALZ: fetal Alzheimer antigen	11	0.0495	2.77e-05	0.000399
RNGTGGGC_UNKNOWN	766	Genes with promoter regions [-2kb,2kb] around transcription start site containing motif RNGTGGGC. Motif does not match any known transcription factor	22	0.0287	2.81e-05	0.000399
GGGCGGR_V$SP1_Q6	2940	Genes with promoter regions [-2kb,2kb] around transcription start site containing the motif GGGCGGR which matches annotation for SP1: Sp1 transcription factor	55	0.0187	3.03e-05	0.00041
V$OCT1_01	266	Genes with promoter regions [-2kb,2kb] around transcription start site containing the motif NNNNWTATGCAAATNTNNN which matches annotation for POU2F1: POU domain, class 2, transcription factor 1	12	0.0451	3.04e-05	0.00041
V$PR_Q2	266	Genes with promoter regions [-2kb,2kb] around transcription start site containing the motif NWNAGRACAN which matches annotation for NR3C1: nuclear receptor subfamily 3, group C, member 1 (glucocorticoid receptor)	12	0.0451	3.04e-05	0.00041
V$CEBP_Q2_01	267	Genes with promoter regions [-2kb,2kb] around transcription start site containing the motif NTTRCNNAANNN which matches annotation for CEBPA: CCAAT/enhancer binding protein (C/EBP), alpha	12	0.0449	3.16e-05	0.000412
V$OCT1_B	267	Genes with promoter regions [-2kb,2kb] around transcription start site containing the motif TATGCAAATN which matches annotation for POU2F1: POU domain, class 2, transcription factor 1	12	0.0449	3.16e-05	0.000412
TGCCAAR_V$NF1_Q6	722	Genes with promoter regions [-2kb,2kb] around transcription start site containing the motif TGCCAAR which matches annotation for NF1: neurofibromin 1 (neurofibromatosis, von Recklinghausen disease, Watson disease)	21	0.0291	3.56e-05	0.000457
ATTCTTT,MIR-186	272	Targets of MicroRNA ATTCTTT,MIR-186	12	0.0441	3.78e-05	0.000465
V$NFE2_01	272	Genes with promoter regions [-2kb,2kb] around transcription start site containing the motif TGCTGAGTCAY which matches annotation for NFE2: nuclear factor (erythroid-derived 2), 45kDa	12	0.0441	3.78e-05	0.000465
V$OLF1_01	272	Genes with promoter regions [-2kb,2kb] around transcription start site containing the motif NNCDABTCCCYAGRGARBNKGN which matches annotation for OLF1<br> OR5I1: olfactory receptor, family 5, subfamily I, member 1	12	0.0441	3.78e-05	0.000465
TGTTTGY_V$HNF3_Q6	738	Genes with promoter regions [-2kb,2kb] around transcription start site containing the motif TGTTTGY which matches annotation for FOXA1: forkhead box A1	21	0.0285	4.86e-05	0.000583
TGGTGCT,MIR-29A,MIR-29B,MIR-29C	521	Targets of MicroRNA TGGTGCT,MIR-29A,MIR-29B,MIR-29C	17	0.0326	4.88e-05	0.000583
AGGAAGC,MIR-516-3P	123	Targets of MicroRNA AGGAAGC,MIR-516-3P	8	0.065	5.19e-05	0.000611
TTGCCAA,MIR-182	327	Targets of MicroRNA TTGCCAA,MIR-182	13	0.0398	5.3e-05	0.000616
V$TITF1_Q3	239	Genes with promoter regions [-2kb,2kb] around transcription start site containing the motif WCTCAAGTGT which matches annotation for TITF1: thyroid transcription factor 1	11	0.046	5.41e-05	0.000619
V$FOXD3_01	199	Genes with promoter regions [-2kb,2kb] around transcription start site containing the motif NAWTGTTTRTTT which matches annotation for FOXD3: forkhead box D3	10	0.0503	5.66e-05	0.000639
TGACCTY_V$ERR1_Q2	1043	Genes with promoter regions [-2kb,2kb] around transcription start site containing the motif TGACCTY which matches annotation for ESRRA: estrogen-related receptor alpha	26	0.0249	5.89e-05	0.000657
V$CEBPA_01	244	Genes with promoter regions [-2kb,2kb] around transcription start site containing the motif NNATTRCNNAANNN which matches annotation for CEBPA: CCAAT/enhancer binding protein (C/EBP), alpha	11	0.0451	6.51e-05	0.000716
V$FOXO3_01	245	Genes with promoter regions [-2kb,2kb] around transcription start site containing the motif TNNTTGTTTACNTW which matches annotation for FOXO3A: forkhead box O3A	11	0.0449	6.75e-05	0.000726
TTCYNRGAA_V$STAT5B_01	335	Genes with promoter regions [-2kb,2kb] around transcription start site containing the motif TTCYNRGAA which matches annotation for STAT5B: signal transducer and activator of transcription 5B	13	0.0388	6.77e-05	0.000726
MGGAAGTG_V$GABP_B	757	Genes with promoter regions [-2kb,2kb] around transcription start site containing the motif MGGAAGTG which matches annotation for GABPA: GA binding protein transcription factor, alpha subunit 60kDa<br> GABPB2: GA binding protein transcription factor, beta subunit 2	21	0.0277	6.95e-05	0.000736
V$ETS_Q4	247	Genes with promoter regions [-2kb,2kb] around transcription start site containing the motif ANNCACTTCCTG which matches annotation for ETS1: v-ets erythroblastosis virus E26 oncogene homolog 1 (avian)	11	0.0445	7.26e-05	0.000759
V$FREAC3_01	251	Genes with promoter regions [-2kb,2kb] around transcription start site containing the motif NNNNNGTAAATAAACA which matches annotation for FOXC1: forkhead box C1	11	0.0438	8.38e-05	0.000865
V$HNF1_Q6	253	Genes with promoter regions [-2kb,2kb] around transcription start site containing the motif WRGTTAATNATTAACNNN which matches annotation for TCF1: transcription factor 1, hepatic; LF-B1, hepatic nuclear factor (HNF1), albumin proximal factor	11	0.0435	8.99e-05	0.000905
AAAYWAACM_V$HFH4_01	254	Genes with promoter regions [-2kb,2kb] around transcription start site containing the motif AAAYWAACM which matches annotation for FOXJ1: forkhead box J1	11	0.0433	9.31e-05	0.000905
V$NFKB_Q6	254	Genes with promoter regions [-2kb,2kb] around transcription start site containing motif NGGGGAMTTTCCNN. Motif does not match any known transcription factor	11	0.0433	9.31e-05	0.000905
TTANTCA_UNKNOWN	952	Genes with promoter regions [-2kb,2kb] around transcription start site containing motif TTANTCA. Motif does not match any known transcription factor	24	0.0252	9.5e-05	0.000905
V$POU3F2_01	100	Genes with promoter regions [-2kb,2kb] around transcription start site containing the motif ATGMATWWATTCAT which matches annotation for POU3F2: POU domain, class 3, transcription factor 2	7	0.07	9.6e-05	0.000905
V$FOXO4_02	255	Genes with promoter regions [-2kb,2kb] around transcription start site containing the motif NNGTTGTTTACNTN which matches annotation for MLLT7: myeloid/lymphoid or mixed-lineage leukemia (trithorax homolog, Drosophila); translocated to, 7	11	0.0431	9.64e-05	0.000905
V$NRF2_Q4	255	Genes with promoter regions [-2kb,2kb] around transcription start site containing the motif NTGCTGAGTCAKN which matches annotation for NFE2L2: nuclear factor (erythroid-derived 2)-like 2	11	0.0431	9.64e-05	0.000905
V$SRY_02	255	Genes with promoter regions [-2kb,2kb] around transcription start site containing the motif NWWAACAAWANN which matches annotation for SRY: sex determining region Y	11	0.0431	9.64e-05	0.000905
GTATGAT,MIR-154,MIR-487	70	Targets of MicroRNA GTATGAT,MIR-154,MIR-487	6	0.0857	9.92e-05	0.000913
TGANNYRGCA_V$TCF11MAFG_01	301	Genes with promoter regions [-2kb,2kb] around transcription start site containing the motif TGANNYRGCA which matches annotation for NFE2L1: nuclear factor (erythroid-derived 2)-like 1<br> MAFG: v-maf musculoaponeurotic fibrosarcoma oncogene homolog G (avian)	12	0.0399	9.93e-05	0.000913
GTGCCAA,MIR-96	303	Targets of MicroRNA GTGCCAA,MIR-96	12	0.0396	0.000106	0.000961
YCATTAA_UNKNOWN	556	Genes with promoter regions [-2kb,2kb] around transcription start site containing motif YCATTAA. Motif does not match any known transcription factor	17	0.0306	0.000107	0.000964
TGCACTG,MIR-148A,MIR-152,MIR-148B	304	Targets of MicroRNA TGCACTG,MIR-148A,MIR-152,MIR-148B	12	0.0395	0.000109	0.00097
V$ETS1_B	259	Genes with promoter regions [-2kb,2kb] around transcription start site containing the motif RCAGGAAGTGNNTNS which matches annotation for ETS1: v-ets erythroblastosis virus E26 oncogene homolog 1 (avian)	11	0.0425	0.000111	0.000973
V$ALPHACP1_01	260	Genes with promoter regions [-2kb,2kb] around transcription start site containing the motif CAGCCAATGAG which matches annotation for PCBP1: poly(rC) binding protein 1	11	0.0423	0.000114	0.000996
V$AP1_Q4_01	261	Genes with promoter regions [-2kb,2kb] around transcription start site containing the motif TGAGTCAN which matches annotation for JUN: jun oncogene	11	0.0421	0.000118	0.00102
V$AML1_01	263	Genes with promoter regions [-2kb,2kb] around transcription start site containing the motif TGTGGT which matches annotation for RUNX1: runt-related transcription factor 1 (acute myeloid leukemia 1; aml1 oncogene)	11	0.0418	0.000126	0.00107
V$AML1_Q6	263	Genes with promoter regions [-2kb,2kb] around transcription start site containing the motif TGTGGT which matches annotation for RUNX1: runt-related transcription factor 1 (acute myeloid leukemia 1; aml1 oncogene)	11	0.0418	0.000126	0.00107
V$OCT1_06	266	Genes with promoter regions [-2kb,2kb] around transcription start site containing the motif CWNAWTKWSATRYN which matches annotation for POU2F1: POU domain, class 2, transcription factor 1	11	0.0414	0.00014	0.00117
Gene/Gene Set Overlap Matrix
Entrez Gene Id	Gene Symbol	Gene Description	RYTTCCTG_V$ETS2_B	TTGTTT_V$FOXO4_01	CAGGTG_V$E12_Q6	CTTTGA_V$LEF1_Q2	RTAAACA_V$FREAC2_01	CAGCTG_V$AP4_Q5	AACTTT_UNKNOWN	TGANTCA_V$AP1_C	V$PEA3_Q6	WGTTNNNNNAAA_UNKNOWN	TTTNNANAGCYR_UNKNOWN	CATTGTYY_V$SOX9_B1	CTTTGT_V$LEF1_Q2	RGAGGAARY_V$PU1_Q6	V$SOX9_B1	TGGAAA_V$NFAT_Q4_01	TGCTGAY_UNKNOWN	V$PR_02	V$AML_Q6	ATACTGT,MIR-144	CAGGTA_V$AREB6_01	TATAAA_V$TATA_01	GGGAGGRR_V$MAZ_Q6	V$CDC5_01	V$STAT_Q6	V$GR_01	V$S8_01	V$PR_01	WTTGKCTG_UNKNOWN	V$CEBPB_01	V$COREBINDINGFACTOR_Q6	V$POU6F1_01	V$RORA1_01	TAATTA_V$CHX10_01	V$HNF3ALPHA_Q6	GTGCCTT,MIR-506	V$STAT6_02	ACATTCC,MIR-1,MIR-206	TGAATGT,MIR-181A,MIR-181B,MIR-181C,MIR-181D	V$OCT_Q6	V$AP4_Q6	V$OCT1_03	V$GR_Q6	V$MMEF2_Q6	V$TEL2_Q6	CTAWWWATA_V$RSRFC4_Q2	TGACAGNY_V$MEIS1_01
5168	ENPP2	ectonucleotide pyrophosphatase/phosphodiesterase 2	RYTTCCTG_V$ETS2_B	TTGTTT_V$FOXO4_01	CAGGTG_V$E12_Q6	CTTTGA_V$LEF1_Q2	RTAAACA_V$FREAC2_01		AACTTT_UNKNOWN									TGGAAA_V$NFAT_Q4_01	TGCTGAY_UNKNOWN					TATAAA_V$TATA_01		V$CDC5_01	V$STAT_Q6	V$GR_01					V$COREBINDINGFACTOR_Q6																TGACAGNY_V$MEIS1_01
9839	ZEB2	zinc finger E-box binding homeobox 2	RYTTCCTG_V$ETS2_B	TTGTTT_V$FOXO4_01	CAGGTG_V$E12_Q6	CTTTGA_V$LEF1_Q2		CAGCTG_V$AP4_Q5	AACTTT_UNKNOWN			WGTTNNNNNAAA_UNKNOWN			CTTTGT_V$LEF1_Q2			TGGAAA_V$NFAT_Q4_01	TGCTGAY_UNKNOWN			ATACTGT,MIR-144	CAGGTA_V$AREB6_01						V$S8_01		WTTGKCTG_UNKNOWN					TAATTA_V$CHX10_01			V$STAT6_02						V$GR_Q6
79815	NIPAL2	NIPA-like domain containing 2	RYTTCCTG_V$ETS2_B	TTGTTT_V$FOXO4_01	CAGGTG_V$E12_Q6	CTTTGA_V$LEF1_Q2								CATTGTYY_V$SOX9_B1	CTTTGT_V$LEF1_Q2																																V$TEL2_Q6
8631	SKAP1	src kinase associated phosphoprotein 1	RYTTCCTG_V$ETS2_B	TTGTTT_V$FOXO4_01	CAGGTG_V$E12_Q6		RTAAACA_V$FREAC2_01								CTTTGT_V$LEF1_Q2	RGAGGAARY_V$PU1_Q6	V$SOX9_B1		TGCTGAY_UNKNOWN					TATAAA_V$TATA_01
3399	ID3	inhibitor of DNA binding 3, dominant negative helix-loop-helix protein	RYTTCCTG_V$ETS2_B	TTGTTT_V$FOXO4_01	CAGGTG_V$E12_Q6			CAGCTG_V$AP4_Q5	AACTTT_UNKNOWN							RGAGGAARY_V$PU1_Q6				V$PR_02				TATAAA_V$TATA_01	GGGAGGRR_V$MAZ_Q6																		V$AP4_Q6
3710	ITPR3	inositol 1,4,5-trisphosphate receptor, type 3	RYTTCCTG_V$ETS2_B	TTGTTT_V$FOXO4_01	CAGGTG_V$E12_Q6			CAGCTG_V$AP4_Q5							CTTTGT_V$LEF1_Q2				TGCTGAY_UNKNOWN				CAGGTA_V$AREB6_01					V$GR_01	V$S8_01			V$CEBPB_01				TAATTA_V$CHX10_01			V$STAT6_02			V$OCT_Q6
4643	MYO1E	myosin IE	RYTTCCTG_V$ETS2_B	TTGTTT_V$FOXO4_01	CAGGTG_V$E12_Q6				AACTTT_UNKNOWN									TGGAAA_V$NFAT_Q4_01				ATACTGT,MIR-144	CAGGTA_V$AREB6_01															GTGCCTT,MIR-506		ACATTCC,MIR-1,MIR-206
2113	ETS1	v-ets erythroblastosis virus E26 oncogene homolog 1 (avian)	RYTTCCTG_V$ETS2_B	TTGTTT_V$FOXO4_01		CTTTGA_V$LEF1_Q2	RTAAACA_V$FREAC2_01	CAGCTG_V$AP4_Q5					TTTNNANAGCYR_UNKNOWN	CATTGTYY_V$SOX9_B1				TGGAAA_V$NFAT_Q4_01		V$PR_02		ATACTGT,MIR-144						V$GR_01		V$PR_01										ACATTCC,MIR-1,MIR-206	TGAATGT,MIR-181A,MIR-181B,MIR-181C,MIR-181D
25780	RASGRP3	RAS guanyl releasing protein 3 (calcium and DAG-regulated)	RYTTCCTG_V$ETS2_B	TTGTTT_V$FOXO4_01		CTTTGA_V$LEF1_Q2						WGTTNNNNNAAA_UNKNOWN				RGAGGAARY_V$PU1_Q6		TGGAAA_V$NFAT_Q4_01						TATAAA_V$TATA_01																								CTAWWWATA_V$RSRFC4_Q2
25984	KRT23	keratin 23 (histone deacetylase inducible)	RYTTCCTG_V$ETS2_B	TTGTTT_V$FOXO4_01		CTTTGA_V$LEF1_Q2									CTTTGT_V$LEF1_Q2	RGAGGAARY_V$PU1_Q6								TATAAA_V$TATA_01					V$S8_01							TAATTA_V$CHX10_01
2841	GPR18	G protein-coupled receptor 18	RYTTCCTG_V$ETS2_B	TTGTTT_V$FOXO4_01			RTAAACA_V$FREAC2_01					WGTTNNNNNAAA_UNKNOWN
51134	CCDC41	coiled-coil domain containing 41	RYTTCCTG_V$ETS2_B	TTGTTT_V$FOXO4_01			RTAAACA_V$FREAC2_01																																V$STAT6_02
274	BIN1	bridging integrator 1	RYTTCCTG_V$ETS2_B	TTGTTT_V$FOXO4_01			RTAAACA_V$FREAC2_01
9732	DOCK4	dedicator of cytokinesis 4	RYTTCCTG_V$ETS2_B	TTGTTT_V$FOXO4_01				CAGCTG_V$AP4_Q5	AACTTT_UNKNOWN	TGANTCA_V$AP1_C				CATTGTYY_V$SOX9_B1	CTTTGT_V$LEF1_Q2		V$SOX9_B1	TGGAAA_V$NFAT_Q4_01		V$PR_02					GGGAGGRR_V$MAZ_Q6			V$GR_01											V$STAT6_02				V$AP4_Q6						TGACAGNY_V$MEIS1_01
3575	IL7R	interleukin 7 receptor	RYTTCCTG_V$ETS2_B	TTGTTT_V$FOXO4_01						TGANTCA_V$AP1_C								TGGAAA_V$NFAT_Q4_01			V$AML_Q6												V$COREBINDINGFACTOR_Q6						V$STAT6_02
5159	PDGFRB	platelet-derived growth factor receptor, beta polypeptide	RYTTCCTG_V$ETS2_B	TTGTTT_V$FOXO4_01						TGANTCA_V$AP1_C																													V$STAT6_02
8829	NRP1	neuropilin 1	RYTTCCTG_V$ETS2_B	TTGTTT_V$FOXO4_01							V$PEA3_Q6		TTTNNANAGCYR_UNKNOWN			RGAGGAARY_V$PU1_Q6			TGCTGAY_UNKNOWN						GGGAGGRR_V$MAZ_Q6	V$CDC5_01			V$S8_01		WTTGKCTG_UNKNOWN				V$RORA1_01	TAATTA_V$CHX10_01		GTGCCTT,MIR-506		ACATTCC,MIR-1,MIR-206				V$OCT1_03
10225	CD96	CD96 molecule	RYTTCCTG_V$ETS2_B	TTGTTT_V$FOXO4_01								WGTTNNNNNAAA_UNKNOWN		CATTGTYY_V$SOX9_B1	CTTTGT_V$LEF1_Q2									TATAAA_V$TATA_01				V$GR_01
22797	TFEC	transcription factor EC	RYTTCCTG_V$ETS2_B	TTGTTT_V$FOXO4_01								WGTTNNNNNAAA_UNKNOWN																								TAATTA_V$CHX10_01			V$STAT6_02	ACATTCC,MIR-1,MIR-206
1513	CTSK	cathepsin K	RYTTCCTG_V$ETS2_B	TTGTTT_V$FOXO4_01														TGGAAA_V$NFAT_Q4_01			V$AML_Q6													V$POU6F1_01															TGACAGNY_V$MEIS1_01
64581	CLEC7A	C-type lectin domain family 7, member A	RYTTCCTG_V$ETS2_B	TTGTTT_V$FOXO4_01
919	CD247	CD247 molecule	RYTTCCTG_V$ETS2_B		CAGGTG_V$E12_Q6	CTTTGA_V$LEF1_Q2		CAGCTG_V$AP4_Q5			V$PEA3_Q6																V$STAT_Q6																				V$TEL2_Q6
54875	CNTLN	centlein, centrosomal protein	RYTTCCTG_V$ETS2_B		CAGGTG_V$E12_Q6	CTTTGA_V$LEF1_Q2							TTTNNANAGCYR_UNKNOWN		CTTTGT_V$LEF1_Q2				TGCTGAY_UNKNOWN					TATAAA_V$TATA_01					V$S8_01					V$POU6F1_01	V$RORA1_01	TAATTA_V$CHX10_01								V$OCT1_03					TGACAGNY_V$MEIS1_01
5583	PRKCH	protein kinase C, eta	RYTTCCTG_V$ETS2_B		CAGGTG_V$E12_Q6		RTAAACA_V$FREAC2_01							CATTGTYY_V$SOX9_B1			V$SOX9_B1	TGGAAA_V$NFAT_Q4_01							GGGAGGRR_V$MAZ_Q6											TAATTA_V$CHX10_01
6689	SPIB	Spi-B transcription factor (Spi-1/PU.1 related)	RYTTCCTG_V$ETS2_B		CAGGTG_V$E12_Q6			CAGCTG_V$AP4_Q5	AACTTT_UNKNOWN																GGGAGGRR_V$MAZ_Q6							V$CEBPB_01	V$COREBINDINGFACTOR_Q6				V$HNF3ALPHA_Q6					V$OCT_Q6					V$TEL2_Q6	CTAWWWATA_V$RSRFC4_Q2	TGACAGNY_V$MEIS1_01
26051	PPP1R16B	protein phosphatase 1, regulatory subunit 16B	RYTTCCTG_V$ETS2_B		CAGGTG_V$E12_Q6			CAGCTG_V$AP4_Q5						CATTGTYY_V$SOX9_B1	CTTTGT_V$LEF1_Q2		V$SOX9_B1		TGCTGAY_UNKNOWN			ATACTGT,MIR-144			GGGAGGRR_V$MAZ_Q6																					V$MMEF2_Q6
116986	AGAP2	ArfGAP with GTPase domain, ankyrin repeat and PH domain 2	RYTTCCTG_V$ETS2_B		CAGGTG_V$E12_Q6			CAGCTG_V$AP4_Q5								RGAGGAARY_V$PU1_Q6									GGGAGGRR_V$MAZ_Q6		V$STAT_Q6			V$PR_01																	V$TEL2_Q6
29760	BLNK	B-cell linker	RYTTCCTG_V$ETS2_B		CAGGTG_V$E12_Q6						V$PEA3_Q6		TTTNNANAGCYR_UNKNOWN						TGCTGAY_UNKNOWN																							V$OCT_Q6
5790	PTPRCAP	protein tyrosine phosphatase, receptor type, C-associated protein	RYTTCCTG_V$ETS2_B		CAGGTG_V$E12_Q6											RGAGGAARY_V$PU1_Q6
931	MS4A1	membrane-spanning 4-domains, subfamily A, member 1	RYTTCCTG_V$ETS2_B		CAGGTG_V$E12_Q6																								V$S8_01							TAATTA_V$CHX10_01
973	CD79A	CD79a molecule, immunoglobulin-associated alpha	RYTTCCTG_V$ETS2_B		CAGGTG_V$E12_Q6																																										V$TEL2_Q6
399	RHOH	ras homolog gene family, member H	RYTTCCTG_V$ETS2_B		CAGGTG_V$E12_Q6
3586	IL10	interleukin 10	RYTTCCTG_V$ETS2_B					CAGCTG_V$AP4_Q5	AACTTT_UNKNOWN	TGANTCA_V$AP1_C		WGTTNNNNNAAA_UNKNOWN												TATAAA_V$TATA_01								V$CEBPB_01
27040	LAT	linker for activation of T cells	RYTTCCTG_V$ETS2_B					CAGCTG_V$AP4_Q5		TGANTCA_V$AP1_C													CAGGTA_V$AREB6_01		GGGAGGRR_V$MAZ_Q6														V$STAT6_02				V$AP4_Q6
10962	MLLT11	myeloid/lymphoid or mixed-lineage leukemia (trithorax homolog, Drosophila); translocated to, 11	RYTTCCTG_V$ETS2_B					CAGCTG_V$AP4_Q5			V$PEA3_Q6				CTTTGT_V$LEF1_Q2		V$SOX9_B1		TGCTGAY_UNKNOWN
3932	LCK	lymphocyte-specific protein tyrosine kinase	RYTTCCTG_V$ETS2_B					CAGCTG_V$AP4_Q5			V$PEA3_Q6								TGCTGAY_UNKNOWN		V$AML_Q6				GGGAGGRR_V$MAZ_Q6														V$STAT6_02				V$AP4_Q6
144402	CPNE8	copine VIII	RYTTCCTG_V$ETS2_B						AACTTT_UNKNOWN	TGANTCA_V$AP1_C	V$PEA3_Q6														GGGAGGRR_V$MAZ_Q6		V$STAT_Q6																				V$TEL2_Q6
5567	PRKACB	protein kinase, cAMP-dependent, catalytic, beta	RYTTCCTG_V$ETS2_B						AACTTT_UNKNOWN		V$PEA3_Q6	WGTTNNNNNAAA_UNKNOWN											CAGGTA_V$AREB6_01	TATAAA_V$TATA_01		V$CDC5_01																					V$TEL2_Q6
55704	CCDC88A	coiled-coil domain containing 88A	RYTTCCTG_V$ETS2_B						AACTTT_UNKNOWN													ATACTGT,MIR-144		TATAAA_V$TATA_01											V$RORA1_01
5551	PRF1	perforin 1 (pore forming protein)	RYTTCCTG_V$ETS2_B							TGANTCA_V$AP1_C	V$PEA3_Q6							TGGAAA_V$NFAT_Q4_01
117157	SH2D1B	SH2 domain containing 1B	RYTTCCTG_V$ETS2_B							TGANTCA_V$AP1_C
54734	RAB39	RAB39, member RAS oncogene family	RYTTCCTG_V$ETS2_B								V$PEA3_Q6					RGAGGAARY_V$PU1_Q6															WTTGKCTG_UNKNOWN		V$COREBINDINGFACTOR_Q6						V$STAT6_02
921	CD5	CD5 molecule	RYTTCCTG_V$ETS2_B								V$PEA3_Q6					RGAGGAARY_V$PU1_Q6
1521	CTSW	cathepsin W	RYTTCCTG_V$ETS2_B								V$PEA3_Q6																																				V$TEL2_Q6
59338	PLEKHA1	pleckstrin homology domain containing, family A (phosphoinositide binding specific) member 1	RYTTCCTG_V$ETS2_B											CATTGTYY_V$SOX9_B1										TATAAA_V$TATA_01
5335	PLCG1	phospholipase C, gamma 1	RYTTCCTG_V$ETS2_B												CTTTGT_V$LEF1_Q2																																V$TEL2_Q6
56477	CCL28	chemokine (C-C motif) ligand 28	RYTTCCTG_V$ETS2_B															TGGAAA_V$NFAT_Q4_01
4773	NFATC2	nuclear factor of activated T-cells, cytoplasmic, calcineurin-dependent 2	RYTTCCTG_V$ETS2_B															TGGAAA_V$NFAT_Q4_01
9047	SH2D2A	SH2 domain containing 2A	RYTTCCTG_V$ETS2_B															TGGAAA_V$NFAT_Q4_01
923	CD6	CD6 molecule	RYTTCCTG_V$ETS2_B																		V$AML_Q6												V$COREBINDINGFACTOR_Q6
80039	FAM106A	family with sequence similarity 106, member A	RYTTCCTG_V$ETS2_B																				CAGGTA_V$AREB6_01
2213	FCGR2B	Fc fragment of IgG, low affinity IIb, receptor (CD32)	RYTTCCTG_V$ETS2_B																						GGGAGGRR_V$MAZ_Q6
1875	E2F5	E2F transcription factor 5, p130-binding	RYTTCCTG_V$ETS2_B																																			GTGCCTT,MIR-506		ACATTCC,MIR-1,MIR-206	TGAATGT,MIR-181A,MIR-181B,MIR-181C,MIR-181D						V$TEL2_Q6
6775	STAT4	signal transducer and activator of transcription 4	RYTTCCTG_V$ETS2_B																																							V$OCT_Q6					V$TEL2_Q6
930	CD19	CD19 molecule	RYTTCCTG_V$ETS2_B
5521	PPP2R2B	protein phosphatase 2, regulatory subunit B, beta		TTGTTT_V$FOXO4_01	CAGGTG_V$E12_Q6	CTTTGA_V$LEF1_Q2	RTAAACA_V$FREAC2_01		AACTTT_UNKNOWN	TGANTCA_V$AP1_C		WGTTNNNNNAAA_UNKNOWN	TTTNNANAGCYR_UNKNOWN		CTTTGT_V$LEF1_Q2		V$SOX9_B1		TGCTGAY_UNKNOWN				CAGGTA_V$AREB6_01		GGGAGGRR_V$MAZ_Q6	V$CDC5_01					WTTGKCTG_UNKNOWN					TAATTA_V$CHX10_01						V$OCT_Q6		V$OCT1_03	V$GR_Q6	V$MMEF2_Q6			TGACAGNY_V$MEIS1_01
7088	TLE1	transducin-like enhancer of split 1 (E(sp1) homolog, Drosophila)		TTGTTT_V$FOXO4_01	CAGGTG_V$E12_Q6	CTTTGA_V$LEF1_Q2	RTAAACA_V$FREAC2_01		AACTTT_UNKNOWN					CATTGTYY_V$SOX9_B1			V$SOX9_B1									V$CDC5_01					WTTGKCTG_UNKNOWN						V$HNF3ALPHA_Q6												TGACAGNY_V$MEIS1_01
643	CXCR5	chemokine (C-X-C motif) receptor 5		TTGTTT_V$FOXO4_01	CAGGTG_V$E12_Q6	CTTTGA_V$LEF1_Q2		CAGCTG_V$AP4_Q5		TGANTCA_V$AP1_C								TGGAAA_V$NFAT_Q4_01			V$AML_Q6				GGGAGGRR_V$MAZ_Q6
11040	PIM2	pim-2 oncogene		TTGTTT_V$FOXO4_01	CAGGTG_V$E12_Q6	CTTTGA_V$LEF1_Q2												TGGAAA_V$NFAT_Q4_01																					V$STAT6_02			V$OCT_Q6							TGACAGNY_V$MEIS1_01
114907	FBXO32	F-box protein 32		TTGTTT_V$FOXO4_01	CAGGTG_V$E12_Q6	CTTTGA_V$LEF1_Q2																ATACTGT,MIR-144												V$POU6F1_01
9249	DHRS3	dehydrogenase/reductase (SDR family) member 3		TTGTTT_V$FOXO4_01	CAGGTG_V$E12_Q6		RTAAACA_V$FREAC2_01	CAGCTG_V$AP4_Q5	AACTTT_UNKNOWN	TGANTCA_V$AP1_C		WGTTNNNNNAAA_UNKNOWN	TTTNNANAGCYR_UNKNOWN					TGGAAA_V$NFAT_Q4_01	TGCTGAY_UNKNOWN				CAGGTA_V$AREB6_01																				V$AP4_Q6			V$MMEF2_Q6			TGACAGNY_V$MEIS1_01
64919	BCL11B	B-cell CLL/lymphoma 11B (zinc finger protein)		TTGTTT_V$FOXO4_01	CAGGTG_V$E12_Q6		RTAAACA_V$FREAC2_01	CAGCTG_V$AP4_Q5	AACTTT_UNKNOWN						CTTTGT_V$LEF1_Q2		V$SOX9_B1						CAGGTA_V$AREB6_01		GGGAGGRR_V$MAZ_Q6	V$CDC5_01											V$HNF3ALPHA_Q6	GTGCCTT,MIR-506					V$AP4_Q6
6521	SLC4A1	solute carrier family 4, anion exchanger, member 1 (erythrocyte membrane protein band 3, Diego blood group)		TTGTTT_V$FOXO4_01	CAGGTG_V$E12_Q6		RTAAACA_V$FREAC2_01	CAGCTG_V$AP4_Q5						CATTGTYY_V$SOX9_B1	CTTTGT_V$LEF1_Q2
9120	SLC16A6	solute carrier family 16, member 6 (monocarboxylic acid transporter 7)		TTGTTT_V$FOXO4_01	CAGGTG_V$E12_Q6		RTAAACA_V$FREAC2_01		AACTTT_UNKNOWN	TGANTCA_V$AP1_C						RGAGGAARY_V$PU1_Q6		TGGAAA_V$NFAT_Q4_01	TGCTGAY_UNKNOWN		V$AML_Q6				GGGAGGRR_V$MAZ_Q6																								TGACAGNY_V$MEIS1_01
56957	OTUD7B	OTU domain containing 7B		TTGTTT_V$FOXO4_01	CAGGTG_V$E12_Q6		RTAAACA_V$FREAC2_01		AACTTT_UNKNOWN					CATTGTYY_V$SOX9_B1			V$SOX9_B1	TGGAAA_V$NFAT_Q4_01							GGGAGGRR_V$MAZ_Q6									V$POU6F1_01		TAATTA_V$CHX10_01								V$OCT1_03				CTAWWWATA_V$RSRFC4_Q2
1901	S1PR1	sphingosine-1-phosphate receptor 1		TTGTTT_V$FOXO4_01	CAGGTG_V$E12_Q6		RTAAACA_V$FREAC2_01			TGANTCA_V$AP1_C													CAGGTA_V$AREB6_01		GGGAGGRR_V$MAZ_Q6		V$STAT_Q6																					CTAWWWATA_V$RSRFC4_Q2
667	DST	dystonin		TTGTTT_V$FOXO4_01	CAGGTG_V$E12_Q6		RTAAACA_V$FREAC2_01								CTTTGT_V$LEF1_Q2					V$PR_02					GGGAGGRR_V$MAZ_Q6			V$GR_01																				CTAWWWATA_V$RSRFC4_Q2
9734	HDAC9	histone deacetylase 9		TTGTTT_V$FOXO4_01	CAGGTG_V$E12_Q6			CAGCTG_V$AP4_Q5		TGANTCA_V$AP1_C		WGTTNNNNNAAA_UNKNOWN		CATTGTYY_V$SOX9_B1			V$SOX9_B1							TATAAA_V$TATA_01							WTTGKCTG_UNKNOWN		V$COREBINDINGFACTOR_Q6		V$RORA1_01			GTGCCTT,MIR-506				V$OCT_Q6		V$OCT1_03				CTAWWWATA_V$RSRFC4_Q2
6093	ROCK1	Rho-associated, coiled-coil containing protein kinase 1		TTGTTT_V$FOXO4_01	CAGGTG_V$E12_Q6			CAGCTG_V$AP4_Q5								RGAGGAARY_V$PU1_Q6									GGGAGGRR_V$MAZ_Q6		V$STAT_Q6
57614	KIAA1468	KIAA1468		TTGTTT_V$FOXO4_01	CAGGTG_V$E12_Q6				AACTTT_UNKNOWN	TGANTCA_V$AP1_C		WGTTNNNNNAAA_UNKNOWN			CTTTGT_V$LEF1_Q2		V$SOX9_B1	TGGAAA_V$NFAT_Q4_01		V$PR_02								V$GR_01		V$PR_01															V$GR_Q6
2354	FOSB	FBJ murine osteosarcoma viral oncogene homolog B		TTGTTT_V$FOXO4_01	CAGGTG_V$E12_Q6				AACTTT_UNKNOWN													ATACTGT,MIR-144			GGGAGGRR_V$MAZ_Q6		V$STAT_Q6		V$S8_01											ACATTCC,MIR-1,MIR-206
266727	MDGA1	MAM domain containing glycosylphosphatidylinositol anchor 1		TTGTTT_V$FOXO4_01	CAGGTG_V$E12_Q6				AACTTT_UNKNOWN
121512	FGD4	FYVE, RhoGEF and PH domain containing 4		TTGTTT_V$FOXO4_01	CAGGTG_V$E12_Q6								TTTNNANAGCYR_UNKNOWN	CATTGTYY_V$SOX9_B1	CTTTGT_V$LEF1_Q2			TGGAAA_V$NFAT_Q4_01						TATAAA_V$TATA_01																				V$OCT1_03	V$GR_Q6
92	ACVR2A	activin A receptor, type IIA		TTGTTT_V$FOXO4_01	CAGGTG_V$E12_Q6									CATTGTYY_V$SOX9_B1	CTTTGT_V$LEF1_Q2		V$SOX9_B1				V$AML_Q6											V$CEBPB_01	V$COREBINDINGFACTOR_Q6								TGAATGT,MIR-181A,MIR-181B,MIR-181C,MIR-181D				V$GR_Q6	V$MMEF2_Q6			TGACAGNY_V$MEIS1_01
84146	ZNF644	zinc finger protein 644		TTGTTT_V$FOXO4_01	CAGGTG_V$E12_Q6										CTTTGT_V$LEF1_Q2			TGGAAA_V$NFAT_Q4_01							GGGAGGRR_V$MAZ_Q6										V$RORA1_01
596	BCL2	B-cell CLL/lymphoma 2		TTGTTT_V$FOXO4_01	CAGGTG_V$E12_Q6											RGAGGAARY_V$PU1_Q6
714	C1QC	complement component 1, q subcomponent, C chain		TTGTTT_V$FOXO4_01	CAGGTG_V$E12_Q6																				GGGAGGRR_V$MAZ_Q6
27314	RAB30	RAB30, member RAS oncogene family		TTGTTT_V$FOXO4_01		CTTTGA_V$LEF1_Q2	RTAAACA_V$FREAC2_01	CAGCTG_V$AP4_Q5	AACTTT_UNKNOWN	TGANTCA_V$AP1_C	V$PEA3_Q6				CTTTGT_V$LEF1_Q2			TGGAAA_V$NFAT_Q4_01	TGCTGAY_UNKNOWN	V$PR_02										V$PR_01													V$AP4_Q6		V$GR_Q6
7029	TFDP2	transcription factor Dp-2 (E2F dimerization partner 2)		TTGTTT_V$FOXO4_01		CTTTGA_V$LEF1_Q2	RTAAACA_V$FREAC2_01	CAGCTG_V$AP4_Q5	AACTTT_UNKNOWN					CATTGTYY_V$SOX9_B1	CTTTGT_V$LEF1_Q2			TGGAAA_V$NFAT_Q4_01						TATAAA_V$TATA_01	GGGAGGRR_V$MAZ_Q6							V$CEBPB_01				TAATTA_V$CHX10_01	V$HNF3ALPHA_Q6									V$MMEF2_Q6			TGACAGNY_V$MEIS1_01
9586	CREB5	cAMP responsive element binding protein 5		TTGTTT_V$FOXO4_01		CTTTGA_V$LEF1_Q2	RTAAACA_V$FREAC2_01		AACTTT_UNKNOWN	TGANTCA_V$AP1_C		WGTTNNNNNAAA_UNKNOWN			CTTTGT_V$LEF1_Q2	RGAGGAARY_V$PU1_Q6		TGGAAA_V$NFAT_Q4_01			V$AML_Q6		CAGGTA_V$AREB6_01	TATAAA_V$TATA_01		V$CDC5_01								V$POU6F1_01		TAATTA_V$CHX10_01				ACATTCC,MIR-1,MIR-206				V$OCT1_03					TGACAGNY_V$MEIS1_01
51678	MPP6	membrane protein, palmitoylated 6 (MAGUK p55 subfamily member 6)		TTGTTT_V$FOXO4_01		CTTTGA_V$LEF1_Q2	RTAAACA_V$FREAC2_01		AACTTT_UNKNOWN																									V$POU6F1_01	V$RORA1_01
2823	GPM6A	glycoprotein M6A		TTGTTT_V$FOXO4_01		CTTTGA_V$LEF1_Q2	RTAAACA_V$FREAC2_01			TGANTCA_V$AP1_C					CTTTGT_V$LEF1_Q2								CAGGTA_V$AREB6_01														V$HNF3ALPHA_Q6					V$OCT_Q6							TGACAGNY_V$MEIS1_01
4756	NEO1	neogenin 1		TTGTTT_V$FOXO4_01		CTTTGA_V$LEF1_Q2	RTAAACA_V$FREAC2_01								CTTTGT_V$LEF1_Q2		V$SOX9_B1								GGGAGGRR_V$MAZ_Q6				V$S8_01						V$RORA1_01	TAATTA_V$CHX10_01	V$HNF3ALPHA_Q6							V$OCT1_03
140890	SREK1	splicing regulatory glutamine/lysine-rich protein 1		TTGTTT_V$FOXO4_01		CTTTGA_V$LEF1_Q2			AACTTT_UNKNOWN			WGTTNNNNNAAA_UNKNOWN						TGGAAA_V$NFAT_Q4_01		V$PR_02		ATACTGT,MIR-144				V$CDC5_01	V$STAT_Q6	V$GR_01		V$PR_01							V$HNF3ALPHA_Q6	GTGCCTT,MIR-506							V$GR_Q6
22806	IKZF3	IKAROS family zinc finger 3 (Aiolos)		TTGTTT_V$FOXO4_01		CTTTGA_V$LEF1_Q2			AACTTT_UNKNOWN
79694	MANEA	mannosidase, endo-alpha		TTGTTT_V$FOXO4_01		CTTTGA_V$LEF1_Q2																									WTTGKCTG_UNKNOWN
2804	GOLGB1	golgin B1		TTGTTT_V$FOXO4_01		CTTTGA_V$LEF1_Q2
1105	CHD1	chromodomain helicase DNA binding protein 1		TTGTTT_V$FOXO4_01			RTAAACA_V$FREAC2_01					WGTTNNNNNAAA_UNKNOWN			CTTTGT_V$LEF1_Q2										GGGAGGRR_V$MAZ_Q6
256643	CXorf23	chromosome X open reading frame 23		TTGTTT_V$FOXO4_01			RTAAACA_V$FREAC2_01					WGTTNNNNNAAA_UNKNOWN				RGAGGAARY_V$PU1_Q6						ATACTGT,MIR-144																		ACATTCC,MIR-1,MIR-206					V$GR_Q6
1073	CFL2	cofilin 2 (muscle)		TTGTTT_V$FOXO4_01			RTAAACA_V$FREAC2_01							CATTGTYY_V$SOX9_B1	CTTTGT_V$LEF1_Q2									TATAAA_V$TATA_01								V$CEBPB_01		V$POU6F1_01												V$MMEF2_Q6		CTAWWWATA_V$RSRFC4_Q2
10098	TSPAN5	tetraspanin 5		TTGTTT_V$FOXO4_01			RTAAACA_V$FREAC2_01								CTTTGT_V$LEF1_Q2			TGGAAA_V$NFAT_Q4_01													WTTGKCTG_UNKNOWN	V$CEBPB_01
5286	PIK3C2A	phosphoinositide-3-kinase, class 2, alpha polypeptide		TTGTTT_V$FOXO4_01			RTAAACA_V$FREAC2_01																														V$HNF3ALPHA_Q6
3983	ABLIM1	actin binding LIM protein 1		TTGTTT_V$FOXO4_01				CAGCTG_V$AP4_Q5			V$PEA3_Q6	WGTTNNNNNAAA_UNKNOWN			CTTTGT_V$LEF1_Q2									TATAAA_V$TATA_01		V$CDC5_01								V$POU6F1_01									V$AP4_Q6					CTAWWWATA_V$RSRFC4_Q2
321	APBA2	amyloid beta (A4) precursor protein-binding, family A, member 2		TTGTTT_V$FOXO4_01				CAGCTG_V$AP4_Q5
84898	PLXDC2	plexin domain containing 2		TTGTTT_V$FOXO4_01					AACTTT_UNKNOWN			WGTTNNNNNAAA_UNKNOWN		CATTGTYY_V$SOX9_B1											GGGAGGRR_V$MAZ_Q6
81558	FAM117A	family with sequence similarity 117, member A		TTGTTT_V$FOXO4_01						TGANTCA_V$AP1_C								TGGAAA_V$NFAT_Q4_01			V$AML_Q6		CAGGTA_V$AREB6_01	TATAAA_V$TATA_01	GGGAGGRR_V$MAZ_Q6								V$COREBINDINGFACTOR_Q6					GTGCCTT,MIR-506				V$OCT_Q6						CTAWWWATA_V$RSRFC4_Q2
6272	SORT1	sortilin 1		TTGTTT_V$FOXO4_01											CTTTGT_V$LEF1_Q2			TGGAAA_V$NFAT_Q4_01													WTTGKCTG_UNKNOWN
948	CD36	CD36 molecule (thrombospondin receptor)		TTGTTT_V$FOXO4_01													V$SOX9_B1			V$PR_02				TATAAA_V$TATA_01				V$GR_01	V$S8_01	V$PR_01						TAATTA_V$CHX10_01												CTAWWWATA_V$RSRFC4_Q2
153733	CCDC112	coiled-coil domain containing 112		TTGTTT_V$FOXO4_01																			CAGGTA_V$AREB6_01
100133941	CD24	CD24 molecule		TTGTTT_V$FOXO4_01																				TATAAA_V$TATA_01																								CTAWWWATA_V$RSRFC4_Q2
84188	FAR1	fatty acyl CoA reductase 1		TTGTTT_V$FOXO4_01																											WTTGKCTG_UNKNOWN	V$CEBPB_01						GTGCCTT,MIR-506
324	APC	adenomatous polyposis coli		TTGTTT_V$FOXO4_01																												V$CEBPB_01
7175	TPR	translocated promoter region (to activated MET oncogene)		TTGTTT_V$FOXO4_01
10207	INADL	InaD-like (Drosophila)		TTGTTT_V$FOXO4_01
55066	PDPR	pyruvate dehydrogenase phosphatase regulatory subunit		TTGTTT_V$FOXO4_01
387837	CLEC12B	C-type lectin domain family 12, member B		TTGTTT_V$FOXO4_01
5805	PTS	6-pyruvoyltetrahydropterin synthase		TTGTTT_V$FOXO4_01
3001	GZMA	granzyme A (granzyme 1, cytotoxic T-lymphocyte-associated serine esterase 3)		TTGTTT_V$FOXO4_01
9806	SPOCK2	sparc/osteonectin, cwcv and kazal-like domains proteoglycan (testican) 2			CAGGTG_V$E12_Q6	CTTTGA_V$LEF1_Q2	RTAAACA_V$FREAC2_01	CAGCTG_V$AP4_Q5											TGCTGAY_UNKNOWN					TATAAA_V$TATA_01											V$RORA1_01			GTGCCTT,MIR-506					V$AP4_Q6						TGACAGNY_V$MEIS1_01
6932	TCF7	transcription factor 7 (T-cell specific, HMG-box)			CAGGTG_V$E12_Q6	CTTTGA_V$LEF1_Q2	RTAAACA_V$FREAC2_01	CAGCTG_V$AP4_Q5													V$AML_Q6			TATAAA_V$TATA_01											V$RORA1_01								V$AP4_Q6
51176	LEF1	lymphoid enhancer-binding factor 1			CAGGTG_V$E12_Q6	CTTTGA_V$LEF1_Q2		CAGCTG_V$AP4_Q5	AACTTT_UNKNOWN						CTTTGT_V$LEF1_Q2										GGGAGGRR_V$MAZ_Q6
8491	MAP4K3	mitogen-activated protein kinase kinase kinase kinase 3			CAGGTG_V$E12_Q6	CTTTGA_V$LEF1_Q2			AACTTT_UNKNOWN									TGGAAA_V$NFAT_Q4_01							GGGAGGRR_V$MAZ_Q6															ACATTCC,MIR-1,MIR-206
23428	SLC7A8	solute carrier family 7 (amino acid transporter light chain, L system), member 8			CAGGTG_V$E12_Q6	CTTTGA_V$LEF1_Q2				TGANTCA_V$AP1_C								TGGAAA_V$NFAT_Q4_01		V$PR_02					GGGAGGRR_V$MAZ_Q6					V$PR_01
57326	PBXIP1	pre-B-cell leukemia homeobox interacting protein 1			CAGGTG_V$E12_Q6		RTAAACA_V$FREAC2_01	CAGCTG_V$AP4_Q5	AACTTT_UNKNOWN		V$PEA3_Q6							TGGAAA_V$NFAT_Q4_01																	V$RORA1_01
1462	VCAN	versican			CAGGTG_V$E12_Q6		RTAAACA_V$FREAC2_01		AACTTT_UNKNOWN			WGTTNNNNNAAA_UNKNOWN			CTTTGT_V$LEF1_Q2			TGGAAA_V$NFAT_Q4_01							GGGAGGRR_V$MAZ_Q6						WTTGKCTG_UNKNOWN							GTGCCTT,MIR-506
3778	KCNMA1	potassium large conductance calcium-activated channel, subfamily M, alpha member 1			CAGGTG_V$E12_Q6			CAGCTG_V$AP4_Q5	AACTTT_UNKNOWN			WGTTNNNNNAAA_UNKNOWN						TGGAAA_V$NFAT_Q4_01							GGGAGGRR_V$MAZ_Q6									V$POU6F1_01		TAATTA_V$CHX10_01					TGAATGT,MIR-181A,MIR-181B,MIR-181C,MIR-181D		V$AP4_Q6
161742	SPRED1	sprouty-related, EVH1 domain containing 1			CAGGTG_V$E12_Q6			CAGCTG_V$AP4_Q5		TGANTCA_V$AP1_C			TTTNNANAGCYR_UNKNOWN					TGGAAA_V$NFAT_Q4_01																				GTGCCTT,MIR-506		ACATTCC,MIR-1,MIR-206									TGACAGNY_V$MEIS1_01
5588	PRKCQ	protein kinase C, theta			CAGGTG_V$E12_Q6			CAGCTG_V$AP4_Q5					TTTNNANAGCYR_UNKNOWN	CATTGTYY_V$SOX9_B1					TGCTGAY_UNKNOWN																								V$AP4_Q6			V$MMEF2_Q6
5026	P2RX5	purinergic receptor P2X, ligand-gated ion channel, 5			CAGGTG_V$E12_Q6			CAGCTG_V$AP4_Q5																TATAAA_V$TATA_01																						V$MMEF2_Q6
114884	OSBPL10	oxysterol binding protein-like 10			CAGGTG_V$E12_Q6			CAGCTG_V$AP4_Q5																	GGGAGGRR_V$MAZ_Q6													GTGCCTT,MIR-506
23231	SEL1L3	sel-1 suppressor of lin-12-like 3 (C. elegans)			CAGGTG_V$E12_Q6				AACTTT_UNKNOWN	TGANTCA_V$AP1_C					CTTTGT_V$LEF1_Q2								CAGGTA_V$AREB6_01						V$S8_01																				TGACAGNY_V$MEIS1_01
160335	TMTC2	transmembrane and tetratricopeptide repeat containing 2			CAGGTG_V$E12_Q6				AACTTT_UNKNOWN			WGTTNNNNNAAA_UNKNOWN						TGGAAA_V$NFAT_Q4_01						TATAAA_V$TATA_01					V$S8_01							TAATTA_V$CHX10_01								V$OCT1_03					TGACAGNY_V$MEIS1_01
6498	SKIL	SKI-like oncogene			CAGGTG_V$E12_Q6				AACTTT_UNKNOWN						CTTTGT_V$LEF1_Q2					V$PR_02								V$GR_01		V$PR_01				V$POU6F1_01										V$OCT1_03
221079	ARL5B	ADP-ribosylation factor-like 5B			CAGGTG_V$E12_Q6				AACTTT_UNKNOWN						CTTTGT_V$LEF1_Q2																					TAATTA_V$CHX10_01		GTGCCTT,MIR-506
9314	KLF4	Kruppel-like factor 4 (gut)			CAGGTG_V$E12_Q6				AACTTT_UNKNOWN																	V$CDC5_01
54847	SIDT1	SID1 transmembrane family, member 1			CAGGTG_V$E12_Q6				AACTTT_UNKNOWN
29887	SNX10	sorting nexin 10			CAGGTG_V$E12_Q6					TGANTCA_V$AP1_C									TGCTGAY_UNKNOWN
1122	CHML	choroideremia-like (Rab escort protein 2)			CAGGTG_V$E12_Q6							WGTTNNNNNAAA_UNKNOWN
28951	TRIB2	tribbles homolog 2 (Drosophila)			CAGGTG_V$E12_Q6									CATTGTYY_V$SOX9_B1	CTTTGT_V$LEF1_Q2		V$SOX9_B1	TGGAAA_V$NFAT_Q4_01	TGCTGAY_UNKNOWN						GGGAGGRR_V$MAZ_Q6					V$PR_01	WTTGKCTG_UNKNOWN																	CTAWWWATA_V$RSRFC4_Q2
27240	SIT1	signaling threshold regulating transmembrane adaptor 1			CAGGTG_V$E12_Q6										CTTTGT_V$LEF1_Q2										GGGAGGRR_V$MAZ_Q6
54502	RBM47	RNA binding motif protein 47			CAGGTG_V$E12_Q6																		CAGGTA_V$AREB6_01														V$HNF3ALPHA_Q6				TGAATGT,MIR-181A,MIR-181B,MIR-181C,MIR-181D
712	C1QA	complement component 1, q subcomponent, A chain			CAGGTG_V$E12_Q6																				GGGAGGRR_V$MAZ_Q6											TAATTA_V$CHX10_01	V$HNF3ALPHA_Q6
9214	FAIM3	Fas apoptotic inhibitory molecule 3			CAGGTG_V$E12_Q6
64097	EPB41L4A	erythrocyte membrane protein band 4.1 like 4A			CAGGTG_V$E12_Q6
1056	CEL	carboxyl ester lipase (bile salt-stimulated lipase)			CAGGTG_V$E12_Q6
55075	UACA	uveal autoantigen with coiled-coil domains and ankyrin repeats			CAGGTG_V$E12_Q6
79022	TMEM106C	transmembrane protein 106C			CAGGTG_V$E12_Q6
28959	TMEM176B	transmembrane protein 176B			CAGGTG_V$E12_Q6
55365	TMEM176A	transmembrane protein 176A			CAGGTG_V$E12_Q6
83938	C10orf11	chromosome 10 open reading frame 11				CTTTGA_V$LEF1_Q2			AACTTT_UNKNOWN					CATTGTYY_V$SOX9_B1					TGCTGAY_UNKNOWN		V$AML_Q6		CAGGTA_V$AREB6_01	TATAAA_V$TATA_01									V$COREBINDINGFACTOR_Q6	V$POU6F1_01								V$OCT_Q6							TGACAGNY_V$MEIS1_01
8754	ADAM9	ADAM metallopeptidase domain 9				CTTTGA_V$LEF1_Q2			AACTTT_UNKNOWN									TGGAAA_V$NFAT_Q4_01																		TAATTA_V$CHX10_01
1236	CCR7	chemokine (C-C motif) receptor 7				CTTTGA_V$LEF1_Q2				TGANTCA_V$AP1_C		WGTTNNNNNAAA_UNKNOWN				RGAGGAARY_V$PU1_Q6									GGGAGGRR_V$MAZ_Q6
23001	WDFY3	WD repeat and FYVE domain containing 3				CTTTGA_V$LEF1_Q2				TGANTCA_V$AP1_C						RGAGGAARY_V$PU1_Q6			TGCTGAY_UNKNOWN			ATACTGT,MIR-144																GTGCCTT,MIR-506
80008	TMEM156	transmembrane protein 156				CTTTGA_V$LEF1_Q2				TGANTCA_V$AP1_C
1806	DPYD	dihydropyrimidine dehydrogenase				CTTTGA_V$LEF1_Q2				TGANTCA_V$AP1_C
4068	SH2D1A	SH2 domain containing 1A				CTTTGA_V$LEF1_Q2						WGTTNNNNNAAA_UNKNOWN								V$PR_02			CAGGTA_V$AREB6_01					V$GR_01																	V$GR_Q6
5321	PLA2G4A	phospholipase A2, group IVA (cytosolic, calcium-dependent)				CTTTGA_V$LEF1_Q2										RGAGGAARY_V$PU1_Q6																V$CEBPB_01
139065	SLITRK4	SLIT and NTRK-like family, member 4				CTTTGA_V$LEF1_Q2																ATACTGT,MIR-144	CAGGTA_V$AREB6_01															GTGCCTT,MIR-506										CTAWWWATA_V$RSRFC4_Q2
26509	MYOF	myoferlin				CTTTGA_V$LEF1_Q2																	CAGGTA_V$AREB6_01
114882	OSBPL8	oxysterol binding protein-like 8				CTTTGA_V$LEF1_Q2																		TATAAA_V$TATA_01												TAATTA_V$CHX10_01		GTGCCTT,MIR-506			TGAATGT,MIR-181A,MIR-181B,MIR-181C,MIR-181D
10915	TCERG1	transcription elongation regulator 1				CTTTGA_V$LEF1_Q2																					V$STAT_Q6														TGAATGT,MIR-181A,MIR-181B,MIR-181C,MIR-181D
3702	ITK	IL2-inducible T-cell kinase				CTTTGA_V$LEF1_Q2																										V$CEBPB_01
132320	SCLT1	sodium channel and clathrin linker 1				CTTTGA_V$LEF1_Q2
30009	TBX21	T-box 21				CTTTGA_V$LEF1_Q2
1269	CNR2	cannabinoid receptor 2 (macrophage)				CTTTGA_V$LEF1_Q2
915	CD3D	CD3d molecule, delta (CD3-TCR complex)				CTTTGA_V$LEF1_Q2
577	BAI3	brain-specific angiogenesis inhibitor 3					RTAAACA_V$FREAC2_01	CAGCTG_V$AP4_Q5	AACTTT_UNKNOWN			WGTTNNNNNAAA_UNKNOWN												TATAAA_V$TATA_01		V$CDC5_01		V$GR_01		V$PR_01											TGAATGT,MIR-181A,MIR-181B,MIR-181C,MIR-181D				V$GR_Q6	V$MMEF2_Q6			TGACAGNY_V$MEIS1_01
60468	BACH2	BTB and CNC homology 1, basic leucine zipper transcription factor 2					RTAAACA_V$FREAC2_01	CAGCTG_V$AP4_Q5							CTTTGT_V$LEF1_Q2							ATACTGT,MIR-144		TATAAA_V$TATA_01	GGGAGGRR_V$MAZ_Q6	V$CDC5_01	V$STAT_Q6				WTTGKCTG_UNKNOWN					TAATTA_V$CHX10_01		GTGCCTT,MIR-506		ACATTCC,MIR-1,MIR-206	TGAATGT,MIR-181A,MIR-181B,MIR-181C,MIR-181D			V$OCT1_03					TGACAGNY_V$MEIS1_01
2064	ERBB2	v-erb-b2 erythroblastic leukemia viral oncogene homolog 2, neuro/glioblastoma derived oncogene homolog (avian)					RTAAACA_V$FREAC2_01		AACTTT_UNKNOWN
54790	TET2	tet methylcytosine dioxygenase 2					RTAAACA_V$FREAC2_01					WGTTNNNNNAAA_UNKNOWN			CTTTGT_V$LEF1_Q2												V$STAT_Q6										V$HNF3ALPHA_Q6												TGACAGNY_V$MEIS1_01
5027	P2RX7	purinergic receptor P2X, ligand-gated ion channel, 7					RTAAACA_V$FREAC2_01								CTTTGT_V$LEF1_Q2
26228	STAP1	signal transducing adaptor family member 1					RTAAACA_V$FREAC2_01									RGAGGAARY_V$PU1_Q6																					V$HNF3ALPHA_Q6		V$STAT6_02
2591	GALNT3	UDP-N-acetyl-alpha-D-galactosamine:polypeptide N-acetylgalactosaminyltransferase 3 (GalNAc-T3)					RTAAACA_V$FREAC2_01																	TATAAA_V$TATA_01
7422	VEGFA	vascular endothelial growth factor A						CAGCTG_V$AP4_Q5	AACTTT_UNKNOWN	TGANTCA_V$AP1_C		WGTTNNNNNAAA_UNKNOWN						TGGAAA_V$NFAT_Q4_01							GGGAGGRR_V$MAZ_Q6	V$CDC5_01														ACATTCC,MIR-1,MIR-206
8320	EOMES	eomesodermin						CAGCTG_V$AP4_Q5	AACTTT_UNKNOWN						CTTTGT_V$LEF1_Q2			TGGAAA_V$NFAT_Q4_01						TATAAA_V$TATA_01	GGGAGGRR_V$MAZ_Q6				V$S8_01		WTTGKCTG_UNKNOWN					TAATTA_V$CHX10_01
5816	PVALB	parvalbumin						CAGCTG_V$AP4_Q5		TGANTCA_V$AP1_C								TGGAAA_V$NFAT_Q4_01					CAGGTA_V$AREB6_01		GGGAGGRR_V$MAZ_Q6		V$STAT_Q6																					CTAWWWATA_V$RSRFC4_Q2
3002	GZMB	granzyme B (granzyme 2, cytotoxic T-lymphocyte-associated serine esterase 1)						CAGCTG_V$AP4_Q5		TGANTCA_V$AP1_C																							V$COREBINDINGFACTOR_Q6
22902	RUFY3	RUN and FYVE domain containing 3						CAGCTG_V$AP4_Q5				WGTTNNNNNAAA_UNKNOWN	TTTNNANAGCYR_UNKNOWN		CTTTGT_V$LEF1_Q2				TGCTGAY_UNKNOWN					TATAAA_V$TATA_01
8351	HIST1H3D	histone cluster 1, H3d						CAGCTG_V$AP4_Q5					TTTNNANAGCYR_UNKNOWN										CAGGTA_V$AREB6_01
8343	HIST1H2BF	histone cluster 1, H2bf						CAGCTG_V$AP4_Q5					TTTNNANAGCYR_UNKNOWN										CAGGTA_V$AREB6_01
10142	AKAP9	A kinase (PRKA) anchor protein (yotiao) 9						CAGCTG_V$AP4_Q5							CTTTGT_V$LEF1_Q2
84824	FCRLA	Fc receptor-like A						CAGCTG_V$AP4_Q5								RGAGGAARY_V$PU1_Q6		TGGAAA_V$NFAT_Q4_01						TATAAA_V$TATA_01
8847	DLEU2	deleted in lymphocytic leukemia 2 (non-protein coding)						CAGCTG_V$AP4_Q5																							WTTGKCTG_UNKNOWN
57153	SLC44A2	solute carrier family 44, member 2						CAGCTG_V$AP4_Q5																														GTGCCTT,MIR-506
50640	PNPLA8	patatin-like phospholipase domain containing 8						CAGCTG_V$AP4_Q5
10308	ZNF267	zinc finger protein 267						CAGCTG_V$AP4_Q5
57690	TNRC6C	trinucleotide repeat containing 6C						CAGCTG_V$AP4_Q5
7110	TMF1	TATA element modulatory factor 1						CAGCTG_V$AP4_Q5
5730	PTGDS	prostaglandin D2 synthase 21kDa (brain)						CAGCTG_V$AP4_Q5
9821	RB1CC1	RB1-inducible coiled-coil 1							AACTTT_UNKNOWN	TGANTCA_V$AP1_C					CTTTGT_V$LEF1_Q2								CAGGTA_V$AREB6_01		GGGAGGRR_V$MAZ_Q6													GTGCCTT,MIR-506
51313	FAM198B	family with sequence similarity 198, member B							AACTTT_UNKNOWN	TGANTCA_V$AP1_C					CTTTGT_V$LEF1_Q2												V$STAT_Q6
1316	KLF6	Kruppel-like factor 6							AACTTT_UNKNOWN					CATTGTYY_V$SOX9_B1																											TGAATGT,MIR-181A,MIR-181B,MIR-181C,MIR-181D
283383	GPR133	G protein-coupled receptor 133							AACTTT_UNKNOWN						CTTTGT_V$LEF1_Q2									TATAAA_V$TATA_01																								CTAWWWATA_V$RSRFC4_Q2
27334	P2RY10	purinergic receptor P2Y, G-protein coupled, 10							AACTTT_UNKNOWN							RGAGGAARY_V$PU1_Q6			TGCTGAY_UNKNOWN		V$AML_Q6
353116	RILPL1	Rab interacting lysosomal protein-like 1							AACTTT_UNKNOWN							RGAGGAARY_V$PU1_Q6					V$AML_Q6												V$COREBINDINGFACTOR_Q6					GTGCCTT,MIR-506
340481	ZDHHC21	zinc finger, DHHC-type containing 21							AACTTT_UNKNOWN																										V$RORA1_01	TAATTA_V$CHX10_01
8875	VNN2	vanin 2							AACTTT_UNKNOWN
4257	MGST1	microsomal glutathione S-transferase 1							AACTTT_UNKNOWN
151888	BTLA	B and T lymphocyte associated							AACTTT_UNKNOWN
23325	KIAA1033	KIAA1033							AACTTT_UNKNOWN
80184	CEP290	centrosomal protein 290kDa							AACTTT_UNKNOWN
2053	EPHX2	epoxide hydrolase 2, cytoplasmic							AACTTT_UNKNOWN
4973	OLR1	oxidized low density lipoprotein (lectin-like) receptor 1								TGANTCA_V$AP1_C			TTTNNANAGCYR_UNKNOWN
81539	SLC38A1	solute carrier family 38, member 1								TGANTCA_V$AP1_C					CTTTGT_V$LEF1_Q2								CAGGTA_V$AREB6_01		GGGAGGRR_V$MAZ_Q6
9289	GPR56	G protein-coupled receptor 56								TGANTCA_V$AP1_C						RGAGGAARY_V$PU1_Q6									GGGAGGRR_V$MAZ_Q6
348654	GEN1	Gen homolog 1, endonuclease (Drosophila)								TGANTCA_V$AP1_C														TATAAA_V$TATA_01	GGGAGGRR_V$MAZ_Q6		V$STAT_Q6		V$S8_01			V$CEBPB_01				TAATTA_V$CHX10_01										V$MMEF2_Q6
3717	JAK2	Janus kinase 2								TGANTCA_V$AP1_C															GGGAGGRR_V$MAZ_Q6
79772	MCTP1	multiple C2 domains, transmembrane 1								TGANTCA_V$AP1_C																																		V$OCT1_03		V$MMEF2_Q6
55803	ADAP2	ArfGAP with dual PH domains 2								TGANTCA_V$AP1_C
8530	CST7	cystatin F (leukocystatin)								TGANTCA_V$AP1_C
55	ACPP	acid phosphatase, prostate								TGANTCA_V$AP1_C
114548	NLRP3	NLR family, pyrin domain containing 3									V$PEA3_Q6										V$AML_Q6
113246	C12orf57	chromosome 12 open reading frame 57									V$PEA3_Q6																							V$POU6F1_01								V$OCT_Q6
115350	FCRL1	Fc receptor-like 1									V$PEA3_Q6
3559	IL2RA	interleukin 2 receptor, alpha									V$PEA3_Q6
114769	CARD16	caspase recruitment domain family, member 16									V$PEA3_Q6
26999	CYFIP2	cytoplasmic FMR1 interacting protein 2													CTTTGT_V$LEF1_Q2			TGGAAA_V$NFAT_Q4_01											V$S8_01					V$POU6F1_01		TAATTA_V$CHX10_01
3189	HNRNPH3	heterogeneous nuclear ribonucleoprotein H3 (2H9)													CTTTGT_V$LEF1_Q2			TGGAAA_V$NFAT_Q4_01
51101	FAM164A	family with sequence similarity 164, member A													CTTTGT_V$LEF1_Q2
27065	D4S234E	DNA segment on chromosome 4 (unique) 234 expressed sequence													CTTTGT_V$LEF1_Q2
2149	F2R	coagulation factor II (thrombin) receptor													CTTTGT_V$LEF1_Q2
64092	SAMSN1	SAM domain, SH3 domain and nuclear localization signals 1														RGAGGAARY_V$PU1_Q6										V$CDC5_01
8115	TCL1A	T-cell leukemia/lymphoma 1A															V$SOX9_B1
134429	STARD4	StAR-related lipid transfer (START) domain containing 4																TGGAAA_V$NFAT_Q4_01													WTTGKCTG_UNKNOWN
203228	C9orf72	chromosome 9 open reading frame 72																TGGAAA_V$NFAT_Q4_01																				GTGCCTT,MIR-506
54438	GFOD1	glucose-fructose oxidoreductase domain containing 1																TGGAAA_V$NFAT_Q4_01																											V$GR_Q6
84081	NSRP1	nuclear speckle splicing regulatory protein 1																TGGAAA_V$NFAT_Q4_01
153443	SRFBP1	serum response factor binding protein 1																TGGAAA_V$NFAT_Q4_01
3561	IL2RG	interleukin 2 receptor, gamma																TGGAAA_V$NFAT_Q4_01
7544	ZFY	zinc finger protein, Y-linked																	TGCTGAY_UNKNOWN						GGGAGGRR_V$MAZ_Q6
1043	CD52	CD52 molecule																		V$PR_02								V$GR_01		V$PR_01
940	CD28	CD28 molecule																			V$AML_Q6	ATACTGT,MIR-144											V$COREBINDINGFACTOR_Q6
91523	FAM113B	family with sequence similarity 113, member B																			V$AML_Q6
84159	ARID5B	AT rich interactive domain 5B (MRF1-like)																				ATACTGT,MIR-144																GTGCCTT,MIR-506
8346	HIST1H2BI	histone cluster 1, H2bi																					CAGGTA_V$AREB6_01								WTTGKCTG_UNKNOWN
2272	FHIT	fragile histidine triad gene																					CAGGTA_V$AREB6_01									V$CEBPB_01
1576	CYP3A4	cytochrome P450, family 3, subfamily A, polypeptide 4																					CAGGTA_V$AREB6_01
9510	ADAMTS1	ADAM metallopeptidase with thrombospondin type 1 motif, 1																						TATAAA_V$TATA_01	GGGAGGRR_V$MAZ_Q6																TGAATGT,MIR-181A,MIR-181B,MIR-181C,MIR-181D
6513	SLC2A1	solute carrier family 2 (facilitated glucose transporter), member 1																						TATAAA_V$TATA_01	GGGAGGRR_V$MAZ_Q6
640	BLK	B lymphoid tyrosine kinase																						TATAAA_V$TATA_01
3934	LCN2	lipocalin 2																							GGGAGGRR_V$MAZ_Q6										V$RORA1_01
3417	IDH1	isocitrate dehydrogenase 1 (NADP+), soluble																							GGGAGGRR_V$MAZ_Q6
9360	PPIG	peptidylprolyl isomerase G (cyclophilin G)																							GGGAGGRR_V$MAZ_Q6
149628	PYHIN1	pyrin and HIN domain family, member 1																							GGGAGGRR_V$MAZ_Q6
8825	LIN7A	lin-7 homolog A (C. elegans)																								V$CDC5_01
5229	PGGT1B	protein geranylgeranyltransferase type I, beta subunit																									V$STAT_Q6																		V$GR_Q6
26118	WSB1	WD repeat and SOCS box containing 1																													WTTGKCTG_UNKNOWN							GTGCCTT,MIR-506			TGAATGT,MIR-181A,MIR-181B,MIR-181C,MIR-181D
1119	CHKA	choline kinase alpha																													WTTGKCTG_UNKNOWN
3099	HK2	hexokinase 2																													WTTGKCTG_UNKNOWN
53637	S1PR5	sphingosine-1-phosphate receptor 5																														V$CEBPB_01
4063	LY9	lymphocyte antigen 9																															V$COREBINDINGFACTOR_Q6
201633	TIGIT	T cell immunoreceptor with Ig and ITIM domains																															V$COREBINDINGFACTOR_Q6
8364	HIST1H4C	histone cluster 1, H4c																																	V$RORA1_01
3003	GZMK	granzyme K (granzyme 3; tryptase II)																																					V$STAT6_02
7049	TGFBR3	transforming growth factor, beta receptor III																																						ACATTCC,MIR-1,MIR-206
79974	C7orf58	chromosome 7 open reading frame 58																																						ACATTCC,MIR-1,MIR-206
8476	CDC42BPA	CDC42 binding protein kinase alpha (DMPK-like)																																							TGAATGT,MIR-181A,MIR-181B,MIR-181C,MIR-181D								TGACAGNY_V$MEIS1_01
8065	CUL5	cullin 5																																							TGAATGT,MIR-181A,MIR-181B,MIR-181C,MIR-181D
29994	BAZ2B	bromodomain adjacent to zinc finger domain, 2B																																							TGAATGT,MIR-181A,MIR-181B,MIR-181C,MIR-181D
57182	ANKRD50	ankyrin repeat domain 50																																							TGAATGT,MIR-181A,MIR-181B,MIR-181C,MIR-181D
57035	C1orf63	chromosome 1 open reading frame 63																																							TGAATGT,MIR-181A,MIR-181B,MIR-181C,MIR-181D
84433	CARD11	caspase recruitment domain family, member 11																																							TGAATGT,MIR-181A,MIR-181B,MIR-181C,MIR-181D
7163	TPD52	tumor protein D52																																								V$OCT_Q6
196441	ZFC3H1	zinc finger, C3H1-type containing																																								V$OCT_Q6
3176	HNMT	histamine N-methyltransferase																																											V$GR_Q6
5244	ABCB4	ATP-binding cassette, sub-family B (MDR/TAP), member 4																																												V$MMEF2_Q6
55096	EBLN2	endogenous Bornavirus-like nucleoprotein 2																																												V$MMEF2_Q6
55757	UGGT2	UDP-glucose glycoprotein glucosyltransferase 2																																													V$TEL2_Q6
27332	ZNF638	zinc finger protein 638																																															TGACAGNY_V$MEIS1_01
1130	LYST	lysosomal trafficking regulator
55785	FGD6	FYVE, RhoGEF and PH domain containing 6
241	ALOX5AP	arachidonate 5-lipoxygenase-activating protein
9022	CLIC3	chloride intracellular channel 3
5287	PIK3C2B	phosphoinositide-3-kinase, class 2, beta polypeptide
8790	FPGT	fucose-1-phosphate guanylyltransferase
4818	NKG7	natural killer cell group 7 sequence
65065	NBEAL1	neurobeachin-like 1
199786	FAM129C	family with sequence similarity 129, member C
9765	ZFYVE16	zinc finger, FYVE domain containing 16
54509	RHOF	ras homolog gene family, member F (in filopodia)
10133	OPTN	optineurin
55320	MIS18BP1	MIS18 binding protein 1
6565	SLC15A2	solute carrier family 15 (H+/peptide transporter), member 2
81571	MIR600HG	MIR600 host gene (non-protein coding)
53347	UBASH3A	ubiquitin associated and SH3 domain containing A
1730	DIAPH2	diaphanous homolog 2 (Drosophila)
2882	GPX7	glutathione peroxidase 7
6285	S100B	S100 calcium binding protein B
5277	PIGA	phosphatidylinositol glycan anchor biosynthesis, class A
57595	PDZD4	PDZ domain containing 4
259197	NCR3	natural cytotoxicity triggering receptor 3
64759	TNS3	tensin 3
64859	OBFC2A	oligonucleotide/oligosaccharide-binding fold containing 2A
154214	RNF217	ring finger protein 217
6007	RHD	Rh blood group, D antigen
51184	GPN3	GPN-loop GTPase 3
9849	ZNF518A	zinc finger protein 518A
80216	ALPK1	alpha-kinase 1
64127	NOD2	nucleotide-binding oligomerization domain containing 2
146861	SLC35G3	solute carrier family 35, member G3
925	CD8A	CD8a molecule
55024	BANK1	B-cell scaffold protein with ankyrin repeats 1
4907	NT5E	5'-nucleotidase, ecto (CD73)
57579	FAM135A	family with sequence similarity 135, member A
399665	FAM102A	family with sequence similarity 102, member A
55023	PHIP	pleckstrin homology domain interacting protein
933	CD22	CD22 molecule
81606	LBH	limb bud and heart development homolog (mouse)
79895	ATP8B4	ATPase, class I, type 8B, member 4
8100	IFT88	intraflagellar transport 88 homolog (Chlamydomonas)
137797	LYPD2	LY6/PLAUR domain containing 2
11098	PRSS23	protease, serine, 23
114294	LACTB	lactamase, beta
10125	RASGRP1	RAS guanyl releasing protein 1 (calcium and DAG-regulated)
114836	SLAMF6	SLAM family member 6
154075	SAMD3	sterile alpha motif domain containing 3
3600	IL15	interleukin 15
7535	ZAP70	zeta-chain (TCR) associated protein kinase 70kDa
120892	LRRK2	leucine-rich repeat kinase 2
23312	DMXL2	Dmx-like 2
5023	P2RX1	purinergic receptor P2X, ligand-gated ion channel, 1
257144	GCET2	germinal center expressed transcript 2
914	CD2	CD2 molecule
445347	TARP	TCR gamma alternate reading frame protein
23443	SLC35A3	solute carrier family 35 (UDP-N-acetylglucosamine (UDP-GlcNAc) transporter), member A3
55183	RIF1	RAP1 interacting factor homolog (yeast)
2241	FER	fer (fps/fes related) tyrosine kinase
144811	LACC1	laccase (multicopper oxidoreductase) domain containing 1
54977	SLC25A38	solute carrier family 25, member 38
4345	CD200	CD200 molecule
10111	RAD50	RAD50 homolog (S. cerevisiae)
79156	PLEKHF1	pleckstrin homology domain containing, family F (with FYVE domain) member 1
902	CCNH	cyclin H
196074	METTL15	methyltransferase like 15
917	CD3G	CD3g molecule, gamma (CD3-TCR complex)
51575	ESF1	ESF1, nucleolar pre-rRNA processing protein, homolog (S. cerevisiae)
5079	PAX5	paired box 5
100033413	SNORD116-1	small nucleolar RNA, C/D box 116-1
100033415	SNORD116-3	small nucleolar RNA, C/D box 116-3
100033417	SNORD116-5	small nucleolar RNA, C/D box 116-5
100033420	SNORD116-8	small nucleolar RNA, C/D box 116-8
100033435	SNORD116-24	small nucleolar RNA, C/D box 116-24
100132005	LOC100132005	uncharacterized LOC100132005
100132285	KIR2DS2	killer cell immunoglobulin-like receptor, two domains, short cytoplasmic tail, 2
100132686	LOC100132686	uncharacterized LOC100132686
100133130	LOC100133130	PRO1102
100506127	LOC100506127	putative uncharacterized protein FLJ37770-like
10224	ZNF443	zinc finger protein 443
10388	SYCP2	synaptonemal complex protein 2
10402	ST3GAL6	ST3 beta-galactoside alpha-2,3-sialyltransferase 6
10417	SPON2	spondin 2, extracellular matrix protein
10578	GNLY	granulysin
1117	CHI3L2	chitinase 3-like 2
113835	ZNF257	zinc finger protein 257
114599	SNORD15B	small nucleolar RNA, C/D box 15B
114804	RNF157	ring finger protein 157
115004	MB21D1	Mab-21 domain containing 1
115352	FCRL3	Fc receptor-like 3
115653	KIR3DL3	killer cell immunoglobulin-like receptor, three domains, long cytoplasmic tail, 3
116442	RAB39B	RAB39B, member RAS oncogene family
117608	ZNF354B	zinc finger protein 354B
1237	CCR8	chemokine (C-C motif) receptor 8
126917	IFFO2	intermediate filament family orphan 2
128611	ZNF831	zinc finger protein 831
128646	SIRPD	signal-regulatory protein delta
129293	C2orf89	chromosome 2 open reading frame 89
131544	CRYBG3	beta-gamma crystallin domain containing 3
140032	RPS4Y2	ribosomal protein S4, Y-linked 2
146206	RLTPR	RGD motif, leucine rich repeats, tropomodulin domain and proline-rich containing
167555	FAM151B	family with sequence similarity 151, member B
170591	S100Z	S100 calcium binding protein Z
170627	XAGE5	X antigen family, member 5
193629	LINC00189	long intergenic non-protein coding RNA 189
199974	CYP4Z1	cytochrome P450, family 4, subfamily Z, polypeptide 1
201475	RAB12	RAB12, member RAS oncogene family
203859	ANO5	anoctamin 5
2086	ERV3-1	endogenous retrovirus group 3, member 1
2208	FCER2	Fc fragment of IgE, low affinity II, receptor for (CD23)
22852	ANKRD26	ankyrin repeat domain 26
22914	KLRK1	killer cell lectin-like receptor subfamily K, member 1
22995	CEP152	centrosomal protein 152kDa
23223	RRP12	ribosomal RNA processing 12 homolog (S. cerevisiae)
23508	TTC9	tetratricopeptide repeat domain 9
2358	FPR2	formyl peptide receptor 2
259282	BOD1L	biorientation of chromosomes in cell division 1-like
25934	NIPSNAP3A	nipsnap homolog 3A (C. elegans)
26780	SNORA68	small nucleolar RNA, H/ACA box 68
26783	SNORA65	small nucleolar RNA, H/ACA box 65
26784	SNORA64	small nucleolar RNA, H/ACA box 64
26821	SNORA74A	small nucleolar RNA, H/ACA box 74A
26829	RNU5E-1	RNA, U5E small nuclear 1
284695	ZNF326	zinc finger protein 326
28560	TRBV27	T cell receptor beta variable 27
285761	DCBLD1	discoidin, CUB and LCCL domain containing 1
286530	P2RY8	purinergic receptor P2Y, G-protein coupled, 8
28738	TRAJ17	T cell receptor alpha joining 17
29053	PRO0628	uncharacterized LOC29053
29092	LINC00339	long intergenic non-protein coding RNA 339
2999	GZMH	granzyme H (cathepsin G-like 2, protein h-CCPX)
3081	HGD	homogentisate 1,2-dioxygenase
317701	VN1R2	vomeronasal 1 receptor 2
319103	SNORD8	small nucleolar RNA, C/D box 8
3274	HRH2	histamine receptor H2
343413	FCRL6	Fc receptor-like 6
348094	ANKDD1A	ankyrin repeat and death domain containing 1A
3560	IL2RB	interleukin 2 receptor, beta
3577	CXCR1	chemokine (C-X-C motif) receptor 1
3802	KIR2DL1	killer cell immunoglobulin-like receptor, two domains, long cytoplasmic tail, 1
3803	KIR2DL2	killer cell immunoglobulin-like receptor, two domains, long cytoplasmic tail, 2
3804	KIR2DL3	killer cell immunoglobulin-like receptor, two domains, long cytoplasmic tail, 3
3805	KIR2DL4	killer cell immunoglobulin-like receptor, two domains, long cytoplasmic tail, 4
3806	KIR2DS1	killer cell immunoglobulin-like receptor, two domains, short cytoplasmic tail, 1
3809	KIR2DS4	killer cell immunoglobulin-like receptor, two domains, short cytoplasmic tail, 4
3811	KIR3DL1	killer cell immunoglobulin-like receptor, three domains, long cytoplasmic tail, 1
3812	KIR3DL2	killer cell immunoglobulin-like receptor, three domains, long cytoplasmic tail, 2
3813	KIR3DS1	killer cell immunoglobulin-like receptor, three domains, short cytoplasmic tail, 1
3820	KLRB1	killer cell lectin-like receptor subfamily B, member 1
389090	OR6B2	olfactory receptor, family 6, subfamily B, member 2
389607	LOC389607	uncharacterized LOC389607
3904	LAIR2	leukocyte-associated immunoglobulin-like receptor 2
391627	USP17	ubiquitin specific peptidase 17
400061	LOC400061	NSA2 ribosome biogenesis homolog (S. cerevisiae) pseudogene
400961	PAIP2B	poly(A) binding protein interacting protein 2B
401124	DTHD1	death domain containing 1
401166	FLJ44896	FLJ44896 protein
401428	OR2A20P	olfactory receptor, family 2, subfamily A, member 20 pseudogene
439996	IFIT1B	interferon-induced protein with tetratricopeptide repeats 1B
441295	OR2A9P	olfactory receptor, family 2, subfamily A, member 9 pseudogene
442185	OR2J1	olfactory receptor, family 2, subfamily J, member 1 (gene/pseudogene)
4671	NAIP	NLR family, apoptosis inhibitory protein
4680	CEACAM6	carcinoembryonic antigen-related cell adhesion molecule 6 (non-specific cross reacting antigen)
494150	LOC494150	prohibitin pseudogene
50840	TAS2R14	taste receptor, type 2, member 14
51256	TBC1D7	TBC1 domain family, member 7
51351	ZNF117	zinc finger protein 117
54454	ATAD2B	ATPase family, AAA domain containing 2B
54900	LAX1	lymphocyte transmembrane adaptor 1
55106	SLFN12	schlafen family member 12
55356	SLC22A15	solute carrier family 22, member 15
55370	PPP4R1L	protein phosphatase 4, regulatory subunit 1-like
55510	DDX43	DEAD (Asp-Glu-Ala-Asp) box polypeptide 43
55862	ECHDC1	enoyl CoA hydratase domain containing 1
574042	SNORA10	small nucleolar RNA, H/ACA box 10
57480	PLEKHG1	pleckstrin homology domain containing, family G (with RhoGef domain) member 1
57559	STAMBPL1	STAM binding protein-like 1
57683	ZDBF2	zinc finger, DBF-type containing 2
6080	SNORA73A	small nucleolar RNA, H/ACA box 73A
643332	ECRP	ribonuclease, RNase A family, 2 (liver, eosinophil-derived neurotoxin) pseudogene
643616	MOP-1	MOP-1
645188	LOC645188	uncharacterized LOC645188
646701	LOC646701	developmental pluripotency associated 5 pseudogene
646888	FLJ45825	uncharacterized LOC646888
677768	SCARNA13	small Cajal body-specific RNA 13
677769	SCARNA17	small Cajal body-specific RNA 17
677772	SCARNA6	small Cajal body-specific RNA 6
677775	SCARNA5	small Cajal body-specific RNA 5
677777	SCARNA12	small Cajal body-specific RNA 12
677806	SNORA20	small nucleolar RNA, H/ACA box 20
677807	SNORA22	small nucleolar RNA, H/ACA box 22
677809	SNORA24	small nucleolar RNA, H/ACA box 24
677823	SNORA42	small nucleolar RNA, H/ACA box 42
677827	SNORA46	small nucleolar RNA, H/ACA box 46
677829	SNORA49	small nucleolar RNA, H/ACA box 49
677833	SNORA54	small nucleolar RNA, H/ACA box 54
677838	SNORA61	small nucleolar RNA, H/ACA box 61
677839	SNORA71C	small nucleolar RNA, H/ACA box 71C
692073	SNORA16A	small nucleolar RNA, H/ACA box 16A
692158	SNORA57	small nucleolar RNA, H/ACA box 57
692225	SNORD94	small nucleolar RNA, C/D box 94
7097	TLR2	toll-like receptor 2
727857	BHLHA9	basic helix-loop-helix family, member a9
7587	ZNF37A	zinc finger protein 37A
7620	ZNF69	zinc finger protein 69
79037	PVRIG	poliovirus receptor related immunoglobulin domain containing
79368	FCRL2	Fc receptor-like 2
80279	CDK5RAP3	CDK5 regulatory subunit associated protein 3
80853	JHDM1D	jumonji C domain containing histone demethylase 1 homolog D (S. cerevisiae)
8123	PAR5	Prader-Willi/Angelman syndrome-5
83734	ATG10	ATG10 autophagy related 10 homolog (S. cerevisiae)
83849	SYT15	synaptotagmin XV
83888	FGFBP2	fibroblast growth factor binding protein 2
8411	EEA1	early endosome antigen 1
8519	IFITM1	interferon induced transmembrane protein 1 (9-27)
85459	KIAA1731	KIAA1731
85495	RPPH1	ribonuclease P RNA component H1
8552	INE1	inactivation escape 1 (non-protein coding)
8644	AKR1C3	aldo-keto reductase family 1, member C3 (3-alpha hydroxysteroid dehydrogenase, type II)
9188	DDX21	DEAD (Asp-Glu-Ala-Asp) box polypeptide 21
9235	IL32	interleukin 32
924	CD7	CD7 molecule
9263	STK17A	serine/threonine kinase 17a
9304	SNORD22	small nucleolar RNA, C/D box 22
94120	SYTL3	synaptotagmin-like 3
9437	NCR1	natural cytotoxicity triggering receptor 1
9934	P2RY14	purinergic receptor P2Y, G-protein coupled, 14
[truncated: 53 more columns]

## Sheet: 79 GSEA TF only
Overlap Results
Collection(s):	C3
# overlaps shown:	6
# genesets in collections:	836
# genes in comparison (n):	74
# genes in universe (N):	45956
Gene Set Name	# Genes in Gene Set (K)	Description	# Genes in Overlap (k)	k/K	p-value	FDR q-value
RYTTCCTG_V$ETS2_B	1085	Genes with promoter regions [-2kb,2kb] around transcription start site containing the motif RYTTCCTG which matches annotation for ETS2: v-ets erythroblastosis virus E26 oncogene homolog 2 (avian)	12	0.0111	1.61e-07	0.000135
V$ELF1_Q6	244	Genes with promoter regions [-2kb,2kb] around transcription start site containing the motif RNWMBAGGAART which matches annotation for ELF1: E74-like factor 1 (ets domain transcription factor)	5	0.0205	4.84e-05	0.0166
V$PEA3_Q6	255	Genes with promoter regions [-2kb,2kb] around transcription start site containing the motif ACWTCCK which matches annotation for ETV4: ets variant gene 4 (E1A enhancer binding protein, E1AF)	5	0.0196	5.96e-05	0.0166
V$TATA_C	283	Genes with promoter regions [-2kb,2kb] around transcription start site containing the motif NCTATAAAAR which matches annotation for TAF<br> TATA	5	0.0177	9.73e-05	0.0203
CTTTGA_V$LEF1_Q2	1232	Genes with promoter regions [-2kb,2kb] around transcription start site containing the motif CTTTGA which matches annotation for LEF1: lymphoid enhancer-binding factor 1	9	0.0073	0.000161	0.0227
RGAGGAARY_V$PU1_Q6	502	Genes with promoter regions [-2kb,2kb] around transcription start site containing the motif RGAGGAARY which matches annotation for SPI1: spleen focus forming virus (SFFV) proviral integration oncogene spi1	6	0.012	0.000163	0.0227
Gene/Gene Set Overlap Matrix
Entrez Gene Id	Gene Symbol	Gene Description	RYTTCCTG_V$ETS2_B	V$ELF1_Q6	V$PEA3_Q6	V$TATA_C	CTTTGA_V$LEF1_Q2	RGAGGAARY_V$PU1_Q6
3575	IL7R	interleukin 7 receptor	RYTTCCTG_V$ETS2_B	V$ELF1_Q6
919	CD247	CD247 molecule	RYTTCCTG_V$ETS2_B		V$PEA3_Q6		CTTTGA_V$LEF1_Q2
921	CD5	CD5 molecule	RYTTCCTG_V$ETS2_B		V$PEA3_Q6			RGAGGAARY_V$PU1_Q6
5551	PRF1	perforin 1 (pore forming protein)	RYTTCCTG_V$ETS2_B		V$PEA3_Q6
1521	CTSW	cathepsin W	RYTTCCTG_V$ETS2_B		V$PEA3_Q6
399	RHOH	ras homolog gene family, member H	RYTTCCTG_V$ETS2_B			V$TATA_C
10225	CD96	CD96 molecule	RYTTCCTG_V$ETS2_B			V$TATA_C
4773	NFATC2	nuclear factor of activated T-cells, cytoplasmic, calcineurin-dependent 2	RYTTCCTG_V$ETS2_B			V$TATA_C
2113	ETS1	v-ets erythroblastosis virus E26 oncogene homolog 1 (avian)	RYTTCCTG_V$ETS2_B				CTTTGA_V$LEF1_Q2
8631	SKAP1	src kinase associated phosphoprotein 1	RYTTCCTG_V$ETS2_B					RGAGGAARY_V$PU1_Q6
973	CD79A	CD79a molecule, immunoglobulin-associated alpha	RYTTCCTG_V$ETS2_B
931	MS4A1	membrane-spanning 4-domains, subfamily A, member 1	RYTTCCTG_V$ETS2_B
115350	FCRL1	Fc receptor-like 1		V$ELF1_Q6	V$PEA3_Q6
22806	IKZF3	IKAROS family zinc finger 3 (Aiolos)		V$ELF1_Q6			CTTTGA_V$LEF1_Q2
27334	P2RY10	purinergic receptor P2Y, G-protein coupled, 10		V$ELF1_Q6				RGAGGAARY_V$PU1_Q6
84824	FCRLA	Fc receptor-like A		V$ELF1_Q6				RGAGGAARY_V$PU1_Q6
1236	CCR7	chemokine (C-C motif) receptor 7				V$TATA_C	CTTTGA_V$LEF1_Q2	RGAGGAARY_V$PU1_Q6
100133941	CD24	CD24 molecule				V$TATA_C
51176	LEF1	lymphoid enhancer-binding factor 1					CTTTGA_V$LEF1_Q2
9806	SPOCK2	sparc/osteonectin, cwcv and kazal-like domains proteoglycan (testican) 2					CTTTGA_V$LEF1_Q2
4068	SH2D1A	SH2 domain containing 1A					CTTTGA_V$LEF1_Q2
3702	ITK	IL2-inducible T-cell kinase					CTTTGA_V$LEF1_Q2
915	CD3D	CD3d molecule, delta (CD3-TCR complex)					CTTTGA_V$LEF1_Q2
9289	GPR56	G protein-coupled receptor 56						RGAGGAARY_V$PU1_Q6
2354	FOSB	FBJ murine osteosarcoma viral oncogene homolog B
9214	FAIM3	Fas apoptotic inhibitory molecule 3
28959	TMEM176B	transmembrane protein 176B
55365	TMEM176A	transmembrane protein 176A
3002	GZMB	granzyme B (granzyme 2, cytotoxic T-lymphocyte-associated serine esterase 1)
4973	OLR1	oxidized low density lipoprotein (lectin-like) receptor 1
8530	CST7	cystatin F (leukocystatin)
940	CD28	CD28 molecule
151888	BTLA	B and T lymphocyte associated
8115	TCL1A	T-cell leukemia/lymphoma 1A
7544	ZFY	zinc finger protein, Y-linked
7049	TGFBR3	transforming growth factor, beta receptor III
4818	NKG7	natural killer cell group 7 sequence
3001	GZMA	granzyme A (granzyme 1, cytotoxic T-lymphocyte-associated serine esterase 3)
933	CD22	CD22 molecule
925	CD8A	CD8a molecule
114836	SLAMF6	SLAM family member 6
10125	RASGRP1	RAS guanyl releasing protein 1 (calcium and DAG-regulated)
917	CD3G	CD3g molecule, gamma (CD3-TCR complex)
154075	SAMD3	sterile alpha motif domain containing 3
3003	GZMK	granzyme K (granzyme 3; tryptase II)
914	CD2	CD2 molecule
5079	PAX5	paired box 5
100033413	SNORD116-1	small nucleolar RNA, C/D box 116-1
100033415	SNORD116-3	small nucleolar RNA, C/D box 116-3
100033417	SNORD116-5	small nucleolar RNA, C/D box 116-5
100033420	SNORD116-8	small nucleolar RNA, C/D box 116-8
100033435	SNORD116-24	small nucleolar RNA, C/D box 116-24
100132285	KIR2DS2	killer cell immunoglobulin-like receptor, two domains, short cytoplasmic tail, 2
10578	GNLY	granulysin
115352	FCRL3	Fc receptor-like 3
2208	FCER2	Fc fragment of IgE, low affinity II, receptor for (CD23)
22914	KLRK1	killer cell lectin-like receptor subfamily K, member 1
26829	RNU5E-1	RNA, U5E small nuclear 1
343413	FCRL6	Fc receptor-like 6
3560	IL2RB	interleukin 2 receptor, beta
3802	KIR2DL1	killer cell immunoglobulin-like receptor, two domains, long cytoplasmic tail, 1
3803	KIR2DL2	killer cell immunoglobulin-like receptor, two domains, long cytoplasmic tail, 2
3804	KIR2DL3	killer cell immunoglobulin-like receptor, two domains, long cytoplasmic tail, 3
3806	KIR2DS1	killer cell immunoglobulin-like receptor, two domains, short cytoplasmic tail, 1
3809	KIR2DS4	killer cell immunoglobulin-like receptor, two domains, short cytoplasmic tail, 4
3812	KIR3DL2	killer cell immunoglobulin-like receptor, three domains, long cytoplasmic tail, 2
3813	KIR3DS1	killer cell immunoglobulin-like receptor, three domains, short cytoplasmic tail, 1
3820	KLRB1	killer cell lectin-like receptor subfamily B, member 1
643616	MOP-1	MOP-1
677806	SNORA20	small nucleolar RNA, H/ACA box 20
677807	SNORA22	small nucleolar RNA, H/ACA box 22
692225	SNORD94	small nucleolar RNA, C/D box 94
83888	FGFBP2	fibroblast growth factor binding protein 2
8519	IFITM1	interferon induced transmembrane protein 1 (9-27)
