# Supplementary material for: Transcriptome Analysis on Monocytes from Patients with Neovascular Age-Related Macular Degeneration
Source: Sci Rep. 2016 Jul 4;6:29046. doi: 10.1038/srep29046 (PMC4931446; doi:10.1038/srep29046)
Supplement: Supplementary Table S11 [file srep29046-s12.xls]

## Sheet: 79 genes MEME
50 genes AMD up compared to AMD down	Corrected-P value	50 genes AMD up compared to shuffled	Corrected P-value	50 genes AMD down compared to AMD up	Corrected P-value	50 genes AMD down compared to shuffled	Corrected P-value
HXD4	2.181e-06	IRF8	2.402e-13	COT2	6.653e-08	SRBP2	2.516e-08
ZBTB4	0.0004856	IRF8	9.427e-09	PRGR	2.01e-06	TFDP1	9.855e-08
MEF2A	0.0004953	MEF2D	3.628e-07	HXA1	6.179e-06	HEY2	1.173e-07
VSX2	0.001235	STAT2	1.299e-06	RXRA	9.715e-05	WT1	2.644e-07
NOBOX	0.003947	FOXO3	2.042e-06	SMAD4	0.0001051	HSF1	8.036e-07
MEF2D	0.005539	HTF4	3.694e-06	RUNX1	0.0007089	PURA	1.396e-06
FOXP2	0.00649	MYF6	4.145e-05	ZIC2	0.0007271	KLF4	1.71e-06
CDX	0.008119	SPI1	6.252e-05	TYY1	0.001034	SP3	2.547e-06
IRF8	0.02016	EPAS1	8.056e-05	HSF1	0.001115	SPI1	1.063e-05
AIRE	0.02735	RREB1	8.404e-05	FLI1	0.001444	ATF1	1.429e-05
		FOXJ3	0.0001275	COT1	0.001783	E2F6	3.234e-05
		SMRC1	0.0002584	TLX1	0.002665	SRBP1	4.342e-05
		FOXD3	0.0003413	SRBP2	0.003147	IRF4	4.62e-05
		TFE2	0.0003849	ETV4	0.004308	FOXC2	9.24e-05
		FUBP1	0.0006606	NR1H4	0.005413	FLI1	0.0001229
		MEF2A	0.001426	ZIC3	0.01048	FOXF1	0.0001764
		FOXF1	0.001717	TBX3	0.01215	ETV4	0.0003172
		KLF4	0.005145	STA5A	0.01397	E2F1	0.0004044
		MAZ	0.006359	PPARA	0.0168	TBP	0.0004315
		WT1	0.01395	HAND1	0.01792	E2F4	0.0004721
		TBX5	0.02627	MAF	0.02043	FOXO1	0.0004901
		SP4	0.03298	ZIC1	0.02816	FOXM1	0.000594
		BPTF	0.03791	KLF1	0.03123	SP1	0.0008277
		ELF2	0.04352	PLAL1	0.03795	SP4	0.0008907
		ATF2+ATF4	0.04589	SUH	0.03913	IRF5	0.0009779
		FOXC2	0.04589	FOXI1	0.04036	SRY	0.001347
		THB	0.04684			SMAD2	0.001364
		ZN219	0.04971			EPAS1	0.002156
						KLF15	0.002469
						GCR	0.003755
						ZIC2	0.004839
						IRF1	0.007518
						TBX5	0.01029
						ONEC2	0.01066
						COT2	0.01156
						ETS1	0.01242
						HMGA1	0.0128
						FOXO3	0.01311
						SPIB	0.01427
						THA	0.01447
						ZBT7B	0.01652
						KLF1	0.02501
						FOXJ3	0.02584
						KLF8	0.02857
						E4F1	0.03405
						CDX2	0.03479
						IRF3	0.03611
						RARG	0.03611
						TBX3	0.03636
						RUNX1	0.03736
							0.03925

## Sheet: 506 genes MEME
AMDUP1.2FCComparedWithAMDDOWN	Corrected P-value	AMDUP1.2FCCompared with Shuffled	Corrected P-value	AMDDOWN1.2FCComparedwithAMDUP	Corrected P-value	AMDDOWN1.2FCComparedwithShuffled	Corrected P-value
HNF1A	8.598e-07	ZBT7B	9.838e-15	HSF1	6.011e-06	KLF4	9.43e-15
TEF	6.366e-06	FOXD3	9.464e-11	COT2	5.191e-09	FOXF1	9.415e-12
MYC	3.986e-05	SP1	9.073e-13	NR1H4	4.409e-06	EHF	9.062e-05
LHX3	2.929e-07	RREB1	8.982e-10	RXRA	4.356e-05	MEF2D	8.876e-12
NRF1	2.798e-05	ELF2	8.95e-12	PKNX1	2.328e-05	ETV4	8.779e-16
ARNT	1.368e-07	FEV	8.958e-05	HAND1	2.16e-08	IRF3	8.593e-11
HXD4	1.169e-05	NRF1	8.951e-06	NR5A2	0.04394	HES1	8.482e-05
E2F2	0.04581	KLF3	8.801e-05	COE1	0.0365	KLF3	8.418e-05
HXD13	0.0431	SP1	7.794e-12	TF65	0.03245	ONEC2	8.326e-05
BMAL1	0.03882	IRF2	7.695e-14	SMAD1	0.03141	UBIP1	7.973e-07
CDC5L	0.02128	EPAS1	7.355e-13	ZIC2	0.01903	SMRC1	7.571e-05
E2F3	0.01813	SP3	7.121e-12	TBX5	0.01453	PO3F2	7.514e-05
MBD2	0.01664	IRF1	7.119e-17	UBIP1	0.0119	MEF2A	7.209e-14
TFEB	0.01209	IRF7	6.729e-17	MCR	0.01105	ATF1	7.055e-13
PRRX2	0.01145	ZN148	6.602e-10	ERR1	0.01004	SRBP1	7.02e-11
HIF1A	0.01096	GCR	6.076e-07	INSM1	0.00935	FOXO1	6.84e-15
MYCN	0.006166	E2F4	5.982e-07	STF1	0.008454	ZBT7B	6.814e-16
NKX22	0.004548	RUNX2	5.937e-05	PLAL1	0.007318	RUNX2	6.306e-07
AHR	0.00343	ELF1	5.883e-05	NKX28	0.007003	FOXD3	6.094e-14
MECP2	0.002983	MAZ	5.827e-17	TYY1	0.006353	HMGA1	6.068e-11
HINFP	0.002374	CREB1	5.657e-06	EGR3	0.005589	MAZ	5.969e-23
IRF3	0.002006	IRF3	5.44e-25	ETV5	0.004259	SP1	5.878e-19
SOX5	0.001988	SPI1	5.366e-34	NR4A3	0.004033	HEY2	5.786e-10
CXXC1	0.001573	MEF2D	4.678e-16	ETV4	0.003753	CREB1	5.768e-08
IRF7	0.0007188	SRY	4.662e-08	GCM1	0.003731	ELF2	5.628e-11
CDX1	0.0001037	FOXJ3	4.54e-17	HXA1	0.00318	EGR2	5.495e-10
		HEY2	4.498e-12	BCL6	0.002146	FOXJ3	5.346e-16
		HMGA1	4.051e-05	STA5A	0.001955	FOXO4	5.329e-05
		SP2	3.977e-05	ETS1	0.001546	GCR	5.241e-15
		IRF8	3.833e-31	GLIS3	0.00124	FOXA3	5.158e-05
		PAX5	3.766e-06	GLI3	0.0003001	E2F4	5.131e-09
		EGR2	3.756e-10			ARNT2	5.057e-18
		FOXF1	3.754e-09			TBP	4.901e-15
		BPTF	3.648e-07			FOXJ3	4.792e-23
		ETV4	3.164e-05			STAT2	4.533e-19
		FOXM1	3.163e-06			BPTF	4.485e-06
		PRDM1	3.083e-12			FOXC2	4.048e-08
		ZN219	3.038e-08			ETS2	3.71e-23
		HTF4	3.034e-05			EPAS1	3.471e-23
		ARNT2	2.974e-08			ATF2+ATF4	3.413e-12
		EGR1	2.728e-11			SMAD2	3.383e-12
		FOXO3	2.625e-14			SPIB	3.068e-08
		EGR4	2.549e-05			IRF4	3.034e-58
		TGIF1	2.492e-05			PO2F2	2.99e-07
		ETS2	2.3e-11			ZBTB4!METH	2.993e-05
		FUBP1	2.321e-14			ZN148	2.963e-11
		SPIB	2.258e-06			FOXJ2	2.935e-13
		RARG	2.252e-05			WT1	2.6e-22
		MYF6	2.247e-06			SMAD1	2.685e-05
		ARNT	2.112e-05			EGR1	2.674e-13
		SMAD2	2.111e-07			IRF1	2.642e-10
		KLF15	2.093e-07			GABPA	2.57e-06
		STAT2	2.06e-32			ETS1	2.571e-19
		FOXJ2	2.034e-06			FOXM1	2.392e-19
		SP4	1.938e-11			RREB1	2.358e-20
		SRBP1	1.922e-06			SP3	2.354e-23
		IRF4	1.908e-49			IRF5	2.349e-06
		ARI3A	1.897e-05			SRY	2.347e-21
		WT1	1.851e-15			SRBP2	2.214e-09
		SMRC1	1.825e-06			GABP1+GABP2	2.189e-07
		ATF2+ATF4	1.787e-09			E2F1	2.169e-06
		FOXO1	1.713e-09			ELK1	2.111e-09
		KLF4	1.577e-07			AP2D	1.969e-05
		ENOA	1.563e-08			ARI3A	1.964e-07
		MEF2A	1.523e-11			FEV	1.94e-14
		THB	1.442e-05			EGR4	1.871e-12
		FOXO4	1.414e-05			HAND1	1.857e-05
		KLF1	1.374e-08			E2F6	1.799e-18
		E2F6	1.365e-07			KLF15	1.799e-18
		E2F1	1.193e-05			ZN219	1.751e-09
		PURA	1.166e-11			PURA	1.623e-21
		ATF1	1.155e-05			MAFA	1.614e-08
		ZFX	1.152e-05			ZFHX3	1.58e-07
		SRBP2	1.126e-09			KLF1	1.568e-06
		MAFA	1.068e-07			ELF1	1.531e-06
		ELF5	0.04478			SP4	1.517e-20
		SNAI1	0.04332			NKX31	1.493e-06
		MYC	0.03317			EGR3	1.459e-06
		ATF6A	0.02762			FUBP1	1.331e-31
		NFAC2	0.02549			ENOA	1.326e-06
		JUNB	0.02525			SPI1	1.299e-27
		FOXP3	0.02516			ZFX	1.299e-08
		SNAI2	0.02119			FOXO3	1.276e-27
		MZF1	0.01902			SP1	1.26e-25
		FOXF2	0.01619			ATF5	1.158e-07
		NFAC3	0.01489			SP2	1.125e-11
		FOXC2	0.01298			FLI1	1.044e-15
		PO3F2	0.0121			IRF8	1.004e-16
		E4F1	0.01046			IRF2	0.04892
		NKX31	0.008641			FOXP3	0.0468
		GCR	0.007785			NRF1	0.04218
		THB	0.00695			STAT4	0.04011
		RXRB	0.006355			ATF6A	0.03751
		NR2F6	0.005958			CREM	0.03499
		TFEB	0.004327			HXC6	0.0249
		ETS1	0.002813			STA5B	0.02181
		ZBTB4!METH	0.002736			FOXF2	0.01736
		TEF	0.00249			MYOG	0.01494
		TFDP1	0.002138			TFDP1	0.01411
		ATF5	0.001983			HSF1	0.01396
		IKZF1	0.001983			ELF5	0.01326
		FOXI1	0.001765			NR0B1	0.01165
		FOXJ3	0.001732			IRF7	0.01141
		FOXP2	0.001285			REST	0.01117
		MYOD1	0.001133			TYY1	0.009762
		TBX2	0.001016			CDX2	0.008303
		AP2D	0.0008641			ETV5	0.003433
		NFAC4	0.0007146			TFCP2	0.003429
		BHE41	0.0006855			HXD10	0.002973
		TBX5	0.0005557			NFAC4	0.002813
		TFE3	0.0005006			PRDM1	0.002504
		FLI1	0.0004481			PAX5	0.002121
		TBP	0.0002204			FOSL1	0.001895
		THA	0.000124			ZIC1	0.001631
						PAX5	0.001481
						MEF2C	0.001468
						TGIF1	0.001151
						ELF3	0.0007542
						FOXA1	0.0007264
						IKZF1	0.0005471
						ALX1	0.0005151
						STAT1	0.000508
						ZN143	0.0004598
						ELK3	0.0003981
						OTX2	0.0003584
						TBX5	0.000323
						KLF8	0.000267
						STAT3	0.0001865
						PIT1	0.0001799
						ZIC2	0.0001157
						FOXA2	0.00011
